# Supplementary material for: Uncovering the Tumorigenic Blueprint of PFOS and PFOA Through Multi-Organ Transcriptomic Analysis of Biomarkers, Mechanisms, and Therapeutic Targets
Source: Curr Issues Mol Biol. 2025 Sep 15;47(9):763. doi: 10.3390/cimb47090763 (PMC12468109; doi:10.3390/cimb47090763)
Supplement: Supplementary file 1 [file cimb-47-00763-s001.zip]

Archive with 18 entries (17 files):
- Excel Table S1-All combined RNA sequencing results and data used in this study(CombinedDataFinal).xlsx_
- Excel Table S2-The compiled list of biomarkers from each biomarker analysis (Biomarkers).xlsx
- Excel Table S3-The pathway analysis results from the interaction network analysis and gene set enrichment analy-sis(IPA + GSEA Pathways).xlsx
- Excel Table S4-List of upstream regulators consistent across all non-tumor samples with calculated z-scores(Upstream Regulators with Z-Score).xlsx
- Excel Table S5-Downstream biological functions, toxicological functions, and diseases predicted across non-tumor samples with calculated z-scores(Downstream Effects).xlsx
- Excel Table S6Concentration-dependent pathway results of PFOS and PFOA exposed human liver samples with their z-scores for each concentration 0.02uM(Cancer-specific Pathways).xlsx
- Excel Table S7-Pathways from PFOS exposed prostate tumor and non-tumor IPA comparison analysis(Cancer-specific biomarkers).xlsx
- Excel Table S8-Significant biomarkers identified for prostate tumor, testicular tumor, and liver samples(PFOS_PFOA Exposed Human Liver Concentration Response).xlsx
- Excel Table S9-Comparison of prostate tumor and testicular tumor samples with the human embryonic stem cell samples(Tumor v Non-tumor Comparison).xlsx
- Excel Table S10-Meta-analysis p-value combination results split by species type(Meta-Analysis P-Val Combination).xls
- Supplementary Document.pdf
- RStudio Codes/
- RStudio Codes/BiomarkerIntegration.R
- RStudio Codes/ConcentrationDependentAnalysis.R
- RStudio Codes/DeSeq2.R
- RStudio Codes/GSEAAnalysis.R
- RStudio Codes/HeatmapPlotScript.R
- RStudio Codes/Meta-Analysis_PvalComb.R
