# Supplementary material for: Uncovering the Tumorigenic Blueprint of PFOS and PFOA Through Multi-Organ Transcriptomic Analysis of Biomarkers, Mechanisms, and Therapeutic Targets
Source: Curr Issues Mol Biol. 2025 Sep 15;47(9):763. doi: 10.3390/cimb47090763 (PMC12468109; doi:10.3390/cimb47090763)
Supplement: Supplementary file 1 [file cimb-47-00763-s001.zip › Excel Table S1-All combined RNA sequencing results and data used in this study(CombinedDataFinal).xlsx_]

## Sheet: Combined Gene List (pval<0.05)
Fold change for genes for all datasets used in this study filtered by signifanct p-value (<0.05) combined under one gene list. NA indicates insignificant data or no calculated value.
	PFOA Mouse Liver (0.3) Fold Change	PFOA Mouse Liver (0.05) Fold Change	PFOS Human Liver Fold Change	PFOA Human Liver Fold Change	PFOS Human Stem Cells Fold Change	PFOA Human Stem Cells Fold Change	PFOA Monkey Stem Cells Fold Change	PFOA Mouse Liver Fold Change	PFOS Prostate Tumor Fold Change	PFOS Testicular Tumor Fold change
A1bg	NA	NA	NA	NA	NA	NA	NA	0.211489	NA	-0.674108
Aars1	-0.354323	NA	NA	NA	-1.22279	0.301821	NA	NA	NA	-0.188415
Abcb9	NA	NA	NA	NA	NA	NA	NA	NA	NA	-0.476271
Abcc5	NA	NA	NA	NA	NA	NA	NA	NA	NA	-0.214696
Abcd1	-0.352883	NA	NA	NA	NA	NA	NA	-0.414766	NA	-0.414517
Abcf3	NA	NA	NA	NA	NA	NA	NA	-0.503806	NA	-0.209133
Acaca	NA	NA	NA	NA	NA	NA	-0.196145	NA	NA	-0.244508
Acad11	0.780183	NA	NA	NA	NA	NA	NA	0.916639	NA	0.23721
Acbd6	NA	NA	NA	NA	NA	NA	-0.354222	NA	NA	0.225972
Actr6	NA	NA	NA	NA	NA	NA	NA	NA	NA	0.176838
Ada	NA	NA	NA	NA	NA	NA	NA	NA	NA	-0.258271
Adam33	NA	NA	NA	NA	2.06365	NA	NA	NA	NA	-0.296208
Adamts1	NA	NA	NA	NA	1.6674	NA	NA	NA	NA	0.214129
ADCY8	NA	NA	NA	NA	NA	NA	NA	NA	NA	3.24381
ADGRG7	NA	NA	NA	NA	NA	NA	NA	-6.15269	NA	3.906
Afap1l2	NA	NA	NA	NA	2.18612	NA	NA	NA	NA	-0.389324
AGBL4	NA	NA	NA	NA	NA	NA	NA	NA	NA	0.378919
Aggf1	NA	NA	NA	NA	NA	NA	NA	-0.329584	NA	0.260896
Agrn	-0.302604	NA	NA	NA	0.318352	NA	NA	NA	4.45049	-0.38204
Agtrap	NA	NA	NA	NA	NA	NA	NA	NA	NA	-0.327575
Ahdc1	-0.332067	NA	NA	NA	0.268349	NA	-0.337768	NA	NA	-0.285398
AICDA	NA	NA	NA	NA	NA	NA	NA	NA	NA	0.528765
AIPL1	NA	NA	NA	NA	NA	NA	NA	NA	NA	0.407006
Akap7	1.11384	NA	NA	NA	NA	NA	NA	NA	NA	0.3073
Aldoc	NA	NA	-2.26826	NA	NA	NA	NA	-0.674714	NA	0.301444
Ambra1	0.441365	0.365233	NA	NA	NA	NA	NA	0.298716	NA	-0.200953
Amdhd2	NA	NA	NA	NA	0.41109	NA	NA	NA	NA	-0.464107
Amer1	-0.778292	NA	NA	NA	0.631079	NA	NA	NA	NA	-0.204462
Amotl2	NA	NA	NA	NA	-0.618321	0.259466	NA	0.827019	NA	-0.413407
Anapc2	NA	NA	NA	NA	0.392203	NA	NA	-0.305308	NA	-0.343146
Ankrd49	NA	NA	NA	NA	0.431212	NA	NA	0.403975	NA	0.362818
Ankrd52	NA	NA	NA	NA	NA	NA	NA	NA	NA	-0.227619
Anxa6	NA	NA	NA	NA	0.541153	NA	NA	-0.248387	NA	-0.204919
Ap1g2	NA	NA	NA	NA	0.430742	NA	0.274753	NA	NA	-0.248114
Apbb1ip	NA	NA	NA	NA	NA	NA	NA	NA	NA	1.2232
APOL1	NA	NA	NA	NA	NA	NA	NA	NA	NA	1.19458
Arap1	NA	NA	NA	NA	NA	NA	NA	-0.474183	NA	-0.259424
Arhgap25	NA	0.618383	NA	NA	NA	NA	NA	NA	NA	0.68982
ARHGDIG	NA	NA	NA	NA	NA	NA	NA	NA	NA	-0.658238
Arhgef17	NA	NA	NA	NA	0.551471	NA	NA	NA	NA	-0.366296
Arhgef18	NA	NA	NA	NA	NA	NA	NA	NA	NA	-0.263214
ARHGEF38	NA	NA	NA	NA	NA	NA	NA	NA	NA	1.4443
Armc2	NA	NA	NA	NA	NA	NA	NA	NA	NA	0.275331
Armc6	NA	NA	NA	NA	NA	NA	0.419631	NA	NA	-0.342495
Arrdc4	NA	NA	-1.16853	-0.643738	0.221925	NA	NA	-0.666988	NA	0.603028
Arvcf	-0.342495	NA	NA	NA	NA	NA	NA	NA	NA	-0.400465
Asb6	NA	NA	NA	NA	NA	NA	NA	NA	NA	-0.287457
ASDURF	NA	NA	NA	NA	NA	NA	NA	NA	NA	0.456345
Atg16l2	NA	NA	NA	NA	0.612752	NA	NA	NA	NA	-0.275679
Atp1b2	NA	0.751508	NA	NA	-1.3842	NA	NA	NA	NA	0.397223
Atp5pf	NA	NA	NA	NA	NA	NA	NA	NA	NA	0.214252
B3gat3	NA	NA	NA	NA	NA	NA	NA	-0.332855	NA	-0.444166
B4galnt3	NA	0.879725	NA	NA	NA	NA	NA	NA	NA	-0.237786
Bbln	NA	NA	NA	NA	NA	NA	NA	NA	NA	-0.438225
Bcas2	NA	NA	NA	NA	NA	NA	NA	NA	NA	0.20955
Bcl2l14	-1.63847	NA	NA	NA	NA	NA	NA	NA	NA	0.379618
Bend5	NA	NA	NA	NA	NA	NA	-0.273621	NA	NA	0.417203
BEX5	NA	NA	NA	NA	NA	NA	NA	NA	NA	0.488994
Bmerb1	NA	NA	NA	NA	-0.625991	NA	NA	NA	NA	0.333572
BMP8A	NA	NA	NA	NA	NA	NA	NA	NA	NA	-0.35303
Brdt	-1.03777	NA	NA	NA	NA	NA	NA	NA	NA	0.31315
Btla	NA	NA	NA	NA	NA	NA	NA	NA	NA	0.484595
BZW1-AS1	NA	NA	NA	NA	NA	NA	NA	NA	NA	0.415117
C10orf55	NA	NA	NA	NA	NA	NA	NA	NA	NA	-0.474516
C13orf46	NA	NA	NA	NA	NA	NA	NA	NA	NA	4.05272
C1orf198	NA	NA	NA	NA	0.45141	NA	NA	NA	NA	-0.285678
C1orf94	NA	NA	NA	NA	NA	NA	NA	NA	NA	0.622166
C1qtnf1	NA	NA	NA	NA	NA	NA	NA	NA	NA	-0.637695
C1rl	-0.222501	NA	-0.6232	NA	0.51274	NA	NA	-0.578139	NA	0.403835
C22orf23	NA	NA	NA	NA	NA	NA	NA	NA	NA	-0.596717
C2CD6	NA	NA	NA	NA	NA	NA	NA	NA	NA	0.462652
C3P1	NA	NA	NA	NA	NA	NA	NA	NA	NA	4.24987
C4orf3	NA	NA	NA	NA	NA	NA	NA	NA	NA	0.44831
C4orf33	NA	NA	NA	NA	0.490213	NA	NA	NA	NA	0.431536
C8orf48	NA	NA	NA	NA	NA	NA	NA	NA	NA	1.83043
Cabyr	-1.45783	NA	NA	NA	-0.694203	NA	NA	NA	5.00144	0.445905
Cacna1f	NA	NA	NA	NA	NA	NA	NA	NA	NA	0.479258
Cad	-0.599097	NA	NA	NA	-0.2061	NA	NA	-1.46947	NA	-0.448478
CALB1	NA	NA	NA	NA	2.25672	NA	NA	NA	NA	0.292287
CALCR	NA	NA	NA	NA	3.16975	NA	NA	5.41546	NA	0.317928
Calm2	NA	NA	NA	NA	0.210352	NA	NA	-0.378989	NA	0.175406
Capn1	NA	NA	NA	NA	0.316861	NA	NA	-0.413752	NA	-0.250634
Card10	NA	NA	NA	NA	NA	NA	NA	NA	1.67179	-0.460245
CARS1-AS1	NA	NA	NA	NA	NA	NA	NA	NA	NA	-0.475021
Castor2	-0.60038	NA	NA	NA	NA	NA	NA	NA	5.50646	-0.262503
Cavin1	NA	NA	NA	NA	0.236222	NA	NA	NA	NA	-0.204164
Cbx6	NA	NA	NA	NA	0.293199	NA	NA	NA	NA	-0.329753
Cc2d1a	NA	NA	NA	NA	NA	NA	NA	-0.431796	NA	-0.241125
CCDC110	NA	NA	NA	NA	NA	NA	NA	NA	NA	0.738537
Ccdc152	NA	NA	NA	NA	NA	NA	0.238796	NA	NA	0.411472
CCDC169-SOHLH2	NA	NA	NA	NA	NA	NA	NA	NA	NA	0.308379
CCDC172	NA	NA	NA	NA	NA	NA	NA	NA	NA	0.31979
Ccdc190	NA	-4.54299	NA	NA	NA	NA	NA	NA	NA	0.518099
Ccdc59	NA	NA	NA	NA	NA	NA	NA	NA	NA	0.406326
Cchcr1	-0.954723	NA	NA	NA	NA	NA	NA	-1.0094	NA	-0.263184
CCL17	NA	NA	NA	NA	NA	NA	NA	NA	NA	4.1409
Ccpg1	NA	-0.264919	NA	NA	-0.276397	NA	NA	NA	NA	0.253497
Cd52	NA	0.588132	NA	NA	NA	NA	NA	NA	NA	0.437099
Cd69	NA	NA	-3.62972	NA	NA	NA	NA	NA	NA	1.58644
Cda	1.17239	NA	NA	NA	NA	NA	NA	1.32978	NA	0.349806
Cdc42bpg	NA	NA	NA	NA	NA	NA	NA	0.43615	NA	-0.357151
Cdca7l	NA	NA	NA	NA	-0.61365	NA	NA	NA	NA	0.257749
CDR1	NA	NA	NA	NA	NA	NA	NA	NA	NA	0.825666
CEACAM6	NA	NA	NA	NA	NA	NA	NA	NA	NA	0.804415
CELSR3	NA	NA	NA	NA	-0.425789	NA	NA	NA	NA	-0.337382
Cenps	NA	NA	NA	NA	NA	NA	NA	NA	NA	0.263593
Cenpu	NA	NA	1.24052	NA	NA	NA	NA	NA	NA	0.215554
Cep164	NA	NA	NA	NA	NA	NA	NA	-0.387441	NA	-0.264879
Cetn3	NA	NA	NA	NA	NA	NA	0.217059	0.306207	NA	0.255264
Cfap251	NA	NA	NA	NA	NA	NA	NA	NA	NA	0.699272
Cfap36	NA	NA	NA	NA	-0.662653	NA	NA	NA	NA	0.329242
Cfap68	NA	NA	NA	NA	NA	NA	NA	NA	NA	0.336355
Cfap96	NA	NA	NA	NA	0.700226	NA	NA	NA	NA	0.966528
Cgn	NA	NA	-1.51184	NA	0.58698	NA	NA	NA	NA	-0.189077
Chmp2b	NA	NA	NA	NA	NA	NA	NA	NA	NA	0.29335
Chtf18	1.3524	NA	NA	NA	NA	NA	NA	3.51733	NA	-0.379397
Cic	NA	NA	NA	NA	NA	NA	NA	NA	3.55898	-0.268402
Ckb	NA	0.407254	NA	NA	-1.13378	NA	NA	NA	NA	-0.278644
Clcn7	NA	NA	NA	NA	NA	NA	NA	NA	NA	-0.399108
CLDN11	NA	NA	NA	NA	NA	NA	NA	NA	NA	0.715897
Clec4d	NA	NA	NA	NA	NA	NA	NA	NA	NA	0.229662
CLGN	NA	NA	NA	NA	-1.08726	NA	NA	NA	NA	0.519056
Cln8	NA	NA	NA	NA	-0.401901	NA	NA	-0.396071	NA	-0.234891
Clybl	0.405059	0.305407	NA	NA	NA	NA	NA	0.257062	NA	0.306218
Cmtm8	-0.255596	NA	NA	NA	NA	NA	NA	-0.480474	NA	-0.467539
Cnmd	NA	NA	NA	NA	NA	NA	NA	-1.37021	NA	0.562448
Cntln	NA	NA	NA	NA	NA	NA	NA	NA	NA	0.470742
CNTNAP5	NA	NA	NA	NA	NA	NA	NA	NA	NA	0.329447
COL11A1	NA	NA	NA	NA	-0.78428	NA	-0.385496	NA	NA	0.511316
Col18a1	NA	NA	NA	NA	0.430687	NA	NA	-0.191335	NA	-0.304014
Col1a2	NA	NA	NA	NA	0.746969	-0.48584	-0.214884	NA	NA	-0.284238
COL26A1	NA	NA	NA	NA	NA	NA	NA	NA	NA	-0.371547
Col4a5	NA	NA	NA	NA	NA	NA	NA	NA	NA	-0.228263
Col5a1	NA	NA	NA	NA	1.93076	NA	NA	NA	NA	-0.299701
Col6a1	-0.393173	0.404603	NA	NA	0.573209	NA	NA	NA	NA	-0.19544
Col6a2	-0.382979	0.619074	NA	NA	1.83894	NA	NA	NA	NA	-0.204828
COL9A2	NA	NA	NA	NA	NA	NA	NA	NA	NA	-0.385127
Cox17	0.548175	NA	NA	NA	NA	NA	NA	0.842076	NA	0.376278
Cpsf1	NA	NA	NA	NA	NA	NA	NA	NA	NA	-0.294108
Crppa	NA	NA	NA	NA	NA	NA	NA	NA	NA	0.477467
Cryba4	NA	NA	NA	NA	NA	NA	NA	NA	NA	0.667834
Csf1r	NA	NA	NA	NA	-0.579648	NA	NA	NA	4.19089	-0.93412
CSNK1A1P1	NA	NA	NA	NA	NA	NA	NA	NA	NA	-1.29939
Ctc1	NA	NA	NA	NA	NA	NA	NA	NA	NA	-0.257597
Ctcfl	NA	NA	NA	NA	NA	NA	NA	NA	NA	0.701666
CTNNA3	NA	NA	NA	NA	NA	NA	NA	NA	NA	0.441773
Ctsh	NA	NA	NA	NA	NA	NA	NA	-0.369804	NA	-0.277933
Ctso	NA	NA	NA	NA	0.351081	NA	NA	NA	NA	0.741175
Ctsz	-0.422336	NA	NA	NA	0.408573	NA	NA	-0.451632	NA	0.57538
Cxxc4	NA	NA	NA	NA	NA	NA	NA	NA	NA	0.326497
CYP4V2	NA	NA	NA	NA	NA	NA	NA	NA	NA	0.718794
Dcaf15	NA	NA	NA	NA	NA	NA	NA	NA	NA	-0.270165
DCC	NA	NA	NA	NA	-0.937994	NA	NA	NA	NA	0.611658
Dchs1	NA	NA	NA	NA	NA	NA	NA	NA	NA	-0.356073
DDX12P	NA	NA	NA	NA	NA	NA	NA	NA	NA	-0.276927
DDX43	NA	NA	NA	NA	NA	NA	NA	NA	NA	0.688582
DIRC3	NA	NA	NA	NA	NA	NA	NA	NA	NA	0.77689
DLEU7	NA	NA	NA	NA	NA	NA	NA	NA	NA	0.791658
DLG1-AS1	NA	NA	NA	NA	NA	NA	NA	NA	NA	1.27702
DNAAF11	NA	NA	NA	NA	NA	NA	NA	NA	NA	0.574097
Dnai7	NA	NA	NA	NA	NA	NA	NA	NA	NA	0.664271
Dnajc15	NA	NA	NA	NA	-0.584979	NA	NA	NA	NA	0.265856
Dntt	-0.911906	NA	NA	NA	NA	NA	NA	-1.74198	NA	0.460225
DPY19L2	NA	NA	NA	NA	NA	NA	NA	NA	NA	0.415713
Dpy30	NA	NA	NA	NA	NA	NA	NA	NA	NA	0.207867
Dram2	0.274051	NA	NA	NA	-0.398516	NA	0.314915	0.256155	NA	0.236616
Drp2	NA	NA	NA	NA	NA	NA	NA	NA	NA	-0.807744
DSG1	NA	NA	NA	NA	-1.19925	-0.78095	NA	NA	NA	1.22244
DUSP26	NA	NA	NA	NA	NA	NA	NA	NA	NA	0.856274
Dvl1	NA	NA	NA	NA	NA	0.225644	0.290747	NA	NA	-0.34067
Dync1h1	NA	NA	NA	NA	-0.210733	NA	NA	0.24516	NA	-0.392394
Dync2i1	NA	NA	NA	NA	NA	NA	NA	NA	NA	0.320715
Dync2i2	NA	NA	NA	NA	NA	NA	NA	NA	NA	-0.363503
Eapp	NA	NA	NA	NA	NA	NA	NA	NA	NA	0.284461
Eda	NA	0.475641	NA	NA	NA	NA	NA	NA	NA	-0.216173
Efnb1	NA	NA	NA	NA	NA	NA	NA	NA	NA	-0.297779
Eml3	-0.439297	NA	NA	NA	0.513132	NA	NA	NA	NA	-0.470743
Enc1	1.29656	0.482891	NA	NA	-0.461397	NA	NA	1.41349	NA	-0.233627
Engase	NA	NA	NA	NA	NA	NA	NA	NA	NA	-0.377485
Eny2	-0.368141	NA	NA	NA	NA	NA	NA	-0.346593	4.5779	0.212676
Epc2	-0.327812	NA	NA	NA	NA	NA	NA	NA	NA	0.248837
Epha2	NA	NA	NA	NA	-1.54523	0.281978	NA	NA	NA	-0.286652
Epha3	NA	NA	NA	NA	-0.727759	-0.717167	NA	NA	NA	0.63791
Epha4	NA	NA	NA	NA	-1.30879	NA	NA	NA	NA	0.280687
Epor	NA	NA	NA	NA	NA	NA	NA	NA	NA	-0.362593
EPPK1	NA	NA	NA	NA	NA	NA	NA	NA	NA	-0.47538
Espl1	NA	NA	NA	NA	NA	NA	NA	NA	NA	-0.317718
Etaa1	-0.409167	NA	NA	NA	NA	NA	0.261486	NA	5.07842	0.29707
Etfrf1	0.379598	NA	NA	NA	NA	NA	NA	NA	NA	0.384869
Etv1	NA	NA	NA	NA	-1.04988	NA	-0.194991	NA	NA	0.245391
Fabp7	-0.702789	NA	NA	NA	-3.27975	NA	NA	NA	NA	0.45872
Fam111a	NA	NA	NA	NA	0.543553	NA	NA	NA	NA	0.468056
Fam13b	-0.665329	NA	NA	NA	0.484126	NA	NA	NA	NA	0.276987
Fam162a	NA	NA	NA	NA	-0.288737	0.279982	-0.432311	NA	NA	0.436923
Fam220a	NA	NA	NA	NA	NA	NA	NA	NA	NA	0.206108
Fam83f	0.863694	0.889844	NA	NA	NA	NA	NA	1.15681	NA	-0.338497
Fam83h	0.214342	NA	NA	NA	NA	NA	NA	0.4418	NA	-0.345232
Fanca	NA	NA	NA	NA	NA	NA	NA	1.27372	NA	-0.317785
Fasn	NA	NA	-1.98601	NA	NA	NA	NA	-1.03079	NA	-0.448873
Fbf1	1.03991	NA	NA	NA	NA	NA	NA	2.1181	NA	-0.323072
Fcsk	-0.399917	NA	NA	NA	NA	NA	NA	NA	NA	-0.51754
FGF10	NA	NA	NA	NA	NA	NA	NA	NA	NA	1.18646
FGF17	NA	NA	NA	NA	NA	NA	NA	NA	NA	0.71972
FGF4	NA	NA	NA	NA	NA	NA	NA	NA	NA	0.191261
Fgfr3	-0.375999	NA	NA	NA	0.644295	NA	NA	NA	NA	-0.408548
Fhip1b	NA	NA	NA	NA	NA	NA	NA	NA	NA	-0.319076
Flna	NA	NA	0.610843	NA	-0.330606	NA	NA	NA	NA	-0.349938
Flnb	NA	NA	NA	NA	-0.156435	NA	NA	NA	NA	-0.230603
Flnc	NA	NA	NA	NA	0.513412	0.231292	NA	NA	NA	-0.327403
Flywch1	0.293133	NA	NA	NA	-0.295743	NA	NA	NA	NA	-0.363541
FOXB1	NA	NA	NA	NA	-1.94785	NA	NA	NA	NA	1.55305
FOXI3	NA	NA	NA	NA	-0.450524	NA	NA	NA	NA	-0.266514
Frmd8	NA	NA	NA	NA	NA	NA	NA	-1.19203	NA	-0.370672
FRMPD4	NA	NA	NA	NA	3.76608	NA	NA	NA	NA	0.293107
Fsbp	NA	NA	NA	NA	-0.772798	NA	NA	5.42246	NA	0.27428
Fundc1	NA	NA	NA	NA	NA	NA	NA	NA	NA	0.230975
Gabre	NA	NA	NA	NA	-0.989236	NA	NA	NA	NA	-0.323024
GAU1	NA	NA	NA	NA	NA	NA	NA	NA	NA	0.451458
Gbe1	-0.496315	NA	NA	NA	-0.369632	NA	-0.224739	-0.771728	NA	0.3955
Gbf1	NA	NA	NA	NA	NA	NA	NA	-0.496781	NA	-0.213552
Gcn1	NA	NA	NA	NA	-0.209186	NA	NA	NA	NA	-0.324363
Gdf15	NA	NA	3.4647	NA	-1.96769	0.552328	0.900192	NA	NA	-0.344571
Gkap1	NA	NA	NA	NA	NA	NA	NA	NA	0	0.494938
Gng2	NA	NA	NA	NA	NA	NA	NA	NA	NA	0.260667
Gpc4	-0.566074	-0.403507	NA	NA	-0.409574	NA	NA	-0.447652	NA	-0.194624
Gper1	NA	NA	-0.714875	NA	1.22654	NA	NA	NA	NA	-0.919402
Gpnmb	NA	NA	NA	NA	0.748856	-0.438444	NA	3.22993	NA	0.387742
GRID2	NA	NA	NA	NA	NA	NA	NA	NA	NA	0.408285
GSDMA	NA	NA	NA	NA	NA	NA	NA	NA	NA	3.75646
Gspt2	NA	NA	NA	NA	NA	NA	NA	2.68035	NA	0.238647
H1-0	NA	NA	NA	NA	-0.261391	0.177566	NA	NA	NA	0.309282
H2AC11	NA	NA	NA	NA	NA	NA	NA	NA	NA	-1.17836
H2BC14	NA	NA	NA	NA	NA	NA	NA	NA	NA	3.3594
Hcn2	NA	NA	NA	NA	NA	NA	NA	NA	NA	-0.289038
Helz2	NA	NA	NA	NA	NA	NA	NA	NA	NA	-0.458852
HESX1	NA	NA	NA	NA	NA	NA	NA	NA	NA	0.380955
Hey2	NA	NA	NA	NA	NA	NA	NA	NA	NA	0.428475
Hgh1	NA	NA	NA	NA	NA	NA	NA	NA	NA	-0.277002
Hgs	0.293164	0.224293	NA	NA	NA	NA	NA	NA	NA	-0.255901
Hip1r	0.87721	NA	NA	NA	-0.333589	NA	NA	NA	NA	-0.216683
Hmbox1	NA	NA	NA	NA	NA	NA	-0.351408	NA	NA	-0.264327
Hormad2	NA	NA	NA	NA	NA	NA	NA	NA	NA	1.32548
HOXB-AS1	NA	NA	NA	NA	NA	NA	NA	NA	NA	0.441076
HOXB1	NA	NA	NA	NA	NA	NA	NA	NA	NA	0.276166
HSP90B2P	NA	NA	NA	NA	NA	NA	NA	NA	NA	-0.344492
Hspg2	NA	NA	NA	NA	0.47147	NA	NA	0.646968	NA	-0.413872
Id3	0.672914	0.658734	NA	NA	-0.872636	0.22659	NA	NA	NA	-0.345235
Ift46	NA	NA	NA	NA	NA	NA	NA	-0.375311	NA	0.247403
Igfbp5	NA	NA	NA	NA	2.0217	NA	-0.634914	NA	NA	-0.644999
Igip	-0.502464	-0.352927	NA	NA	NA	NA	NA	NA	NA	-0.873554
Inf2	NA	NA	NA	NA	0.556144	NA	NA	NA	NA	-0.233135
Ints1	NA	NA	NA	NA	NA	NA	NA	NA	NA	-0.240683
Ipmk	NA	NA	NA	NA	NA	NA	NA	0.593403	NA	0.254398
Iqch	NA	NA	NA	NA	NA	NA	NA	NA	NA	0.663534
Irak4	NA	NA	NA	NA	NA	NA	NA	-0.588723	NA	0.243622
Isyna1	NA	NA	NA	NA	0.539257	NA	NA	NA	NA	-0.262682
Itfg1	NA	NA	NA	NA	0.329531	NA	NA	NA	NA	0.230238
Itga3	NA	NA	NA	NA	NA	NA	NA	NA	NA	-0.369732
Itprip	NA	NA	NA	NA	NA	NA	NA	NA	NA	-0.300438
Jag2	1.70376	NA	NA	NA	NA	NA	NA	NA	NA	-0.44206
JAKMIP2-AS1	NA	NA	NA	NA	NA	NA	NA	NA	NA	0.334992
Jph1	NA	NA	NA	NA	1.32489	NA	NA	1.28057	NA	-0.333968
Jrk	NA	NA	NA	NA	NA	NA	NA	NA	NA	-0.448105
Jup	NA	NA	NA	NA	0.229143	NA	NA	0.500575	NA	-0.240365
Kat2b	NA	-0.317813	-0.337304	NA	-0.622483	NA	NA	NA	NA	0.303357
KCNA6	NA	NA	NA	NA	NA	NA	NA	NA	NA	-0.283578
KCNG1	NA	NA	NA	NA	-0.824019	NA	NA	NA	NA	-0.463263
Kcnj2	NA	NA	NA	NA	2.80073	NA	NA	0.858909	NA	-0.749194
Kctd7	NA	NA	NA	NA	NA	NA	NA	-1.08253	NA	-0.288815
Kdm6b	NA	NA	NA	NA	NA	NA	NA	1.31947	NA	0.353943
KIAA0513	NA	NA	NA	NA	0.662993	NA	NA	NA	NA	-0.275075
Klf2	NA	NA	NA	NA	NA	NA	NA	-0.928861	NA	0.916387
Klhl25	NA	NA	NA	NA	-0.417531	NA	NA	NA	NA	-0.473959
Kmt2b	-0.225092	NA	NA	NA	NA	NA	NA	NA	5.00408	-0.212362
Krcc1	NA	NA	NA	NA	NA	NA	NA	0.303732	NA	0.398346
L3MBTL1	NA	NA	NA	NA	NA	NA	NA	NA	NA	-0.404163
Lama5	NA	NA	NA	NA	0.29467	NA	NA	NA	NA	-0.468599
Lamb2	NA	NA	NA	NA	NA	NA	NA	NA	NA	-0.245851
Lars2	NA	NA	NA	NA	NA	NA	NA	0.292841	NA	-0.198803
LCE1E	NA	NA	NA	NA	NA	NA	NA	NA	NA	1.88158
Ldha	-0.439335	NA	NA	NA	-0.925357	NA	NA	-0.939672	NA	0.450683
Leng8	NA	NA	NA	NA	NA	NA	NA	1.01373	NA	-0.215617
LGI1	NA	NA	NA	NA	-0.387097	NA	NA	NA	NA	0.720571
LINC-ROR	NA	NA	NA	NA	NA	NA	NA	NA	NA	0.254035
LINC00678	NA	NA	NA	NA	NA	NA	NA	NA	NA	0.4088
LINC00707	NA	NA	NA	NA	NA	NA	NA	NA	NA	0.58896
LINC00954	NA	NA	NA	NA	NA	NA	NA	NA	NA	-1.76714
LINC01096	NA	NA	NA	NA	NA	NA	NA	NA	NA	0.683361
LINC01559	NA	NA	NA	NA	NA	NA	NA	NA	NA	0.626981
LINC01844	NA	NA	NA	NA	NA	NA	NA	NA	NA	0.875645
LINC02381	NA	NA	NA	NA	NA	NA	NA	NA	NA	-0.899188
LINC02542	NA	NA	NA	NA	NA	NA	NA	NA	NA	0.425064
LINC02701	NA	NA	NA	NA	NA	NA	NA	NA	NA	0.552477
LINC02884	NA	NA	NA	NA	NA	NA	NA	NA	NA	0.62886
Llgl2	0.431587	NA	NA	NA	NA	NA	NA	NA	NA	-0.298812
Llph	NA	NA	NA	NA	NA	NA	NA	NA	NA	0.333229
LOC100289495	NA	NA	NA	NA	NA	NA	NA	NA	NA	0.740324
LOC100505498	NA	NA	NA	NA	NA	NA	NA	NA	NA	-1.00543
LOC100507560	NA	NA	NA	NA	NA	NA	NA	NA	NA	-0.529708
LOC101928081	NA	NA	NA	NA	NA	NA	NA	NA	4.37528	0.321749
LOC101928263	NA	NA	NA	NA	NA	NA	NA	NA	NA	-1.53989
LOC101929657	NA	NA	NA	NA	NA	NA	NA	NA	NA	0.946459
LOC102725082	NA	NA	NA	NA	NA	NA	NA	NA	NA	3.89028
LOC105369151	NA	NA	NA	NA	NA	NA	NA	NA	NA	-0.526826
LOC105369435	NA	NA	NA	NA	NA	NA	NA	NA	NA	0.291428
LOC105369455	NA	NA	NA	NA	NA	NA	NA	NA	NA	0.736429
LOC105369699	NA	NA	NA	NA	NA	NA	NA	NA	NA	0.438103
LOC105370573	NA	NA	NA	NA	NA	NA	NA	NA	NA	2.52951
LOC105372426	NA	NA	NA	NA	NA	NA	NA	NA	NA	-0.44493
LOC105373831	NA	NA	NA	NA	NA	NA	NA	NA	NA	0.641672
LOC105373851	NA	NA	NA	NA	NA	NA	NA	NA	NA	-3.7668
LOC105374815	NA	NA	NA	NA	NA	NA	NA	NA	NA	0.467269
LOC105375120	NA	NA	NA	NA	NA	NA	NA	NA	NA	3.00686
LOC105375630	NA	NA	NA	NA	NA	NA	NA	NA	NA	2.22486
LOC105375906	NA	NA	NA	NA	NA	NA	NA	NA	NA	-2.06904
LOC105377294	NA	NA	NA	NA	NA	NA	NA	NA	NA	-1.45557
LOC105377302	NA	NA	NA	NA	NA	NA	NA	NA	NA	0.596757
LOC105377979	NA	NA	NA	NA	NA	NA	NA	NA	NA	1.23019
LOC107984525	NA	NA	NA	NA	NA	NA	NA	NA	NA	0.428332
LOC400499	NA	NA	NA	NA	NA	NA	NA	NA	5.08823	-0.338656
LOC441666	NA	NA	NA	NA	NA	NA	NA	NA	NA	0.400155
LOC643406	NA	NA	NA	NA	NA	NA	NA	NA	NA	1.24507
Lpin2	0.729969	0.4327	NA	NA	-0.576882	NA	-0.272085	NA	NA	-0.234197
Lrat	NA	NA	NA	NA	NA	NA	NA	NA	NA	0.306785
Lrp1	NA	NA	NA	NA	-0.202229	NA	NA	-0.391717	NA	-0.326521
LRRC63	NA	NA	NA	NA	1.78388	NA	NA	NA	NA	1.02874
Lrrc8c	NA	NA	NA	NA	-0.698165	NA	NA	NA	NA	-0.296611
Lrwd1	NA	NA	NA	NA	NA	NA	NA	-0.570171	NA	-0.367797
LVRN	NA	NA	NA	NA	NA	NA	NA	NA	NA	0.786693
Lyrm9	NA	NA	NA	NA	NA	NA	NA	NA	NA	0.498219
Lzts1	NA	NA	NA	NA	NA	NA	NA	NA	NA	-0.377594
Lzts2	NA	NA	NA	NA	NA	NA	NA	-0.607455	NA	-0.291998
MAEL	NA	NA	NA	NA	NA	NA	NA	NA	4.74453	0.520956
MAGEA4	NA	NA	NA	NA	NA	NA	NA	NA	NA	0.959188
MAGEB1	NA	NA	NA	NA	NA	NA	NA	NA	NA	0.557187
MAGI2-AS3	NA	NA	NA	NA	NA	NA	NA	NA	NA	0.69725
Magix	NA	-0.401105	NA	NA	NA	NA	NA	NA	NA	-0.744705
Maob	-0.276547	NA	-1.05688	NA	-1.62888	NA	NA	-0.370155	NA	0.309253
Map10	NA	NA	NA	NA	NA	NA	NA	NA	-4.58946	0.396668
Map3k14	-0.876216	NA	NA	NA	NA	NA	NA	NA	NA	-0.417767
Mapk15	-0.444202	-0.363642	NA	NA	-0.745005	NA	NA	-0.897964	NA	-1.04099
MEI4	NA	NA	NA	NA	NA	NA	NA	NA	NA	0.40569
Meis1	NA	NA	NA	NA	0.341752	0.301532	NA	NA	NA	-0.564683
Metrn	NA	NA	NA	NA	-0.860681	NA	NA	NA	NA	-0.51619
MGARP	NA	NA	NA	NA	-1.72272	NA	NA	NA	NA	0.481209
Mgst3	NA	NA	NA	NA	0.414101	NA	NA	0.615955	NA	0.216469
MHENCR	NA	NA	NA	NA	NA	NA	NA	NA	NA	-0.589093
Micall1	NA	NA	2.34769	NA	NA	NA	NA	NA	NA	-0.232595
Miip	NA	0.306157	NA	NA	NA	NA	NA	NA	NA	-0.322791
MIR3911	NA	NA	NA	NA	NA	NA	NA	NA	NA	1.08252
Mix23	NA	NA	NA	NA	NA	NA	NA	NA	NA	0.391414
Mlxip	NA	NA	NA	NA	0.329562	NA	NA	0.681789	NA	-0.226142
Mmp25	NA	NA	NA	NA	NA	NA	NA	NA	NA	-0.483614
Mns1	NA	NA	NA	NA	NA	NA	0.384679	NA	NA	0.608016
Mob3a	NA	NA	NA	NA	0.557567	NA	NA	NA	NA	-0.240619
Mov10	-0.482637	NA	NA	NA	NA	NA	NA	NA	NA	-0.27192
Mphosph10	NA	NA	NA	NA	NA	NA	NA	NA	NA	0.33991
Mrgprf	NA	NA	NA	NA	NA	NA	NA	1.96031	NA	-0.517777
Mrpl55	0.293872	NA	NA	NA	NA	NA	NA	NA	NA	-0.357833
MSL3P1	NA	NA	NA	NA	NA	NA	NA	NA	NA	0.281256
Msrb1	NA	NA	NA	NA	NA	NA	NA	-0.376941	NA	-0.288971
MSX2	NA	NA	NA	NA	NA	0.248091	NA	NA	NA	-0.22775
MT1E	NA	NA	NA	NA	NA	NA	NA	NA	NA	0.439281
MT1X	NA	NA	NA	NA	NA	NA	NA	NA	4.3009	0.490348
Mus81	NA	NA	NA	NA	NA	NA	NA	NA	NA	-0.290825
Myct1	NA	NA	NA	NA	NA	NA	NA	NA	NA	0.293754
Myo1c	0.265351	NA	NA	NA	NA	NA	NA	0.414776	NA	-0.234251
MYOSLID-AS1	NA	NA	NA	NA	NA	NA	NA	NA	NA	1.14472
Naglu	-0.336696	NA	NA	NA	NA	NA	NA	-0.434148	NA	-0.372867
NANOGNB	NA	NA	NA	NA	NA	NA	NA	NA	NA	1.12083
Nans	-0.480286	NA	NA	NA	NA	NA	NA	-0.788518	NA	0.2074
Nav2	-0.34977	NA	NA	NA	0.203789	NA	NA	-0.629452	NA	-0.224404
Nbeal2	NA	NA	NA	NA	0.51478	NA	NA	NA	NA	-0.275353
Nckap5l	NA	0.607762	NA	NA	NA	NA	NA	NA	NA	-0.279124
Ndrg1	0.607307	NA	1.23673	1.41821	1.44668	NA	NA	1.1086	NA	0.438766
NDUFV2-AS1	NA	NA	NA	NA	NA	NA	NA	NA	NA	1.69956
Neat1	0.986609	0.590881	NA	NA	NA	NA	NA	2.17447	NA	-0.328705
Neurl4	NA	NA	NA	NA	NA	NA	NA	NA	NA	-0.286165
Nexn	NA	NA	NA	NA	NA	NA	NA	NA	1.3056	-0.240174
Nfe2l3	NA	NA	NA	NA	NA	NA	NA	NA	NA	0.377004
Nfu1	NA	NA	NA	NA	NA	NA	NA	NA	NA	0.290583
Ngfr	NA	NA	NA	NA	-1.1158	NA	NA	NA	NA	-0.201967
Niban2	0.336344	0.830763	NA	NA	0.197513	NA	NA	NA	NA	-0.345901
NLRP7	NA	NA	NA	NA	-2.61769	NA	NA	NA	NA	0.206316
Nol6	0.407577	NA	NA	NA	NA	NA	NA	NA	NA	-0.283519
NOTO	NA	NA	NA	NA	NA	NA	NA	NA	NA	1.52187
Npdc1	0.644067	NA	NA	NA	NA	NA	NA	0.866098	NA	-0.502676
Nphp4	NA	NA	NA	NA	NA	NA	NA	NA	NA	-0.339442
Npr3	NA	NA	NA	NA	NA	NA	NA	NA	4.74287	-1.62258
NPSR1	NA	NA	NA	NA	NA	NA	NA	NA	NA	0.766704
NPSR1-AS1	NA	NA	NA	NA	NA	NA	NA	NA	NA	0.558541
Nr4a1	NA	NA	NA	NA	-1.5628	NA	NA	-2.3502	NA	-0.445164
Nrep	NA	-1.05124	NA	NA	0.185616	NA	NA	NA	NA	0.280634
Nsl1	NA	NA	NA	NA	NA	NA	NA	NA	NA	0.284444
NSUN5P1	NA	NA	NA	NA	NA	NA	NA	NA	NA	-0.466803
Ntn4	NA	NA	NA	NA	0.861115	NA	NA	0.52274	NA	0.333231
Nuf2	NA	NA	NA	NA	-0.343967	NA	0.294471	NA	NA	0.274452
Nup188	NA	NA	NA	NA	NA	NA	NA	NA	NA	-0.239533
Oaf	-0.239627	NA	NA	NA	NA	NA	NA	-0.687996	NA	-0.43821
Ofd1	NA	NA	NA	NA	0.499876	NA	NA	0.800049	NA	0.221737
Ogfod2	NA	NA	NA	NA	NA	NA	NA	NA	NA	-0.423473
OLAH	NA	NA	NA	NA	NA	NA	NA	NA	NA	0.76623
Olfml3	NA	NA	NA	NA	2.27934	NA	NA	NA	NA	0.366088
OLIG3	NA	NA	NA	NA	NA	NA	NA	NA	NA	1.00757
Oplah	0.946149	NA	NA	NA	NA	NA	NA	1.02029	NA	-0.597464
Otop1	9.75374	NA	NA	NA	NA	NA	NA	11.2599	NA	1.26371
OTUD6B-AS1	NA	NA	NA	NA	NA	NA	NA	NA	NA	0.396811
P3h2	NA	NA	NA	NA	-0.332401	NA	NA	NA	NA	0.267611
PABPC1L	NA	NA	NA	NA	NA	NA	NA	NA	NA	-0.26369
PAGE4	NA	NA	NA	NA	NA	NA	NA	NA	NA	0.615682
Paip1	NA	NA	NA	NA	NA	NA	NA	NA	NA	0.28554
Paxx	-0.782642	NA	NA	NA	0.579443	NA	NA	-1.71745	NA	-0.403069
PC	NA	NA	NA	NA	NA	NA	NA	NA	5.36783	-0.357725
PCDH10	NA	NA	NA	NA	1.39395	NA	NA	NA	NA	0.452117
Pcdhb16	NA	NA	NA	NA	NA	NA	NA	NA	NA	0.381085
PCDHB18P	NA	NA	NA	NA	NA	NA	NA	NA	NA	0.643911
PCDHB3	NA	NA	NA	NA	NA	NA	NA	NA	NA	0.366588
PCSK1	NA	NA	NA	NA	-4.24548	-1.13034	NA	NA	NA	0.551167
Pdgfb	NA	0.646922	NA	NA	0.529293	NA	NA	NA	5.2646	-1.32471
Pdk1	NA	NA	NA	NA	-0.473672	NA	NA	-0.491549	NA	0.352957
Pdlim5	NA	NA	NA	NA	-0.93507	NA	-0.256823	NA	NA	-0.191945
Pdzk1	NA	0.24534	NA	NA	NA	NA	NA	NA	5.18293	0.851083
PENK	NA	NA	NA	NA	NA	NA	NA	NA	0.805435	1.56019
Pet100	NA	NA	NA	NA	NA	NA	NA	NA	NA	0.370851
Pfas	NA	NA	NA	NA	NA	NA	NA	NA	NA	-0.337398
Pfdn4	-0.481667	NA	NA	NA	NA	NA	0.330157	0.601067	NA	0.418403
Phactr2	NA	NA	NA	NA	0.254662	NA	NA	NA	NA	0.251576
Phgdh	NA	NA	0.728574	1.74485	-1.12248	0.230278	NA	NA	NA	-0.264453
Pidd1	NA	NA	NA	NA	-0.411199	NA	NA	NA	NA	-0.535653
Piezo1	0.370498	NA	NA	NA	NA	NA	NA	0.971297	NA	-0.330706
Pif1	NA	NA	NA	NA	NA	NA	NA	NA	NA	-0.292046
Pigh	NA	NA	NA	NA	NA	NA	NA	NA	NA	-0.444587
Pigo	NA	NA	NA	NA	NA	NA	NA	0.317232	NA	-0.227813
PITX1	NA	NA	NA	NA	NA	NA	NA	NA	NA	-1.09504
PIWIL1	NA	NA	NA	NA	NA	NA	NA	NA	NA	0.540122
PIWIL2	NA	NA	NA	NA	NA	NA	NA	-5.05357	NA	0.646499
PLAAT5	NA	NA	NA	NA	NA	NA	NA	NA	NA	0.331526
Plec	NA	NA	NA	NA	0.508403	NA	NA	0.485564	NA	-0.444672
Plekhb1	NA	NA	NA	NA	-1.24895	NA	NA	NA	NA	0.367983
Plekhg3	NA	NA	NA	NA	NA	NA	NA	NA	NA	-0.409808
Plod2	NA	NA	NA	NA	NA	NA	-0.320096	1.1845	NA	0.504978
Plxna2	NA	NA	NA	NA	0.644721	NA	NA	NA	6.60058	-0.32882
Plxnb1	-1.51316	-0.395583	NA	NA	-0.364265	NA	NA	-2.09821	NA	-0.331873
Plxnb2	NA	-0.220912	NA	NA	-0.256271	NA	NA	NA	NA	-0.207609
Plxnd1	NA	NA	NA	NA	0.429626	NA	NA	0.489558	NA	-0.297539
Pmpcb	0.328021	NA	NA	NA	NA	NA	NA	0.229469	NA	0.236116
Pnpla3	NA	NA	NA	NA	NA	NA	NA	NA	NA	-0.378282
PNPLA4	NA	NA	NA	NA	NA	NA	NA	NA	NA	0.207501
Pnpla6	NA	NA	NA	NA	NA	NA	NA	NA	4.69869	-0.322427
Pnrc1	NA	NA	NA	NA	NA	NA	NA	-0.491389	NA	0.203305
Podxl	NA	NA	NA	NA	2.52552	-0.362286	NA	0.507877	6.96624	-0.243185
Polr1a	NA	NA	NA	NA	NA	NA	NA	0.307218	5.32784	-0.246019
Polr2k	NA	NA	NA	NA	NA	NA	NA	NA	NA	0.202099
Polr3gl	0.316422	NA	NA	NA	NA	NA	NA	0.868747	NA	0.554446
Polrmt	NA	NA	NA	NA	-0.389529	NA	NA	NA	NA	-0.304127
PP2D1	NA	NA	NA	NA	NA	NA	NA	NA	NA	0.307402
Ppp1r15a	NA	NA	NA	NA	NA	NA	NA	NA	NA	0.284604
PPP1R2B	NA	NA	NA	NA	NA	NA	NA	NA	NA	0.618377
Ppp1r3c	-0.792977	-0.591782	NA	NA	-1.74333	NA	NA	-1.87685	NA	0.728636
Ppp2r2d	0.604643	NA	NA	NA	NA	NA	NA	1.01694	NA	0.348041
PRAME	NA	NA	NA	NA	NA	NA	NA	NA	NA	0.567005
Prelid2	NA	NA	NA	NA	NA	NA	NA	NA	NA	0.445065
Prkn	NA	NA	NA	NA	NA	NA	NA	NA	NA	1.16601
Prss23	NA	0.520337	-0.589277	-0.951785	0.355568	NA	NA	0.738351	NA	-0.285248
Psen2	NA	NA	0.551969	NA	NA	NA	NA	-0.829801	NA	-0.27032
Ptms	-0.37645	NA	NA	NA	-0.221881	NA	NA	-0.426278	NA	0.361236
Pxn	0.225633	NA	NA	NA	0.251817	NA	NA	0.461541	NA	-0.256813
Rab5a	NA	-0.240117	NA	NA	-0.231812	NA	NA	NA	NA	0.235569
Rai1	NA	NA	NA	NA	NA	NA	NA	NA	NA	-0.39194
Ranbp3l	NA	NA	NA	NA	NA	NA	NA	NA	-5.17776	-1.88359
Rangap1	NA	NA	NA	NA	-0.373191	NA	NA	NA	NA	-0.280128
Rbis	NA	NA	NA	NA	NA	NA	NA	NA	NA	0.327423
RBM11	NA	NA	NA	NA	NA	NA	NA	NA	NA	0.445521
Rbm43	NA	NA	NA	NA	0.619821	NA	NA	NA	NA	0.40584
RBM5-AS1	NA	NA	NA	NA	NA	NA	NA	NA	NA	-0.442976
Recql4	NA	NA	NA	NA	NA	NA	NA	-1.56039	NA	-0.349425
RHOXF1-AS1	NA	NA	NA	NA	NA	NA	NA	NA	NA	0.761774
RHPN1	NA	NA	NA	NA	-0.380607	NA	NA	NA	NA	-0.6589
Rims3	NA	NA	NA	NA	-0.911837	NA	NA	NA	NA	-0.24228
Rmrp	NA	NA	NA	NA	NA	NA	NA	NA	NA	2.25545
Rn7sk	NA	NA	NA	NA	3.84971	NA	NA	3.55543	NA	1.07232
RNASE1	NA	NA	NA	NA	-1.1643	NA	NA	NA	NA	0.674755
Rnase4	-1.06225	NA	-1.16013	NA	NA	NA	NA	-1.73801	NA	0.849447
Rnf150	NA	NA	NA	NA	NA	NA	NA	NA	NA	0.372965
Rnf31	NA	NA	NA	NA	0.253988	NA	NA	NA	NA	-0.24575
RNR1	NA	NA	NA	NA	NA	NA	NA	NA	NA	0.30853
RNU6-1	NA	NA	NA	NA	NA	NA	NA	NA	NA	2.00708
RNU6-9	NA	NA	NA	NA	NA	NA	NA	NA	NA	1.75491
Robo2	NA	NA	NA	NA	NA	NA	NA	NA	NA	1.15324
Rpap1	NA	NA	NA	NA	-0.312212	NA	NA	NA	NA	-0.326857
Rpl22	NA	NA	NA	NA	0.33151	NA	NA	NA	NA	0.242501
Rpl26	NA	NA	0.730117	0.487753	0.290823	NA	NA	NA	4.94976	0.341923
Rpl36al	NA	NA	NA	NA	NA	NA	NA	NA	NA	0.319668
Rps24	NA	NA	NA	NA	0.272329	NA	NA	NA	4.64151	0.3386
RRP7BP	NA	NA	NA	NA	NA	NA	NA	NA	NA	-0.334212
Rtl5	NA	NA	NA	NA	-0.394766	NA	NA	NA	NA	-0.418784
RWDD4	NA	NA	NA	NA	NA	NA	NA	NA	NA	0.285315
Rxra	NA	NA	NA	NA	0.513621	NA	NA	NA	NA	-0.310659
S100a10	NA	NA	NA	NA	0.537442	-0.395935	-0.203255	NA	NA	0.287736
S1pr5	-1.13729	-0.557734	NA	NA	NA	NA	NA	-1.58523	NA	0.420113
Sardh	-0.269778	NA	NA	NA	NA	NA	NA	-0.53144	NA	-0.499621
Sbno2	NA	NA	NA	NA	NA	NA	NA	NA	NA	-0.263849
SCARNA7	NA	NA	NA	NA	NA	NA	NA	NA	NA	2.17198
Scfd2	-0.437325	NA	NA	NA	NA	NA	NA	-0.595868	NA	-0.235006
SCG3	NA	NA	NA	NA	2.46259	NA	NA	NA	NA	0.232065
Scin	NA	NA	NA	NA	-1.06125	NA	NA	NA	NA	0.419137
Scrib	NA	NA	NA	NA	-0.329976	NA	NA	-0.328354	NA	-0.346101
Sec61g	NA	NA	NA	NA	NA	NA	NA	-0.983822	5.50349	0.393977
Selenof	NA	NA	NA	NA	NA	NA	NA	-0.293415	NA	0.181834
Sema6b	NA	NA	NA	NA	-0.56466	NA	NA	NA	NA	-0.253805
Septin3	NA	NA	NA	NA	-0.980106	NA	NA	NA	NA	0.306005
SERHL2	NA	NA	NA	NA	1.51273	NA	NA	NA	NA	-0.43152
Sf3b3	NA	NA	NA	NA	NA	NA	NA	NA	NA	-0.192396
Sfxn5	0.357492	NA	NA	NA	NA	NA	NA	NA	NA	-0.285647
Sgsh	NA	NA	NA	NA	0.364736	NA	NA	NA	NA	-0.373609
Sik2	NA	NA	NA	NA	NA	NA	NA	NA	NA	-0.306675
Skic2	NA	NA	NA	NA	NA	NA	NA	NA	NA	-0.246202
Slc16a5	0.911596	1.02808	NA	NA	0.831195	NA	NA	1.88786	NA	-0.372944
Slc26a6	NA	NA	NA	NA	NA	NA	NA	NA	NA	-0.336657
Slc27a4	1.14876	NA	NA	NA	NA	NA	NA	0.886271	NA	-0.313227
Slc29a2	NA	NA	NA	NA	NA	NA	NA	NA	NA	-0.309173
Slc2a8	-0.392741	NA	NA	NA	1.6193	NA	NA	-0.676548	NA	-0.42975
Slc39a8	NA	NA	NA	NA	-0.33145	NA	NA	-0.309733	NA	0.186312
SLC44A3-AS1	NA	NA	NA	NA	NA	NA	NA	NA	NA	0.53764
Slc46a1	NA	NA	NA	NA	NA	NA	NA	NA	NA	-0.31331
Slc5a3	NA	NA	NA	NA	NA	NA	NA	NA	NA	-0.369594
Slc5a6	0.55442	0.64573	NA	NA	1.0869	NA	NA	1.05141	NA	-0.306003
Slc6a12	NA	NA	NA	NA	NA	NA	NA	-0.527491	NA	-0.772683
SLC6A20	NA	NA	NA	NA	NA	NA	NA	NA	NA	1.06927
Slc6a9	0.326474	NA	NA	NA	-1.39443	NA	0.395922	0.884184	NA	-0.428167
Slc7a1	NA	NA	NA	NA	NA	NA	NA	NA	NA	-0.281231
SLC7A14-AS1	NA	NA	NA	NA	NA	NA	NA	NA	NA	0.573213
Slc7a2	NA	NA	NA	NA	1.24322	NA	NA	-0.371016	NA	-0.23223
Slc7a5	-0.425883	NA	2.00778	NA	-0.247332	NA	NA	NA	NA	-0.246523
Slc8a3	-4.62479	NA	NA	NA	NA	NA	NA	NA	NA	0.684822
SLCO1B3	NA	NA	NA	NA	NA	NA	NA	NA	NA	0.34697
SLCO5A1	NA	NA	NA	NA	NA	NA	NA	NA	NA	0.334286
SLFN12	NA	NA	NA	NA	NA	NA	NA	NA	NA	0.280924
SMIM10	NA	NA	NA	NA	NA	NA	NA	NA	NA	0.64434
Smim10l1	-0.188678	NA	NA	NA	NA	NA	NA	NA	NA	0.264683
Smim19	NA	NA	-0.630408	NA	-0.332694	NA	NA	NA	NA	0.219572
Smim24	NA	NA	NA	NA	NA	NA	NA	NA	NA	0.367296
Snhg18	NA	NA	NA	NA	-1.0128	NA	NA	NA	NA	0.615933
SNHG31	NA	NA	NA	NA	NA	NA	NA	NA	NA	0.493323
Snord104	NA	NA	NA	NA	NA	NA	NA	NA	NA	-0.704949
Snrnp200	NA	NA	NA	NA	NA	NA	NA	NA	2.91884	-0.162099
Socs7	-0.372933	-0.362757	NA	NA	-0.382318	NA	NA	NA	NA	-0.199438
SOX21	NA	NA	NA	NA	-2.43438	NA	NA	NA	4.74617	0.292368
SP9	NA	NA	NA	NA	NA	NA	NA	NA	NA	0.887035
SPESP1	NA	NA	NA	NA	NA	NA	NA	NA	NA	0.71271
Spg7	0.250691	NA	NA	NA	NA	NA	NA	NA	NA	-0.204732
Sphk2	NA	NA	NA	NA	NA	NA	NA	NA	4.92114	-0.366725
Spns1	0.251787	NA	NA	NA	NA	NA	NA	0.353368	NA	-0.341917
Spred3	-0.723415	NA	NA	NA	-0.574792	NA	NA	NA	NA	0.377919
Sptb	-1.61067	-2.13613	NA	NA	NA	NA	NA	-1.29574	NA	-0.354588
Sptbn2	NA	NA	NA	NA	NA	NA	NA	0.375641	NA	-0.383956
Stard3	NA	NA	NA	NA	NA	NA	NA	NA	NA	-0.26981
Sun3	1.61725	NA	NA	NA	NA	NA	NA	2.3025	NA	0.61308
Susd6	NA	NA	NA	NA	-0.460709	NA	NA	NA	NA	-0.325817
Svbp	NA	NA	NA	NA	NA	NA	NA	NA	NA	0.245122
SYCP1	NA	NA	NA	NA	NA	NA	NA	NA	NA	0.634963
Syde1	NA	NA	NA	NA	NA	NA	NA	NA	NA	-0.332817
SYNPR	NA	NA	NA	NA	NA	NA	NA	NA	NA	0.749394
SYT4	NA	NA	NA	NA	2.77062	NA	NA	5.05629	NA	0.82499
SYT6	NA	NA	NA	NA	NA	NA	NA	NA	NA	0.327244
Tanc2	NA	NA	NA	NA	0.529585	NA	NA	NA	NA	-0.264281
Tango2	NA	NA	NA	NA	NA	NA	NA	NA	NA	-0.451068
Tap1	-0.306736	NA	0.630372	NA	-1.82952	NA	NA	NA	NA	-0.359483
Tars3	0.267123	NA	NA	NA	NA	NA	NA	NA	NA	0.326092
Tbc1d23	NA	NA	NA	NA	NA	NA	NA	NA	2.88197	0.182031
Tbc1d4	NA	NA	NA	NA	NA	NA	NA	NA	NA	-0.284962
Tbca	NA	NA	NA	NA	0.357422	NA	NA	NA	NA	0.370238
TBL1Y	NA	NA	NA	NA	-0.69572	NA	NA	NA	NA	-1.10299
Tbl3	NA	NA	NA	NA	NA	NA	NA	NA	3.79854	-0.349079
TCEAL2	NA	NA	NA	NA	NA	NA	NA	NA	NA	1.06127
TCEAL3	NA	NA	NA	NA	NA	NA	NA	NA	NA	0.501015
Tceal8	0.552257	0.636719	NA	NA	0.269143	NA	NA	NA	NA	0.32286
Tcf7l1	NA	NA	NA	NA	-0.459448	NA	NA	0.725759	4.26058	0.54417
Tfpi	NA	NA	NA	NA	-0.69029	NA	NA	NA	NA	0.329008
Tgfa	0.222849	NA	NA	NA	-1.59535	NA	NA	0.577625	NA	-0.338349
Thoc7	NA	NA	NA	NA	NA	NA	NA	NA	NA	0.333931
Tln1	NA	NA	NA	NA	NA	NA	-0.212252	NA	NA	-0.295243
Tmem109	NA	NA	NA	NA	0.322505	NA	NA	NA	NA	-0.256825
Tmem132a	-0.732881	NA	NA	NA	0.193322	NA	NA	NA	NA	-0.372548
Tmem273	NA	NA	NA	NA	NA	NA	NA	NA	NA	3.38058
Tmem63a	-0.524859	NA	NA	NA	0.257629	NA	NA	NA	NA	-0.283075
Tnc	NA	NA	NA	NA	2.45523	NA	NA	1.8337	NA	-0.289496
TNFAIP6	NA	NA	NA	NA	NA	NA	NA	NA	NA	1.28963
Tnfrsf8	NA	NA	NA	NA	NA	NA	-0.392552	NA	NA	-0.366778
Tnk2	0.315117	NA	NA	NA	0.347614	NA	NA	0.409789	NA	-0.314361
Tnks1bp1	NA	NA	NA	NA	NA	NA	NA	NA	NA	-0.222353
Tnni3	NA	NA	NA	NA	-1.23115	NA	NA	NA	NA	0.553449
Tnnt1	NA	NA	NA	NA	NA	NA	NA	NA	NA	0.408457
Tonsl	NA	NA	NA	NA	NA	NA	0.256257	-0.361226	NA	-0.287469
Tpcn2	NA	NA	NA	NA	NA	NA	NA	NA	NA	-0.369822
Tpd52	NA	NA	NA	NA	-0.578319	NA	NA	NA	NA	0.251041
Trac	NA	NA	NA	NA	NA	NA	NA	-1.45099	NA	0.422584
Trappc14	NA	NA	NA	NA	NA	NA	NA	NA	2.7142	-0.394861
TRDN	NA	NA	NA	NA	NA	NA	NA	NA	NA	0.772937
TRG-AS1	NA	NA	NA	NA	NA	NA	NA	NA	NA	0.423707
Trhde	-1.58523	-1.35439	NA	NA	0.99186	NA	NA	-2.09243	NA	0.461857
Trim47	NA	0.439547	NA	NA	NA	NA	NA	NA	5.67287	-0.505827
TRIM50	NA	NA	NA	NA	NA	NA	NA	NA	NA	4.13744
Trim62	NA	NA	NA	NA	NA	NA	NA	1.04482	NA	-0.447834
TRNE	NA	NA	NA	NA	NA	NA	NA	NA	NA	0.306544
TRPM5	NA	NA	NA	NA	NA	NA	NA	NA	NA	2.66203
TRPV1	NA	NA	NA	NA	NA	NA	NA	NA	NA	-0.320945
Tsen34	NA	NA	NA	NA	0.390114	NA	NA	NA	NA	-0.280715
Tsga10	NA	NA	NA	NA	1.05143	NA	NA	NA	NA	0.381803
Tuba1a	NA	NA	NA	NA	-0.270675	-0.244586	NA	NA	2.96617	-0.329915
Tubgcp6	NA	NA	NA	NA	0.318096	NA	NA	NA	NA	-0.397049
Txnip	NA	NA	NA	NA	NA	NA	NA	1.66122	3.41231	0.726643
Ube2i	NA	NA	NA	NA	NA	NA	NA	0.399141	NA	0.301881
Ube2o	0.288075	NA	NA	NA	-0.300823	NA	-0.274551	NA	NA	-0.172672
Ugp2	-0.893635	-0.250505	NA	NA	0.240922	NA	NA	-0.978548	NA	0.29892
UMODL1	NA	NA	NA	NA	NA	NA	NA	NA	NA	0.250916
UPK1A	NA	NA	NA	NA	NA	NA	NA	NA	NA	0.778329
Urb1	NA	NA	NA	NA	NA	NA	NA	NA	NA	-0.252874
Usp19	NA	NA	NA	NA	NA	NA	NA	NA	NA	-0.289102
Vamp1	NA	NA	NA	NA	0.926075	NA	NA	NA	NA	-0.240521
Vars1	NA	NA	NA	NA	NA	NA	NA	NA	NA	-0.291354
Vars2	0.263159	NA	NA	NA	NA	NA	0.270339	NA	NA	-0.364494
VSIG1	NA	NA	NA	NA	NA	NA	NA	NA	NA	0.268778
Washc1	NA	NA	NA	NA	NA	NA	NA	NA	NA	-0.240886
Wdfy4	NA	NA	NA	NA	NA	NA	NA	NA	NA	4.1786
Wdr4	NA	NA	NA	NA	NA	NA	NA	NA	5.42999	-0.33955
Wdr59	NA	NA	NA	NA	NA	NA	NA	NA	NA	-0.213152
Wnt9a	-0.996726	NA	NA	NA	0.933372	NA	NA	NA	-2.90964	-0.47753
YAE1	NA	NA	NA	NA	NA	NA	NA	NA	0	0.280217
Yjefn3	NA	NA	NA	NA	NA	NA	NA	NA	NA	-0.526042
ZBBX	NA	NA	NA	NA	-1.21552	NA	NA	NA	NA	1.02557
Zbed5	0.476817	0.947447	NA	NA	NA	NA	NA	1.47595	NA	0.205717
Zcrb1	NA	NA	NA	NA	-0.368099	NA	NA	NA	NA	0.334502
Zdhhc18	NA	NA	NA	NA	0.282358	NA	NA	-0.54772	NA	-0.301396
Zmynd11	NA	NA	NA	NA	NA	NA	NA	0.354952	NA	0.333979
ZNF100	NA	NA	NA	NA	NA	NA	NA	NA	NA	0.280701
ZNF160	NA	NA	NA	NA	NA	NA	-0.278864	NA	NA	0.293232
ZNF213-AS1	NA	NA	NA	NA	NA	NA	NA	NA	NA	-0.438519
ZNF253	NA	NA	NA	NA	NA	NA	0.311557	NA	NA	0.281523
ZNF280D	NA	NA	NA	NA	NA	NA	0.735175	NA	NA	0.29407
ZNF415	NA	NA	NA	NA	NA	NA	NA	NA	NA	0.32455
ZNF440	NA	NA	NA	NA	NA	NA	NA	NA	NA	-0.247521
ZNF492	NA	NA	NA	NA	NA	NA	NA	NA	NA	0.261027
ZNF506	NA	NA	NA	NA	0.443521	NA	NA	NA	NA	0.356185
ZNF600	NA	NA	NA	NA	0.524975	NA	NA	NA	NA	0.231288
ZNF615	NA	NA	NA	NA	NA	NA	NA	NA	NA	0.277725
ZNF616	NA	NA	NA	NA	NA	NA	NA	NA	NA	0.228711
ZNF676	NA	NA	NA	NA	NA	NA	NA	NA	NA	0.29417
ZNF677	NA	NA	NA	NA	-0.307857	NA	NA	NA	NA	0.308585
ZNF680	NA	NA	NA	NA	NA	NA	NA	NA	NA	0.399918
ZNF682	NA	NA	NA	NA	NA	NA	NA	NA	NA	0.278058
ZNF723	NA	NA	NA	NA	NA	NA	NA	NA	NA	1.11325
ZNF737	NA	NA	NA	NA	0.877793	NA	NA	NA	NA	0.333833
ZNF98	NA	NA	NA	NA	NA	NA	NA	NA	NA	0.463328
ZNF99	NA	NA	NA	NA	NA	NA	NA	NA	NA	0.300803
0610005C13Rik	-0.494089	NA	NA	NA	NA	NA	NA	-0.451809	NA	0.353885
0610009B22Rik	NA	NA	NA	NA	NA	NA	NA	-0.384231	NA	0.662794
0610009E02Rik	NA	NA	NA	NA	NA	NA	NA	-3.12052	NA	0.349037
0610009L18Rik	NA	NA	NA	NA	NA	NA	NA	NA	NA	0.567963
0610009O20Rik	NA	NA	NA	NA	NA	NA	NA	NA	NA	0.483175
0610010F05Rik	NA	NA	NA	NA	NA	NA	NA	NA	NA	0.61381
0610010K14Rik	NA	NA	NA	NA	NA	NA	NA	NA	NA	0.572288
0610012G03Rik	NA	NA	NA	NA	NA	NA	NA	-0.454128	NA	-0.212932
0610030E20Rik	-0.627886	-0.333945	NA	NA	NA	NA	NA	-0.465484	NA	0.653809
0610031O16Rik	-0.655468	-0.387154	NA	NA	NA	NA	NA	-0.779041	NA	0.731756
0610037L13Rik	NA	NA	NA	NA	NA	NA	NA	NA	NA	0.532295
0610039K10Rik	NA	NA	NA	NA	-0.946264	-0.636603	NA	NA	NA	1.03056
0610040B10Rik	NA	NA	NA	NA	NA	NA	NA	NA	NA	0.443948
0610040J01Rik	NA	NA	NA	NA	3.04684	NA	NA	-0.40347	NA	0.416106
0610043K17Rik	NA	NA	NA	NA	NA	NA	NA	NA	NA	3.04386
1010001N08Rik	NA	NA	NA	NA	NA	NA	NA	NA	NA	0.405258
1110002E22Rik	NA	NA	NA	NA	NA	NA	NA	NA	NA	0.433308
1110002J07Rik	NA	NA	NA	NA	NA	NA	NA	NA	NA	0.323521
1110002L01Rik	NA	NA	NA	NA	NA	NA	NA	NA	NA	0.467351
1110003F10Rik	NA	NA	NA	NA	NA	NA	NA	NA	NA	3.8293
1110004E09Rik	NA	NA	NA	NA	NA	NA	NA	NA	NA	1.2225
1110004F10Rik	0.280239	NA	NA	NA	NA	NA	NA	NA	NA	0.582147
1110006O24Rik	NA	NA	NA	NA	-0.34695	NA	NA	NA	NA	0.395847
1110008F13Rik	NA	NA	NA	NA	NA	NA	NA	NA	NA	0.580356
1110008L16Rik	NA	NA	NA	NA	NA	NA	NA	NA	NA	1.60792
1110008P14Rik	NA	NA	NA	NA	NA	NA	NA	NA	NA	3.60346
1110012L19Rik	NA	NA	NA	NA	NA	NA	NA	NA	NA	0.395938
1110018N20Rik	NA	NA	NA	NA	NA	NA	NA	NA	NA	3.23413
1110019D14Rik	NA	-0.700647	NA	NA	NA	NA	NA	NA	NA	2.58081
1110020A21Rik	NA	NA	NA	NA	NA	NA	NA	NA	NA	0.54112
1110025M09Rik	NA	NA	NA	NA	NA	NA	NA	NA	NA	0.50327
1110028F11Rik	NA	NA	NA	NA	NA	NA	NA	NA	NA	2.60336
1110032A03Rik	NA	NA	NA	NA	NA	NA	NA	NA	NA	0.443761
1110034G24Rik	NA	NA	NA	NA	NA	NA	NA	-1.14234	NA	-1.20283
1110035H17Rik	NA	NA	NA	NA	NA	NA	NA	NA	NA	3.30723
1110038B12Rik	NA	NA	NA	NA	NA	NA	NA	0.599455	NA	-0.46192
1110038F14Rik	NA	NA	NA	NA	NA	NA	NA	NA	NA	-0.675869
1110046J04Rik	NA	NA	NA	NA	NA	NA	NA	NA	NA	1.24054
1110051M20Rik	NA	NA	NA	NA	NA	NA	NA	NA	NA	1.23475
1110059E24Rik	NA	NA	NA	NA	1.59685	NA	NA	NA	NA	0.20853
1110059G10Rik	NA	NA	NA	NA	-1.05808	NA	NA	NA	NA	0.522712
1110065P20Rik	NA	NA	NA	NA	NA	NA	NA	-1.21511	NA	0.443361
1190001M18Rik	NA	NA	NA	NA	NA	NA	NA	NA	NA	-0.65567
1190002N15Rik	NA	NA	NA	NA	NA	NA	NA	0.833514	NA	-3.59327
1190005I06Rik	NA	NA	NA	NA	NA	NA	NA	NA	NA	-0.354642
1190007I07Rik	NA	NA	NA	NA	NA	NA	NA	NA	NA	0.626389
1300002E11Rik	1.01354	NA	NA	NA	NA	NA	NA	1.92401	NA	-1.25242
1300014J16Rik	NA	NA	NA	NA	NA	NA	NA	NA	NA	0.302006
1300017J02Rik	NA	NA	NA	NA	NA	NA	NA	-0.68578	NA	-2.42916
1500002C15Rik	NA	NA	NA	NA	NA	NA	NA	NA	NA	-0.994026
1500004A13Rik	NA	NA	NA	NA	NA	NA	NA	NA	NA	-1.0774
1500011B03Rik	NA	NA	NA	NA	NA	NA	NA	NA	NA	-0.828786
1500011K16Rik	NA	NA	NA	NA	NA	NA	NA	NA	NA	3.85584
1500015A07Rik	NA	NA	NA	NA	NA	NA	NA	NA	NA	3.87176
1500026H17Rik	NA	NA	NA	NA	NA	NA	NA	NA	NA	0.308342
1600002K03Rik	NA	NA	NA	NA	NA	NA	NA	NA	NA	3.91271
1600010M07Rik	NA	NA	NA	NA	NA	NA	NA	NA	NA	-0.546002
1600012H06Rik	NA	NA	NA	NA	NA	NA	NA	NA	NA	0.721076
1600014C10Rik	NA	NA	NA	NA	NA	NA	NA	NA	NA	NA
1600020E01Rik	NA	NA	NA	NA	NA	NA	NA	NA	NA	NA
1600023N17Rik	NA	NA	NA	NA	NA	NA	NA	NA	NA	NA
1600029I14Rik	4.247	NA	NA	NA	NA	NA	NA	NA	NA	NA
1700001C19Rik	NA	NA	NA	NA	NA	NA	NA	-0.650396	NA	NA
1700001G17Rik	NA	NA	NA	NA	NA	NA	NA	NA	NA	NA
1700001J03Rik	NA	NA	NA	NA	NA	NA	NA	NA	NA	NA
1700001K19Rik	NA	NA	NA	NA	NA	NA	NA	-4.1698	NA	NA
1700001L05Rik	NA	NA	NA	NA	NA	NA	NA	NA	NA	NA
1700003E16Rik	NA	NA	NA	NA	NA	NA	NA	NA	NA	NA
1700003F12Rik	NA	NA	NA	NA	NA	NA	NA	NA	NA	NA
1700003G18Rik	NA	NA	NA	NA	NA	NA	NA	NA	NA	NA
1700006J14Rik	NA	NA	NA	NA	NA	NA	NA	NA	NA	NA
1700007J10Rik	NA	NA	NA	NA	NA	NA	NA	NA	NA	NA
1700007K13Rik	NA	NA	NA	NA	NA	NA	NA	NA	NA	NA
1700007L15Rik	NA	NA	NA	NA	NA	NA	NA	NA	NA	NA
1700008J07Rik	NA	NA	NA	NA	NA	NA	NA	NA	NA	NA
1700008O03Rik	NA	NA	NA	NA	NA	NA	NA	NA	NA	NA
1700010I14Rik	NA	NA	NA	NA	NA	NA	NA	NA	NA	NA
1700011H14Rik	NA	NA	NA	NA	NA	NA	NA	NA	NA	NA
1700012D01Rik	NA	-0.450136	NA	NA	-1.19852	0.537183	NA	NA	NA	NA
1700012D14Rik	NA	NA	NA	NA	NA	NA	NA	NA	NA	NA
1700016C15Rik	NA	NA	NA	NA	NA	NA	NA	NA	NA	NA
1700016K19Rik	NA	NA	NA	NA	NA	NA	NA	4.9597	NA	NA
1700017B05Rik	NA	NA	NA	NA	NA	NA	NA	NA	NA	NA
1700018L02Rik	NA	NA	NA	NA	NA	NA	NA	NA	NA	NA
1700019D03Rik	NA	NA	NA	NA	NA	NA	NA	NA	NA	NA
1700020I14Rik	NA	NA	NA	NA	NA	NA	NA	NA	NA	NA
1700020L24Rik	NA	NA	NA	NA	NA	NA	NA	NA	NA	NA
1700021F05Rik	NA	NA	NA	NA	NA	NA	NA	NA	NA	NA
1700021J08Rik	NA	NA	NA	NA	NA	NA	NA	NA	NA	NA
1700022N22Rik	-1.22858	-1.72553	NA	NA	NA	NA	NA	NA	NA	NA
1700023F06Rik	NA	NA	NA	NA	NA	NA	NA	NA	NA	NA
1700023H06Rik	NA	NA	NA	NA	NA	NA	NA	NA	NA	NA
1700025G04Rik	NA	NA	NA	NA	NA	NA	NA	0.822021	NA	NA
1700025K04Rik	NA	NA	NA	NA	NA	NA	NA	NA	NA	NA
1700027J07Rik	NA	NA	NA	NA	NA	NA	NA	NA	NA	NA
1700028E10Rik	-1.43363	NA	NA	NA	-0.3304	NA	NA	-0.83341	NA	NA
1700028I16Rik	NA	NA	NA	NA	NA	NA	NA	NA	NA	NA
1700028J19Rik	NA	NA	NA	NA	NA	NA	NA	NA	NA	NA
1700028K03Rik	NA	NA	NA	NA	5.62786	NA	NA	NA	NA	NA
1700029I15Rik	NA	NA	NA	NA	NA	NA	NA	NA	NA	NA
1700029J07Rik	NA	NA	NA	NA	NA	NA	NA	1.30815	NA	NA
1700030C10Rik	NA	NA	NA	NA	NA	NA	NA	NA	NA	NA
1700030J22Rik	NA	NA	NA	NA	NA	NA	NA	NA	NA	NA
1700030K09Rik	NA	NA	NA	NA	1.34925	NA	NA	NA	NA	NA
1700034H15Rik	NA	NA	NA	NA	NA	NA	NA	NA	NA	NA
1700034P13Rik	NA	NA	NA	NA	NA	NA	NA	1.15702	NA	NA
1700037C18Rik	NA	NA	NA	NA	NA	NA	NA	-1.85182	NA	NA
1700037H04Rik	NA	NA	NA	NA	NA	NA	NA	NA	NA	NA
1700040D17Rik	NA	NA	NA	NA	NA	NA	NA	NA	NA	NA
1700041G16Rik	NA	NA	NA	NA	NA	NA	NA	NA	NA	NA
1700045H11Rik	NA	NA	NA	NA	NA	NA	NA	NA	NA	NA
1700047K16Rik	NA	NA	NA	NA	NA	NA	NA	NA	NA	NA
1700047M11Rik	NA	NA	NA	NA	1.41654	NA	NA	NA	NA	NA
1700048M11Rik	NA	NA	NA	NA	NA	NA	NA	NA	NA	NA
1700048O20Rik	NA	NA	NA	NA	0.779947	NA	NA	NA	NA	NA
1700052K11Rik	NA	NA	NA	NA	NA	NA	NA	NA	NA	NA
1700055D18Rik	NA	NA	NA	NA	-0.477167	-0.417416	NA	NA	NA	NA
1700056E22Rik	NA	0.644209	NA	NA	1.10523	NA	NA	NA	NA	NA
1700056N10Rik	NA	NA	NA	NA	NA	NA	NA	NA	NA	NA
1700057G04Rik	NA	NA	NA	NA	NA	NA	NA	NA	NA	NA
1700060J05Rik	NA	NA	NA	NA	NA	NA	NA	NA	NA	NA
1700061E17Rik	NA	NA	NA	NA	NA	NA	NA	NA	NA	NA
1700061G19Rik	NA	NA	NA	NA	NA	NA	NA	NA	NA	NA
1700061I17Rik	NA	NA	NA	NA	NA	NA	NA	NA	NA	NA
1700063D05Rik	NA	NA	NA	NA	0.864423	NA	NA	NA	NA	NA
1700066B19Rik	NA	NA	NA	NA	NA	NA	NA	4.96542	NA	NA
1700066M21Rik	-0.399558	-0.356346	NA	NA	NA	NA	NA	-0.670103	NA	NA
1700067K01Rik	NA	NA	NA	NA	NA	NA	NA	NA	NA	NA
1700071M16Rik	NA	NA	NA	NA	NA	NA	NA	NA	NA	NA
1700080G11Rik	NA	NA	NA	NA	NA	NA	NA	2.11908	NA	NA
1700081N11Rik	NA	NA	NA	NA	NA	NA	NA	NA	NA	NA
1700084E18Rik	NA	NA	NA	NA	NA	NA	NA	NA	NA	NA
1700086O06Rik	NA	NA	NA	NA	-1.08231	NA	NA	NA	NA	NA
1700086P04Rik	NA	NA	NA	NA	NA	NA	NA	NA	NA	NA
1700088E04Rik	NA	NA	NA	NA	NA	NA	NA	NA	NA	NA
1700092C10Rik	NA	NA	NA	NA	0.490523	NA	NA	NA	NA	NA
1700092M07Rik	NA	NA	NA	NA	NA	NA	NA	NA	NA	NA
1700096K18Rik	NA	NA	NA	NA	NA	NA	NA	NA	NA	NA
1700101I11Rik	NA	NA	NA	NA	NA	NA	NA	NA	NA	NA
1700102P08Rik	NA	NA	NA	NA	NA	NA	NA	NA	NA	NA
1700108F19Rik	NA	NA	NA	NA	1.30145	NA	NA	NA	NA	NA
1700109H08Rik	NA	NA	NA	NA	NA	NA	NA	NA	NA	NA
1700109K24Rik	NA	NA	NA	NA	NA	NA	NA	NA	NA	NA
1700112J16Rik	NA	NA	NA	NA	NA	NA	NA	NA	NA	NA
1700113A16Rik	NA	NA	NA	NA	NA	NA	NA	NA	NA	NA
1700113B09Rik	NA	NA	NA	NA	NA	NA	NA	NA	NA	NA
1700119H24Rik	NA	1.62828	NA	NA	NA	NA	NA	NA	NA	NA
1700120C14Rik	NA	NA	NA	NA	NA	NA	NA	NA	NA	NA
1700123O20Rik	NA	NA	NA	NA	NA	NA	NA	-0.388135	NA	NA
1810006J02Rik	NA	NA	NA	NA	NA	NA	NA	NA	NA	NA
1810008I18Rik	0.36869	NA	NA	NA	NA	NA	NA	NA	NA	NA
1810009A15Rik	0.798407	0.451928	NA	NA	NA	NA	NA	NA	NA	NA
1810010H24Rik	NA	NA	NA	NA	NA	NA	NA	NA	NA	NA
1810011H11Rik	NA	NA	NA	NA	NA	NA	NA	NA	NA	NA
1810012K08Rik	NA	NA	NA	NA	NA	NA	NA	NA	NA	NA
1810012K16Rik	NA	NA	NA	NA	NA	NA	NA	NA	NA	NA
1810013D15Rik	NA	NA	NA	NA	-2.34142	NA	NA	NA	NA	NA
1810013L24Rik	NA	NA	NA	NA	NA	NA	NA	NA	NA	NA
1810014B01Rik	NA	NA	NA	NA	NA	NA	NA	NA	NA	NA
1810017P11Rik	NA	NA	NA	NA	NA	NA	NA	NA	NA	NA
1810019D21Rik	-0.492375	NA	NA	NA	NA	NA	NA	0.361791	NA	NA
1810019N24Rik	NA	NA	NA	NA	NA	NA	NA	NA	NA	NA
1810021B22Rik	0.66511	NA	NA	NA	1.07033	NA	NA	-1.13716	NA	NA
1810022K09Rik	NA	NA	NA	NA	NA	NA	NA	NA	NA	NA
1810024B03Rik	NA	NA	NA	NA	NA	NA	NA	NA	NA	NA
1810026B05Rik	NA	NA	NA	NA	NA	NA	NA	NA	NA	NA
1810030O07Rik	NA	NA	NA	NA	NA	NA	NA	NA	NA	NA
1810032O08Rik	NA	NA	NA	NA	NA	NA	NA	NA	NA	NA
1810034E14Rik	NA	NA	NA	NA	NA	NA	NA	NA	NA	NA
1810037I17Rik	NA	NA	NA	NA	NA	NA	NA	NA	NA	NA
1810041H14Rik	NA	NA	NA	NA	NA	NA	NA	NA	NA	NA
1810043G02Rik	NA	NA	NA	NA	NA	NA	NA	NA	NA	NA
1810044D09Rik	NA	NA	NA	NA	NA	NA	NA	NA	NA	NA
1810046K07Rik	NA	NA	NA	NA	NA	NA	NA	NA	NA	NA
1810053B23Rik	NA	NA	NA	NA	NA	NA	NA	NA	NA	NA
1810055G02Rik	-0.509866	0.425825	NA	NA	4.00072	NA	NA	-0.798767	NA	NA
1810058I24Rik	NA	NA	NA	NA	NA	NA	NA	NA	NA	NA
1810059C17Rik	NA	NA	NA	NA	NA	NA	NA	NA	NA	NA
1810059H22Rik	NA	NA	NA	NA	NA	NA	NA	NA	NA	NA
1810062G17Rik	NA	NA	NA	NA	3.30555	NA	NA	NA	NA	NA
1810062O18Rik	NA	NA	NA	NA	NA	NA	NA	NA	NA	NA
1810064F22Rik	NA	-1.37948	NA	NA	NA	NA	NA	NA	NA	NA
1810073O08Rik	NA	NA	NA	NA	NA	NA	NA	NA	NA	NA
2010001A14Rik	NA	NA	NA	NA	NA	NA	NA	NA	NA	NA
2010003K11Rik	NA	0.722221	NA	NA	NA	NA	NA	NA	NA	NA
2010007H06Rik	NA	NA	NA	NA	NA	NA	NA	NA	NA	NA
2010008C14Rik	NA	NA	NA	NA	NA	NA	NA	NA	NA	NA
2010016I18Rik	NA	NA	NA	NA	NA	NA	NA	NA	NA	NA
2010107E04Rik	NA	NA	NA	NA	NA	NA	NA	0.320685	NA	NA
2010109A12Rik	NA	NA	NA	NA	NA	NA	NA	NA	NA	NA
2010111I01Rik	NA	NA	NA	NA	NA	NA	NA	NA	NA	NA
2010204K13Rik	NA	NA	NA	NA	NA	NA	NA	NA	NA	NA
2010300C02Rik	NA	NA	NA	NA	NA	NA	NA	NA	NA	NA
2010308F09Rik	NA	NA	NA	NA	NA	NA	NA	NA	NA	NA
2010310C07Rik	NA	NA	NA	NA	NA	NA	NA	NA	NA	NA
2010315B03Rik	NA	NA	NA	NA	NA	NA	NA	0.553585	NA	NA
2010320M18Rik	NA	NA	NA	NA	NA	NA	NA	NA	NA	NA
2200002D01Rik	NA	NA	NA	NA	5.04471	NA	NA	NA	NA	NA
2210011C24Rik	NA	NA	NA	NA	NA	NA	NA	NA	NA	NA
2210016F16Rik	NA	NA	NA	NA	NA	NA	NA	NA	NA	NA
2210016L21Rik	NA	NA	NA	NA	NA	NA	NA	NA	NA	NA
2210039B01Rik	NA	NA	NA	NA	NA	NA	NA	NA	NA	NA
2210406H18Rik	NA	NA	NA	NA	NA	NA	NA	NA	NA	NA
2210406O10Rik	NA	NA	NA	NA	NA	NA	NA	NA	NA	NA
2210407C18Rik	NA	NA	NA	NA	NA	NA	NA	NA	NA	NA
2210408F21Rik	NA	NA	NA	NA	4.34511	NA	NA	NA	NA	NA
2210408I21Rik	NA	NA	NA	NA	NA	NA	NA	NA	NA	NA
2210414B05Rik	NA	NA	NA	NA	NA	NA	NA	NA	NA	NA
2210416O15Rik	NA	NA	NA	NA	NA	NA	NA	NA	NA	NA
2210417A02Rik	-1.29344	NA	NA	NA	NA	NA	NA	-1.03015	NA	NA
2210418O10Rik	-0.395374	NA	NA	NA	NA	NA	NA	NA	NA	NA
2300009A05Rik	NA	NA	NA	NA	NA	NA	NA	NA	NA	NA
2310001H17Rik	NA	NA	NA	NA	1.51416	NA	NA	NA	NA	NA
2310001K24Rik	NA	NA	NA	NA	-0.302546	NA	NA	NA	NA	NA
2310007B03Rik	NA	NA	NA	NA	NA	NA	NA	NA	NA	NA
2310009A05Rik	NA	NA	NA	NA	NA	NA	NA	NA	NA	NA
2310009B15Rik	NA	NA	NA	NA	NA	NA	NA	NA	NA	NA
2310010J17Rik	NA	NA	NA	NA	2.11106	NA	NA	NA	NA	NA
2310011J03Rik	NA	NA	NA	NA	NA	NA	NA	NA	NA	NA
2310014F06Rik	NA	NA	NA	NA	NA	NA	NA	NA	NA	NA
2310015A10Rik	NA	NA	NA	NA	NA	NA	NA	NA	NA	NA
2310016G11Rik	1.5311	NA	NA	NA	1.95979	NA	NA	NA	NA	NA
2310022A10Rik	NA	NA	NA	NA	NA	NA	NA	NA	NA	NA
2310022B05Rik	NA	0.230045	NA	NA	NA	NA	NA	NA	NA	NA
2310026L22Rik	NA	NA	NA	NA	NA	NA	NA	-3.73076	NA	NA
2310030G06Rik	NA	NA	NA	NA	NA	NA	NA	-0.437139	NA	NA
2310033P09Rik	NA	NA	NA	NA	NA	NA	NA	NA	NA	NA
2310034G01Rik	NA	NA	NA	NA	NA	NA	NA	NA	NA	NA
2310034O05Rik	NA	NA	NA	NA	NA	NA	NA	NA	NA	NA
2310035C23Rik	NA	NA	NA	NA	NA	NA	NA	NA	NA	NA
2310039H08Rik	NA	NA	NA	NA	2.54978	NA	NA	-0.498877	NA	NA
2310040G24Rik	NA	NA	NA	NA	NA	NA	NA	NA	NA	NA
2310043M15Rik	NA	NA	NA	NA	NA	NA	NA	NA	NA	NA
2310043P16Rik	NA	NA	NA	NA	NA	NA	NA	NA	NA	NA
2310057M21Rik	NA	NA	NA	NA	2.57297	NA	NA	NA	NA	NA
2310058D17Rik	NA	NA	NA	NA	NA	NA	NA	NA	NA	NA
2310061I04Rik	0.276336	NA	NA	NA	NA	NA	NA	NA	NA	NA
2310068J16Rik	NA	NA	NA	NA	NA	NA	NA	NA	NA	NA
2310069G16Rik	NA	NA	NA	NA	-3.65206	NA	NA	NA	NA	NA
2410002F23Rik	NA	NA	NA	NA	NA	NA	NA	0.909701	NA	NA
2410003L11Rik	NA	NA	NA	NA	NA	NA	NA	NA	NA	NA
2410004B18Rik	NA	NA	NA	NA	NA	NA	NA	NA	NA	NA
2410006H16Rik	NA	NA	NA	NA	NA	NA	NA	0.866939	NA	NA
2410015M20Rik	NA	NA	NA	NA	NA	NA	NA	NA	NA	NA
2410018L13Rik	3.93145	NA	NA	NA	NA	NA	NA	NA	NA	NA
2410022M11Rik	NA	NA	NA	NA	NA	NA	NA	NA	NA	NA
2410089E03Rik	NA	NA	NA	NA	NA	NA	NA	NA	NA	NA
2410131K14Rik	NA	NA	NA	NA	NA	NA	NA	NA	NA	NA
2500002B13Rik	1.00414	NA	NA	NA	-1.54539	NA	NA	NA	NA	NA
2500004C02Rik	NA	-0.777605	NA	NA	NA	NA	NA	NA	NA	NA
2510002D24Rik	NA	NA	NA	NA	NA	NA	NA	NA	NA	NA
2510009E07Rik	NA	NA	NA	NA	NA	NA	NA	NA	NA	NA
2510016D11Rik	NA	NA	NA	NA	NA	NA	NA	NA	NA	NA
2510017J16Rik	NA	NA	NA	NA	NA	NA	NA	6.01908	NA	NA
2510039O18Rik	NA	NA	NA	NA	NA	NA	NA	NA	NA	NA
2510046G10Rik	NA	NA	NA	NA	NA	NA	NA	-1.8006	NA	NA
2600006K01Rik	NA	NA	NA	NA	NA	NA	NA	NA	NA	NA
2610001J05Rik	NA	NA	NA	NA	NA	NA	NA	NA	NA	NA
2610002M06Rik	NA	NA	NA	NA	NA	NA	NA	-0.572597	NA	NA
2610005L07Rik	NA	NA	NA	NA	NA	NA	NA	NA	NA	NA
2610008E11Rik	-0.588444	-0.401783	NA	NA	NA	NA	NA	NA	NA	NA
2610016A17Rik	NA	NA	NA	NA	NA	NA	NA	NA	NA	NA
2610017A05Rik	NA	NA	NA	NA	NA	NA	NA	NA	NA	NA
2610020C07Rik	NA	NA	NA	NA	NA	NA	NA	NA	NA	NA
2610021A01Rik	NA	NA	NA	NA	NA	NA	NA	NA	NA	NA
2610027K06Rik	NA	3.19647	NA	NA	NA	NA	NA	NA	NA	NA
2610035D17Rik	NA	NA	NA	NA	NA	NA	NA	NA	NA	NA
2610037D02Rik	NA	NA	NA	NA	NA	NA	NA	NA	NA	NA
2610044O15Rik8	NA	NA	NA	NA	NA	NA	NA	NA	NA	NA
2610203C20Rik	NA	NA	NA	NA	NA	NA	NA	NA	NA	NA
2610203C22Rik	NA	NA	NA	NA	NA	NA	NA	2.40997	NA	NA
2610301B20Rik	NA	NA	NA	NA	NA	NA	NA	NA	NA	NA
2610306M01Rik	NA	NA	NA	NA	2.45192	NA	NA	NA	NA	NA
2610306O10Rik	NA	NA	NA	NA	NA	NA	NA	NA	NA	NA
2610307P16Rik	NA	NA	NA	NA	0.505868	NA	NA	NA	NA	NA
2610507B11Rik	NA	NA	NA	NA	NA	NA	NA	NA	NA	NA
2610507I01Rik	-0.503961	NA	NA	NA	NA	0.310133	NA	-1.06625	NA	NA
2610524H06Rik	NA	NA	NA	NA	NA	NA	NA	NA	NA	NA
2610528J11Rik	NA	NA	NA	NA	NA	NA	NA	NA	NA	NA
2700016F22Rik	NA	NA	NA	NA	NA	NA	NA	NA	NA	NA
2700033N17Rik	NA	NA	NA	NA	NA	NA	NA	NA	NA	NA
2700038G22Rik	NA	NA	NA	NA	-0.548526	NA	NA	NA	NA	NA
2700046A07Rik	NA	NA	NA	NA	NA	NA	NA	NA	NA	NA
2700046G09Rik	NA	NA	NA	NA	NA	NA	NA	NA	NA	NA
2700049A03Rik	NA	NA	NA	NA	-1.21284	NA	NA	NA	NA	NA
2700054A10Rik	NA	NA	NA	NA	NA	NA	NA	NA	NA	NA
2700062C07Rik	NA	NA	NA	NA	1.60434	NA	NA	NA	NA	NA
2700069I18Rik	NA	NA	NA	NA	NA	NA	NA	NA	NA	NA
2700081O15Rik	NA	NA	NA	NA	NA	NA	NA	NA	NA	NA
2700097O09Rik	NA	NA	NA	NA	NA	NA	NA	NA	NA	NA
2700099C18Rik	NA	NA	NA	NA	NA	NA	NA	NA	NA	NA
2810001G20Rik	NA	NA	NA	NA	NA	NA	NA	NA	NA	NA
2810002D19Rik	NA	NA	NA	NA	NA	NA	NA	NA	NA	NA
2810004N23Rik	0.246699	NA	NA	NA	NA	NA	NA	NA	NA	NA
2810006K23Rik	NA	NA	NA	NA	NA	NA	NA	NA	NA	NA
2810013P06Rik	NA	NA	NA	NA	NA	NA	NA	0.699164	NA	NA
2810021J22Rik	-0.720949	NA	NA	NA	NA	NA	NA	NA	NA	NA
2810025M15Rik	NA	NA	NA	NA	1.56425	NA	NA	NA	NA	NA
2810029C07Rik	NA	NA	NA	NA	NA	NA	NA	NA	NA	NA
2810030D12Rik	NA	NA	NA	NA	NA	NA	NA	NA	NA	NA
2810039B14Rik	NA	NA	NA	NA	NA	NA	NA	NA	NA	NA
2810402E24Rik	NA	NA	NA	NA	NA	NA	NA	-0.862525	NA	NA
2810403A07Rik	NA	NA	NA	NA	NA	NA	NA	NA	NA	NA
2810403D21Rik	NA	NA	NA	NA	NA	NA	NA	NA	NA	NA
2810405F17Rik	NA	NA	NA	NA	NA	NA	NA	NA	NA	NA
2810408A11Rik	NA	NA	NA	NA	NA	NA	NA	5.37803	NA	NA
2810408I11Rik	-0.974251	NA	NA	NA	NA	NA	NA	NA	NA	NA
2810410L24Rik	NA	NA	NA	NA	NA	NA	NA	NA	NA	NA
2810414N06Rik	NA	NA	NA	NA	-1.26954	NA	NA	NA	NA	NA
2810425M01Rik	NA	NA	NA	NA	NA	NA	NA	NA	NA	NA
2810428J06Rik	NA	NA	NA	NA	NA	NA	NA	NA	NA	NA
2810442N19Rik	NA	NA	NA	NA	NA	NA	NA	NA	NA	NA
2810454H06Rik	NA	NA	NA	NA	NA	NA	NA	NA	NA	NA
2810455O05Rik	NA	NA	NA	NA	NA	NA	NA	NA	NA	NA
2810459M11Rik	-0.493601	-0.455794	NA	NA	NA	NA	NA	NA	NA	NA
2810468N07Rik	NA	NA	NA	NA	NA	NA	NA	NA	NA	NA
2810474O19Rik	NA	NA	NA	NA	NA	NA	NA	NA	NA	NA
2900005J15Rik	NA	NA	NA	NA	NA	NA	NA	NA	NA	NA
2900009J06Rik	NA	NA	NA	NA	NA	NA	NA	NA	NA	NA
2900011O08Rik	NA	NA	NA	NA	NA	NA	NA	NA	NA	NA
2900026A02Rik	0.502932	NA	NA	NA	5.88018	NA	NA	0.3517	NA	NA
2900052L18Rik	NA	NA	NA	NA	NA	NA	NA	NA	NA	NA
2900060B14Rik	NA	NA	NA	NA	NA	NA	NA	NA	NA	NA
2900076A07Rik	NA	NA	NA	NA	NA	NA	NA	NA	NA	NA
2900089D17Rik	NA	NA	NA	NA	NA	NA	NA	1.55045	NA	NA
2900093K20Rik	NA	NA	NA	NA	NA	NA	NA	NA	NA	NA
2900097C17Rik	NA	NA	NA	NA	NA	NA	NA	NA	NA	NA
3000002C10Rik	NA	NA	NA	NA	NA	NA	NA	-1.48682	NA	NA
3010003L21Rik	NA	NA	NA	NA	2.32325	NA	NA	NA	NA	NA
3110001I22Rik	NA	NA	NA	NA	NA	NA	NA	0.876492	NA	NA
3110002H16Rik	NA	NA	NA	NA	NA	NA	NA	NA	NA	NA
3110006O06Rik	NA	NA	NA	NA	NA	NA	NA	NA	NA	NA
3110009E18Rik	NA	NA	NA	NA	NA	NA	NA	NA	NA	NA
3110021N24Rik	NA	NA	NA	NA	NA	NA	NA	NA	NA	NA
3110040N11Rik	NA	NA	NA	NA	NA	NA	NA	NA	NA	NA
3110043O21Rik	NA	NA	NA	NA	NA	NA	NA	-0.60282	NA	NA
3110045C21Rik	NA	NA	NA	NA	1.07525	NA	NA	NA	NA	NA
3110053B16Rik	NA	NA	NA	NA	NA	NA	NA	NA	NA	NA
3110056K07Rik	NA	NA	NA	NA	NA	NA	NA	NA	NA	NA
3110062M04Rik	NA	NA	NA	NA	NA	NA	NA	NA	NA	NA
3110070M22Rik	NA	NA	NA	NA	NA	NA	NA	NA	NA	NA
3110082I17Rik	NA	NA	NA	NA	0.343181	NA	NA	-1.38263	NA	NA
3222401L13Rik	NA	NA	NA	NA	NA	NA	NA	NA	NA	NA
3300002I08Rik	NA	NA	NA	NA	NA	NA	NA	NA	NA	NA
3300005D01Rik	NA	NA	NA	NA	NA	NA	NA	NA	NA	NA
3632451O06Rik	NA	NA	NA	NA	NA	NA	NA	NA	NA	NA
3632454L22Rik	NA	NA	NA	NA	NA	NA	NA	NA	NA	NA
3830403N18Rik	NA	NA	NA	NA	NA	NA	NA	NA	NA	NA
3830406C13Rik	NA	NA	NA	NA	NA	NA	NA	NA	NA	NA
3830408C21Rik	NA	NA	NA	NA	NA	NA	NA	NA	NA	NA
3930402G23Rik	2.49073	NA	NA	NA	NA	NA	NA	NA	NA	NA
4430402I18Rik	NA	NA	NA	NA	NA	NA	NA	-1.86019	NA	NA
4632404H12Rik	NA	NA	NA	NA	NA	NA	NA	NA	NA	NA
4632415L05Rik	NA	NA	NA	NA	NA	NA	NA	NA	NA	NA
4632418H02Rik	NA	NA	NA	NA	NA	NA	NA	NA	NA	NA
4632427E13Rik	NA	NA	NA	NA	NA	NA	NA	NA	NA	NA
4632428C04Rik	NA	NA	NA	NA			NA	NA	NA	NA
4633401B06Rik	NA	NA	NA	NA	NA	NA	NA	NA	NA	NA
4732416N19Rik	NA	NA	NA	NA	NA	NA	NA	2.6567	NA	NA
4732419C18Rik	0.470361	NA	NA	NA			NA	NA	NA	NA
4732440D04Rik	NA	NA	NA	NA	NA	NA	NA	NA	NA	NA
4732463B04Rik	NA	NA	NA	NA	NA	NA	NA	2.77883	NA	NA
4732465J04Rik	NA	NA	NA	NA	NA	NA	NA	NA	NA	NA
4732471J01Rik	NA	NA	NA	NA			NA	NA	NA	NA
4732487G21Rik	NA	NA	NA	NA	NA	NA	NA	NA	NA	NA
4732491K20Rik	NA	NA	NA	NA	NA	NA	NA	NA	NA	NA
4732496C06Rik	NA	NA	NA	NA	NA	NA	NA	NA	NA	NA
4831440E17Rik	NA	NA	NA	NA	NA	NA	NA	NA	NA	NA
4833403J16Rik	NA	NA	NA	NA	NA	NA	NA	NA	NA	NA
4833407H14Rik	NA	NA	NA	NA	1.13414	NA	NA	NA	NA	NA
4833411C07Rik	0.681652	NA	NA	NA	NA	NA	NA	0.836135	NA	NA
4833413G10Rik	NA	NA	NA	NA	NA	NA	NA	NA	NA	NA
4833417C18Rik	NA	NA	NA	NA	NA	NA	NA	NA	NA	NA
4833418N02Rik	-0.861918	NA	NA	NA	NA	NA	NA	NA	NA	NA
4833419F23Rik	NA	NA	NA	NA	-0.863106	NA	NA	NA	NA	NA
4833420G17Rik	NA	NA	NA	NA	NA	NA	NA	NA	NA	NA
4833422C13Rik	NA	NA	NA	NA	NA	NA	NA	NA	NA	NA
4833438C02Rik	NA	NA	NA	NA	NA	NA	NA	NA	NA	NA
4833439L19Rik	NA	NA	NA	NA	NA	NA	NA	NA	NA	NA
4833445I07Rik	NA	NA	NA	NA	NA	NA	NA	NA	NA	NA
4921507P07Rik	NA	NA	NA	NA	NA	NA	NA	NA	NA	NA
4921513I03Rik	NA	NA	NA	NA	NA	NA	NA	NA	NA	NA
4921514A10Rik	NA	NA	NA	NA	NA	NA	NA	NA	NA	NA
4921522P10Rik	NA	NA	NA	NA	NA	NA	NA	NA	NA	NA
4921524J17Rik	NA	NA	NA	NA	NA	NA	NA	NA	NA	NA
4921531C22Rik	NA	NA	NA	NA	NA	NA	NA	NA	NA	NA
4921534A09Rik	NA	NA	NA	NA	NA	NA	NA	NA	NA	NA
4930402H24Rik	NA	NA	NA	NA	NA	NA	NA	0.470299	NA	NA
4930404H11Rik	NA	NA	NA	NA	NA	NA	NA	NA	NA	NA
4930404I05Rik	NA	NA	NA	NA	NA	NA	NA	NA	NA	NA
4930404N11Rik	NA	NA	NA	NA	NA	NA	NA	NA	NA	NA
4930405A21Rik	NA	NA	NA	NA	NA	NA	NA	NA	NA	NA
4930412C18Rik	NA	NA	NA	NA	NA	NA	NA	NA	NA	NA
4930412L05Rik	NA	NA	NA	NA	NA	NA	NA	NA	NA	NA
4930412M03Rik	NA	NA	NA	NA	NA	NA	NA	NA	NA	NA
4930413G21Rik	NA	NA	NA	NA	NA	NA	NA	NA	NA	NA
4930415O20Rik	NA	NA	NA	NA	NA	NA	NA	NA	NA	NA
4930417H01Rik	NA	NA	NA	NA	NA	NA	NA	NA	NA	NA
4930423D22Rik	NA	NA	NA	NA	NA	NA	NA	NA	NA	NA
4930426L09Rik	NA	NA	NA	NA	NA	NA	NA	NA	NA	NA
4930429F24Rik	NA	NA	NA	NA	NA	NA	NA	NA	NA	NA
4930430F08Rik	NA	NA	NA	NA	NA	NA	NA	NA	NA	NA
4930431P19Rik	NA	NA	NA	NA	NA	NA	NA	NA	NA	NA
4930432K21Rik	NA	NA	NA	NA	NA	NA	NA	NA	NA	NA
4930442L01Rik	NA	NA	NA	NA	NA	NA	NA	NA	NA	NA
4930451E10Rik	NA	NA	NA	NA	NA	NA	NA	NA	NA	NA
4930451G09Rik	NA	NA	NA	NA	NA	NA	NA	NA	NA	NA
4930452B06Rik	NA	NA	NA	NA	NA	NA	NA	-1.84838	NA	NA
4930453N24Rik	NA	NA	NA	NA	NA	NA	NA	NA	NA	NA
4930455G09Rik	NA	NA	NA	NA	NA	NA	NA	NA	NA	NA
4930455H04Rik	NA	NA	NA	NA	NA	NA	NA	NA	NA	NA
4930455J16Rik	NA	NA	NA	NA	NA	NA	NA	NA	NA	NA
4930458D05Rik	NA	NA	NA	NA	NA	NA	NA	1.67266	NA	NA
4930459C07Rik	-2.51553	NA	NA	NA	NA	NA	NA	NA	NA	NA
4930466K18Rik	NA	NA	NA	NA	NA	NA	NA	NA	NA	NA
4930473A02Rik	NA	NA	NA	NA	NA	NA	NA	NA	NA	NA
4930480G23Rik	NA	NA	NA	NA	NA	NA	NA	NA	NA	NA
4930480K23Rik	NA	NA	NA	NA	NA	NA	NA	NA	NA	NA
4930481A15Rik	NA	-0.783526	NA	NA	NA	NA	NA	NA	NA	NA
4930481B07Rik	NA	NA	NA	NA	NA	NA	NA	NA	NA	NA
4930486L24Rik	NA	3.78476	NA	NA	NA	NA	NA	NA	NA	NA
4930503E24Rik	NA	NA	NA	NA	NA	NA	NA	NA	NA	NA
4930503L19Rik	NA	NA	NA	NA	0.649305	NA	NA	1.20189	NA	NA
4930505N22Rik	NA	NA	NA	NA	NA	NA	NA	NA	NA	NA
4930506C21Rik	2.76671	NA	NA	NA	NA	NA	NA	NA	NA	NA
4930509E16Rik	NA	NA	NA	NA	1.42843	NA	NA	NA	NA	NA
4930509G22Rik	NA	NA	NA	NA	NA	NA	NA	NA	NA	NA
4930513N10Rik	NA	NA	NA	NA	NA	NA	NA	NA	NA	NA
4930513O06Rik	NA	NA	NA	NA	NA	NA	NA	NA	NA	NA
4930515G01Rik	NA	NA	NA	NA	NA	NA	NA	NA	NA	NA
4930516B21Rik	NA	NA	NA	NA	NA	NA	NA	NA	NA	NA
4930517O19Rik	NA	NA	NA	NA	NA	NA	NA	NA	NA	NA
4930518I15Rik	NA	NA	NA	NA	NA	NA	NA	NA	NA	NA
4930519G04Rik	NA	NA	NA	NA	NA	NA	NA	-5.13262	NA	NA
4930519P11Rik	NA	NA	NA	NA	NA	NA	NA	NA	NA	NA
4930520O04Rik	NA	NA	NA	NA	NA	NA	NA	4.59957	NA	NA
4930522L14Rik	NA	NA	NA	NA	NA	NA	NA	NA	NA	NA
4930523C07Rik	NA	NA	NA	NA	NA	NA	NA	0.394565	NA	NA
4930524J08Rik	NA	NA	NA	NA	NA	NA	NA	NA	NA	NA
4930524O07Rik	NA	NA	NA	NA	NA	NA	NA	-2.47581	NA	NA
4930525G20Rik	NA	NA	NA	NA	NA	NA	NA	NA	NA	NA
4930526A20Rik	NA	NA	NA	NA	NA	NA	NA	NA	NA	NA
4930532G15Rik	NA	NA	NA	NA	NA	NA	NA	NA	NA	NA
4930533B01Rik	NA	NA	NA	NA	NA	NA	NA	NA	NA	NA
4930539E08Rik	NA	NA	NA	NA	NA	NA	NA	1.44042	NA	NA
4930539J05Rik	NA	NA	NA	NA	NA	NA	NA	NA	NA	NA
4930547M16Rik	NA	NA	NA	NA	NA	NA	NA	NA	NA	NA
4930550C14Rik	NA	NA	NA	NA	NA	NA	NA	NA	NA	NA
4930551O13Rik	NA	NA	NA	NA	NA	NA	NA	NA	NA	NA
4930555A03Rik	3.77007	NA	NA	NA	NA	NA	NA	NA	NA	NA
4930556M19Rik	NA	NA	NA	NA	NA	NA	NA	0.821391	NA	NA
4930556N13Rik	NA	NA	NA	NA	NA	NA	NA	NA	NA	NA
4930557K07Rik	NA	NA	NA	NA	NA	NA	NA	NA	NA	NA
4930558J18Rik	NA	NA	NA	NA	NA	NA	NA	NA	NA	NA
4930562C15Rik	NA	NA	NA	NA	NA	NA	NA	NA	NA	NA
4930563E18Rik	NA	NA	NA	NA	NA	NA	NA	NA	NA	NA
4930563E22Rik	NA	NA	NA	NA	NA	NA	NA	NA	NA	NA
4930563J15Rik	NA	NA	NA	NA	NA	NA	NA	NA	NA	NA
4930565N06Rik	NA	NA	NA	NA	NA	NA	NA	2.1385	NA	NA
4930577N17Rik	NA	NA	NA	NA	NA	NA	NA	NA	NA	NA
4930579F01Rik	NA	NA	NA	NA	NA	NA	NA	NA	NA	NA
4930579G18Rik	NA	NA	NA	NA	NA	NA	NA	2.46557	NA	NA
4930579G24Rik	NA	NA	NA	NA	NA	NA	NA	1.33514	NA	NA
4930579K19Rik	NA	NA	NA	NA	NA	NA	NA	NA	NA	NA
4930581F22Rik	-1.17829	-0.590341	NA	NA	NA	NA	NA	-1.07146	NA	NA
4930589O11Rik	NA	NA	NA	NA	NA	NA	NA	NA	NA	NA
4930590J08Rik	NA	NA	NA	NA	-0.560834	NA	NA	NA	NA	NA
4930592C13Rik	NA	NA	NA	NA	0.444838	NA	NA	NA	NA	NA
4930594M22Rik	NA	NA	NA	NA	-0.546522	NA	NA	NA	NA	NA
4930595L18Rik	NA	NA	NA	NA	NA	NA	NA	NA	NA	NA
4930596I21Rik	NA	NA	NA	NA	NA	NA	NA	NA	NA	NA
4930598A11Rik	NA	NA	NA	NA	NA	NA	NA	NA	NA	NA
4930599N23Rik	NA	NA	NA	NA	NA	NA	NA	NA	NA	NA
4931403E22Rik	NA	NA	NA	NA	NA	NA	NA	NA	NA	NA
4931406C07Rik	0.681444	NA	NA	NA	NA	NA	NA	0.681692	NA	NA
4931406P16Rik	NA	NA	NA	NA	NA	NA	NA	NA	NA	NA
4931413I07Rik	NA	NA	NA	NA	NA	NA	NA	NA	NA	NA
4931414P19Rik	NA	NA	NA	NA	NA	NA	NA	0.735389	NA	NA
4931422A03Rik	NA	NA	NA	NA	NA	NA	NA	NA	NA	NA
4931428F04Rik	NA	NA	NA	NA	NA	NA	NA	NA	NA	NA
4931428L18Rik	NA	NA	NA	NA	0.901616	NA	NA	NA	NA	NA
4931429L15Rik	NA	NA	NA	NA	NA	NA	NA	NA	NA	NA
4931440P22Rik	NA	NA	NA	NA	NA	NA	NA	NA	NA	NA
4932422M17Rik	NA	NA	NA	NA	NA	NA	NA	0.92698	NA	NA
4932438A13Rik	NA	NA	NA	NA	NA	NA	NA	-0.430296	NA	NA
4932441J04Rik	NA	NA	NA	NA	NA	NA	NA	NA	NA	NA
4932442E05Rik	NA	NA	NA	NA	NA	NA	NA	2.76727	NA	NA
4932702P03Rik	NA	NA	NA	NA	NA	NA	NA	NA	NA	NA
4933402D24Rik	NA	NA	NA	NA	NA	NA	NA	NA	NA	NA
4933404O12Rik	-0.535386	NA	NA	NA	NA	NA	NA	NA	NA	NA
4933405D12Rik	NA	NA	NA	NA	NA	NA	NA	NA	NA	NA
4933406C10Rik	NA	NA	NA	NA	NA	NA	NA	NA	NA	NA
4933406I18Rik	NA	NA	NA	NA	0.785257	NA	NA	NA	NA	NA
4933406P04Rik	NA	NA	NA	NA	NA	NA	NA	NA	NA	NA
4933407K13Rik	NA	NA	NA	NA	NA	NA	NA	NA	NA	NA
4933411K16Rik	NA	-0.832792	NA	NA	NA	NA	NA	NA	NA	NA
4933412A08Rik	NA	NA	NA	NA	NA	NA	NA	NA	NA	NA
4933412E12Rik	NA	NA	NA	NA	NA	NA	NA	NA	NA	NA
4933413J09Rik	NA	NA	NA	NA	NA	NA	NA	NA	NA	NA
4933415A04Rik	NA	NA	NA	NA	NA	NA	NA	NA	NA	NA
4933416M06Rik	NA	NA	NA	NA	NA	NA	NA	NA	NA	NA
4933417C20Rik	NA	NA	NA	NA	NA	NA	NA	NA	NA	NA
4933417D19Rik	NA	NA	NA	NA	-4.3555	-0.900998	NA	NA	NA	NA
4933421A08Rik	NA	NA	NA	NA	NA	NA	NA	NA	NA	NA
4933421O10Rik	NA	NA	NA	NA	NA	NA	NA	NA	NA	NA
4933427D14Rik	NA	NA	NA	NA	NA	NA	NA	NA	NA	NA
4933427E11Rik	NA	NA	NA	NA	NA	NA	NA	NA	NA	NA
4933430I17Rik	NA	NA	NA	NA	NA	NA	NA	NA	NA	NA
4933431C10Rik	NA	NA	NA	NA	NA	NA	NA	NA	NA	NA
4933431E20Rik	NA	NA	NA	NA	NA	NA	NA	NA	NA	NA
4933431G14Rik	NA	NA	NA	NA	NA	NA	NA	NA	NA	NA
4933431K14Rik	NA	NA	NA	NA	NA	NA	NA	NA	NA	NA
4933431K23Rik	NA	NA	NA	NA	NA	NA	NA	NA	NA	NA
4933433G19Rik	NA	NA	NA	NA	NA	NA	NA	NA	NA	NA
4933434E20Rik	NA	NA	NA	NA	NA	NA	NA	NA	NA	NA
4933438K21Rik	NA	NA	NA	NA	NA	NA	NA	NA	NA	NA
4933439C10Rik	NA	NA	NA	NA	NA	NA	NA	0.807753	NA	NA
4933439K11Rik	NA	NA	NA	NA	NA	NA	NA	NA	NA	NA
4933440N22Rik	NA	NA	NA	NA	NA	NA	NA	NA	NA	NA
5031425E22Rik	NA	NA	NA	NA	NA	NA	NA	NA	NA	NA
5031425F14Rik	NA	NA	NA	NA	NA	NA	NA	NA	NA	NA
5031434O11Rik	NA	NA	NA	NA	NA	NA	NA	NA	NA	NA
5031439G07Rik	0.813436	0.282295	NA	NA	NA	NA	NA	0.875947	NA	NA
5033403F01Rik	NA	NA	NA	NA	NA	NA	NA	NA	NA	NA
5033403H07Rik	-0.517837	NA	NA	NA	NA	NA	NA	NA	NA	NA
5033406O09Rik	0.489027	0.521802	NA	NA	NA	NA	NA	1.39559	NA	NA
5033417F24Rik	NA	NA	NA	NA	NA	NA	NA	NA	NA	NA
5033421B08Rik	NA	NA	NA	NA	NA	NA	NA	NA	NA	NA
5033428I22Rik	NA	NA	NA	NA	NA	NA	NA	NA	NA	NA
5033430I15Rik	NA	NA	NA	NA	-0.931166	0.402686	NA	NA	NA	NA
5330417C22Rik	NA	NA	NA	NA	NA	NA	NA	2.44025	NA	NA
5330438D12Rik	NA	NA	NA	NA	NA	NA	NA	NA	NA	NA
5330438I03Rik	NA	NA	NA	NA	NA	NA	NA	5.38383	NA	NA
5330439K02Rik	NA	NA	NA	NA	NA	NA	NA	NA	NA	NA
5430400D12Rik	NA	NA	NA	NA	NA	NA	NA	NA	NA	NA
5430402O13Rik	NA	NA	NA	NA	NA	NA	NA	NA	NA	NA
5430403G16Rik	NA	NA	NA	NA	NA	NA	NA	-1.84539	NA	NA
5430405H02Rik	NA	NA	NA	NA	NA	NA	NA	NA	NA	NA
5430416N02Rik	NA	-0.687332	NA	NA	NA	NA	NA	NA	NA	NA
5430427N15Rik	NA	NA	NA	NA	NA	NA	NA	NA	NA	NA
5430427O19Rik	NA	NA	NA	NA	NA	NA	NA	NA	NA	NA
5430430B14Rik	NA	NA	NA	NA	NA	NA	NA	NA	NA	NA
5530601H04Rik	NA	NA	NA	NA	NA	NA	NA	NA	NA	NA
5730405O15Rik	NA	NA	NA	NA	0.258399	0.214512	NA	NA	NA	NA
5730409E04Rik	NA	NA	NA	NA	NA	NA	NA	-0.542504	NA	NA
5730420D15Rik	NA	-4.03145	NA	NA	-0.993844	NA	NA	NA	NA	NA
5730422E09Rik	NA	NA	NA	NA	NA	NA	NA	NA	NA	NA
5730435O14Rik	NA	NA	NA	NA	NA	NA	NA	NA	NA	NA
5730455P16Rik	NA	NA	NA	NA	NA	NA	NA	-0.291676	NA	NA
5730480H06Rik	NA	NA	NA	NA	NA	NA	NA	0.574059	NA	NA
5730507C01Rik	NA	NA	NA	NA	NA	NA	NA	NA	NA	NA
5730522E02Rik	NA	NA	NA	NA	NA	NA	NA	NA	NA	NA
5730559C18Rik	NA	NA	NA	NA	NA	NA	NA	NA	NA	NA
5730596B20Rik	NA	NA	NA	NA	NA	NA	NA	NA	NA	NA
5830408C22Rik	NA	NA	NA	NA	NA	NA	NA	NA	NA	NA
5830417I10Rik	NA	NA	NA	NA	NA	NA	NA	NA	NA	NA
5830428M24Rik	NA	NA	NA	NA	NA	NA	NA	NA	NA	NA
5830432E09Rik	NA	NA	NA	NA	NA	NA	NA	NA	NA	NA
5830444B04Rik	NA	NA	NA	NA	NA	NA	NA	NA	NA	NA
5830454E08Rik	NA	NA	NA	NA	NA	NA	NA	NA	NA	NA
5830473C10Rik	NA	NA	NA	NA	NA	NA	NA	-0.37034	NA	NA
5930403N24Rik	NA	NA	NA	NA	NA	NA	NA	NA	NA	NA
5930420M18Rik	NA	NA	NA	NA	NA	NA	NA	NA	NA	NA
5930430L01Rik	NA	NA	NA	NA	NA	NA	NA	-1.44554	NA	NA
6030400A10Rik	NA	NA	NA	NA	NA	NA	NA	NA	NA	NA
6030419C18Rik	NA	NA	NA	NA	NA	NA	NA	3.60697	NA	NA
6030442K20Rik	NA	NA	NA	NA	NA	NA	NA	NA	NA	NA
6030443J06Rik	NA	NA	NA	NA	NA	NA	NA	NA	NA	NA
6030458C11Rik	0.334815	NA	NA	NA	NA	NA	NA	NA	NA	NA
6030498E09Rik	NA	NA	NA	NA	NA	NA	NA	NA	NA	NA
6230400D17Rik	NA	NA	NA	NA	NA	NA	NA	NA	NA	NA
6330403K07Rik	NA	NA	NA	NA	NA	NA	NA	NA	NA	NA
6330403L08Rik	NA	NA	NA	NA	NA	NA	NA	NA	NA	NA
6330415G19Rik	NA	NA	NA	NA	-0.746028	NA	NA	NA	NA	NA
6330418K02Rik	NA	NA	NA	NA	NA	NA	NA	NA	NA	NA
6330537M06Rik	NA	NA	NA	NA	NA	NA	NA	NA	NA	NA
6330549D23Rik	NA	NA	NA	NA	NA	NA	NA	1.69944	NA	NA
6330562C20Rik	NA	NA	NA	NA	NA	NA	NA	NA	NA	NA
6430511E19Rik	NA	NA	NA	NA	NA	NA	NA	NA	NA	NA
6430548M08Rik	NA	NA	NA	NA	NA	NA	NA	-1.34658	NA	NA
6430550D23Rik	NA	NA	NA	NA	NA	NA	NA	NA	NA	NA
6430562O15Rik	NA	NA	NA	NA	NA	NA	NA	NA	NA	NA
6430571L13Rik	NA	NA	NA	NA	1.03512	NA	NA	NA	NA	NA
6430573F11Rik	NA	NA	NA	NA	NA	NA	NA	NA	NA	NA
6430573P05Rik	NA	NA	NA	NA	NA	NA	NA	NA	NA	NA
6430590A07Rik	NA	NA	NA	NA	NA	NA	NA	NA	NA	NA
6430710C18Rik	NA	NA	NA	NA	NA	NA	NA	NA	NA	NA
6530402F18Rik	NA	NA	NA	NA	NA	NA	NA	NA	NA	NA
6530409C15Rik	NA	NA	NA	NA	NA	NA	NA	NA	NA	NA
6720427I07Rik	NA	NA	NA	NA	NA	NA	NA	NA	NA	NA
6720489N17Rik	NA	NA	NA	NA	NA	NA	NA	NA	NA	NA
6820402A03Rik	NA	NA	NA	NA	NA	NA	NA	NA	NA	NA
6820431F20Rik	NA	NA	NA	NA	NA	NA	NA	NA	NA	NA
8030453O22Rik	NA	NA	NA	NA	NA	NA	NA	NA	NA	NA
8030462N17Rik	NA	NA	NA	NA	NA	NA	NA	NA	NA	NA
8430408G22Rik	NA	NA	NA	NA	NA	NA	NA	-0.828031	NA	NA
8430422M14Rik	NA	NA	NA	NA	NA	NA	NA	NA	NA	NA
8430426J06Rik	NA	NA	NA	NA	NA	NA	NA	NA	NA	NA
8430429K09Rik	-1.32914	NA	NA	NA	NA	NA	NA	NA	NA	NA
8430432A02Rik	NA	NA	NA	NA	NA	NA	NA	NA	NA	NA
9030407P20Rik	NA	NA	NA	NA	NA	NA	NA	NA	NA	NA
9030616G12Rik	0.826014	NA	NA	NA	NA	NA	NA	0.536014	NA	NA
9030619P08Rik	NA	NA	NA	NA	NA	NA	NA	NA	NA	NA
9030622O22Rik	-0.667421	NA	NA	NA	NA	NA	NA	NA	NA	NA
9030624G23Rik	NA	NA	NA	NA	NA	NA	NA	NA	NA	NA
9030624J02Rik	NA	NA	NA	NA	NA	NA	NA	NA	NA	NA
9030625G05Rik	NA	NA	NA	NA	NA	NA	NA	NA	NA	NA
9130008F23Rik	NA	NA	NA	NA	NA	NA	NA	NA	NA	NA
9130011E15Rik	NA	NA	NA	NA	NA	NA	NA	NA	NA	NA
9130019O22Rik	NA	NA	NA	NA	NA	NA	NA	NA	NA	NA
9130019P16Rik	NA	NA	NA	NA	NA	NA	NA	3.49288	NA	NA
9130023H24Rik	NA	NA	NA	NA	NA	NA	NA	NA	NA	NA
9130024F11Rik	NA	NA	NA	NA	NA	NA	NA	NA	NA	NA
9130208D14Rik	NA	NA	NA	NA	NA	NA	NA	NA	NA	NA
9130213A22Rik	NA	NA	NA	NA	NA	NA	NA	NA	NA	NA
9130221H12Rik	NA	NA	NA	NA	NA	NA	NA	NA	NA	NA
9130230N09Rik	NA	NA	NA	NA	NA	NA	NA	NA	NA	NA
9130401M01Rik	NA	NA	NA	NA	NA	NA	NA	NA	NA	NA
9130409I23Rik	NA	NA	NA	NA	NA	NA	NA	1.06557	NA	NA
9130604C24Rik	NA	NA	NA	NA	NA	NA	NA	NA	NA	NA
9230110C19Rik	NA	NA	NA	NA	NA	NA	NA	NA	NA	NA
9230111E07Rik	NA	NA	NA	NA	NA	NA	NA	NA	NA	NA
9230112E08Rik	NA	NA	NA	NA	NA	NA	NA	NA	NA	NA
9230114K14Rik	NA	NA	NA	NA	NA	NA	NA	NA	NA	NA
9230116N13Rik	NA	NA	NA	NA	2.02309	NA	NA	NA	NA	NA
9330020H09Rik	NA	NA	NA	NA	NA	NA	NA	NA	NA	NA
9330102E08Rik	NA	NA	NA	NA	NA	NA	NA	NA	NA	NA
9330104G04Rik	NA	NA	NA	NA	-1.55941	NA	NA	NA	NA	NA
9330111N05Rik	NA	NA	NA	NA	NA	NA	NA	NA	NA	NA
9330121J05Rik	NA	NA	NA	NA	NA	NA	NA	NA	NA	NA
9330136K24Rik	NA	NA	NA	NA	NA	NA	NA	NA	NA	NA
9330151L19Rik	NA	NA	NA	NA	NA	NA	NA	NA	NA	NA
9330159M07Rik	0.727885	NA	NA	NA	0.62458	NA	NA	NA	NA	NA
9330160F10Rik	NA	NA	NA	NA	NA	NA	NA	NA	NA	NA
9330162012Rik	NA	NA	NA	NA	NA	NA	NA	NA	NA	NA
9330162G02Rik	NA	NA	NA	NA	NA	NA	NA	NA	NA	NA
9330175E14Rik	NA	NA	NA	NA	NA	NA	NA	NA	NA	NA
9330182L06Rik	NA	NA	NA	NA	NA	NA	NA	-3.41416	NA	NA
9430002A10Rik	NA	NA	NA	NA	NA	NA	NA	NA	NA	NA
9430015G10Rik	NA	NA	NA	NA	NA	NA	NA	NA	NA	NA
9430025C20Rik	NA	NA	NA	NA	NA	NA	NA	NA	NA	NA
9430034N14Rik	NA	NA	NA	NA	NA	NA	NA	NA	NA	NA
9430037G07Rik	1.37369	NA	NA	NA	NA	NA	NA	NA	NA	NA
9430038I01Rik	NA	0.499515	NA	NA	NA	NA	NA	0.86491	NA	NA
9430060I03Rik	NA	NA	NA	NA	NA	NA	NA	NA	NA	NA
9430064I24Rik	NA	NA	NA	NA	NA	NA	NA	NA	NA	NA
9430065F17Rik	NA	NA	NA	NA	NA	NA	NA	NA	NA	NA
9430081H08Rik	NA	NA	NA	NA	NA	NA	NA	NA	NA	NA
9430083B18Rik	NA	NA	NA	NA	NA	NA	NA	NA	NA	NA
9430085M18Rik	NA	NA	NA	NA	NA	NA	NA	NA	NA	NA
9430091E24Rik	NA	NA	NA	NA	NA	NA	NA	NA	NA	NA
9430092D12Rik	NA	NA	NA	NA	NA	NA	NA	NA	NA	NA
9530018F02Rik	NA	NA	NA	NA	NA	NA	NA	NA	NA	NA
9530020I12Rik	NA	NA	NA	NA	NA	NA	NA	NA	NA	NA
9530026P05Rik	NA	NA	NA	NA	NA	NA	NA	NA	NA	NA
9530027J09Rik	NA	NA	NA	NA	NA	NA	NA	NA	NA	NA
9530034E10Rik	NA	NA	NA	NA	NA	NA	NA	NA	NA	NA
9530046B11Rik	NA	NA	NA	NA	NA	NA	NA	NA	NA	NA
9530051G07Rik	NA	NA	NA	NA	NA	NA	NA	NA	NA	NA
9530057J20Rik	NA	NA	NA	NA	NA	NA	NA	NA	NA	NA
9530062K07Rik	NA	NA	NA	NA	NA	NA	NA	NA	NA	NA
9530068E07Rik	0.283857	NA	NA	NA	2.54984	NA	NA	NA	NA	NA
9530077C05Rik	NA	NA	NA	NA	NA	NA	NA	NA	NA	NA
9530080O11Rik	NA	NA	NA	NA	2.118	NA	NA	NA	NA	NA
9530082P21Rik	NA	NA	NA	NA	NA	NA	NA	NA	NA	NA
9530085L11Rik	NA	NA	NA	NA	NA	NA	NA	NA	NA	NA
9630013D21Rik	NA	NA	NA	NA	NA	NA	NA	-1.19674	NA	NA
9630028B13Rik	NA	NA	NA	NA	NA	NA	NA	5.27136	NA	NA
9830144P21Rik	NA	NA	NA	NA	NA	NA	NA	NA	NA	NA
9930004E17Rik	NA	NA	NA	NA	NA	NA	NA	NA	NA	NA
9930012K11Rik	NA	NA	NA	NA	-1.9303	NA	NA	NA	NA	NA
9930014A18Rik	NA	NA	NA	NA	NA	NA	NA	NA	NA	NA
9930021J03Rik	NA	NA	NA	NA	NA	NA	NA	NA	NA	NA
9930038B18Rik	NA	NA	NA	NA	NA	NA	NA	NA	NA	NA
9930104L06Rik	NA	NA	NA	NA	NA	NA	NA	NA	NA	NA
9930111J21Rik1	NA	NA	NA	NA	-0.70426	NA	NA	NA	NA	NA
9930111J21Rik2	NA	NA	NA	NA	NA	NA	NA	NA	NA	NA
9930120I10Rik	NA	NA	NA	NA	NA	NA	NA	4.75371	NA	NA
A030001D20Rik	NA	NA	NA	NA	NA	NA	NA	NA	NA	NA
A130006I12Rik	NA	NA	NA	NA	NA	NA	NA	NA	NA	NA
A130010J15Rik	NA	NA	NA	NA	NA	NA	NA	NA	NA	NA
A130014A01Rik	NA	NA	NA	NA	NA	NA	NA	NA	NA	NA
A130051J06Rik	NA	NA	NA	NA	NA	NA	NA	NA	NA	NA
A1BG-AS1	NA	NA	NA	NA	NA	NA	NA	NA	NA	NA
A1cf	0.565883	NA	NA	NA	NA	NA	NA	0.636349	NA	NA
A230001M10Rik	NA	NA	NA	NA	NA	NA	NA	NA	NA	NA
A230005M16Rik	NA	NA	NA	NA	NA	NA	NA	-4.82053	NA	NA
A230050P20Rik	NA	NA	NA	NA	NA	NA	NA	-0.490735	NA	NA
A230056P14Rik	NA	NA	NA	NA	NA	NA	NA	1.52596	NA	NA
A230060F14Rik	NA	NA	NA	NA	NA	NA	NA	NA	NA	NA
A230072C01Rik	NA	NA	NA	NA	NA	NA	NA	NA	NA	NA
A230072E10Rik	NA	NA	NA	NA	NA	NA	NA	NA	NA	NA
A230083G16Rik	NA	NA	NA	NA	NA	NA	NA	NA	NA	NA
A230083N12Rik	NA	NA	NA	NA	NA	NA	NA	NA	NA	NA
A230103J11Rik	NA	NA	NA	NA	NA	NA	NA	NA	NA	NA
A230107N01Rik	NA	NA	NA	NA	NA	NA	NA	NA	NA	NA
A2m	NA	NA	-1.49155	-0.427982	NA	NA	NA	NA	NA	NA
A2ml1	0.424618	NA	NA	NA	NA	NA	NA	0.484073	NA	NA
A2MP1	NA	NA	NA	NA	NA	NA	NA	NA	NA	NA
A330009N23Rik	NA	NA	NA	NA	NA	NA	NA	NA	NA	NA
A330023F24Rik	NA	NA	NA	NA	NA	NA	NA	NA	NA	NA
A330032B11Rik	NA	NA	NA	NA	NA	NA	NA	NA	NA	NA
A330035P11Rik	NA	NA	NA	NA	NA	NA	NA	NA	NA	NA
A330040F15Rik	NA	NA	NA	NA	NA	NA	NA	NA	NA	NA
A330041J22Rik	NA	NA	NA	NA	NA	NA	NA	NA	NA	NA
A330069E16Rik	NA	NA	NA	NA	NA	NA	NA	NA	NA	NA
A330093E20Rik	NA	NA	NA	NA	NA	NA	NA	NA	NA	NA
A3GALT2	NA	NA	NA	NA	NA	NA	NA	NA	NA	NA
A430005L14Rik	NA	NA	NA	NA	NA	NA	NA	NA	NA	NA
A430018G15Rik	NA	NA	NA	NA	NA	NA	NA	NA	NA	NA
A430033K04Rik	NA	NA	NA	NA	-1.05909	NA	NA	NA	NA	NA
A430035B10Rik	NA	NA	NA	NA	NA	NA	NA	NA	NA	NA
A430046D13Rik	NA	NA	NA	NA	NA	NA	NA	NA	NA	NA
A430057M04Rik	NA	NA	NA	NA	NA	NA	NA	NA	NA	NA
A430078I02Rik	NA	NA	NA	NA	NA	NA	NA	NA	NA	NA
A430103D13Rik	NA	NA	NA	NA	NA	NA	NA	3.57606	NA	NA
A430105I19Rik	NA	NA	NA	NA	NA	NA	NA	1.38836	NA	NA
A430105J06Rik	NA	NA	NA	NA	NA	NA	NA	NA	NA	NA
A430110L20Rik	NA	NA	NA	NA	NA	NA	NA	NA	NA	NA
A4galt	NA	1.25503	NA	NA	-0.552898	NA	-0.514859	NA	NA	NA
A4gnt	NA	NA	NA	NA	NA	NA	NA	-3.47084	NA	NA
A530010L16Rik	NA	NA	NA	NA	NA	NA	NA	NA	NA	NA
A530013C23Rik	1.83677	NA	NA	NA	NA	NA	NA	5.02882	NA	NA
A530016L24Rik	NA	NA	NA	NA	NA	NA	NA	NA	NA	NA
A530017D24Rik	NA	NA	NA	NA	NA	NA	NA	NA	NA	NA
A530020G20Rik	NA	NA	NA	NA	NA	NA	NA	1.15807	NA	NA
A530040E14Rik	NA	1.84539	NA	NA	NA	NA	NA	NA	NA	NA
A530041M06Rik	NA	NA	NA	NA	NA	NA	NA	NA	NA	NA
A530064D06Rik	NA	NA	NA	NA	NA	NA	NA	NA	NA	NA
A530072M11Rik	NA	NA	NA	NA	NA	NA	NA	NA	NA	NA
A530076I17Rik	NA	NA	NA	NA	NA	NA	NA	NA	NA	NA
A530083I20Rik	NA	NA	NA	NA	NA	NA	NA	NA	NA	NA
A530099J19Rik	NA	NA	NA	NA	NA	NA	NA	NA	NA	NA
A630001G21Rik	NA	NA	NA	NA	NA	NA	NA	NA	NA	NA
A630033H20Rik	NA	NA	NA	NA	NA	NA	NA	NA	NA	NA
A630052C17Rik	NA	NA	NA	NA	NA	NA	NA	1.08249	NA	NA
A630072M18Rik	NA	NA	NA	NA	NA	NA	NA	NA	NA	NA
A630076J17Rik	NA	NA	NA	NA	NA	NA	NA	NA	NA	NA
A630089N07Rik	-1.41753	NA	NA	NA	NA	NA	NA	NA	NA	NA
A730008H23Rik	0.21788	NA	NA	NA	2.87946	NA	NA	NA	NA	NA
A730011C13Rik	NA	NA	NA	NA	NA	NA	NA	NA	NA	NA
A730017L22Rik	NA	NA	NA	NA	NA	NA	NA	NA	NA	NA
A730020M07Rik	NA	NA	NA	NA	NA	NA	NA	NA	NA	NA
A730036I17Rik	NA	NA	NA	NA	NA	NA	NA	NA	NA	NA
A730046J19Rik	NA	NA	NA	NA	NA	NA	NA	NA	NA	NA
A730071L15Rik	NA	NA	NA	NA	NA	NA	NA	NA	NA	NA
A730081D07Rik	NA	NA	NA	NA	NA	NA	NA	NA	NA	NA
A730085K08Rik	NA	NA	NA	NA	NA	NA	NA	NA	NA	NA
A730091E23Rik	NA	NA	NA	NA	NA	NA	NA	NA	NA	NA
A830010M20Rik	NA	NA	NA	NA	NA	NA	NA	NA	NA	NA
A830035O19Rik	NA	NA	NA	NA	NA	NA	NA	NA	NA	NA
A830052D11Rik	NA	NA	NA	NA	NA	NA	NA	1.48279	NA	NA
A830082K12Rik	NA	NA	NA	NA	NA	NA	NA	NA	NA	NA
A830082N09Rik	NA	NA	NA	NA	NA	NA	NA	NA	NA	NA
A930001C03Rik	-0.836645	NA	NA	NA	NA	NA	NA	NA	NA	NA
A930002H24Rik	NA	NA	NA	NA	NA	NA	NA	NA	NA	NA
A930003O13Rik	NA	NA	NA	NA	NA	NA	NA	NA	NA	NA
A930004D18Rik	NA	NA	NA	NA	NA	NA	NA	NA	NA	NA
A930004J17Rik	NA	NA	NA	NA	NA	NA	NA	NA	NA	NA
A930005H10Rik	NA	NA	NA	NA	NA	NA	NA	0.631695	NA	NA
A930006K02Rik	NA	NA	NA	NA	NA	NA	NA	NA	NA	NA
A930007A09Rik	NA	NA	NA	NA	NA	NA	NA	NA	NA	NA
A930007I19Rik	NA	NA	NA	NA	NA	NA	NA	NA	NA	NA
A930011G23Rik	NA	NA	NA	NA	NA	NA	NA	NA	NA	NA
A930012O16Rik	NA	NA	NA	NA	NA	NA	NA	NA	NA	NA
A930017M01Rik	NA	NA	NA	NA	NA	NA	NA	NA	NA	NA
A930018P22Rik	NA	NA	NA	NA	NA	NA	NA	NA	NA	NA
A930019D19Rik	NA	NA	NA	NA	NA	NA	NA	NA	NA	NA
A930024E05Rik	NA	NA	NA	NA	NA	NA	NA	NA	NA	NA
A930024N18Rik	NA	NA	NA	NA	NA	NA	NA	NA	NA	NA
A930033H14Rik	NA	NA	NA	NA	NA	NA	NA	2.15623	NA	NA
A930035D04Rik	NA	NA	NA	NA	NA	NA	NA	-3.40559	NA	NA
A930036K24Rik	NA	NA	NA	NA	NA	NA	NA	NA	NA	NA
A930037H05Rik	NA	NA	NA	NA	-0.488032	NA	NA	NA	NA	NA
A930038B10Rik	-0.934525	NA	NA	NA	NA	NA	NA	NA	NA	NA
AA386476	NA	NA	NA	NA	NA	NA	NA	NA	NA	NA
AA413626	NA	NA	NA	NA	NA	NA	NA	5.17492	NA	NA
AA414768	NA	NA	NA	NA	NA	NA	NA	NA	NA	NA
AA465934	NA	NA	NA	NA	NA	NA	NA	-2.7031	NA	NA
AA467197	4.25046	NA	NA	NA	NA	NA	NA	NA	NA	NA
AA474408	NA	NA	NA	NA	NA	NA	NA	NA	NA	NA
AA543186	NA	NA	NA	NA	NA	NA	NA	NA	NA	NA
AA645442	NA	NA	NA	NA	NA	NA	NA	NA	NA	NA
AA914427	NA	NA	NA	NA	NA	NA	NA	NA	NA	NA
AA986860	NA	NA	NA	NA	0.334613	NA	NA	-1.21952	NA	NA
Aaas	NA	NA	NA	NA	NA	NA	NA	NA	NA	NA
Aacs	NA	NA	NA	NA	NA	NA	NA	-0.788733	NA	NA
AACSP1	NA	NA	NA	NA	NA	NA	NA	NA	NA	NA
Aadac	NA	NA	NA	NA	NA	NA	NA	-0.367947	NA	NA
AADACL2	NA	NA	NA	NA	NA	NA	NA	NA	NA	NA
AADACL3	NA	NA	NA	NA	NA	NA	NA	NA	NA	NA
AADACL4	NA	NA	NA	NA	NA	NA	NA	NA	NA	NA
Aadat	0.821306	NA	NA	NA	0.501099	NA	NA	0.869822	NA	NA
AAED1	NA	NA	NA	NA	NA	NA	NA	0.430147	NA	NA
Aagab	NA	NA	NA	NA	-0.270137	NA	NA	NA	NA	NA
Aak1	NA	NA	NA	NA	0.843012	NA	NA	NA	NA	NA
Aamdc	NA	NA	NA	NA	NA	NA	NA	NA	NA	NA
Aamp	NA	NA	NA	NA	0.253886	NA	NA	NA	NA	NA
AANAT	NA	NA	NA	NA	NA	NA	NA	NA	NA	NA
Aar2	NA	NA	NA	NA	NA	NA	NA	NA	NA	NA
Aard	NA	NA	NA	NA	NA	NA	NA	NA	NA	NA
AARS	NA	NA	0.696135	NA	NA	NA	NA	-0.473587	NA	NA
Aars2	NA	NA	NA	NA	NA	NA	NA	-0.359698	NA	NA
Aarsd1	NA	NA	NA	NA	NA	NA	NA	NA	NA	NA
Aasdh	NA	NA	NA	NA	NA	NA	NA	NA	NA	NA
Aasdhppt	NA	NA	0.402279	NA	NA	NA	NA	-0.403609	NA	NA
Aass	0.509467	NA	NA	NA	-0.321917	NA	NA	NA	NA	NA
AATBC	NA	NA	NA	NA	NA	NA	NA	NA	NA	NA
Aatf	NA	NA	NA	NA	NA	NA	NA	NA	NA	NA
Aatk	-1.90581	-0.639647	NA	NA	NA	NA	NA	NA	NA	NA
AB124611	NA	NA	NA	NA	NA	NA	NA	NA	NA	NA
ABALON	NA	NA	NA	NA	NA	NA	NA	NA	NA	NA
Abat	0.494695	NA	NA	NA	NA	NA	NA	NA	NA	NA
Abca1	NA	NA	NA	NA	-1.31851	NA	NA	NA	5.76576	NA
ABCA10	NA	NA	NA	NA	NA	NA	NA	NA	NA	NA
ABCA12	NA	NA	NA	NA	-0.946264	-0.636603	NA	NA	NA	NA
ABCA13	NA	NA	NA	NA	NA	NA	NA	NA	NA	NA
Abca14	NA	NA	NA	NA	NA	NA	NA	NA	NA	NA
ABCA17P	NA	NA	NA	NA	NA	NA	NA	NA	4.94391	NA
Abca2	-0.670931	-0.370903	NA	NA	0.642264	NA	NA	-1.39287	NA	NA
Abca3	-0.380921	NA	NA	NA	-0.670504	NA	NA	NA	5.41842	NA
Abca4	NA	NA	NA	NA	0.483816	NA	NA	NA	NA	NA
Abca5	NA	NA	NA	NA	NA	NA	NA	NA	NA	NA
Abca6	-0.289615	NA	-1.95972	NA	NA	NA	NA	NA	NA	NA
Abca7	NA	NA	NA	NA	NA	NA	NA	NA	NA	NA
ABCA8	NA	NA	NA	NA	3.04684	NA	NA	NA	NA	NA
Abca8a	-0.725705	-1.25331	NA	NA	NA	NA	NA	-1.02285	NA	NA
Abca8b	NA	-0.519318	NA	NA	NA	NA	NA	0.336247	NA	NA
Abca9	NA	NA	NA	NA	NA	NA	NA	NA	NA	NA
ABCB1	NA	NA	0.897239	NA	NA	NA	NA	NA	NA	NA
Abcb10	NA	NA	NA	NA	-0.445928	NA	NA	-0.566408	NA	NA
Abcb11	-0.401429	-0.350841	NA	-0.953962	NA	NA	NA	-0.768908	NA	NA
Abcb1a	NA	1.04206	NA	NA	NA	NA	NA	0.851729	NA	NA
Abcb1b	1.88563	NA	NA	NA	NA	NA	NA	NA	NA	NA
Abcb4	0.363682	NA	NA	NA	NA	NA	NA	0.707158	NA	NA
ABCB5	NA	NA	NA	NA	NA	NA	NA	NA	NA	NA
Abcb6	0.327218	0.278502	NA	NA	-0.47927	NA	NA	NA	NA	NA
Abcb7	NA	NA	NA	NA	NA	NA	NA	0.25306	NA	NA
Abcb8	0.451825	NA	NA	NA	0.592603	NA	NA	NA	NA	NA
Abcc1	NA	NA	0.850316	NA	-0.444278	NA	NA	NA	NA	NA
Abcc10	NA	NA	NA	NA	NA	NA	NA	NA	NA	NA
ABCC11	NA	NA	NA	NA	NA	NA	NA	NA	NA	NA
Abcc12	NA	NA	NA	NA	NA	NA	NA	3.76656	NA	NA
ABCC13	NA	NA	NA	NA	NA	NA	NA	NA	NA	NA
Abcc2	NA	NA	0.914574	NA	NA	NA	NA	0.471891	NA	NA
Abcc3	0.521267	NA	NA	NA	NA	NA	NA	0.877376	NA	NA
Abcc4	2.32478	0.484862	NA	NA	-1.29398	NA	NA	4.64984	NA	NA
ABCC5-AS1	NA	NA	NA	NA	NA	NA	NA	NA	NA	NA
Abcc6	NA	NA	NA	NA	NA	NA	NA	NA	NA	NA
ABCC8	NA	NA	NA	NA	NA	NA	NA	NA	NA	NA
Abcc9	-0.241929	NA	NA	NA	0.859352	NA	NA	NA	NA	NA
Abcd2	NA	NA	NA	NA	NA	NA	NA	0.859569	NA	NA
Abcd3	1.46963	NA	NA	NA	NA	NA	NA	1.4271	NA	NA
Abcd4	NA	NA	NA	NA	NA	NA	NA	NA	NA	NA
Abce1	NA	NA	NA	NA	NA	NA	NA	NA	NA	NA
Abcf1	NA	NA	NA	NA	NA	NA	-0.241085	NA	NA	NA
Abcf2	NA	NA	NA	NA	NA	NA	NA	NA	NA	NA
ABCF2-H2BE1	NA	NA	NA	NA	-0.34695	NA	NA	NA	NA	NA
Abcg1	NA	0.482127	1.86112	NA	NA	NA	NA	0.771202	NA	NA
Abcg2	1.1588	NA	NA	NA	NA	NA	NA	0.722195	NA	NA
Abcg3	NA	NA	NA	NA	NA	NA	NA	0.961308	NA	NA
Abcg4	NA	NA	NA	NA	NA	NA	NA	5.19534	NA	NA
Abcg5	0.504862	NA	NA	NA	NA	NA	NA	NA	NA	NA
Abcg8	0.415651	NA	NA	NA	NA	NA	NA	NA	NA	NA
Abhd1	1.06171	NA	NA	NA	NA	NA	NA	3.94718	NA	NA
Abhd10	NA	NA	NA	NA	-0.302838	NA	NA	NA	NA	NA
Abhd11	0.233166	NA	NA	NA	NA	NA	NA	NA	NA	NA
ABHD11-AS1	NA	NA	NA	NA	NA	NA	NA	NA	NA	NA
Abhd11os	NA	NA	NA	NA	NA	NA	NA	NA	NA	NA
Abhd12	NA	NA	NA	NA	0.385162	NA	NA	NA	4.30275	NA
ABHD12B	NA	NA	NA	NA	NA	NA	NA	NA	NA	NA
Abhd13	NA	NA	NA	NA	NA	NA	NA	NA	NA	NA
Abhd14a	NA	NA	NA	NA	NA	NA	NA	NA	NA	NA
ABHD14A-ACY1	NA	NA	NA	NA	NA	NA	NA	NA	NA	NA
Abhd14b	NA	NA	NA	NA	1.07647	NA	NA	-0.418266	NA	NA
Abhd15	NA	NA	NA	NA	NA	NA	NA	0.363036	NA	NA
Abhd16a	NA	NA	NA	NA	0.430247	NA	NA	NA	NA	NA
ABHD16B	NA	NA	NA	NA	NA	NA	NA	NA	NA	NA
Abhd17a	0.343796	0.31629	NA	NA	0.511533	NA	NA	NA	NA	NA
Abhd17b	NA	NA	NA	NA	NA	NA	NA	NA	NA	NA
Abhd17c	NA	NA	NA	NA	NA	NA	NA	NA	NA	NA
Abhd18	NA	-0.24657	NA	NA	NA	NA	NA	NA	4.89474	NA
Abhd2	0.648355	NA	NA	NA	NA	NA	NA	1.27866	NA	NA
Abhd3	0.348186	NA	NA	NA	NA	NA	NA	0.391465	NA	NA
Abhd4	0.491154	0.259532	NA	NA	NA	NA	NA	0.498175	NA	NA
Abhd5	0.621926	NA	NA	NA	NA	NA	NA	NA	NA	NA
Abhd6	1.85011	0.40032	0.433078	NA	-0.93459	NA	NA	2.10039	NA	NA
Abhd8	NA	NA	NA	NA	NA	NA	NA	-0.858773	NA	NA
Abi1	NA	NA	NA	NA	NA	NA	NA	NA	NA	NA
Abi2	NA	NA	NA	NA	-0.400128	NA	NA	0.764741	NA	NA
Abi3	NA	NA	NA	NA	NA	NA	NA	1.85835	NA	NA
Abi3bp	NA	NA	NA	NA	NA	NA	NA	NA	NA	NA
Abitram	NA	NA	NA	NA	-0.373806	NA	NA	NA	NA	NA
Abl1	NA	NA	NA	NA	NA	NA	NA	NA	NA	NA
Abl2	NA	NA	NA	NA	NA	NA	NA	NA	5.07493	NA
Ablim1	0.300105	NA	NA	NA	-0.72734	NA	NA	0.356247	NA	NA
Ablim2	NA	NA	NA	NA	NA	NA	NA	-1.13447	NA	NA
Ablim3	NA	NA	NA	NA	1.03468	NA	NA	NA	NA	NA
ABO	NA	NA	NA	NA	NA	NA	NA	NA	NA	NA
ABP1	NA	NA	NA	NA	NA	NA	NA	NA	NA	NA
Abr	0.592206	NA	NA	NA	-0.383338	NA	NA	1.80955	NA	NA
ABRA	NA	NA	NA	NA	NA	NA	NA	NA	NA	NA
Abracl	NA	NA	NA	NA	NA	NA	NA	-0.494173	NA	NA
Abraxas1	NA	NA	NA	NA	NA	NA	NA	0.765825	NA	NA
Abraxas2	NA	NA	NA	NA	NA	NA	NA	NA	NA	NA
Abt1	NA	NA	NA	NA	NA	NA	NA	NA	NA	NA
Abtb1	NA	NA	NA	NA	NA	NA	NA	NA	NA	NA
Abtb2	0.400266	NA	NA	NA	1.1779	NA	-0.293338	-1.48729	NA	NA
Abtb3	NA	NA	NA	NA	NA	NA	NA	NA	NA	NA
AC022682.1	NA	NA	NA	NA	NA	NA	NA	NA	NA	NA
AC022682.2	NA	NA	NA	NA	NA	NA	NA	3.61077	NA	NA
AC022775.2	NA	NA	NA	NA	NA	NA	NA	NA	NA	NA
AC079680.1	NA	NA	NA	NA	NA	NA	NA	NA	NA	NA
AC079680.2	NA	NA	NA	NA	NA	NA	NA	NA	NA	NA
AC093043.1	NA	NA	NA	NA	NA	NA	NA	NA	NA	NA
AC098716.1	NA	NA	NA	NA	NA	NA	NA	NA	NA	NA
AC100406.1	NA	NA	NA	NA	NA	NA	NA	NA	NA	NA
AC100729.1	NA	NA	NA	NA	NA	NA	NA	-4.90782	NA	NA
AC101875.1	NA	NA	NA	NA	NA	NA	NA	4.8815	NA	NA
AC102327.1	NA	NA	NA	NA	NA	NA	NA	NA	NA	NA
AC102554.1	NA	NA	NA	NA	NA	NA	NA	NA	NA	NA
AC102689.1	NA	NA	NA	NA	NA	NA	NA	NA	NA	NA
AC104832.1	NA	NA	NA	NA	NA	NA	NA	NA	NA	NA
AC107711.1	NA	NA	NA	NA	NA	NA	NA	NA	NA	NA
AC107711.2	NA	NA	NA	NA	NA	NA	NA	NA	NA	NA
AC107711.3	NA	NA	NA	NA	NA	NA	NA	NA	NA	NA
AC107711.4	NA	NA	NA	NA	NA	NA	NA	NA	NA	NA
AC107711.5	NA	NA	NA	NA	NA	NA	NA	NA	NA	NA
AC107711.6	NA	NA	NA	NA	NA	NA	NA	NA	NA	NA
AC107763.1	NA	NA	NA	NA	NA	NA	NA	NA	NA	NA
AC108858.2	NA	NA	NA	NA	NA	NA	NA	NA	NA	NA
AC112265.1	NA	NA	NA	NA	NA	NA	NA	NA	NA	NA
AC112972.1	NA	NA	NA	NA	NA	NA	NA	NA	NA	NA
AC113059.2	NA	NA	NA	NA	NA	NA	NA	NA	NA	NA
AC113107.1	NA	NA	NA	NA	NA	NA	NA	NA	NA	NA
AC113125.1	NA	NA	NA	NA	NA	NA	NA	NA	NA	NA
AC113178.1	NA	NA	NA	NA	NA	NA	NA	NA	NA	NA
AC114002.1	NA	NA	NA	NA	NA	NA	NA	-6.00568	NA	NA
AC114543.1	NA	NA	NA	NA	NA	NA	NA	NA	NA	NA
AC114585.1	NA	NA	NA	NA	NA	NA	NA	NA	NA	NA
AC115122.1	NA	NA	NA	NA	NA	NA	NA	NA	NA	NA
AC115304.1	NA	NA	NA	NA	NA	NA	NA	NA	NA	NA
AC115735.3	NA	NA	NA	NA	NA	NA	NA	NA	NA	NA
AC116503.1	NA	NA	NA	NA	NA	NA	NA	NA	NA	NA
AC116713.1	NA	NA	NA	NA	NA	NA	NA	NA	NA	NA
AC117232.3	NA	NA	NA	NA	NA	NA	NA	NA	NA	NA
AC117588.1	NA	NA	NA	NA	NA	NA	NA	-2.1425	NA	NA
AC117769.3	NA	NA	NA	NA	NA	NA	NA	-2.40497	NA	NA
AC118639.1	NA	NA	NA	NA	NA	NA	NA	NA	NA	NA
AC118733.1	NA	NA	NA	NA	NA	NA	NA	NA	NA	NA
AC121801.1	NA	NA	NA	NA	NA	NA	NA	NA	NA	NA
AC121965.1	NA	NA	NA	NA	NA	NA	NA	NA	NA	NA
AC122197.1	NA	NA	NA	NA	NA	NA	NA	NA	NA	NA
AC122251.1	NA	NA	NA	NA	NA	NA	NA	NA	NA	NA
AC122273.1	NA	NA	NA	NA	NA	NA	NA	NA	NA	NA
AC122291.1	NA	NA	NA	NA	NA	NA	NA	NA	NA	NA
AC122293.1	NA	NA	NA	NA	NA	NA	NA	NA	NA	NA
AC122295.1	NA	NA	NA	NA	NA	NA	NA	NA	NA	NA
AC122305.1	NA	NA	NA	NA	NA	NA	NA	NA	NA	NA
AC122314.1	NA	NA	NA	NA	NA	NA	NA	NA	NA	NA
AC122317.2	NA	NA	NA	NA	NA	NA	NA	NA	NA	NA
AC122335.2	NA	NA	NA	NA	NA	NA	NA	NA	NA	NA
AC122350.1	NA	NA	NA	NA	NA	NA	NA	NA	NA	NA
AC122428.1	NA	NA	NA	NA	NA	NA	NA	NA	NA	NA
AC122428.3	NA	NA	NA	NA	NA	NA	NA	NA	NA	NA
AC122769.3	NA	NA	NA	NA	NA	NA	NA	NA	NA	NA
AC122821.1	NA	NA	NA	NA	NA	NA	NA	NA	NA	NA
AC122840.1	NA	NA	NA	NA	NA	NA	NA	NA	NA	NA
AC122840.4	NA	NA	NA	NA	NA	NA	NA	NA	NA	NA
AC122858.2	NA	NA	NA	NA	NA	NA	NA	NA	NA	NA
AC122937.3	NA	NA	NA	NA	NA	NA	NA	-1.80315	NA	NA
AC123061.1	NA	NA	NA	NA	NA	NA	NA	NA	NA	NA
AC123619.1	NA	NA	NA	NA	NA	NA	NA	NA	NA	NA
AC123935.1	NA	NA	NA	NA	NA	NA	NA	NA	NA	NA
AC123954.1	NA	NA	NA	NA	NA	NA	NA	NA	NA	NA
AC124171.1	NA	NA	NA	NA	NA	NA	NA	NA	NA	NA
AC124392.1	NA	NA	NA	NA	NA	NA	NA	NA	NA	NA
AC124414.1	NA	NA	NA	NA	NA	NA	NA	NA	NA	NA
AC124421.1	NA	NA	NA	NA	NA	NA	NA	NA	NA	NA
AC124426.1	NA	NA	NA	NA	NA	NA	NA	NA	NA	NA
AC124433.1	NA	NA	NA	NA	NA	NA	NA	NA	NA	NA
AC124556.1	NA	NA	NA	NA	NA	NA	NA	NA	NA	NA
AC124577.2	NA	NA	NA	NA	NA	NA	NA	NA	NA	NA
AC124687.2	NA	NA	NA	NA	NA	NA	NA	NA	NA	NA
AC124709.1	NA	NA	NA	NA	NA	NA	NA	NA	NA	NA
AC124709.2	NA	NA	NA	NA	NA	NA	NA	NA	NA	NA
AC124709.3	NA	NA	NA	NA	NA	NA	NA	-3.35289	NA	NA
AC125019.1	NA	NA	NA	NA	NA	NA	NA	3.48535	NA	NA
AC125041.1	NA	NA	NA	NA	NA	NA	NA	-1.36031	NA	NA
AC125311.2	NA	NA	NA	NA	NA	NA	NA	-1.41126	NA	NA
AC125350.2	NA	NA	NA	NA	NA	NA	NA	NA	NA	NA
AC125350.5	NA	NA	NA	NA	NA	NA	NA	NA	NA	NA
AC125374.1	NA	NA	NA	NA	NA	NA	NA	NA	NA	NA
AC125399.1	NA	NA	NA	NA	NA	NA	NA	NA	NA	NA
AC125543.4	NA	NA	NA	NA	NA	NA	NA	NA	NA	NA
AC126028.1	NA	NA	NA	NA	NA	NA	NA	NA	NA	NA
AC126028.2	NA	NA	NA	NA	NA	NA	NA	NA	NA	NA
AC126253.2	NA	NA	NA	NA	NA	NA	NA	-1.95621	NA	NA
AC126549.1	NA	NA	NA	NA	NA	NA	NA	-4.74514	NA	NA
AC126799.1	NA	NA	NA	NA	NA	NA	NA	NA	NA	NA
AC126804.1	NA	NA	NA	NA	NA	NA	NA	NA	NA	NA
AC127578.1	NA	NA	NA	NA	NA	NA	NA	NA	NA	NA
AC127596.1	NA	NA	NA	NA	NA	NA	NA	NA	NA	NA
AC129217.1	NA	NA	NA	NA	NA	NA	NA	NA	NA	NA
AC129219.2	NA	NA	NA	NA	NA	NA	NA	NA	NA	NA
AC129597.1	NA	NA	NA	NA	NA	NA	NA	NA	NA	NA
AC129975.1	NA	NA	NA	NA	NA	NA	NA	NA	NA	NA
AC131033.1	NA	NA	NA	NA	NA	NA	NA	NA	NA	NA
AC131187.2	NA	NA	NA	NA	NA	NA	NA	NA	NA	NA
AC131586.2	NA	NA	NA	NA	NA	NA	NA	NA	NA	NA
AC131586.4	NA	NA	NA	NA	NA	NA	NA	NA	NA	NA
AC131687.1	NA	NA	NA	NA	NA	NA	NA	NA	NA	NA
AC131690.1	NA	NA	NA	NA	NA	NA	NA	NA	NA	NA
AC132317.1	NA	NA	NA	NA	NA	NA	NA	NA	NA	NA
AC132412.1	NA	NA	NA	NA	NA	NA	NA	NA	NA	NA
AC132863.1	NA	NA	NA	NA	NA	NA	NA	NA	NA	NA
AC132863.2	NA	NA	NA	NA	NA	NA	NA	NA	NA	NA
AC133101.1	NA	NA	NA	NA	NA	NA	NA	NA	NA	NA
AC133496.1	NA	NA	NA	NA	NA	NA	NA	NA	NA	NA
AC133598.4	NA	NA	NA	NA	NA	NA	NA	-2.01301	NA	NA
AC133602.1	NA	NA	NA	NA	NA	NA	NA	NA	NA	NA
AC134329.1	NA	NA	NA	NA	NA	NA	NA	NA	NA	NA
AC134439.1	NA	NA	NA	NA	NA	NA	NA	NA	NA	NA
AC134439.3	NA	NA	NA	NA	NA	NA	NA	NA	NA	NA
AC134607.1	NA	NA	NA	NA	NA	NA	NA	NA	NA	NA
AC134860.1	NA	NA	NA	NA	NA	NA	NA	NA	NA	NA
AC134860.3	NA	NA	NA	NA	NA	NA	NA	NA	NA	NA
AC134860.4	NA	NA	NA	NA	NA	NA	NA	6.76079	NA	NA
AC134869.1	NA	NA	NA	NA	NA	NA	NA	NA	NA	NA
AC136376.2	NA	NA	NA	NA	NA	NA	NA	NA	NA	NA
AC137842.1	NA	NA	NA	NA	NA	NA	NA	NA	NA	NA
AC137871.2	NA	NA	NA	NA	NA	NA	NA	NA	NA	NA
AC138284.3	NA	NA	NA	NA	NA	NA	NA	NA	NA	NA
AC138284.4	NA	NA	NA	NA	NA	NA	NA	NA	NA	NA
AC138604.2	NA	NA	NA	NA	NA	NA	NA	NA	NA	NA
AC138765.2	NA	NA	NA	NA	NA	NA	NA	NA	NA	NA
AC139209.2	NA	NA	NA	NA	NA	NA	NA	NA	NA	NA
AC139294.1	NA	NA	NA	NA	NA	NA	NA	NA	NA	NA
AC139845.1	NA	NA	NA	NA	NA	NA	NA	NA	NA	NA
AC139941.1	NA	NA	NA	NA	NA	NA	NA	NA	NA	NA
AC140208.1	NA	NA	NA	NA	NA	NA	NA	NA	NA	NA
AC140209.1	NA	NA	NA	NA	NA	NA	NA	NA	NA	NA
AC140244.1	NA	NA	NA	NA	NA	NA	NA	NA	NA	NA
AC140354.1	NA	NA	NA	NA	NA	NA	NA	NA	NA	NA
AC141438.3	NA	NA	NA	NA	NA	NA	NA	NA	NA	NA
AC142113.1	NA	NA	NA	NA	NA	NA	NA	NA	NA	NA
AC144772.2	NA	NA	NA	NA	NA	NA	NA	NA	NA	NA
AC144772.3	NA	NA	NA	NA	NA	NA	NA	NA	NA	NA
AC144949.1	NA	NA	NA	NA	NA	NA	NA	NA	NA	NA
AC145736.1	NA	NA	NA	NA	NA	NA	NA	NA	NA	NA
AC145736.2	NA	NA	NA	NA	NA	NA	NA	NA	NA	NA
AC148324.1	NA	NA	NA	NA	NA	NA	NA	NA	NA	NA
AC149090.1	NA	NA	NA	NA	NA	NA	NA	0.344881	NA	NA
AC149588.1	NA	NA	NA	NA	NA	NA	NA	NA	NA	NA
AC151971.6	NA	NA	NA	NA	NA	NA	NA	NA	NA	NA
AC152162.1	NA	NA	NA	NA	NA	NA	NA	NA	NA	NA
AC152827.1	NA	NA	NA	NA	NA	NA	NA	NA	NA	NA
AC152922.1	NA	NA	NA	NA	NA	NA	NA	NA	NA	NA
AC153144.1	NA	NA	NA	NA	NA	NA	NA	NA	NA	NA
AC153150.1	NA	NA	NA	NA	NA	NA	NA	NA	NA	NA
AC153366.1	NA	NA	NA	NA	NA	NA	NA	NA	NA	NA
AC153370.2	NA	NA	NA	NA	NA	NA	NA	NA	NA	NA
AC153494.1	NA	NA	NA	NA	NA	NA	NA	NA	NA	NA
AC153504.1	NA	NA	NA	NA	NA	NA	NA	-1.61532	NA	NA
AC153506.1	NA	NA	NA	NA	NA	NA	NA	NA	NA	NA
AC153821.2	NA	NA	NA	NA	NA	NA	NA	2.73625	NA	NA
AC153845.2	NA	NA	NA	NA	NA	NA	NA	NA	NA	NA
AC153911.1	NA	NA	NA	NA	NA	NA	NA	NA	NA	NA
AC153912.2	NA	NA	NA	NA	NA	NA	NA	NA	NA	NA
AC153955.2	NA	NA	NA	NA	NA	NA	NA	NA	NA	NA
AC153962.3	NA	NA	NA	NA	NA	NA	NA	NA	NA	NA
AC154141.1	NA	NA	NA	NA	NA	NA	NA	NA	NA	NA
AC154171.2	NA	NA	NA	NA	NA	NA	NA	-4.66261	NA	NA
AC154219.1	NA	NA	NA	NA	NA	NA	NA	NA	NA	NA
AC154227.1	NA	NA	NA	NA	NA	NA	NA	NA	NA	NA
AC154231.1	NA	NA	NA	NA	NA	NA	NA	NA	NA	NA
AC154257.2	NA	NA	NA	NA	NA	NA	NA	NA	NA	NA
AC154276.1	NA	NA	NA	NA	NA	NA	NA	NA	NA	NA
AC154276.3	NA	NA	NA	NA	NA	NA	NA	NA	NA	NA
AC154335.2	NA	NA	NA	NA	NA	NA	NA	NA	NA	NA
AC154347.1	NA	NA	NA	NA	NA	NA	NA	NA	NA	NA
AC154361.2	NA	NA	NA	NA	NA	NA	NA	NA	NA	NA
AC154452.1	NA	NA	NA	NA	NA	NA	NA	NA	NA	NA
AC154454.1	NA	NA	NA	NA	NA	NA	NA	NA	NA	NA
AC154552.2	NA	NA	NA	NA	NA	NA	NA	3.26487	NA	NA
AC154563.1	NA	NA	NA	NA	NA	NA	NA	NA	NA	NA
AC154572.2	NA	NA	NA	NA	NA	NA	NA	-2.11921	NA	NA
AC154573.2	NA	NA	NA	NA	NA	NA	NA	5.00901	NA	NA
AC154612.1	NA	NA	NA	NA	NA	NA	NA	NA	NA	NA
AC154636.1	NA	NA	NA	NA	NA	NA	NA	NA	NA	NA
AC154636.3	NA	NA	NA	NA	NA	NA	NA	NA	NA	NA
AC154640.4	NA	NA	NA	NA	NA	NA	NA	NA	NA	NA
AC154649.2	NA	NA	NA	NA	NA	NA	NA	NA	NA	NA
AC154680.1	NA	NA	NA	NA	NA	NA	NA	NA	NA	NA
AC154706.1	NA	NA	NA	NA	NA	NA	NA	NA	NA	NA
AC154738.2	NA	NA	NA	NA	NA	NA	NA	NA	NA	NA
AC154738.6	NA	NA	NA	NA	NA	NA	NA	NA	NA	NA
AC154747.3	NA	NA	NA	NA	NA	NA	NA	NA	NA	NA
AC154760.1	NA	NA	NA	NA	NA	NA	NA	NA	NA	NA
AC154828.2	NA	NA	NA	NA	NA	NA	NA	NA	NA	NA
AC154849.1	NA	NA	NA	NA	NA	NA	NA	NA	NA	NA
AC154861.1	NA	NA	NA	NA	NA	NA	NA	NA	NA	NA
AC155167.1	NA	NA	NA	NA	NA	NA	NA	NA	NA	NA
AC156016.1	NA	NA	NA	NA	NA	NA	NA	NA	NA	NA
AC156164.1	NA	NA	NA	NA	NA	NA	NA	NA	NA	NA
AC156560.1	NA	NA	NA	NA	NA	NA	NA	NA	NA	NA
AC156572.1	NA	NA	NA	NA	NA	NA	NA	1.27711	NA	NA
AC156802.1	NA	NA	NA	NA	NA	NA	NA	NA	NA	NA
AC156803.1	NA	NA	NA	NA	NA	NA	NA	NA	NA	NA
AC156950.1	NA	NA	NA	NA	NA	NA	NA	-5.72275	NA	NA
AC157515.1	NA	NA	NA	NA	NA	NA	NA	NA	NA	NA
AC157650.3	NA	NA	NA	NA	NA	NA	NA	NA	NA	NA
AC158388.2	NA	NA	NA	NA	NA	NA	NA	NA	NA	NA
AC158392.3	NA	NA	NA	NA	NA	NA	NA	NA	NA	NA
AC158605.1	NA	NA	NA	NA	NA	NA	NA	NA	NA	NA
AC158605.2	NA	NA	NA	NA	NA	NA	NA	1.94146	NA	NA
AC158605.3	NA	NA	NA	NA	NA	NA	NA	NA	NA	NA
AC158605.4	NA	NA	NA	NA	NA	NA	NA	NA	NA	NA
AC158921.1	NA	NA	NA	NA	NA	NA	NA	NA	NA	NA
AC158983.1	NA	NA	NA	NA	NA	NA	NA	NA	NA	NA
AC158990.1	NA	NA	NA	NA	NA	NA	NA	NA	NA	NA
AC159193.3	NA	NA	NA	NA	NA	NA	NA	NA	NA	NA
AC159196.3	NA	NA	NA	NA	NA	NA	NA	NA	NA	NA
AC159308.2	NA	NA	NA	NA	NA	NA	NA	NA	NA	NA
AC159621.2	NA	NA	NA	NA	NA	NA	NA	NA	NA	NA
AC159622.1	NA	NA	NA	NA	NA	NA	NA	NA	NA	NA
AC159622.2	NA	NA	NA	NA	NA	NA	NA	NA	NA	NA
AC159635.2	NA	NA	NA	NA	NA	NA	NA	NA	NA	NA
AC159649.2	NA	NA	NA	NA	NA	NA	NA	NA	NA	NA
AC159810.1	NA	NA	NA	NA	NA	NA	NA	NA	NA	NA
AC159813.1	NA	NA	NA	NA	NA	NA	NA	NA	NA	NA
AC159886.2	NA	NA	NA	NA	NA	NA	NA	NA	NA	NA
AC160029.1	NA	NA	NA	NA	NA	NA	NA	-3.19229	NA	NA
AC160029.2	NA	NA	NA	NA	NA	NA	NA	NA	NA	NA
AC160109.1	NA	NA	NA	NA	NA	NA	NA	NA	NA	NA
AC160336.1	NA	NA	NA	NA	NA	NA	NA	NA	NA	NA
AC160340.2	NA	NA	NA	NA	NA	NA	NA	NA	NA	NA
AC160405.1	NA	NA	NA	NA	NA	NA	NA	1.60893	NA	NA
AC160550.2	NA	NA	NA	NA	NA	NA	NA	NA	NA	NA
AC160562.1	NA	NA	NA	NA	NA	NA	NA	7.6847	NA	NA
AC160635.2	NA	NA	NA	NA	NA	NA	NA	-2.56322	NA	NA
AC160637.1	NA	NA	NA	NA	NA	NA	NA	2.71294	NA	NA
AC160863.1	NA	NA	NA	NA	NA	NA	NA	NA	NA	NA
AC160863.3	NA	NA	NA	NA	NA	NA	NA	NA	NA	NA
AC160863.4	NA	NA	NA	NA	NA	NA	NA	NA	NA	NA
AC160930.2	NA	NA	NA	NA	NA	NA	NA	-0.769239	NA	NA
AC160972.1	NA	NA	NA	NA	NA	NA	NA	NA	NA	NA
AC160980.1	NA	NA	NA	NA	NA	NA	NA	NA	NA	NA
AC161252.3	NA	NA	NA	NA	NA	NA	NA	NA	NA	NA
AC161269.1	NA	NA	NA	NA	NA	NA	NA	NA	NA	NA
AC161763.1	NA	NA	NA	NA	NA	NA	NA	NA	NA	NA
AC161884.1	NA	NA	NA	NA	NA	NA	NA	NA	NA	NA
AC162181.1	NA	NA	NA	NA	NA	NA	NA	NA	NA	NA
AC162938.2	NA	NA	NA	NA	NA	NA	NA	NA	NA	NA
AC163032.1	NA	NA	NA	NA	NA	NA	NA	NA	NA	NA
AC163038.2	NA	NA	NA	NA	NA	NA	NA	NA	NA	NA
AC163354.1	NA	NA	NA	NA	NA	NA	NA	NA	NA	NA
AC163661.1	NA	NA	NA	NA	NA	NA	NA	-4.70878	NA	NA
AC163667.1	NA	NA	NA	NA	NA	NA	NA	NA	NA	NA
AC164426.2	NA	NA	NA	NA	NA	NA	NA	NA	NA	NA
AC164567.1	NA	NA	NA	NA	NA	NA	NA	NA	NA	NA
AC164573.1	NA	NA	NA	NA	NA	NA	NA	NA	NA	NA
AC164883.3	NA	NA	NA	NA	NA	NA	NA	NA	NA	NA
AC165148.1	NA	NA	NA	NA	NA	NA	NA	NA	NA	NA
AC165249.1	NA	NA	NA	NA	NA	NA	NA	NA	NA	NA
AC166056.1	NA	NA	NA	NA	NA	NA	NA	NA	NA	NA
AC166078.1	NA	NA	NA	NA	NA	NA	NA	NA	NA	NA
AC166159.1	NA	NA	NA	NA	NA	NA	NA	NA	NA	NA
AC166491.1	NA	NA	NA	NA	NA	NA	NA	NA	NA	NA
AC166574.2	NA	NA	NA	NA	NA	NA	NA	NA	NA	NA
AC167229.2	NA	NA	NA	NA	NA	NA	NA	NA	NA	NA
AC167565.2	NA	NA	NA	NA	NA	NA	NA	NA	NA	NA
AC167669.2	NA	NA	NA	NA	NA	NA	NA	NA	NA	NA
AC168056.3	NA	NA	NA	NA	NA	NA	NA	-3.73537	NA	NA
AC168977.1	NA	NA	NA	NA	NA	NA	NA	NA	NA	NA
AC171277.1	NA	NA	NA	NA	NA	NA	NA	3.75863	NA	NA
AC173482.1	NA	NA	NA	NA	NA	NA	NA	2.03452	NA	NA
AC173482.2	NA	NA	NA	NA	NA	NA	NA	NA	NA	NA
AC173482.6	NA	NA	NA	NA	NA	NA	NA	NA	NA	NA
AC174678.1	NA	NA	NA	NA	NA	NA	NA	NA	NA	NA
AC175538.1	NA	NA	NA	NA	NA	NA	NA	-0.736551	NA	NA
AC175538.2	NA	NA	NA	NA	NA	NA	NA	-0.855153	NA	NA
AC187103.2	NA	NA	NA	NA	NA	NA	NA	NA	NA	NA
AC190403.1	NA	NA	NA	NA	NA	NA	NA	NA	NA	NA
AC238811.1	NA	NA	NA	NA	NA	NA	NA	NA	NA	NA
AC238811.3	NA	NA	NA	NA	NA	NA	NA	NA	NA	NA
ACAA1	NA	NA	-0.626942	0.804715	0.495418	NA	NA	NA	NA	NA
Acaa1a	1.00637	0.291666	NA	NA	NA	NA	NA	1.23874	NA	NA
Acaa1b	1.98585	0.681587	NA	NA	NA	NA	NA	1.71017	NA	NA
Acaa2	0.451359	NA	NA	NA	NA	NA	NA	0.302382	NA	NA
Acacb	1.14651	NA	NA	NA	NA	NA	NA	NA	NA	NA
Acad10	0.87361	0.328153	NA	NA	0.309079	NA	NA	0.781545	NA	NA
Acad12	1.42474	0.402117	NA	NA	NA	NA	NA	1.79452	NA	NA
Acad8	NA	NA	NA	NA	NA	NA	NA	NA	NA	NA
Acad9	0.39121	NA	NA	NA	NA	NA	NA	NA	NA	NA
Acadl	0.845013	NA	-1.42297	NA	NA	NA	NA	1.276	NA	NA
Acadm	0.812005	NA	NA	1.39391	NA	NA	NA	1.36233	NA	NA
Acads	0.545602	NA	NA	NA	0.743323	NA	NA	0.425552	NA	NA
Acadsb	-0.288358	-0.263666	NA	NA	NA	NA	NA	-0.565395	NA	NA
Acadvl	0.627645	NA	0.516208	1.27699	0.354285	0.177897	NA	0.688906	NA	NA
ACAN	NA	NA	NA	NA	1.59685	NA	NA	NA	NA	NA
Acap1	NA	NA	NA	NA	NA	NA	NA	NA	NA	NA
Acap2	NA	-0.277871	NA	NA	NA	NA	NA	0.347732	NA	NA
Acap3	NA	NA	NA	NA	0.538273	NA	NA	NA	NA	NA
Acat1	0.426782	NA	-0.343166	1.00508	NA	NA	NA	0.894527	NA	NA
Acat2	0.712597	0.36622	-1.8218	NA	NA	NA	NA	NA	NA	NA
Acat3	NA	NA	NA	NA	NA	NA	NA	-0.4923	NA	NA
Acbd3	NA	NA	NA	NA	NA	NA	NA	-0.32265	NA	NA
ACBD3-AS1	NA	NA	NA	NA	NA	NA	NA	NA	NA	NA
Acbd4	NA	NA	NA	NA	NA	NA	NA	NA	NA	NA
Acbd5	NA	-0.345412	NA	NA	NA	NA	NA	NA	NA	NA
ACBD7	NA	NA	NA	NA	-1.05808	NA	NA	NA	NA	NA
Accs	NA	NA	NA	NA	0.797523	NA	NA	NA	NA	NA
ACCSL	NA	NA	NA	NA	NA	NA	NA	NA	NA	NA
Acd	NA	NA	NA	NA	NA	NA	NA	NA	NA	NA
Ace	0.717068	0.615111	NA	NA	NA	NA	NA	NA	NA	NA
Ace2	NA	NA	NA	NA	NA	NA	NA	NA	NA	NA
ACER1	NA	NA	NA	NA	NA	NA	NA	NA	NA	NA
Acer2	0.372368	NA	NA	NA	-0.829128	NA	-0.592513	NA	NA	NA
Acer3	NA	NA	NA	NA	NA	NA	NA	NA	NA	NA
Ache	NA	NA	NA	NA	0.917244	NA	NA	NA	NA	NA
Acin1	NA	NA	NA	NA	NA	NA	NA	NA	NA	NA
Ackr1	NA	NA	NA	NA	NA	NA	NA	2.49748	NA	NA
Ackr2	NA	NA	NA	NA	NA	NA	NA	NA	NA	NA
Ackr3	NA	NA	NA	NA	0.450669	NA	NA	NA	NA	NA
Ackr4	NA	NA	NA	NA	NA	NA	NA	NA	NA	NA
Acly	NA	NA	-0.626029	NA	NA	NA	-0.216519	-1.9159	NA	NA
Acmsd	NA	NA	NA	NA	NA	NA	NA	-0.738688	NA	NA
ACN9	NA	NA	NA	NA	NA	NA	NA	NA	NA	NA
Acnat1	-0.739367	-0.813282	NA	NA	NA	NA	NA	NA	NA	NA
Acnat2	-1.44316	NA	NA	NA	NA	NA	NA	-0.840881	NA	NA
Aco1	NA	NA	NA	NA	NA	NA	NA	NA	NA	NA
Aco2	0.813073	0.307501	NA	NA	NA	NA	NA	0.862825	NA	NA
Acod1	NA	NA	NA	NA	NA	NA	NA	NA	NA	NA
Acot1	4.3894	NA	NA	NA	NA	NA	NA	4.84775	NA	NA
Acot11	-1.19826	-0.503187	NA	NA	NA	NA	NA	-1.67511	NA	NA
Acot12	0.659795	NA	NA	NA	NA	NA	NA	1.13814	4.9872	NA
Acot13	0.492708	0.381662	NA	NA	NA	NA	NA	NA	NA	NA
Acot2	4.21128	0.988355	NA	NA	0.541025	NA	NA	5.20158	NA	NA
Acot3	2.37198	NA	NA	NA	NA	NA	NA	3.64503	NA	NA
Acot4	1.36514	NA	NA	NA	NA	NA	NA	2.4649	NA	NA
Acot5	6.96809	4.89015	NA	NA	-0.314831	NA	NA	7.25569	NA	NA
Acot6	1.94914	NA	NA	NA	NA	NA	NA	2.05364	NA	NA
Acot7	0.524401	NA	NA	NA	-0.414317	NA	NA	NA	NA	NA
Acot8	1.0232	NA	NA	NA	NA	NA	NA	1.32067	NA	NA
Acot9	0.521366	NA	NA	NA	NA	NA	NA	NA	NA	NA
Acox1	1.96976	0.475879	NA	1.04394	NA	NA	NA	1.89056	NA	NA
Acox2	NA	NA	NA	NA	1.01915	NA	NA	0.575999	NA	NA
Acox3	NA	NA	NA	NA	NA	NA	NA	-0.335617	NA	NA
Acoxl	NA	NA	NA	NA	NA	NA	NA	NA	NA	NA
ACOXL-AS1	NA	NA	NA	NA	NA	NA	NA	NA	NA	NA
Acp1	NA	NA	NA	NA	NA	NA	NA	NA	NA	NA
Acp2	NA	NA	NA	NA	0.607131	NA	NA	NA	NA	NA
Acp3	NA	NA	NA	NA	1.53279	NA	NA	NA	NA	NA
ACP4	NA	NA	NA	NA	NA	NA	NA	NA	NA	NA
Acp5	NA	NA	NA	NA	NA	NA	NA	-0.3012	NA	NA
Acp6	NA	NA	NA	NA	-0.426528	NA	NA	-0.432763	4.62602	NA
ACP7	NA	NA	NA	NA	NA	NA	NA	NA	NA	NA
ACPL2	NA	NA	NA	NA	NA	NA	NA	NA	NA	NA
ACPP	NA	NA	NA	NA	NA	NA	NA	-2.07839	NA	NA
ACPT	NA	NA	NA	NA	NA	NA	NA	NA	NA	NA
ACR	NA	NA	NA	NA	NA	NA	NA	NA	NA	NA
Acrbp	NA	NA	NA	NA	NA	NA	NA	0.92486	NA	NA
ACRC	NA	NA	NA	NA	NA	NA	NA	NA	NA	NA
ACRV1	NA	NA	NA	NA	NA	NA	NA	NA	NA	NA
Acsbg1	NA	NA	NA	NA	NA	NA	NA	NA	NA	NA
ACSBG2	NA	NA	NA	NA	NA	NA	NA	NA	NA	NA
Acsf2	0.782036	NA	NA	NA	0.772369	NA	NA	1.49561	NA	NA
Acsf3	0.892803	0.244592	NA	NA	NA	NA	NA	0.767064	NA	NA
Acsl1	1.45469	NA	NA	1.69283	NA	NA	NA	1.69578	NA	NA
Acsl3	0.847747	NA	NA	NA	0.281143	NA	NA	NA	NA	NA
ACSL3-AS1	NA	NA	NA	NA	NA	NA	NA	NA	NA	NA
Acsl4	0.818827	NA	NA	NA	-0.516458	NA	-0.209754	0.904828	NA	NA
Acsl5	0.73955	NA	0.662725	0.790349	NA	NA	NA	NA	NA	NA
ACSL6	NA	NA	NA	NA	NA	NA	NA	NA	NA	NA
Acsm1	NA	-0.307609	NA	NA	NA	NA	NA	-0.301158	NA	NA
Acsm2	2.69871	NA	NA	NA	1.22893	NA	NA	2.76005	NA	NA
ACSM2A	NA	NA	NA	NA	NA	NA	NA	NA	NA	NA
ACSM2B	NA	NA	NA	NA	NA	NA	NA	NA	NA	NA
Acsm3	NA	NA	NA	NA	0.864921	-0.295334	NA	NA	NA	NA
ACSM4	NA	NA	NA	NA	NA	NA	NA	NA	NA	NA
Acsm5	-0.250319	NA	NA	NA	NA	NA	NA	NA	NA	NA
ACSM6	NA	NA	NA	NA	NA	NA	NA	NA	NA	NA
Acss1	1.37172	NA	NA	NA	1.32712	NA	NA	2.52807	NA	NA
Acss2	0.865434	0.476735	NA	NA	0.301649	NA	NA	NA	3.02172	NA
Acss3	0.733545	NA	NA	NA	-0.3577	NA	NA	0.69579	NA	NA
Acta1	3.7458	NA	0.354716	NA	-0.823831	NA	-0.462083	-4.93574	NA	NA
Acta2	NA	NA	NA	-0.575538	NA	NA	NA	NA	NA	NA
ACTA2-AS1	NA	NA	NA	NA	NA	NA	NA	NA	NA	NA
Actb	NA	NA	NA	NA	-0.16984	NA	NA	-0.293912	NA	NA
ACTBL2	NA	NA	NA	NA	NA	NA	NA	NA	NA	NA
Actc1	1.81718	NA	NA	NA	NA	NA	-0.257969	NA	NA	NA
ACTE1P	NA	NA	NA	NA	NA	NA	NA	NA	NA	NA
Actg-ps1	NA	NA	NA	NA	NA	NA	NA	NA	NA	NA
Actg1	NA	NA	NA	NA	0.157145	NA	NA	NA	NA	NA
ACTG1P17	NA	NA	NA	NA	NA	NA	NA	NA	NA	NA
ACTG1P20	NA	NA	NA	NA	NA	NA	NA	NA	NA	NA
ACTG1P25	NA	NA	NA	NA	NA	NA	NA	NA	NA	NA
Actg2	NA	NA	NA	NA	NA	NA	NA	-2.86796	NA	NA
ACTL10	NA	NA	NA	NA	NA	NA	NA	NA	NA	NA
Actl6a	NA	NA	0.331772	NA	NA	NA	NA	NA	NA	NA
ACTL6B	NA	NA	NA	NA	NA	NA	NA	NA	NA	NA
ACTL7A	NA	NA	NA	NA	NA	NA	NA	NA	NA	NA
ACTL7B	NA	NA	NA	NA	NA	NA	NA	NA	NA	NA
ACTL8	NA	NA	NA	NA	NA	NA	NA	NA	NA	NA
Actl9	NA	NA	NA	NA	NA	NA	NA	NA	NA	NA
Actmap	NA	NA	NA	NA	NA	NA	NA	NA	NA	NA
Actn1	NA	NA	NA	NA	-0.252696	NA	NA	0.485916	NA	NA
ACTN1-AS1	NA	NA	NA	NA	NA	NA	NA	NA	NA	NA
Actn2	4.11074	NA	NA	NA	2.2424	NA	NA	NA	NA	NA
ACTN3	NA	NA	NA	NA	-1.19852	0.537183	NA	NA	-1.21412	NA
Actn4	NA	NA	NA	NA	-0.446225	NA	NA	NA	NA	NA
Actr10	NA	NA	NA	NA	NA	NA	NA	-0.303947	NA	NA
Actr1a	NA	NA	NA	NA	NA	NA	NA	-0.317612	NA	NA
Actr1b	NA	NA	NA	NA	0.289848	NA	NA	NA	NA	NA
Actr2	NA	NA	NA	NA	NA	NA	NA	-0.219419	5.06221	NA
Actr3	NA	NA	NA	NA	NA	NA	-0.265881	NA	NA	NA
ACTR3-AS1	NA	NA	NA	NA	NA	NA	NA	NA	NA	NA
Actr3b	NA	NA	NA	NA	-0.704387	NA	NA	NA	NA	NA
ACTR3C	NA	NA	NA	NA	NA	NA	NA	NA	NA	NA
Actr5	NA	NA	NA	NA	NA	NA	NA	NA	NA	NA
Actr8	NA	NA	NA	NA	NA	NA	NA	NA	NA	NA
ACTRT1	NA	NA	NA	NA	NA	NA	NA	NA	NA	NA
ACTRT2	NA	NA	NA	NA	NA	NA	NA	NA	NA	NA
ACTRT3	NA	NA	NA	NA	NA	NA	NA	NA	NA	NA
Acvr1	NA	NA	NA	NA	NA	NA	NA	NA	NA	NA
Acvr1b	NA	NA	NA	NA	-0.253647	NA	NA	NA	NA	NA
Acvr1c	NA	NA	NA	NA	NA	NA	NA	NA	NA	NA
Acvr2a	NA	NA	NA	NA	1.83581	NA	NA	NA	NA	NA
Acvr2b	NA	NA	NA	NA	NA	NA	NA	NA	NA	NA
ACVR2B-AS1	NA	NA	NA	NA	NA	NA	NA	NA	NA	NA
Acvrl1	NA	NA	NA	NA	NA	NA	NA	NA	NA	NA
Acy1	NA	NA	NA	NA	NA	NA	NA	-0.557746	NA	NA
Acy3	NA	NA	NA	NA	NA	NA	NA	NA	NA	NA
Acyp1	NA	NA	NA	NA	NA	NA	NA	NA	NA	NA
Acyp2	0.848383	NA	NA	NA	NA	NA	NA	1.13899	NA	NA
ADA2	NA	NA	NA	NA	-0.3304	NA	NA	NA	NA	NA
ADAD1	NA	NA	NA	NA	NA	NA	NA	NA	NA	NA
ADAD2	NA	NA	NA	NA	NA	NA	NA	NA	NA	NA
Adal	-0.539791	-0.371441	NA	NA	NA	NA	NA	NA	NA	NA
Adam10	NA	NA	-0.324461	NA	NA	NA	NA	NA	NA	NA
Adam11	3.3268	0.840214	NA	NA	1.18194	NA	NA	1.99263	NA	NA
Adam12	NA	NA	NA	NA	2.97906	NA	NA	NA	4.60289	NA
[truncated: 30,854 more rows]

## Sheet: Combined One Gene List
Fold change and pvalue for all datasets used in this study, combined under one gene list.
	PFOA Mouse Liver (0.3) Fold Change	PFOA Mouse Liver (0.3) Pval	PFOA Mouse Liver (0.05) Fold Change	PFOA Mouse Liver (0.05) Pval	PFOS Human Liver Fold Change	PFOS Human Liver Pval	PFOA Human Liver Fold Change	PFOA Human Liver Pval	PFOS Human Stem Cells Fold Change	PFOS Human Stem Cells Pval	PFOA Human Stem Cells Fold Change	PFOA Human Stem Cells Pval	PFOA Monkey Stem Cells Fold Change	PFOA Monkey Stem Cells Pval	PFOA Mouse Liver Fold Change	PFOA Mouse Liver Pval	PFOS Prostate Tumor Fold Change	PFOS Prostate Tumor Pval	PFOS Testicular Tumor Fold change	PFOS Testicular Tumor Pval
A1bg	1.02023	0.489671	1.30908	0.338992	NA	NA	NA	NA	-0.0178219	0.953737	0.0641517	0.819064	NA	NA	0.211489	NA	-1.09977	0.496813	-0.674108	0.0498561
A1BG-AS1	NA	NA	NA	NA	NA	NA	NA	NA	NA	NA	NA	NA	NA	NA	NA	NA	-2.64547	0.282934	-0.230434	0.492467
A1cf	0.565883	7.6922e-07	-0.325225	0.388063	NA	NA	NA	NA	0.603684	0.586543	-0.116261	0.928957	-0.139264	1	0.636349	6.19e-08	1.38316	0.69677	0.523743	0.726168
A2m	-0.617424	0.625376	-0.812501	0.596602	-1.49155	1.05383e-07	-0.427982	0.0359174	0.266038	0.681834	0.792311	0.239032	0.0680283	1	-0.186323	0.917742	-3.35452	0.44982	0.082855	0.724554
A2ml1	0.424618	0.00260629	0.0572866	0.815104	NA	NA	NA	NA	0.509809	0.366909	-0.381787	0.538789	NA	NA	0.484073	0.00107616	-0.338516	0.891433	-0.041534	0.727675
A4galt	0.539396	0.459027	1.25503	0.0448478	NA	NA	NA	NA	-0.552898	0.0277428	-0.172843	0.441812	-0.514859	0.02875	-0.230356	0.855326	NA	NA	-0.113099	0.362863
Aaas	0.01914	0.89429	0.156632	0.401789	NA	NA	NA	NA	0.0392152	0.775785	0.0684355	0.605808	-0.0070295	0.94495	0.00986272	0.961769	-1.42914	0.568819	-0.118863	0.261406
Aacs	0.665595	0.108249	0.297634	0.462007	NA	NA	NA	NA	0.245143	0.10342	0.0120898	0.935997	0.0251854	0.8515	-0.788733	0.0440584	-3.68421	0.308016	-0.0794613	0.493703
AADACL3	NA	NA	NA	NA	NA	NA	NA	NA	-1.35818	0.785733	-1.46033	0.770062	0.113688	1	NA	NA	NA	NA	0.083906	0.609387
Aadat	0.821306	1.11961e-06	0.270598	0.113612	NA	NA	NA	NA	0.501099	0.000549364	-0.126132	0.401943	0.0226836	0.8535	0.869822	2.73e-08	0	1	0.0872514	0.492875
Aagab	-0.0612359	0.559187	-0.162915	0.189634	NA	NA	NA	NA	-0.270137	0.017673	0.0472687	0.652935	-0.0846764	0.46055	-0.344288	0.0588173	-0.503892	0.84396	0.0418905	0.653912
Aak1	-0.0910188	0.574876	-0.0972758	0.600226	NA	NA	NA	NA	0.843012	7.02e-13	-0.0365761	0.754096	-0.137089	0.2421	0.127516	0.401679	-1.3023	0.614396	-0.0854635	0.522814
Aamdc	0.0638791	0.704318	0.0616727	0.80084	NA	NA	NA	NA	-0.0664145	0.68153	-0.0184284	0.903289	0.17952	0.13135	-0.179302	0.350784	1.59717	0.358149	-0.170213	0.27699
Aamp	0.135189	0.126952	0.0674292	0.513777	NA	NA	NA	NA	0.253886	0.0154199	0.0167718	0.863121	0.00666848	0.95855	-0.115093	0.232947	1.43464	0.561244	-0.182038	0.148757
AANAT	NA	NA	NA	NA	NA	NA	NA	NA	0.227729	0.8656	0.120685	0.929298	-1.00212	1	NA	NA	4.03468	0.0915721	0.0950682	0.885022
Aar2	-0.0418594	0.725269	-0.0728824	0.561873	NA	NA	NA	NA	0.195736	0.153532	0.108605	0.400434	0.056856	0.66485	-0.214842	0.176834	3.46721	0.380498	-0.109875	0.528314
Aard	-0.443872	0.275335	-0.0914639	0.838464	NA	NA	NA	NA	-0.27442	0.682482	0.0694714	0.906903	0	1	-0.985279	0.160719	NA	NA	0.0680129	0.729894
Aars1	-0.354323	4.33176e-05	-0.152391	0.223916	NA	NA	NA	NA	-1.22279	9.36e-33	0.301821	0.00114756	NA	NA	NA	NA	2.67947	0.449082	-0.188415	0.0516389
Aars2	-0.051124	0.685972	-0.166227	0.276552	NA	NA	NA	NA	-0.143571	0.270439	-0.0762738	0.523386	0.097935	0.40995	-0.359698	0.0374001	-3.30385	0.312864	-0.157489	0.151776
Aarsd1	0.120603	0.412824	0.108569	0.501894	NA	NA	NA	NA	0.0807897	0.662536	0.079959	0.654176	0.13133	0.33015	0.881234	0.459908	NA	NA	-0.0240313	0.845955
Aasdh	-0.00607974	0.976278	-0.171607	0.380351	NA	NA	NA	NA	0.13006	0.390627	-0.0355297	0.808705	0.151036	0.2437	-0.0877047	0.675969	1.06859	0.534893	0.0786925	0.445547
Aasdhppt	0.145587	0.347493	-0.188784	0.183609	0.402279	0.0471633	0.379824	0.111733	-0.0823054	0.411735	0.049267	0.592493	0.113578	0.29775	-0.403609	0.00137806	NA	NA	-0.0755623	0.576922
Aass	0.509467	5.74558e-05	0.173489	0.192543	NA	NA	NA	NA	-0.321917	0.0125552	-0.0702496	0.557182	-0.119977	0.28145	-0.0342275	0.831142	0.372211	0.934386	0.140277	0.33119
AATBC	NA	NA	NA	NA	NA	NA	NA	NA	NA	NA	NA	NA	NA	NA	NA	NA	0.191583	0.924777	-0.597442	0.339512
Aatf	0.000157833	0.999166	0.11038	0.545572	0.342092	0.262702	-0.314013	0.374251	-0.032148	0.791889	0.0867484	0.448683	-0.0286169	0.8009	-0.0487321	0.76169	NA	NA	0.0681942	0.61804
Aatk	-1.90581	4.64138e-29	-0.639647	0.0035604	NA	NA	NA	NA	-0.782337	0.0714181	0.312969	0.35501	-0.038537	1	-0.676884	0.270957	4.3139	0.117172	-0.14834	0.807927
ABALON	NA	NA	NA	NA	NA	NA	NA	NA	NA	NA	NA	NA	NA	NA	NA	NA	0.468577	0.281273	0.054461	0.658071
Abat	0.494695	1.1824e-05	0.107428	0.41364	NA	NA	NA	NA	0.201444	0.229631	0.00964663	0.950089	0.229629	0.07495	0.118663	0.444996	4.08018	0.121119	-0.0184588	0.903854
Abca1	0.186105	0.0891394	-0.239424	0.165181	NA	NA	NA	NA	-1.31851	2.12e-15	0.0925286	0.509505	0.178634	0.08065	0.0665664	0.541483	5.76576	0.000741207	-0.208828	0.0774817
ABCA12	NA	NA	NA	NA	NA	NA	NA	NA	-0.946264	0.00497789	-0.636603	0.0409686	-0.358585	1	NA	NA	1.18703	0.498773	0.0133054	0.958747
ABCA13	NA	NA	NA	NA	NA	NA	NA	NA	0.641319	0.112828	-0.539389	0.270383	0.136103	1	NA	NA	-3.22247	0.414357	0.0731389	0.740963
ABCA17P	NA	NA	NA	NA	NA	NA	NA	NA	NA	NA	NA	NA	NA	NA	NA	NA	4.94391	0.0239855	0.0851284	0.837741
Abca2	-0.670931	2.80186e-07	-0.370903	0.00357862	NA	NA	NA	NA	0.642264	2.53e-06	0.0282405	0.838662	-0.0649333	0.63735	-1.39287	9.21e-14	0.338656	0.91058	-0.169893	0.34074
Abca3	-0.380921	0.0190915	-0.13081	0.358458	NA	NA	NA	NA	-0.670504	0.00489906	0.0410995	0.836881	-0.126633	0.45885	-0.249207	0.0658717	5.41842	0.00791859	0.0250537	0.821631
Abca4	-0.009259	0.994279	1.26916	0.193065	NA	NA	NA	NA	0.483816	4.79e-05	0.124261	0.285936	-0.154207	1	-0.278504	0.87139	0	1	0.128284	0.379345
Abca5	-0.0427573	0.856302	-0.247326	0.430648	NA	NA	NA	NA	0.275472	0.0682344	-0.25816	0.0937747	0.0759893	1	0.249757	0.202365	0	1	0.0571765	0.775946
Abca7	-0.182981	0.350037	0.112286	0.569626	NA	NA	NA	NA	0.200103	0.188736	0.00440665	0.976073	0.00185542	0.99445	0.142971	0.728191	-2.88186	0.517431	-0.260759	0.0780385
ABCA8	NA	NA	NA	NA	NA	NA	NA	NA	3.04684	0.0464306	-0.000394338	0.999879	1.91543	1	NA	NA	4.08516	0.181256	-0.333011	0.782312
Abca9	0.255759	0.268308	-0.0213566	0.948076	NA	NA	NA	NA	0.203933	0.70662	-0.173291	0.743839	inf	1	0.301129	0.414817	-2.77082	0.534046	0.242456	0.568075
ABCB1	NA	NA	NA	NA	0.897239	7.92754e-07	-0.108682	0.597371	-0.308442	0.663738	-1.33331	0.0819367	-0.434701	1	NA	NA	2.52525	0.573652	-0.172465	0.518699
Abcb10	0.0856934	0.513805	-0.142105	0.42192	-0.0713608	0.774227	0.119179	0.692019	-0.445928	0.00235104	0.0215498	0.86686	-0.0394353	0.76685	-0.566408	0.00118428	-0.588162	0.889818	-0.0467757	0.690357
Abcb11	-0.401429	0.00343944	-0.350841	0.0162539	-0.628722	0.111908	-0.953962	0.0346054	0.202936	0.674524	0.112046	0.806589	-0.0574463	1	-0.768908	7.38e-06	0	1	0.0972492	0.894766
Abcb4	0.363682	0.00296571	-0.0279293	0.82311	NA	NA	NA	NA	-0.288513	0.306972	-0.431214	0.105762	-0.281126	1	0.707158	4.05e-18	-0.73798	0.638219	-0.025706	0.900242
Abcb6	0.327218	0.000605848	0.278502	0.00608671	1.44079	0.0705421	-0.124673	0.896235	-0.47927	0.00753572	0.0568135	0.714093	-0.0619515	0.64945	0.509085	0.151596	0.286862	0.910833	-0.0105733	0.960723
Abcb7	-0.0360366	0.686253	-0.214759	0.178566	NA	NA	NA	NA	0.045249	0.741206	0.0911943	0.462917	-0.0432459	0.6965	0.25306	0.0224449	2.21522	0.622106	0.00921436	0.916685
Abcb8	0.451825	4.10383e-06	0.199124	0.0795384	NA	NA	NA	NA	0.592603	0.00050065	-0.0490886	0.785791	0.0378398	0.8369	0.0771668	0.647042	2.72905	0.500819	-0.339775	0.0592973
Abcb9	-0.1053	0.654357	0.135907	0.612929	NA	NA	NA	NA	0.461858	0.100279	-0.0034366	0.990559	NA	NA	0.23692	0.517261	-0.590599	0.814577	-0.476271	0.0172526
Abcc1	-0.0873792	0.814174	0.0575988	0.852646	0.850316	0.00983466	0.642343	0.117694	-0.444278	6.24e-05	0.114405	0.224931	-0.0666678	0.5132	0.119366	0.754387	NA	NA	-0.0282112	0.776949
Abcc10	0.010787	0.936606	0.0143261	0.927138	NA	NA	NA	NA	0.0999055	0.499092	-0.0395032	0.780694	0.141979	0.2138	0.462452	0.108226	-1.301	0.522173	-0.185141	0.30089
ABCC11	NA	NA	NA	NA	NA	NA	NA	NA	0.361953	0.575359	0.23146	0.719094	2.10292	1	NA	NA	-0.735265	0.219799	0.405725	0.313198
Abcc12	0.565961	0.441673	0.267573	0.698497	NA	NA	NA	NA	-2.93807	0.451087	-1.59709	0.613471	0.98855	1	3.76656	0.00069714	NA	NA	0.217119	0.648974
ABCC13	NA	NA	NA	NA	NA	NA	NA	NA	NA	NA	NA	NA	NA	NA	NA	NA	1.86336	0.678977	-0.426004	0.616117
Abcc2	0.0633571	0.498648	-0.190778	0.165154	0.914574	2.18711e-05	0.0950239	0.650135	0.416972	0.498812	-0.134942	0.834124	-0.0215137	0.89585	0.471891	1.47e-05	4.45026	0.213175	-0.170731	0.415215
Abcc3	0.521267	0.00275019	0.0173629	0.922939	0.653181	0.10817	0.255835	0.607672	-2.48569	0.351082	-0.594117	0.756605	0.118662	0.33195	0.877376	1.25e-12	-0.895534	0.757217	-0.0965516	0.718369
Abcc4	2.32478	2.79974e-32	0.484862	0.0268328	0.56433	0.169457	0.361562	0.403119	-1.29398	5.22e-07	0.178247	0.384467	-0.0404912	0.8005	4.64984	2.5e-18	0	1	0.0637086	0.566622
Abcc5	0.132733	0.440071	0.155786	0.406333	-0.00560928	0.980285	0.0234388	0.92049	0.0793823	0.49115	-0.0610276	0.594125	-0.236994	0.19195	0.598679	0.117429	-2.98607	0.168936	-0.214696	0.0204562
Abcc6	0.0793274	0.476958	0.0766087	0.466106	NA	NA	NA	NA	0.166747	0.690883	0.393161	0.305066	-0.446798	0.2417	0.230909	0.0855566	0	1	-0.235492	0.527245
ABCC8	NA	NA	NA	NA	NA	NA	NA	NA	-0.271501	0.808658	-0.274759	0.797321	0.0855636	0.5623	NA	NA	3.9269	0.379398	0.0556814	0.934986
Abcc9	-0.241929	0.036281	-0.170988	0.264023	NA	NA	NA	NA	0.859352	0.00149375	-0.0594394	0.843043	0.0236354	1	0.328043	0.0960615	0.372216	0.934385	0.31036	0.69049
Abcd1	-0.352883	0.0453202	0.191313	0.264934	NA	NA	NA	NA	0.336101	0.0662046	0.230335	0.188007	0.103151	0.5526	-0.414766	0.0240894	1.31401	0.770901	-0.414517	0.0229225
Abcd2	0.141967	0.485563	-0.278566	0.220561	NA	NA	NA	NA	0.227355	0.629057	-0.32858	0.508416	NA	NA	0.859569	7.26e-05	-2.64245	0.288512	0.504307	0.310545
Abcd3	1.46963	2.0713e-47	0.214225	0.233733	NA	NA	NA	NA	0.181296	0.0996592	-0.091032	0.391118	-0.100508	0.3273	1.4271	1.28e-30	-5.25379	NA	-0.0478302	0.585849
Abcd4	-0.326173	0.0952272	-0.143757	0.444679	NA	NA	NA	NA	0.0916741	0.459103	-0.0346491	0.768648	NA	NA	-0.133831	0.545697	0	1	-0.21006	0.0825725
Abce1	0.060183	0.56971	-0.099657	0.431925	NA	NA	NA	NA	-0.0631951	0.549868	0.0923571	0.338119	-0.10409	0.3129	-0.0894291	0.429153	2.76392	0.510521	-0.00725588	0.930413
Abcf1	0.0616396	0.443142	0.0995547	0.34504	0.197852	0.260601	0.129365	0.520498	-0.0463211	0.645789	-0.0276536	0.767229	-0.241085	0.0183	0.13774	0.326426	NA	NA	-0.00030198	0.997924
Abcf2	-0.123458	0.199589	-0.00931016	0.932781	NA	NA	NA	NA	0.00952784	0.953065	0.218121	0.137382	0.0536792	0.6578	-0.278613	0.101933	0	1	-0.150744	0.149884
Abcf3	0.164986	0.142359	-0.054255	0.677413	-0.837497	0.127668	-0.0278925	0.959932	0.214484	0.135628	-0.0519811	0.701669	0.0166843	0.9094	-0.503806	0.0224837	0	1	-0.209133	0.054819
Abcg1	0.0196749	0.905099	0.482127	0.00914554	1.86112	0.0231465	0.884621	0.368299	0.23422	0.52902	0.176751	0.620917	0.795331	1	0.771202	0.00093682	-0.593929	0.892424	0.075932	0.788529
Abcg2	1.1588	2.39658e-13	0.0802582	0.586194	0.667654	0.160163	-0.457013	0.440779	0.265449	0.261782	-0.22739	0.299792	-0.241404	0.0559	0.722195	2.75e-12	1.45142	0.747574	-1.46356e-06	0.999988
Abcg4	1.22266	0.386768	NA	NA	NA	NA	NA	NA	-1.21293	0.18684	-0.264801	0.723043	-0.871906	1	5.19534	0.0371332	NA	NA	-0.202406	0.610303
Abcg5	0.504862	0.00831584	0.121775	0.521675	NA	NA	NA	NA	-0.321762	0.741627	0.0495317	0.955571	-0.853528	1	-0.170574	0.651007	-1.44198	0.551343	-0.216079	0.712186
Abcg8	0.415651	0.049174	-0.00982415	0.963752	NA	NA	NA	NA	-0.234622	0.707257	-0.17456	0.762967	-0.332518	1	0.133881	0.737515	-2.09499	0.300848	-0.122459	0.872671
Abhd1	1.06171	1.13756e-07	0.344821	0.151558	NA	NA	NA	NA	1.50337	0.462136	0.396786	0.868897	0.0780036	1	3.94718	0.0160612	-0.311768	0.748018	-0.0659595	0.671255
Abhd10	0.287755	0.137899	0.22999	0.260625	NA	NA	NA	NA	-0.302838	0.0519916	0.0184476	0.900595	0.145524	0.1957	0.391032	0.105898	2.52524	0.573654	0.0084128	0.93197
Abhd11	0.233166	0.036066	0.0818786	0.531069	NA	NA	NA	NA	0.0310553	0.855999	0.0817627	0.60984	NA	NA	0.138131	0.467781	0.737617	0.726689	-0.15733	0.396355
ABHD11-AS1	NA	NA	NA	NA	NA	NA	NA	NA	NA	NA	NA	NA	NA	NA	NA	NA	-0.4593	0.818102	-1.45822	0.29926
Abhd12	0.175501	0.0864906	0.180989	0.16366	NA	NA	NA	NA	0.385162	0.00328348	-0.0172382	0.894962	0.0295765	0.8105	-0.237682	0.118177	4.30275	0.047717	-0.0807544	0.548228
ABHD12B	NA	NA	NA	NA	NA	NA	NA	NA	-1.12983	0.220343	-1.68132	0.0834043	0.026344	1	NA	NA	1.68958	0.288351	0.100565	0.275382
Abhd13	-0.0681277	0.606595	-0.256735	0.104252	NA	NA	NA	NA	-0.0851122	0.563544	0.0522067	0.698168	0.0191489	0.87875	0.0136249	0.922758	0	1	0.0385811	0.711981
Abhd14a	0.244649	0.218009	0.0892584	0.677856	NA	NA	NA	NA	-0.193586	0.598701	0.115164	0.726322	0.0942436	0.58365	0.107458	0.645894	4.2588	0.301078	0.261179	0.544727
ABHD14A-ACY1	NA	NA	NA	NA	NA	NA	NA	NA	5.32667	0.267161	5.01926	0.295991	NA	NA	NA	NA	NA	NA	-0.125669	0.580042
Abhd14b	-0.134996	0.276119	0.177805	0.224905	NA	NA	NA	NA	1.07647	0.000349706	0.336956	0.292672	0.0484794	0.7758	-0.418266	0.00110558	-3.89593	0.139841	-0.0483893	0.827896
Abhd15	-0.0129683	0.929865	0.016338	0.925786	NA	NA	NA	NA	0.222986	0.461118	-0.111054	0.713808	0.0544743	0.6722	0.363036	0.0330317	2.2663	0.555563	-0.0633534	0.821733
Abhd16a	0.0464958	0.643218	0.185997	0.16878	NA	NA	NA	NA	0.430247	0.00321244	0.0308205	0.822866	-0.0787544	0.6593	-0.240802	0.138272	NA	NA	-0.132109	0.482639
ABHD16B	NA	NA	NA	NA	NA	NA	NA	NA	0.418484	0.343791	0.0193501	0.965599	-0.224008	1	3.94463	0.211462	0.72924	0.67654	-0.623288	0.0648507
Abhd17a	0.343796	0.00027707	0.31629	0.00907853	NA	NA	NA	NA	0.511533	2.75e-05	0.10431	0.414688	NA	NA	0.0224633	0.847757	1.80787	0.688101	-0.23998	0.0842052
Abhd17b	-0.187711	0.303889	-0.25093	0.202044	NA	NA	NA	NA	-0.191099	0.122272	-0.0516201	0.648765	NA	NA	0.208883	0.11446	0.348767	0.910938	0.0241521	0.828365
Abhd17c	-0.114075	0.193528	-0.134073	0.279286	NA	NA	NA	NA	0.259093	0.137304	0.0664327	0.695132	NA	NA	-0.195492	0.111322	0	1	-0.210864	0.136454
Abhd18	0.0289028	0.810657	-0.24657	0.044461	NA	NA	NA	NA	0.271633	0.0684848	-0.0246901	0.865752	NA	NA	0.270379	0.121305	4.89474	0.0274782	0.0171165	0.884156
Abhd2	0.648355	2.16561e-05	0.248214	0.13981	NA	NA	NA	NA	-0.16358	0.129373	0.0277536	0.771911	0.016481	0.86975	1.27866	9.82e-10	-0.991314	0.453317	-0.111854	0.395625
Abhd3	0.348186	0.00122187	0.111445	0.396305	NA	NA	NA	NA	0.0147052	0.954056	-0.114891	0.642372	0.185361	0.27545	0.391465	0.000107	1.98634	0.6589	-0.204111	0.217495
Abhd4	0.491154	4.60963e-07	0.259532	0.0171919	1.50875	0.141903	1.43225	0.205312	-0.107017	0.460283	0.147718	0.271253	-0.0416435	0.71585	0.498175	2.97e-05	1.50148	0.739129	-0.0102842	0.940998
Abhd5	0.621926	2.73227e-07	0.128077	0.350628	NA	NA	NA	NA	0.166309	0.398953	-0.107649	0.577564	0.0588384	0.7165	0.0859277	0.487412	4.37679	0.107657	-0.0167527	0.876779
Abhd6	1.85011	7.95978e-38	0.40032	0.0142647	0.433078	0.0227718	0.358317	0.110268	-0.93459	0.000219908	-0.0789554	0.708901	0.0589291	0.76235	2.10039	1.05e-68	0	1	-0.00409104	0.97462
Abhd8	-0.376712	0.10598	0.0217242	0.929899	NA	NA	NA	NA	-0.134389	0.490315	0.172059	0.324278	-0.0237907	0.8986	-0.858773	0.0314529	0.118909	0.960322	-0.0825776	0.793849
Abi1	0.0500207	0.562417	-0.130298	0.363618	NA	NA	NA	NA	0.0888836	0.44085	-0.0764205	0.469214	-0.0306923	0.7764	0.154346	0.213103	-1.33739	0.302736	0.0424957	0.709524
Abi2	-0.303893	0.274549	0.181533	0.515619	NA	NA	NA	NA	-0.400128	1.31e-05	0.0435623	0.616935	-0.111838	0.2878	0.764741	0.00958479	0.228756	0.800722	0.0709283	0.486871
Abi3	0.0698431	0.727562	0.226772	0.22317	NA	NA	NA	NA	0.106522	0.973257	-2.45234	0.577358	-0.347154	0.32565	1.85835	0.00116241	NA	NA	-0.202841	0.348781
Abi3bp	-0.320799	0.0635735	-0.156281	0.449244	NA	NA	NA	NA	-0.231854	0.689644	0.108478	0.838487	-0.0072895	1	0.0156284	0.959453	0.592481	0.630959	0.485914	0.353015
Abitram	0.327504	0.101815	0.288539	0.170935	NA	NA	NA	NA	-0.373806	0.0193022	-0.0355919	0.803696	NA	NA	NA	NA	0	1	0.173639	0.301312
Abl1	-0.00365412	0.97273	0.0681239	0.620196	0.955079	0.272375	0.613729	0.552504	0.00969716	0.916952	-0.0411207	0.626227	-0.158989	0.11995	0.145578	0.416895	0	1	-0.114168	0.234846
Abl2	-0.103429	0.535821	-0.136516	0.526057	NA	NA	NA	NA	-0.239655	0.0693186	0.0134269	0.910121	-0.0394429	0.713	-0.0366512	0.817785	5.07493	0.0273	-0.167982	0.196553
Ablim1	0.300105	0.024676	-0.0846548	0.573502	NA	NA	NA	NA	-0.72734	1.44e-11	-0.0372124	0.648865	-0.118661	0.26185	0.356247	0.0520208	-1.00919	0.480938	0.0536046	0.527562
Ablim2	-0.0123673	0.958651	0.0992504	0.67204	NA	NA	NA	NA	-1.02735	0.179277	0.0199192	0.974234	-0.075931	1	-1.13447	0.0491843	0	1	0.344594	0.245624
Ablim3	0.181967	0.3686	-0.227658	0.196523	NA	NA	NA	NA	1.03468	0.0500855	0.334123	0.562236	NA	NA	0.221066	0.115799	-1.50192	0.736981	0.0585415	0.722625
ABO	NA	NA	NA	NA	NA	NA	NA	NA	-0.672799	0.0716989	-0.223885	0.487989	0.183216	0.5077	NA	NA	NA	NA	-0.445145	0.498388
Abr	0.592206	0.00250603	0.242113	0.257304	NA	NA	NA	NA	-0.383338	0.00101183	0.0142654	0.877803	-0.0750828	0.539	1.80955	2.52e-13	0	1	-0.0208867	0.844177
Abracl	-0.0880979	0.725358	-0.115244	0.640737	NA	NA	NA	NA	-0.22125	0.0834733	-0.158719	0.171238	-0.129373	0.30795	-0.494173	0.0530168	0	1	0.034479	0.723907
Abraxas1	0.133341	0.582973	-0.144546	0.527628	NA	NA	NA	NA	0.12668	0.455129	0.0528846	0.745211	NA	NA	0.765825	0.0269147	-0.557297	0.42197	0.182517	0.128234
Abraxas2	-0.0274644	0.80608	-0.160516	0.276153	NA	NA	NA	NA	-0.0666395	0.665058	0.0144858	0.919591	NA	NA	0.00915823	0.943633	2.61236	0.45185	0.0789705	0.464314
Abt1	0.00637604	0.975343	-0.17002	0.440076	NA	NA	NA	NA	0.187364	0.1865	0.121289	0.360228	-0.0048426	0.97495	-0.364985	0.141755	0	1	-0.0276462	0.81731
Abtb1	-0.0226416	0.861457	-0.0471193	0.73217	NA	NA	NA	NA	-0.390817	0.332467	-0.248561	0.517789	0.0713718	0.72725	0.0524075	0.728576	1.08785	0.80189	-0.109446	0.615749
Abtb2	0.400266	0.0285116	0.196715	0.382282	NA	NA	NA	NA	1.1779	7.8e-05	-0.341584	0.360636	-0.293338	0.03415	-1.48729	9.1e-13	0.961051	0.574259	-0.255076	0.0569884
Abtb3	0.101394	0.806078	0.44719	0.258922	NA	NA	NA	NA	NA	NA	NA	NA	NA	NA	NA	NA	NA	NA	-0.0122832	0.918831
ACAA1	NA	NA	NA	NA	-0.626942	0.0228694	0.804715	0.00644873	0.495418	0.00194121	-0.142842	0.362818	-0.178669	0.427	NA	NA	5.04577	0.079408	-0.262503	0.0994473
Acaa2	0.451359	1.63051e-05	0.0359401	0.761535	NA	NA	NA	NA	-0.191871	0.0869133	-0.00791191	0.939152	-0.129946	0.20115	0.302382	0.00105975	0.744113	0.869249	0.0630345	0.484972
Acaca	0.177165	0.566233	0.193576	0.424951	NA	NA	NA	NA	0.0277684	0.768718	-0.0118866	0.892329	-0.196145	0.0542	-0.41874	0.263227	NA	NA	-0.244508	0.0426999
Acacb	1.14651	0.000853586	0.774984	0.0638024	NA	NA	NA	NA	0.109368	0.626254	-0.0743206	0.73528	-0.112614	0.4029	-0.022628	0.922064	-3.37307	0.446414	0.065379	0.623615
Acad10	0.87361	1.78554e-15	0.328153	0.0243489	NA	NA	NA	NA	0.309079	0.0421181	0.0706825	0.63072	0.0912058	0.51935	0.781545	1.84e-13	1.69959	0.592692	-0.0805968	0.482015
Acad11	0.780183	8.19485e-20	0.127804	0.192528	NA	NA	NA	NA	-0.138077	0.411817	0.00279979	0.985609	0.0221192	0.86645	0.916639	5.99e-17	0	1	0.23721	0.0283639
Acad8	-0.00492622	0.965206	-0.188745	0.116124	NA	NA	NA	NA	0.0628473	0.659295	-0.0559297	0.682475	0.0846982	0.5394	-0.240315	0.14653	0	1	-0.17168	0.29092
Acad9	0.39121	0.000211257	0.0906802	0.411131	NA	NA	NA	NA	0.22649	0.0989871	-0.102676	0.450785	-0.0331434	0.79425	-0.0917787	0.559961	2.4685	0.306683	-0.0220669	0.856796
Acadl	0.845013	3.87249e-14	0.11234	0.370946	-1.42297	7.05551e-11	-0.0932606	0.683269	-0.157821	0.578487	0.220415	0.404848	-0.195109	0.40405	1.276	3.22e-62	-4.00966	0.365014	-0.159821	0.728892
Acadm	0.812005	7.50956e-14	0.0155302	0.888173	-0.283875	0.116682	1.39391	1.86335e-13	0.10889	0.386656	-0.0200496	0.868134	0.0348381	0.7691	1.36233	4.89e-40	NA	NA	0.180508	0.192641
Acads	0.545602	2.05963e-07	0.200049	0.123005	NA	NA	NA	NA	0.743323	0.00137564	0.175132	0.468871	0.00134356	0.99225	0.425552	0.00020839	0.143834	0.967111	-0.276668	0.365885
Acadsb	-0.288358	0.0144845	-0.263666	0.0414894	NA	NA	NA	NA	0.192306	0.172309	-0.0760696	0.576916	0.0504341	0.64785	-0.565395	0.00027161	2.95523	0.418068	0.126368	0.303282
Acadvl	0.627645	1.38265e-10	-0.0234846	0.801286	0.516208	0.000338351	1.27699	9.74527e-19	0.354285	6.15e-05	0.177897	0.0295527	0.0435196	0.77425	0.688906	3.93e-07	0.10036	0.910908	-0.0336176	0.734626
ACAN	NA	NA	NA	NA	NA	NA	NA	NA	1.59685	0.00603221	-0.184252	0.81034	NA	NA	NA	NA	3.26981	0.405788	-0.344447	0.0805464
Acap1	-0.337685	0.344875	0.237244	0.486617	NA	NA	NA	NA	0.368413	0.516349	0.22422	0.680423	0.067142	0.7774	-0.915957	0.0696865	NA	NA	-0.0392711	0.828043
Acap2	-0.149352	0.22028	-0.277871	0.0538913	NA	NA	NA	NA	0.0218394	0.838647	0.0016379	0.986956	-0.113016	0.2739	0.347732	0.0152935	5.07228	0.108737	-0.0537469	0.54923
Acap3	-0.300222	0.108825	-0.0201957	0.915889	NA	NA	NA	NA	0.538273	0.000135134	0.00400019	0.976229	NA	NA	0.095965	0.737332	4.18525	0.11535	-0.27369	0.140364
Acat1	0.426782	7.04516e-05	-0.0190014	0.868514	-0.343166	0.0470418	1.00508	1.53082e-12	0.298081	0.141881	-0.0149107	0.940967	0.0207423	0.8587	0.894527	3.29e-29	1.11009	0.454534	0.0988452	0.490898
Acat2	0.712597	5.61837e-06	0.36622	0.0523963	-1.8218	1.04949e-15	-0.291869	0.0942435	0.252653	0.0575928	-0.163288	0.233122	-0.124141	0.79585	-0.197283	0.627051	1.36439	0.101203	0.0249802	0.813664
Acbd3	0.00417822	0.975166	-0.0880864	0.545313	0.25572	0.12424	-0.23556	0.214748	-0.210856	0.0600523	-0.00969713	0.922197	-0.0427791	0.6874	-0.32265	0.0266759	0.80421	0.792266	0.0659904	0.572869
ACBD3-AS1	NA	NA	NA	NA	NA	NA	NA	NA	NA	NA	NA	NA	NA	NA	NA	NA	1.45629	0.153352	0.327036	0.128495
Acbd4	0.121179	0.288018	-0.0413558	0.722411	NA	NA	NA	NA	-0.0326379	0.876134	0.0138738	0.943489	0.168751	0.41915	-0.101202	0.239857	0.372184	0.930798	-0.144732	0.469186
Acbd5	0.0663402	0.515861	-0.345412	0.0128285	NA	NA	NA	NA	0.0495707	0.712486	0.0755087	0.542276	NA	NA	0.167742	0.187186	-0.530727	0.803416	0.142513	0.202226
Acbd6	-0.0428609	0.734988	-0.0132948	0.916819	NA	NA	NA	NA	0.0150062	0.913102	0.0413226	0.750697	-0.354222	0.008	0.0175457	0.904252	1.49512	0.724242	0.225972	0.0485264
ACBD7	NA	NA	NA	NA	NA	NA	NA	NA	-1.05808	5.39e-07	0.0191575	0.916526	-0.0328418	0.76385	NA	NA	NA	NA	0.15096	0.24665
Accs	-0.224105	0.351514	-0.499828	0.0745542	NA	NA	NA	NA	0.797523	0.0144421	-0.114334	0.753273	0.0687157	0.7281	-0.225411	0.512685	0.744145	0.869244	-0.243611	0.305102
Acd	-0.242874	0.0892152	0.00448843	0.980691	0.539378	0.241197	0.440437	0.418736	0.0208969	0.906638	0.118641	0.489996	0.1345	0.406	-0.301421	0.0902403	2.51842	0.499809	-0.146454	0.255517
Ace	0.717068	0.0352638	0.615111	0.0440498	-0.935627	0.0804451	0.0727728	0.891613	-0.0962821	0.88483	0.258255	0.667297	-0.28498	1	0.894856	0.0935111	-0.0531109	0.986161	0.080316	0.69558
Ace2	-0.323555	0.665124	-0.027187	0.972127	0.342647	0.845561	1.17924	0.528343	0.0582883	0.905353	-0.715306	0.184309	-0.43263	1	0.262773	0.852871	-2.49255	0.531259	0.330435	0.53166
Acer2	0.372368	0.00963419	0.149442	0.374079	NA	NA	NA	NA	-0.829128	4.63e-05	-0.117656	0.493021	-0.592513	0.00075	-0.0083803	0.962533	-1.29545	0.773902	-0.127105	0.314256
Acer3	0.134481	0.328542	-0.0366848	0.818583	NA	NA	NA	NA	-0.100554	0.406193	-0.167841	0.14112	0.0427818	0.7582	0.140708	0.444807	2.18012	0.627691	0.109879	0.369048
Ache	0.355009	0.514952	0.791512	0.0946513	NA	NA	NA	NA	0.917244	0.00123608	0.170733	0.572512	-0.100915	1	0.558687	0.564022	1.59102	0.365425	-0.222276	0.129375
Acin1	-0.147086	0.136705	-0.115893	0.257966	NA	NA	NA	NA	-0.0161412	0.869383	-0.118051	0.191454	-0.0209035	0.8521	-0.103922	0.422388	-0.304664	0.604249	-0.000876027	0.993818
Ackr2	0.481071	0.0962089	0.413102	0.172769	NA	NA	NA	NA	0.861376	0.0807974	-0.0546305	0.922837	NA	NA	-0.157566	0.702144	0	1	-0.554235	0.317922
Ackr3	0.411719	0.467724	0.685741	0.135325	NA	NA	NA	NA	0.450669	0.00331516	-0.00313051	0.983674	NA	NA	-1.03215	0.27503	0	1	0.0167713	0.959535
Ackr4	-0.586123	0.139044	0.0195571	0.95892	NA	NA	NA	NA	-0.705125	0.485829	-0.542054	0.565522	NA	NA	0.0767755	0.920089	-2.61358	0.140387	0.151436	0.631348
Acly	0.0430808	0.916338	0.293543	0.462017	-0.626029	0.0143235	0.0437833	0.877183	-0.0815641	0.346961	-0.0307072	0.692972	-0.216519	0.0373	-1.9159	0.00041479	-2.53661	0.146609	-0.164748	0.163925
Acmsd	-0.463394	0.0655697	0.107515	0.675966	-1.81077	0.642823	1.59917	0.704183	0.214919	0.817263	-0.530609	0.595578	0.207163	0.27585	-0.738688	0.0266264	-1.34742	0.443167	-0.170938	0.712533
Aco1	0.0963284	0.255351	-0.0636402	0.564329	NA	NA	NA	NA	-0.14823	0.288843	-0.0679281	0.593819	-0.0170097	0.8677	-0.0873897	0.459951	0.235732	0.818763	-0.114365	0.216195
Aco2	0.813073	3.34516e-22	0.307501	0.0102456	NA	NA	NA	NA	-0.0820963	0.431914	-0.036022	0.708928	-0.014458	0.8908	0.862825	1.31e-12	-0.57631	0.604652	-0.0914488	0.360864
Acot1	4.3894	3.21401e-35	0.604415	0.199217	NA	NA	NA	NA	0.147202	0.74491	0.350945	0.381573	0.0198142	0.88325	4.84775	1.73e-242	0	1	-0.226345	0.278884
Acot11	-1.19826	5.22585e-07	-0.503187	0.0320064	NA	NA	NA	NA	0.171904	0.31567	-0.122169	0.471696	0.414881	0.1657	-1.67511	6.38e-09	2.20402	0.594614	-0.108282	0.401311
Acot12	0.659795	9.43526e-10	0.00269144	0.980753	NA	NA	NA	NA	-0.338575	0.714768	-0.304632	0.739263	-0.204693	1	1.13814	2.59e-25	4.9872	0.015447	-0.31264	0.543384
Acot13	0.492708	1.27212e-06	0.381662	0.016328	NA	NA	NA	NA	-0.00558706	0.974518	-0.00586386	0.971776	0.157869	0.16745	0.332868	0.0941224	-0.300003	0.754273	0.248947	0.11853
Acot2	4.21128	2.78269e-39	0.988355	0.000539624	NA	NA	NA	NA	0.541025	0.014847	0.0554174	0.807276	NA	NA	5.20158	1.65e-124	0.354123	0.812101	0.0769556	0.707794
Acot4	1.36514	5.62426e-21	0.45481	0.277209	NA	NA	NA	NA	0.50788	0.573714	0.12091	0.896624	-0.232567	0.30235	2.4649	2.03e-33	3.16004	0.480211	0.466658	0.287989
Acot6	1.94914	2.9694e-18	0.399065	0.181068	NA	NA	NA	NA	0.110009	0.967139	0.730172	0.731102	-0.0669138	0.69065	2.05364	1.51e-15	3.68902	0.409177	0.585909	0.347988
Acot7	0.524401	1.5085e-05	0.280612	0.0623893	NA	NA	NA	NA	-0.414317	0.0203487	-0.0412941	0.797504	-0.0013144	0.9898	0.341522	0.0680894	2.7731	0.47532	-0.138265	0.259496
Acot8	1.0232	3.50249e-13	0.0492566	0.756172	NA	NA	NA	NA	0.090167	0.709528	0.20982	0.360319	0.248119	0.2649	1.32067	4.12e-08	0.11821	0.901073	0.0123347	0.924481
Acot9	0.521366	0.0232511	0.221772	0.381942	0.660557	0.599751	0.148347	0.925967	-0.29585	0.0590302	-0.130753	0.37035	0.216615	0.2023	0.569095	0.0962441	NA	NA	-0.110177	0.320545
Acox1	1.96976	5.98683e-39	0.475879	0.00156829	0.0524941	0.767698	1.04394	1.26791e-09	-0.0348282	0.777837	-0.0663084	0.53064	-0.110606	0.2943	1.89056	3.33e-24	0.0889654	0.96751	-0.036031	0.754186
Acox2	0.200763	0.058926	-0.134819	0.216364	NA	NA	NA	NA	1.01915	0.0537755	0.0645129	0.910045	0.0120038	0.95005	0.575999	6.77e-09	NA	NA	0.0750051	0.819122
Acox3	-0.0146605	0.911294	-0.0460171	0.722002	NA	NA	NA	NA	-0.224453	0.185998	-0.0574901	0.708406	0.209979	0.21865	-0.335617	0.0156008	1.74646	0.698244	-0.0865455	0.69013
Acoxl	2.5024	0.227172	NA	NA	NA	NA	NA	NA	-0.109605	0.766528	-0.0274019	0.937006	NA	NA	NA	NA	-0.802694	0.567751	0.0943641	0.363162
ACOXL-AS1	NA	NA	NA	NA	NA	NA	NA	NA	NA	NA	NA	NA	NA	NA	NA	NA	0	1	-0.463984	0.372585
Acp1	0.0246912	0.825467	-0.0223233	0.875034	-0.102165	0.539474	0.0871616	0.651075	-0.0174129	0.85924	0.0445695	0.623532	0.119874	0.31345	-0.214353	0.25376	1.57266	0.581843	0.0702145	0.402211
Acp2	0.107012	0.341558	-0.0389262	0.740648	NA	NA	NA	NA	0.607131	0.000182241	-0.0139763	0.931749	0.03268	0.825	-0.059941	0.599908	-0.280671	0.853489	-0.0830736	0.660026
Acp3	0.207963	0.444836	-0.0497997	0.899097	NA	NA	NA	NA	1.53279	1.47e-11	-0.000934135	0.997036	NA	NA	NA	NA	2.28626	0.51038	0.270971	0.0779372
ACP4	NA	NA	NA	NA	NA	NA	NA	NA	-0.913834	0.735577	1.16393	0.499681	NA	NA	NA	NA	0.26788	0.873148	-0.866018	0.46004
Acp5	-0.0578239	0.620104	-0.0050185	0.968921	NA	NA	NA	NA	0.852518	0.172231	0.164522	0.807749	0.210874	1	-0.3012	0.0083337	3.68477	0.0940808	0.0695545	0.723288
Acp6	-0.191148	0.0952747	-0.0110463	0.92972	NA	NA	NA	NA	-0.426528	0.0101459	0.0635678	0.661751	-0.134147	0.2551	-0.432763	0.00059306	4.62602	0.0473256	-0.0100945	0.931929
ACP7	NA	NA	NA	NA	NA	NA	NA	NA	0.30903	0.495715	-0.190888	0.685435	NA	NA	NA	NA	-0.955811	0.63448	1.46044	0.246445
ACR	NA	NA	NA	NA	NA	NA	NA	NA	-0.275897	0.861155	0.626684	0.623184	NA	NA	0.680906	0.810355	NA	NA	-0.335733	0.81998
Acrbp	0.127309	0.621505	-0.22824	0.33353	NA	NA	NA	NA	-0.205143	0.781286	0.369406	0.567163	-0.601608	1	0.92486	0.0453259	NA	NA	0.683764	0.0778184
ACRV1	NA	NA	NA	NA	NA	NA	NA	NA	0.209335	0.867452	0.799309	0.46095	0.049221	0.80595	NA	NA	3.41131	0.0749597	-0.609597	0.34603
Acsbg1	-0.610276	0.65295	0.259404	0.789995	NA	NA	NA	NA	0.0637787	0.921059	-0.15731	0.809581	0.126921	0.47445	NA	NA	0.328514	0.786809	0.10058	0.385174
ACSBG2	NA	NA	NA	NA	NA	NA	NA	NA	0.677573	0.530792	-0.234598	0.845352	0.221565	1	NA	NA	3.86057	0.0742364	-0.0931468	0.716483
Acsf2	0.782036	4.14126e-13	0.108837	0.273177	NA	NA	NA	NA	0.772369	7.17e-08	0.0485215	0.748471	NA	NA	1.49561	2.96e-50	1.46226	0.68514	-0.0583068	0.641306
Acsf3	0.892803	1.03448e-14	0.244592	0.0395433	NA	NA	NA	NA	-0.0630117	0.697322	-0.0192928	0.899041	0.0634597	0.7579	0.767064	1.8e-08	-0.629512	0.86774	-0.117978	0.452013
Acsl1	1.45469	6.55168e-22	0.00641422	0.971162	0.0222045	0.906071	1.69283	4.7994e-19	0.299856	0.0717937	-0.0297574	0.855802	-0.0899101	1	1.69578	1.96e-29	0.338252	0.903326	-0.0604169	0.667658
Acsl3	0.847747	2.93973e-05	0.17415	0.407537	NA	NA	NA	NA	0.281143	0.0027634	-0.0752969	0.399247	-0.13307	0.1926	0.0434386	0.786833	2.35832	0.579474	0.056342	0.646481
ACSL3-AS1	NA	NA	NA	NA	NA	NA	NA	NA	NA	NA	NA	NA	NA	NA	NA	NA	1.85202	0.499555	0.300224	0.81106
Acsl4	0.818827	2.26218e-08	-0.0253277	0.8849	NA	NA	NA	NA	-0.516458	0.000308419	0.0973174	0.431702	-0.209754	0.04365	0.904828	5.38e-05	0.372245	0.93438	0.103674	0.324135
Acsl5	0.73955	1.18917e-10	0.030016	0.837592	0.662725	0.000274822	0.790349	0.000109027	-0.446151	0.713039	0.513838	0.600753	1.13921	1	0.322037	0.0838437	-0.524489	0.771786	0.0257456	0.976136
ACSL6	NA	NA	NA	NA	NA	NA	NA	NA	0.195718	0.779896	-0.332569	0.647922	0.058882	0.6701	NA	NA	0.546683	0.802313	-0.0533605	0.749162
Acsm3	-0.033917	0.760981	-0.215191	0.115235	NA	NA	NA	NA	0.864921	3.11e-12	-0.295334	0.0162678	0.210901	0.3381	-0.106087	0.33519	1.08821	0.387434	0.168894	0.165551
ACSM4	NA	NA	NA	NA	NA	NA	NA	NA	0.324539	0.513636	-0.224739	0.665129	#NAME?	1	NA	NA	0.372245	0.93438	0.710972	0.5526
ACSM6	NA	NA	NA	NA	NA	NA	NA	NA	-1.49932	0.646802	-0.0121539	0.995982	NA	NA	NA	NA	0.70511	0.781351	-0.307418	0.762385
Acss1	1.37172	0.0138865	-0.369323	0.574919	NA	NA	NA	NA	1.32712	0.000325553	0.360851	0.390659	0.511227	1	2.52807	1.5e-05	NA	NA	-0.253637	0.394458
Acss2	0.865434	1.59861e-05	0.476735	0.0450623	NA	NA	NA	NA	0.301649	0.0485581	0.0136181	0.927577	-0.0734173	1	-0.553412	0.181298	3.02172	0.0476073	0.0811661	0.555263
Acss3	0.733545	1.54114e-05	0.137884	0.515157	NA	NA	NA	NA	-0.3577	0.00670152	0.0553147	0.638659	0.12542	0.253	0.69579	2.3e-06	-4.26515	0.210755	0.0338103	0.75323
Acta1	3.7458	0.0499337	NA	NA	0.354716	NA	0.943845	0.726464	-0.823831	0.0188127	0.127973	0.656978	-0.462083	5e-05	-4.93574	0.00736944	-5.26606	NA	-0.177118	0.753635
Acta2	0.415549	0.166255	0.406518	0.267983	-0.0735457	0.735252	-0.575538	0.0174333	-0.0367098	0.91579	-0.00162235	0.996288	-0.135337	0.32245	-0.123528	0.75567	2.04064	0.324639	0.123771	0.498086
ACTA2-AS1	NA	NA	NA	NA	NA	NA	NA	NA	NA	NA	NA	NA	NA	NA	NA	NA	-0.259966	0.714348	-0.0393877	0.900063
Actb	0.0206472	0.823832	0.173043	0.219032	NA	NA	NA	NA	-0.16984	0.0461291	-0.000973014	0.990018	-0.0537546	0.71985	-0.293912	0.04641	-0.386093	0.653657	-0.0951511	0.286725
Actc1	1.81718	0.0518974	0.391318	0.709026	NA	NA	NA	NA	0.215178	0.420042	0.232695	0.353739	-0.257969	0.01525	-3.42645	0.190936	0.540261	0.902473	-0.10659	0.746293
Actg1	0.158279	0.281064	0.340764	0.0697295	NA	NA	NA	NA	0.157145	0.0415026	0.0392608	0.577794	-0.139746	0.2885	2.1663	0.0947527	0.72782	0.540923	-0.250817	0.0748696
ACTG1P17	NA	NA	NA	NA	NA	NA	NA	NA	NA	NA	NA	NA	NA	NA	NA	NA	0	1	0.0760554	0.909708
ACTG1P20	NA	NA	NA	NA	NA	NA	NA	NA	NA	NA	NA	NA	NA	NA	NA	NA	2.37966	0.596221	-0.0107645	0.973484
ACTG1P25	NA	NA	NA	NA	NA	NA	NA	NA	NA	NA	NA	NA	NA	NA	NA	NA	2.30842	0.436451	0.0402166	0.877712
Actg2	0.902896	0.268937	0.91888	0.241536	NA	NA	NA	NA	0.136817	0.561845	-0.290156	0.22361	-0.179881	0.0829	-2.86796	0.0278697	4.36187	0.164378	-0.205321	0.568467
ACTL10	NA	NA	NA	NA	NA	NA	NA	NA	0.593612	0.549088	-0.18995	0.860788	-0.182311	1	NA	NA	-0.0890828	0.948923	-1.41215	0.147922
Actl6a	-0.0649064	0.678823	-0.0322743	0.828135	0.331772	0.0142149	-0.0875963	0.641737	-0.200918	0.0780665	-0.0524688	0.617187	-0.0349797	0.73285	-0.190309	0.422206	1.52462	0.370884	-0.0174945	0.864366
ACTL6B	NA	NA	NA	NA	NA	NA	NA	NA	1.40127	0.372192	-0.281699	0.888365	-0.178456	1	NA	NA	0.805567	0.824792	0.494173	0.658551
ACTL8	NA	NA	NA	NA	NA	NA	NA	NA	NA	NA	1.43256	0.774373	0.105092	1	NA	NA	NA	NA	0.148082	0.708671
Actmap	0.0268145	0.881868	-0.0679419	0.639793	NA	NA	NA	NA	NA	NA	NA	NA	NA	NA	NA	NA	NA	NA	0.191373	0.197612
Actn1	-0.232272	0.12491	-0.0348615	0.788403	NA	NA	NA	NA	-0.252696	0.0098263	-0.0417416	0.639038	-0.185694	0.0703	0.485916	0.0015194	0.413245	0.835475	-0.147419	0.0832345
Actn2	4.11074	0.0224132	NA	NA	0.867531	0.821496	-0.958685	0.824145	2.2424	0.00506778	0.434476	0.690544	0.0992124	0.62045	NA	NA	3.74558	0.401778	0.124954	0.453261
ACTN3	NA	NA	NA	NA	NA	NA	NA	NA	-1.19852	2.26e-06	0.537183	0.00392374	0.112641	0.3557	NA	NA	-1.21412	NA	0.168397	0.469671
Actn4	-0.092636	0.263487	-0.0142892	0.887318	NA	NA	NA	NA	-0.446225	2.51e-07	-0.0415022	0.60441	-0.0220367	0.827	-0.107824	0.141809	NA	NA	-0.110174	0.201979
Actr10	0.0636522	0.53502	-0.0244497	0.833857	NA	NA	NA	NA	0.194837	0.167533	-0.0167823	0.900551	0.0983421	0.39185	-0.303947	0.0125186	0	1	-0.0681107	0.655222
Actr1a	-0.121637	0.225712	-0.0531421	0.654383	NA	NA	NA	NA	-0.0248606	0.803234	0.0425646	0.647411	0.043892	0.67985	-0.317612	0.0535057	0.406442	0.81373	-0.102348	0.395465
Actr1b	-0.113503	0.196845	-0.0255397	0.782384	NA	NA	NA	NA	0.289848	0.0112762	0.06494	0.559871	0.100738	0.38615	-0.109357	0.333489	-1.13518	0.73474	-0.138383	0.401449
Actr2	-0.029152	0.740565	-0.121555	0.448083	NA	NA	NA	NA	-0.0626667	0.466311	-0.132496	0.0993593	-0.167108	0.12985	-0.219419	0.0239042	5.06221	0.0356442	-0.0171823	0.837814
Actr3	-0.0339211	0.718354	-0.103836	0.369861	NA	NA	NA	NA	-0.157131	0.0981839	-0.105209	0.229099	-0.265881	0.00915	-0.0772818	0.568454	1.79544	0.249206	0.0115532	0.889537
ACTR3-AS1	NA	NA	NA	NA	NA	NA	NA	NA	NA	NA	NA	NA	NA	NA	NA	NA	1.80038	0.496379	0.506959	0.538564
Actr3b	-0.187483	0.850488	0.476416	0.619849	NA	NA	NA	NA	-0.704387	5.57e-06	0.118471	0.367101	0.0258973	0.84005	2.08275	0.0737275	1.21226	0.788299	-0.031507	0.781521
ACTR3C	NA	NA	NA	NA	NA	NA	NA	NA	-0.454814	0.095788	-0.0509192	0.83843	NA	NA	NA	NA	2.74216	0.125521	0.0926305	0.662546
Actr5	0.00273843	0.987882	-0.0873289	0.645503	NA	NA	NA	NA	-0.146738	0.506366	0.0676662	0.73837	-0.0502402	0.70265	0.00984724	0.973946	0	1	-0.124549	0.408771
Actr6	0.10664	0.542704	-0.110426	0.575945	NA	NA	NA	NA	-0.135088	0.370656	-0.0618469	0.664718	0.177252	0.12545	0.0220453	0.914687	0	1	0.176838	0.0535223
Actr8	-0.0370892	0.771588	0.0500704	0.702578	NA	NA	NA	NA	-0.0422008	0.696475	-0.0303611	0.764274	0.0757185	0.4853	0.04613	0.701427	1.05479	0.438246	-0.00179991	0.985735
ACTRT3	NA	NA	NA	NA	NA	NA	NA	NA	1.04749	0.113529	0.160185	0.829884	-0.139532	1	NA	NA	-1.91825	0.532492	0.312058	0.221878
Acvr1	-0.302261	0.0797877	-0.350784	0.0619801	NA	NA	NA	NA	-0.0849341	0.640941	0.0519391	0.753274	0.075304	0.5263	-0.078058	0.667111	3.7835	0.222106	0.0566823	0.64463
Acvr1b	-0.248031	0.122101	-0.00977945	0.952077	NA	NA	NA	NA	-0.253647	0.0478316	0.0483146	0.669239	0.0176056	0.8694	0.253887	0.281511	4.95946	0.0645619	-0.0873296	0.464764
Acvr1c	-1.82132	0.106483	-2.13835	0.0645762	NA	NA	NA	NA	-0.712572	0.367874	-0.116146	0.865162	1.5735	1	-2.32679	0.480384	1.18057	0.793732	0.112094	0.484422
Acvr2a	-0.175801	0.229347	-0.225943	0.205463	NA	NA	NA	NA	1.83581	1.71e-42	0.0142576	0.911236	NA	NA	0.0414603	0.773295	1.06728	0.374672	0.0301004	0.817108
Acvr2b	-0.36096	0.38509	-0.174888	0.656962	NA	NA	NA	NA	0.0480543	0.60708	-0.00608147	0.943434	NA	NA	0.666469	0.258689	-1.09142	0.317767	-0.0489148	0.661537
ACVR2B-AS1	NA	NA	NA	NA	NA	NA	NA	NA	NA	NA	NA	NA	NA	NA	NA	NA	-0.0109448	0.995534	0.104014	0.757283
Acvrl1	0.0723323	0.784804	-0.0574652	0.818935	NA	NA	NA	NA	-0.491689	0.800797	0.864478	0.561381	-0.173441	0.34265	0.443941	0.269591	4.35777	0.328985	-0.0777944	0.770617
Acy1	-0.215126	0.112883	0.217703	0.210307	NA	NA	NA	NA	0.468621	0.0786064	0.171882	0.517984	0.202798	0.196	-0.557746	0.00510193	NA	NA	-0.110643	0.629399
Acy3	-0.0306132	0.786639	0.237763	0.0963176	NA	NA	NA	NA	NA	NA	NA	NA	0.55722	1	-0.176619	0.074682	4.4536	0.318395	0.613234	0.378271
Acyp1	-0.114115	0.613492	-0.16869	0.486277	NA	NA	NA	NA	-0.514161	0.0607558	-0.171685	0.490302	0.0170402	0.907	-0.0569698	0.844003	0.372245	0.93438	-0.0276236	0.87751
Acyp2	0.848383	0.0165112	0.0224891	0.958542	NA	NA	NA	NA	-0.108081	0.628585	-0.042329	0.838716	NA	NA	1.13899	0.00243631	-1.58051	0.31637	0.0399356	0.869523
Ada	-0.409994	0.225802	-0.526871	0.14611	NA	NA	NA	NA	-0.585505	0.0986555	0.275523	0.359963	NA	NA	-0.108504	0.856804	2.26681	0.477086	-0.258271	0.0502036
ADA2	NA	NA	NA	NA	NA	NA	NA	NA	-0.3304	0.0034597	0.0134094	0.895254	NA	NA	NA	NA	0	1	0.0352636	0.728281
ADAD1	NA	NA	NA	NA	NA	NA	NA	NA	NA	NA	NA	NA	0	1	NA	NA	NA	NA	0.398863	0.547129
ADAD2	NA	NA	NA	NA	NA	NA	NA	NA	0.972353	0.21761	0.60754	0.456629	0.306451	1	NA	NA	-0.19078	0.899909	0.336491	0.442902
Adal	-0.539791	0.000110553	-0.371441	0.0493509	NA	NA	NA	NA	-0.0194869	0.919377	-0.0515911	0.779472	0.00048192	0.9942	-0.241319	0.120989	-0.34955	0.864098	0.174143	0.122105
Adam10	-0.125818	0.363408	-0.156301	0.381308	-0.324461	0.00750692	-0.255605	0.0722737	0.127217	0.134367	-0.0357129	0.653479	-0.153258	0.13	0.191864	0.0750826	1.97126	0.618175	0.0565937	0.567331
Adam11	3.3268	1.40819e-56	0.840214	4.54631e-06	NA	NA	NA	NA	1.18194	5.45e-07	0.104537	0.694406	0.239337	1	1.99263	5.03e-20	0.069564	0.971769	-0.0249941	0.933082
Adam12	-0.198541	0.719136	-0.325666	0.566747	NA	NA	NA	NA	2.97906	7.28e-13	0.235676	0.744171	-0.272576	1	0.0535123	0.915308	4.60289	0.0235484	0.348165	0.635928
Adam15	0.00801032	0.964152	0.41603	0.0108264	NA	NA	NA	NA	-0.315035	0.0376512	0.0376651	0.783549	0.133163	0.50945	0.0835667	0.806873	5.04385	0.0182124	-0.281112	0.0963937
Adam17	-0.263282	0.0852432	-0.257879	0.123103	NA	NA	NA	NA	-0.0826461	0.434489	-0.0751774	0.444134	NA	NA	0.00116314	0.994617	1.55307	0.25737	0.031978	0.770083
ADAM18	NA	NA	NA	NA	NA	NA	NA	NA	5.62786	0.00687692	2.43166	0.615904	-0.021855	0.871	NA	NA	NA	NA	0.0236512	0.972236
Adam19	0.213825	0.414391	0.0599822	0.829554	NA	NA	NA	NA	0.124127	0.353711	-0.175792	0.179324	-0.15425	0.1275	-0.0947507	0.856258	4.05197	0.131658	-0.108362	0.315238
ADAM20	NA	NA	NA	NA	NA	NA	NA	NA	0.134913	0.704055	0.0242074	0.943811	-0.319838	1	NA	NA	-2.39453	0.589724	-0.165088	0.864293
ADAM20P1	NA	NA	NA	NA	NA	NA	NA	NA	NA	NA	NA	NA	NA	NA	NA	NA	-4.79241	0.277953	-0.0635157	0.921565
ADAM21	NA	NA	NA	NA	NA	NA	NA	NA	-0.109521	0.927815	-0.0113336	0.99197	0.226412	1	NA	NA	2.01304	0.260173	0.364406	0.80122
Adam22	0.326009	0.674581	-0.285963	0.745466	NA	NA	NA	NA	-0.388781	0.0632652	-0.128217	0.504877	NA	NA	-0.121456	0.912411	-1.13237	0.49687	0.0260146	0.840292
Adam23	-0.407503	0.0131654	-0.289994	0.165667	NA	NA	NA	NA	-1.62742	6.43e-10	0.0200485	0.921678	-0.152743	0.22105	0.0895386	0.70628	2.59473	0.534404	0.23764	0.121145
ADAM28	NA	NA	NA	NA	NA	NA	NA	NA	1.34925	5.19e-19	0.0876931	0.609042	-0.274028	1	NA	NA	1.45146	0.747568	-0.5833	0.128579
Adam33	0.238435	0.610606	0.304254	0.468451	NA	NA	NA	NA	2.06365	5.06e-06	-0.0376995	0.953975	0.264958	0.07355	-0.757726	0.598523	0	1	-0.296208	0.0479563
Adam8	-0.422063	0.482423	0.278035	0.657511	-0.271605	0.576062	-0.183384	0.72594	0.484521	0.126277	0.0368938	0.911027	-0.060454	1	0.225029	0.823055	-1.74558	0.5057	0.186947	0.442706
Adam9	-0.0730032	0.425518	-0.0952193	0.473664	NA	NA	NA	NA	0.105752	0.257172	-0.167033	0.0580409	-0.0395496	0.71685	-0.151049	0.129449	2.65506	0.503123	0.0697433	0.556485
Adamts1	-0.0300414	0.842773	0.140071	0.490927	NA	NA	NA	NA	1.6674	4.3e-27	0.192932	0.301034	-0.4353	1	0.276361	0.190301	1.31401	0.770902	0.214129	0.0434297
Adamts10	-0.0305706	0.845748	0.32112	0.0567348	NA	NA	NA	NA	0.985626	1.7e-09	0.100882	0.583228	-0.028025	0.8537	0.776258	0.0143173	-3.45562	0.220169	-0.161556	0.506721
Adamts12	0.175841	0.710098	0.707237	0.237534	NA	NA	NA	NA	0.0276978	0.858658	0.0600429	0.676655	0.0548978	0.7377	2.30251	3.82e-05	0	1	-0.162992	0.204562
Adamts13	-0.0530025	0.831788	-0.136433	0.496281	NA	NA	NA	NA	0.213157	0.258195	-0.03056	0.867	0.185303	1	0.323983	0.432478	NA	NA	0.201394	0.435577
Adamts14	0.25007	0.548898	0.548084	0.190148	NA	NA	NA	NA	0.0209469	0.983455	-0.523803	0.627014	0.726976	1	2.77565	5.12e-07	1.86334	0.67898	-0.416445	0.422272
Adamts15	1.35748	0.00015127	0.327494	0.381088	NA	NA	NA	NA	-0.366578	0.372491	0.165712	0.64168	0.0189063	1	2.62817	4.02e-10	-1.00913	0.756627	-0.176351	0.286968
Adamts16	-0.586282	0.656032	-0.656849	0.586765	NA	NA	NA	NA	-0.661298	0.299969	0.373768	0.462819	0.301545	1	0.352844	0.900899	2.49165	0.478096	0.0216386	0.890537
ADAMTS17	NA	NA	NA	NA	NA	NA	NA	NA	1.41654	1.27e-14	-0.320768	0.15539	0.0916064	0.4822	NA	NA	0.573916	0.715895	-0.171027	0.633568
ADAMTS18	NA	NA	NA	NA	NA	NA	NA	NA	0.779947	5.3e-12	0.124301	0.264066	-0.0761029	0.48585	NA	NA	3.77664	0.3499	-0.247972	0.459489
ADAMTS19	NA	NA	NA	NA	NA	NA	NA	NA	-0.477167	0.00127318	-0.417416	0.00256275	-0.0535403	0.6799	NA	NA	2.05035	0.619115	-0.0107611	0.95516
ADAMTS19-AS1	NA	NA	NA	NA	NA	NA	NA	NA	NA	NA	NA	NA	NA	NA	NA	NA	-5.13918	0.181821	0.336458	0.686619
Adamts2	-0.496563	0.0185479	0.274742	0.246432	NA	NA	NA	NA	2.70863	9.41e-81	0.0292575	0.868689	NA	NA	0.581015	0.0383083	3.39454	0.129862	0.0953432	0.566877
ADAMTS20	NA	NA	NA	NA	NA	NA	NA	NA	1.10523	1.82e-05	-0.0340282	0.907122	-0.543254	0.0002	NA	NA	2.21521	0.622107	0.307841	0.103761
Adamts3	0.99334	0.30606	0.675036	0.509022	NA	NA	NA	NA	1.05129	2.04e-05	-0.0551873	0.844809	-0.164839	0.22035	1.93521	0.32763	2.72033	0.544044	-0.0904072	0.592715
Adamts4	-0.515214	0.411019	0.309048	0.58117	NA	NA	NA	NA	-0.343818	0.293081	0.0324649	0.910783	-0.0297008	0.81985	2.71764	0.00520874	-0.9753	0.689193	-0.205854	0.237604
Adamts5	-0.568211	0.0545539	0.0581395	0.845966	NA	NA	NA	NA	1.20964	0.00192617	-0.401161	0.409123	0.245639	1	-0.288358	0.590798	-1.01496	0.46723	-0.338598	0.508402
Adamts6	-0.984019	0.0318056	-0.207705	0.530844	NA	NA	NA	NA	1.90679	5.42e-31	-0.0271904	0.888879	-0.0266943	1	0.6212	0.280485	4.88218	0.0354486	0.0126979	0.955491
Adamts7	-0.936682	0.000260866	-0.240402	0.403425	NA	NA	NA	NA	-0.481187	0.000187947	0.0160948	0.888588	NA	NA	-0.979201	0.00775897	4.73948	0.0902676	-0.111841	0.520809
ADAMTS8	NA	NA	NA	NA	NA	NA	NA	NA	-1.03656	0.0852434	-0.0631854	0.899589	NA	NA	NA	NA	0	1	-0.179323	0.535003
Adamts9	-0.199318	0.535196	0.171652	0.583306	NA	NA	NA	NA	-0.152878	0.275861	-0.126332	0.307836	-0.11028	0.4129	-0.0584387	0.893024	0.758965	0.68578	-0.102776	0.584033
ADAMTS9-AS1	NA	NA	NA	NA	NA	NA	NA	NA	NA	NA	NA	NA	NA	NA	NA	NA	5.07076	0.0184265	-0.471643	0.625653
Adamtsl1	0.163581	0.747678	0.503551	0.371931	NA	NA	NA	NA	1.04045	0.00188043	-0.498983	0.216822	0.134767	0.59085	0.021408	0.979586	2.38561	0.275661	0.00462531	0.994564
Adamtsl2	-0.987927	1.33313e-06	0.183235	0.409703	NA	NA	NA	NA	-1.07439	0.120006	-0.303482	0.601375	0.0843344	0.61425	-0.161286	0.726724	-0.0399898	0.992943	-0.267711	0.450426
Adamtsl3	0.109408	0.87699	0.577775	0.380582	NA	NA	NA	NA	-0.518818	0.334676	-0.415484	0.414665	-0.290497	0.06155	0.0709562	0.940451	2.47943	0.580715	0.00841823	0.978815
Adamtsl4	0.195629	0.376629	0.23543	0.3524	NA	NA	NA	NA	0.904491	3.33e-15	-0.329334	0.00341284	0.140405	0.3463	0.823907	0.0160278	1.91476	0.0671171	-0.223295	0.260922
ADAMTSL4-AS1	NA	NA	NA	NA	NA	NA	NA	NA	NA	NA	NA	NA	NA	NA	NA	NA	0	1	0.33416	0.74362
ADAMTSL4-AS2	NA	NA	NA	NA	NA	NA	NA	NA	NA	NA	NA	NA	NA	NA	NA	NA	1.65248	0.225497	-0.513866	0.397488
Adamtsl5	-0.0987659	0.79222	-0.155993	0.694932	NA	NA	NA	NA	1.12688	0.000678968	-0.113224	0.778681	NA	NA	-0.618337	0.497902	2.8592	0.460653	0.0482329	0.877368
Adap1	0.336112	0.3536	0.501383	0.198306	NA	NA	NA	NA	-0.478537	0.110971	0.212659	0.410439	-0.159106	1	1.09566	0.0426233	3.36653	0.2461	-0.0703498	0.822671
Adap2	0.161795	0.332464	0.0336106	0.87115	NA	NA	NA	NA	-0.740272	0.281415	0.224398	0.688718	-0.0214956	0.91215	0.307549	0.115509	1.77473	0.644073	-0.102694	0.639076
Adar	-0.528628	2.53096e-05	-0.118537	0.423791	NA	NA	NA	NA	-0.00148561	0.985779	-0.0628259	0.408096	-0.122173	0.24765	-0.39257	0.0397067	3.76843	0.174116	-0.0468393	0.580936
Adarb1	0.0441081	0.81168	-0.0222303	0.906453	NA	NA	NA	NA	-0.159929	0.17855	-0.000442247	0.996761	-0.152702	0.27255	0.283135	0.0760412	-1.20232	0.745806	-0.0805028	0.522993
Adarb2	NA	NA	2.68032	0.0828524	NA	NA	NA	NA	0.573723	0.0526891	0.0250136	0.935612	0.0460889	0.7183	-1.73005	0.462559	1.86334	0.678979	-1.2493	0.0908781
Adat1	-0.130773	0.544465	-0.168401	0.426162	-0.13671	0.897699	0.870671	0.473822	0.0480872	0.737742	-0.229232	0.0924269	0.0441996	0.7234	-0.118844	0.64799	1.8745	0.58015	-0.0269835	0.799633
Adat2	-0.240742	0.446022	-0.420552	0.216994	NA	NA	NA	NA	-0.414938	0.00793966	0.0859623	0.543379	0.102786	0.43755	0.0195216	0.963585	NA	NA	0.0320521	0.818273
Adat3	0.58609	0.186806	0.17631	0.71489	NA	NA	NA	NA	0.313195	0.457295	-0.117708	0.785255	-0.63242	1	2.41013	0.379077	0	1	-0.268164	0.3197
Adck1	0.245361	0.0798328	-0.0344814	0.80341	NA	NA	NA	NA	-0.355145	0.205228	0.0950596	0.702245	-0.06077	0.68345	-0.551742	0.00274949	0	1	-0.0645701	0.604373
Adck2	0.711826	3.51429e-05	-0.00394283	0.981078	NA	NA	NA	NA	0.48981	0.00270139	0.0570359	0.723225	-0.0174125	0.9219	0.475509	0.0420647	-1.14382	0.452195	-0.30058	0.0935165
Adck5	0.609459	0.00260611	-0.451717	0.0572752	NA	NA	NA	NA	0.445207	0.0954178	-0.140252	0.615618	0.236906	0.67595	0.396148	0.0552392	NA	NA	-0.32874	0.157466
Adcy1	0.296055	0.721128	-0.14318	0.888462	-0.880492	0.709238	-0.183996	0.947705	-0.134093	0.485451	-0.0199064	0.909951	-0.0048777	0.9676	-0.575973	0.12657	-1.41381	0.314181	-0.0273098	0.842326
ADCY10	NA	NA	NA	NA	NA	NA	NA	NA	0.864423	0.0389062	-0.60345	0.244765	-0.364142	1	-3.94528	0.223593	2.64584	0.555261	0.433654	0.357854
ADCY10P1	NA	NA	NA	NA	NA	NA	NA	NA	NA	NA	NA	NA	NA	NA	NA	NA	0.920391	0.410256	-0.744616	0.0702341
Adcy2	-0.388937	0.752787	-0.449966	0.67421	NA	NA	NA	NA	-0.0191976	0.951221	-0.232811	0.432654	0.0148332	0.9325	-0.52312	0.756452	1.67034	0.710865	0.0643414	0.552614
Adcy3	-0.389422	0.216559	0.147976	0.67125	NA	NA	NA	NA	-0.463759	0.00644767	0.123096	0.390774	-0.208522	0.1447	1.04298	0.130942	1.11685	0.228018	-0.176989	0.162292
Adcy5	-0.00625362	0.982256	0.167993	0.581882	NA	NA	NA	NA	0.732548	0.0333662	-0.0191962	0.959042	0.00594375	0.9582	-0.625835	0.196504	-0.203385	0.841895	-0.0667222	0.639783
Adcy6	0.304321	0.00921241	0.126116	0.350312	NA	NA	NA	NA	-0.0726802	0.470776	-0.0927267	0.357768	-0.182928	0.176	0.845192	3.33e-07	-1.52061	0.589253	-0.187891	0.272094
ADCY6-DT	NA	NA	NA	NA	NA	NA	NA	NA	NA	NA	NA	NA	NA	NA	NA	NA	1.94991	0.664833	0.793501	0.610267
Adcy7	-0.157523	0.474841	0.348339	0.186257	NA	NA	NA	NA	0.861013	2.11e-09	-0.0353323	0.82436	-0.0140292	0.9186	0.457848	0.243145	0.869515	0.40949	-0.128551	0.395168
ADCY8	NA	NA	NA	NA	NA	NA	NA	NA	-1.24079	0.484918	-1.33722	0.430395	-0.534893	1	1.89354	0.350296	2.64586	0.555258	3.24381	0.00689592
Adcy9	-0.404227	0.0214445	-0.435995	0.0268529	NA	NA	NA	NA	-0.379264	0.12639	0.0697347	0.75025	0.100893	0.48715	-0.500716	0.00493022	2.23731	0.580764	-0.100123	0.369763
Adcyap1r1	-0.37898	0.0840235	0.165558	0.470619	NA	NA	NA	NA	-1.34691	0.0604767	-0.333946	0.572904	0.0327155	1	0.345027	0.414567	1.67036	0.71086	-0.269516	0.0729607
Add1	0.238709	0.00642435	0.129183	0.23693	NA	NA	NA	NA	0.0369189	0.67231	-0.0441344	0.588728	-0.0814081	0.4317	0.15479	0.167382	-0.08487	0.963919	-0.0570733	0.559228
ADD2	NA	NA	NA	NA	NA	NA	NA	NA	-1.08231	1.16e-10	0.0935382	0.505881	-0.0939641	0.34555	NA	NA	0.744633	0.855699	0.126594	0.208968
Add3	0.418386	0.0027378	-0.154529	0.392476	NA	NA	NA	NA	0.468532	6.13e-06	-0.0923904	0.34666	-0.118924	0.2562	0.647058	0.00482508	2.92884	0.512455	0.0557021	0.595137
ADD3-AS1	NA	NA	NA	NA	NA	NA	NA	NA	NA	NA	NA	NA	NA	NA	NA	NA	-1.22343	0.391485	0.453358	0.357248
ADGRA1	NA	NA	NA	NA	NA	NA	NA	NA	-1.6088	0.156759	-1.01118	0.310576	NA	NA	-4.03532	0.236675	0	1	0.321664	0.645407
Adgra2	-0.028897	0.874549	0.325471	0.0859491	NA	NA	NA	NA	0.251085	0.239423	-0.250643	0.264947	NA	NA	0.150379	0.603055	0.831545	0.345131	-0.124646	0.321679
Adgra3	-0.101518	0.436835	-0.191255	0.139155	NA	NA	NA	NA	0.0351031	0.700588	-0.00690808	0.935251	NA	NA	-0.450725	0.00113527	1.75476	0.661834	-0.0152275	0.883919
ADGRB1	NA	NA	NA	NA	NA	NA	NA	NA	-0.646168	0.204036	-0.202039	0.674815	NA	NA	NA	NA	1.18055	0.793737	-0.092888	0.708589
ADGRB2	NA	NA	NA	NA	NA	NA	NA	NA	0.490523	0.00132286	0.150302	0.318408	NA	NA	NA	NA	6.27581	0.000278134	-0.17831	0.347804
ADGRB3	NA	NA	NA	NA	NA	NA	NA	NA	-0.663681	0.151512	0.287467	0.44952	NA	NA	NA	NA	0	1	0.616235	0.318914
Adgrd1	-0.122433	0.781035	0.19057	0.631392	NA	NA	NA	NA	-0.465939	0.275217	0.241074	0.50429	NA	NA	-0.34344	0.662429	-3.24127	0.465547	-0.201792	0.353354
ADGRD2	NA	NA	NA	NA	NA	NA	NA	NA	1.54784	0.756675	1.43256	0.774373	NA	NA	NA	NA	-2.18995	0.603455	-0.0870139	0.884408
Adgre1	0.44373	0.311463	0.0317731	0.881108	NA	NA	NA	NA	0.187568	0.246142	0.145379	0.345233	NA	NA	0.466397	0.40164	0	1	0.0806288	0.581401
ADGRE2	NA	NA	NA	NA	NA	NA	NA	NA	1.30145	0.0186314	-0.363437	0.594692	NA	NA	NA	NA	0	1	0.143202	0.39631
Adgre5	-0.0459828	0.734399	0.016174	0.908389	-0.303312	0.442041	-0.146959	0.75033	2.35252	1.62e-09	0.625254	0.231976	NA	NA	0.00541046	0.977086	3.90831	0.176201	-0.184928	0.155012
Adgrf1	-3.28709	0.0344142	-1.8609	0.022741	NA	NA	NA	NA	-0.263392	0.793895	-0.531649	0.597171	NA	NA	-5.49692	1.1e-05	0	1	0.204166	0.759059
ADGRF2	NA	NA	NA	NA	NA	NA	NA	NA	-0.692992	0.647422	-0.016033	0.990317	NA	NA	NA	NA	1.48847	0.741321	0.478937	0.215886
ADGRF3	NA	NA	NA	NA	NA	NA	NA	NA	-0.963641	0.119025	-0.39486	0.461254	NA	NA	NA	NA	0.791397	0.424206	-0.10371	0.763376
ADGRF4	NA	NA	NA	NA	NA	NA	NA	NA	-1.49642	0.0955377	-0.155711	0.827693	NA	NA	NA	NA	2.04038	NA	0.300363	0.693855
Adgrf5	-0.0737854	0.523297	-0.118815	0.333965	NA	NA	NA	NA	0.154532	0.867272	-0.833916	0.418271	NA	NA	0.605934	0.00027676	1.70862	0.704508	-0.0917668	0.877137
Adgrg1	0.014387	0.940084	-0.231418	0.301554	2.24868	0.240455	2.0103	0.448462	0.21643	0.0817711	-0.195191	0.10241	NA	NA	0.640854	0.0247182	-0.479081	0.787514	-0.203612	0.265138
Adgrg2	0.498454	0.165448	0.13229	0.69867	NA	NA	NA	NA	0.410509	0.718032	0.517094	0.606473	NA	NA	0.923316	0.0130455	4.73878	0.0499711	0.150962	0.363375
Adgrg3	0.0966322	0.640115	0.259033	0.151591	-0.958309	0.806161	-0.228993	0.957627	0.669106	0.73803	-0.425062	0.84969	NA	NA	1.31941	1.64e-05	0	1	-0.200204	0.409036
Adgrg5	0.724807	0.403143	-0.296392	0.791037	NA	NA	NA	NA	-0.17463	0.755781	0.0305704	0.954562	NA	NA	-0.276156	0.789523	0.37219	0.921286	0.112765	0.544184
Adgrg6	-0.0750418	0.825709	-0.612367	0.0815731	NA	NA	NA	NA	1.31093	1.15e-13	-0.283939	0.18231	NA	NA	1.10398	0.0158971	3.62262	0.185727	-0.033626	0.789228
ADGRG7	NA	NA	NA	NA	NA	NA	NA	NA	NA	NA	2.43166	0.615904	NA	NA	-6.15269	NA	0	1	3.906	0.0523474
Adgrl1	-0.210637	0.301295	0.30285	0.138767	NA	NA	NA	NA	-0.605114	8.94e-07	0.0590069	0.574162	NA	NA	0.884947	0.0399258	NA	NA	-0.185792	0.0745348
ADGRL1-AS1	NA	NA	NA	NA	NA	NA	NA	NA	NA	NA	NA	NA	NA	NA	NA	NA	0	1	-0.301601	0.114215
Adgrl2	-0.163661	0.354916	-0.16041	0.419182	NA	NA	NA	NA	0.115385	0.173994	-0.10359	0.186496	NA	NA	-0.194309	0.194602	0.960762	0.600013	0.109946	0.373563
Adgrl3	0.376592	0.73679	0.696461	0.543899	NA	NA	NA	NA	-0.822387	0.00884473	0.0197194	0.936136	NA	NA	0.569398	0.777642	-1.52356	0.72658	0.246811	0.0873801
ADGRL3-AS1	NA	NA	NA	NA	NA	NA	NA	NA	NA	NA	NA	NA	NA	NA	NA	NA	0	1	0.46504	0.657697
Adgrl4	-0.0680948	0.652828	-0.215135	0.166288	NA	NA	NA	NA	-0.907499	0.454766	-0.868178	0.446824	NA	NA	0.414851	0.0944989	1.18058	0.793731	-0.0446996	0.892997
Adgrv1	-2.08858	9.26518e-11	-0.0729317	0.824223	NA	NA	NA	NA	-0.841448	1.31e-07	0.0461862	0.718252	NA	NA	-1.19625	0.00356459	2.04748	0.645194	-0.211024	0.0998769
Adh5	-0.12611	0.214263	-0.106956	0.409305	-0.414019	0.00639268	-0.059058	0.701047	0.00255145	0.977079	-0.019781	0.81199	-0.0210228	0.83855	-0.470872	6.4e-06	3.23938	0.280124	-0.0438113	0.717354
ADH6	NA	NA	NA	NA	NA	NA	NA	NA	-0.108099	0.894459	-0.572761	0.478918	-0.264768	1	NA	NA	3.51824	0.153397	0.21148	0.698999
Adhfe1	0.658837	3.46349e-10	0.215207	0.0585605	NA	NA	NA	NA	0.626998	0.0109459	-0.00917946	0.970995	0.790925	0.00215	0.395929	0.00126761	4.07664	0.116011	-0.0689478	0.858615
Adi1	0.0299861	0.760848	0.100155	0.374792	-0.868251	5.39262e-06	-0.403339	0.044653	0.727668	6.23e-09	-0.23071	0.0664243	-0.0160558	0.9211	-0.096999	0.400981	2.40559	0.59218	-0.0455754	0.663712
ADIPOQ	NA	NA	NA	NA	NA	NA	NA	NA	-0.682519	0.206728	-0.491288	0.319869	0.0699643	0.67335	-3.99592	0.0305842	1.82589	0.643062	-0.275535	0.737455
ADIPOQ-AS1	NA	NA	NA	NA	NA	NA	NA	NA	NA	NA	NA	NA	NA	NA	NA	NA	-0.812936	0.485921	0.393291	0.726332
Adipor1	0.0893599	0.386416	0.0389184	0.714181	NA	NA	NA	NA	-0.204354	0.0922224	0.0200282	0.855516	-0.0246733	0.817	-0.0871163	0.326639	-2.6796	0.162614	0.188333	0.129189
Adipor2	0.371104	2.61681e-05	0.0500004	0.661551	NA	NA	NA	NA	0.130708	0.214581	-0.00404261	0.967646	-0.117189	0.3256	-0.161724	0.220695	NA	NA	-0.0216571	0.8008
ADIRF	NA	NA	NA	NA	NA	NA	NA	NA	0.291292	0.554179	0.15889	0.738446	NA	NA	NA	NA	3.72108	0.195033	1.33175	0.277263
Adissp	0.757924	0.000222194	0.67477	0.000474568	NA	NA	NA	NA	1.9315	1.08e-05	-0.828649	0.209137	NA	NA	NA	NA	NA	NA	-0.326401	0.0841533
Adk	-0.488594	1.09189e-09	-0.0875175	0.356278	NA	NA	NA	NA	0.114456	0.439136	-0.0297503	0.835085	-0.0975817	0.3616	-0.775886	5.67e-11	3.2407	0.253085	0.109034	0.335178
Adm	0.216404	0.608128	0.0634143	0.889591	-0.381448	0.334667	-0.355911	0.463959	-1.65876	2.58e-07	0.258197	0.268956	-0.961845	5e-05	0.322872	0.446374	0	1	0.0231727	0.895346
ADM2	NA	NA	NA	NA	NA	NA	NA	NA	-2.34142	2.47e-22	0.336377	0.0601685	0.196489	0.3881	5.21817	0.012243	0	1	-0.0566595	0.776393
ADM5	NA	NA	NA	NA	NA	NA	NA	NA	0.0838232	0.957227	1.06901	0.362875	NA	NA	NA	NA	-0.992872	0.822393	-0.313313	0.4077
Adnp	-0.406391	0.024965	-0.484707	0.115664	NA	NA	NA	NA	-0.00392635	0.964063	-0.0120172	0.876649	-0.124166	0.23035	-0.0775296	0.825821	0.795566	0.555931	0.104817	0.265719
ADNP-AS1	NA	NA	NA	NA	NA	NA	NA	NA	NA	NA	NA	NA	NA	NA	NA	NA	0.361584	0.611556	0.126371	0.783105
Adnp2	0.0945577	0.548305	-0.149328	0.390541	NA	NA	NA	NA	-0.274828	0.0254612	-0.0463762	0.674886	-0.0968808	0.3357	-0.246211	0.34751	-3.33186	0.254484	-0.0834381	0.35684
Ado	0.061085	0.655096	-0.00922636	0.948496	0.397284	0.115743	0.0615955	0.839384	-0.225299	0.112921	0.0175844	0.892222	-0.008387	0.9398	-0.0974789	0.597836	-3.10466	0.213879	-0.0283182	0.801942
Adora1	-0.620759	0.000308585	0.29194	0.100418	NA	NA	NA	NA	-1.15076	0.204753	-0.399613	0.614746	0.587768	1	0.831547	2.58e-06	1.31303	NA	-0.103305	0.565342
Adora2a	-0.187428	0.526221	0.288988	0.371142	0.952305	0.802878	3.27681	0.267402	1.32149	3.64e-06	0.057091	0.844576	-0.0618057	1	0.300989	0.534678	0.806764	0.858341	-0.325356	0.128183
ADORA2A-AS1	NA	NA	NA	NA	NA	NA	NA	NA	NA	NA	NA	NA	NA	NA	NA	NA	4.0902	0.0932245	-0.0535929	0.879913
ADORA2B	NA	NA	NA	NA	NA	NA	NA	NA	-0.0452279	0.931914	0.353132	0.45503	0.0369668	0.8409	1.77261	0.384034	-0.22256	0.91694	0.0147789	0.924709
Adpgk	0.219652	0.0528884	0.0146909	0.905359	NA	NA	NA	NA	0.0209877	0.868294	-0.0933836	0.4197	-0.0436205	0.7887	-0.087411	0.570003	3.91772	0.0795504	-0.0633619	0.560426
ADPGK-AS1	NA	NA	NA	NA	NA	NA	NA	NA	NA	NA	NA	NA	NA	NA	NA	NA	-0.180223	0.846101	-0.336183	0.593623
Adprh	-0.302259	0.171594	0.222781	0.350115	NA	NA	NA	NA	0.233702	0.413651	-0.208071	0.475094	-0.0934346	0.39695	-0.57011	0.0643106	1.67036	0.71086	-0.0387158	0.855987
ADPRHL1	NA	NA	NA	NA	NA	NA	NA	NA	1.07033	0.00197935	-0.320412	0.44317	0.104994	1	5.41322	0.0114844	-4.31314	0.329398	-0.0701076	0.84863
Adprm	0.197597	0.298976	0.216781	0.294733	NA	NA	NA	NA	0.179629	0.554651	-0.095294	0.760371	0.0653728	0.69815	-0.179354	0.436882	0.914548	0.787113	0.00886521	0.950073
Adprs	0.484126	0.000914953	0.250367	0.192906	NA	NA	NA	NA	-0.0241343	0.879202	0.163644	0.259231	NA	NA	NA	NA	-2.06659	0.639409	-0.159452	0.237349
Adra1a	-0.301224	0.163002	-0.593046	0.000860255	NA	NA	NA	NA	-0.127293	0.771337	-0.341693	0.420956	0.162265	1	0.276617	0.460366	2.0639	0.636527	0.0625034	0.93565
Adra1b	-0.33215	6.06199e-05	0.00495058	0.960646	NA	NA	NA	NA	2.96753	7.1e-62	-0.201145	0.480413	-0.727242	1	-1.14152	2e-10	4.82024	0.196951	-0.452486	0.117664
ADRA1D	NA	NA	NA	NA	NA	NA	NA	NA	-0.525612	0.367993	-0.386656	0.462875	-0.58074	1	NA	NA	NA	NA	0.35736	0.559266
Adra2a	3.52671	0.000209689	NA	NA	NA	NA	NA	NA	0.808053	0.201695	-0.488269	0.519421	0.201517	0.30285	8.07787	2.9e-13	0	1	-0.0219143	0.983381
Adra2b	-0.0391235	0.846613	0.0261664	0.891118	NA	NA	NA	NA	0.25962	0.618439	0.0839887	0.873358	-0.0125476	1	0.535046	0.118279	NA	NA	-0.0816873	0.732381
Adra2c	-0.144438	0.930204	NA	NA	NA	NA	NA	NA	-0.277311	0.455016	-0.32877	0.355675	0.1688	0.28475	4.05427	0.186374	-4.52792	0.305618	-0.215515	0.343137
Adrb1	0.0258398	0.941333	-0.0429559	0.896898	NA	NA	NA	NA	-1.0325	0.000763688	0.0986005	0.683769	-0.273737	1	0.196705	0.780336	3.1096	0.41913	-0.611005	0.376887
Adrb2	0.450221	0.285583	0.531458	0.16809	0.263806	0.715822	-1.15541	0.236977	-0.899501	0.589466	-0.331336	0.816842	0.24477	1	-0.746071	0.334852	2.78697	0.534107	0.27739	0.365276
Adrb3	1.02712	0.0237483	-0.440648	0.185787	NA	NA	NA	NA	NA	NA	1.43256	0.774373	NA	NA	3.12969	6.17e-08	-2.75051	0.394274	-0.248654	0.79313
Adrm1	0.399258	0.000174655	0.116954	0.328445	NA	NA	NA	NA	-0.0316959	0.811697	0.1438	0.2477	0.119047	0.3005	-0.0586465	0.684073	0.197651	0.863081	-0.028806	0.756816
Adsl	0.204062	0.12753	0.0394192	0.785794	0.349479	0.621013	1.15133	0.162439	0.0960035	0.474014	0.0490593	0.700315	-0.0346232	0.7549	0.331693	0.0522555	1.91884	0.669899	-0.0408373	0.733386
Adss1	0.269932	0.0812902	0.429627	0.00814169	NA	NA	NA	NA	0.133217	0.553409	0.210807	0.326013	NA	NA	NA	NA	1.8243	0.685394	-0.123644	0.651606
Adss2	0.303128	0.00978783	0.129198	0.331339	NA	NA	NA	NA	-0.147298	0.19826	0.118499	0.25439	NA	NA	NA	NA	1.02874	0.598068	0.0101923	0.921616
Adtrp	0.636029	0.000116111	-0.0325227	0.825216	NA	NA	NA	NA	0.719517	0.60085	0.514892	0.725611	0.344219	0.12565	0.725845	6.86e-08	1.45204	0.747471	0.768548	0.426073
Aebp1	-0.135798	0.718017	0.200021	0.623169	NA	NA	NA	NA	1.24301	7.03e-23	0.160162	0.197679	-0.0050395	0.9619	0.324525	0.520935	2.05195	0.122478	-0.0256016	0.803269
Aebp2	0.138058	0.363654	-0.0994214	0.594325	NA	NA	NA	NA	-0.312756	0.0141907	0.10607	0.35501	-0.0037568	0.97185	0.219603	0.0793166	0.456834	0.838403	0.165798	0.185439
Aen	0.120474	0.480988	-0.00985326	0.962991	0.48384	0.232445	-0.193415	0.680329	-1.57423	2.12e-28	0.162146	0.158893	0.166759	0.21565	-0.260245	0.336126	0	1	-0.187683	0.215158
Afap1	-0.17305	0.543107	-0.22577	0.476966	NA	NA	NA	NA	0.0686605	0.51582	-0.0222948	0.814062	0.060339	0.5829	0.154772	0.754705	1.24094	0.783385	-0.163656	0.15698
AFAP1-AS1	NA	NA	NA	NA	NA	NA	NA	NA	NA	NA	NA	NA	NA	NA	NA	NA	-0.696243	0.419351	0.0813764	0.759674
Afap1l1	0.107251	0.599536	0.075164	0.708577	NA	NA	NA	NA	-0.43947	0.0370872	-0.709694	0.000403978	-0.390455	1	-0.339205	0.390685	1.22758	0.512095	0.175148	0.13197
Afap1l2	0.176549	0.642578	0.154759	0.680076	NA	NA	NA	NA	2.18612	6.62e-58	-0.0366803	0.832352	-0.224989	0.1108	-0.182834	0.721048	1.98548	0.167142	-0.389324	0.0158914
Afdn	-0.192212	0.0826021	-0.0918207	0.544786	NA	NA	NA	NA	0.247506	0.0183317	-0.134013	0.170242	NA	NA	-0.149105	0.160261	-1.41438	0.526094	0.0240959	0.829331
AFDN-DT	NA	NA	NA	NA	NA	NA	NA	NA	NA	NA	NA	NA	NA	NA	NA	NA	5.25932	0.0160167	-0.262722	0.453679
Aff1	-0.148446	0.219905	-0.344096	0.15848	NA	NA	NA	NA	-0.447679	0.000988761	-0.0622984	0.611532	-0.100738	0.3255	0.0058979	0.964361	-0.301433	0.844437	-0.0465244	0.682184
Aff2	NA	NA	0.679063	0.684049	NA	NA	NA	NA	0.179096	0.359332	0.00172789	0.992637	-0.200309	0.0638	-0.52868	0.839159	2.49824	0.577812	0.139445	0.35472
Aff3	-0.991714	0.148385	-0.323765	0.658945	NA	NA	NA	NA	0.262234	0.337194	-0.178167	0.519437	NA	NA	-1.15597	0.377902	1.31403	0.770898	0.101966	0.782777
Aff4	0.0161024	0.904357	-0.256357	0.24269	NA	NA	NA	NA	-0.251808	0.00276588	-0.0139822	0.860327	-0.123055	0.2362	-0.0149391	0.885757	-1.60325	0.277195	0.0872431	0.411583
Afg1l	0.583335	0.000418925	0.232003	0.20375	NA	NA	NA	NA	0.203141	0.45501	0.0355103	0.892686	NA	NA	0.135773	0.431743	3.22626	0.458101	0.0378113	0.777649
Afg2a	0.351673	0.16804	-0.0925037	0.743409	NA	NA	NA	NA	0.678045	0.755487	-0.0186112	0.99348	NA	NA	NA	NA	NA	NA	0.0742095	0.606653
Afg2b	-0.080241	0.594246	-0.0767344	0.645048	NA	NA	NA	NA	2.87311	0.000870203	0.278997	0.836909	NA	NA	NA	NA	NA	NA	-0.0727119	0.632369
AFG3L1P	NA	NA	NA	NA	NA	NA	NA	NA	NA	NA	NA	NA	NA	NA	NA	NA	-3.66153	0.342866	-0.0637999	0.683052
Afg3l2	0.566173	1.59662e-10	0.119582	0.271343	NA	NA	NA	NA	-0.0330608	0.774127	0.0365311	0.724928	NA	NA	0.45597	2.24e-05	-0.490658	0.687068	0.0147846	0.876764
Afmid	0.489411	0.00601297	0.37589	0.110545	NA	NA	NA	NA	-0.0540982	0.761658	-0.00809341	0.961126	NA	NA	0.185569	0.405433	0.45085	0.734399	-0.0473977	0.643196
Afp	-0.328934	0.495674	-1.00375	0.0722871	0.406975	0.292576	-0.308358	0.495591	4.12593	0.154584	3.01663	0.461111	0.246226	0.2735	-0.0977812	0.838305	NA	NA	0.519302	0.70971
Aftph	-0.0304268	0.779999	-0.0641265	0.594447	NA	NA	NA	NA	-0.0159407	0.909646	-0.0910163	0.497493	-0.0787184	0.51	0.219574	0.0461109	3.8409	0.0623786	0.127089	0.253536
Aga	0.0832557	0.559424	-0.187877	0.286623	NA	NA	NA	NA	-0.0858957	0.701078	-0.113852	0.594848	0.018595	0.8942	0.0947774	0.685336	5.38754	0.0141871	0.108711	0.426185
Agap1	-0.0321324	0.825507	0.0730688	0.670229	NA	NA	NA	NA	-0.26043	0.0153139	-0.0223697	0.819364	-0.0879155	0.39985	0.719524	0.00252707	-1.2299	0.701962	0.0553814	0.589258
AGAP11	NA	NA	NA	NA	NA	NA	NA	NA	NA	NA	NA	NA	NA	NA	NA	NA	2.38672	0.595121	0.304459	0.502813
Agap2	-0.924006	0.0389011	0.204715	0.606625	NA	NA	NA	NA	-0.788779	0.3764	0.180842	0.803668	0.146971	1	-2.43872	0.00016748	-1.61409	0.156606	0.0676687	0.737406
AGAP2-AS1	NA	NA	NA	NA	NA	NA	NA	NA	NA	NA	NA	NA	NA	NA	NA	NA	0.613267	0.71436	-0.419989	0.399608
Agap3	-0.00335731	0.97364	0.118491	0.334256	NA	NA	NA	NA	0.122449	0.254428	0.067202	0.499667	NA	NA	-0.150374	0.231091	4.46437	0.0458322	-0.247037	0.153123
AGAP4	NA	NA	NA	NA	NA	NA	NA	NA	-0.0171296	0.892576	-0.0309583	0.797337	NA	NA	NA	NA	NA	NA	-0.1288	0.630173
AGAP5	NA	NA	NA	NA	NA	NA	NA	NA	0.0146852	0.934097	0.0468501	0.778734	NA	NA	NA	NA	NA	NA	-0.216999	0.536556
AGAP6	NA	NA	NA	NA	NA	NA	NA	NA	-0.0863694	0.526165	0.0704133	0.578288	NA	NA	NA	NA	NA	NA	0.0596306	0.809647
AGAP9	NA	NA	NA	NA	NA	NA	NA	NA	0.07487	0.62321	0.0310538	0.828214	NA	NA	NA	NA	NA	NA	-0.104211	0.690909
AGBL1	NA	NA	NA	NA	NA	NA	NA	NA	-1.0366	0.257774	-1.05354	0.229228	NA	NA	NA	NA	5.26213	0.0879077	0.644024	0.371068
Agbl3	-0.389719	0.115519	-0.271171	0.260893	NA	NA	NA	NA	-0.00506595	0.986778	0.019128	0.947033	NA	NA	-0.0693961	0.812439	-1.88698	0.492323	0.0906128	0.741751
AGBL4	NA	NA	NA	NA	NA	NA	NA	NA	0.167477	0.868706	-0.00858746	0.993184	-0.11096	1	NA	NA	0.317636	0.943039	0.378919	0.0418974
Agbl5	0.440188	0.0264567	0.0875819	0.624503	NA	NA	NA	NA	-0.236812	0.0322361	0.0312144	0.755732	-0.0430135	0.72115	0.463748	0.104814	-0.171229	0.786127	0.0437543	0.630511
Ager	5.93143	0.00165823	3.59453	0.000137915	NA	NA	NA	NA	-0.025292	0.91449	0.111454	0.611123	0.801016	0.0053	-1.06584	0.533772	0	1	-0.253615	0.418198
Agfg1	0.133212	0.265518	-0.147825	0.373561	NA	NA	NA	NA	-0.294896	0.00628352	-0.0225408	0.816825	NA	NA	0.0210105	0.844856	-4.65829	0.0732341	-0.00437851	0.96128
Agfg2	-0.317557	0.00199631	0.0304815	0.784139	NA	NA	NA	NA	0.140814	0.68499	0.00560391	0.986704	0.0321384	1	-0.34503	0.00264446	1.45202	0.747474	-0.15167	0.412125
Aggf1	-0.0641816	0.6078	-0.194456	0.176184	NA	NA	NA	NA	-0.00654371	0.955219	0.0437072	0.687045	-0.0177605	0.8621	-0.329584	0.00972139	3.24567	0.312662	0.260896	0.0474309
Agk	0.169477	0.300991	-0.080753	0.652778	NA	NA	NA	NA	-0.45356	8.83e-05	-0.0796219	0.445868	-0.0258794	0.81185	0.0711961	0.864594	1.56017	0.699829	0.0439265	0.639568
Agl	-0.238795	0.0117616	-0.204998	0.135304	-0.944346	6.9502e-09	-0.0796905	0.658264	-0.237331	0.0426909	-0.0548453	0.579243	-0.0786985	0.5089	-0.180352	0.1473	2.52507	NA	0.109074	0.219633
Agmat	-0.126435	0.251254	0.12679	0.423717	NA	NA	NA	NA	0.176822	0.694612	0.515564	0.207975	-0.118922	0.3704	-0.735424	6.21e-07	-0.79367	0.75134	0.0912403	0.728593
Agmo	0.265285	0.0238724	-0.0374447	0.803626	NA	NA	NA	NA	-0.419596	0.642487	-0.332271	0.70784	0.204478	0.27055	0.29646	0.0299101	-4.57905	0.300131	-0.0110494	0.970476
Ago1	-0.143347	0.177053	-0.169445	0.316653	NA	NA	NA	NA	-0.20288	0.0688276	-0.0843219	0.416555	NA	NA	0.0495575	0.751105	6.56427	0.000605208	-0.114067	0.272404
Ago2	-0.111842	0.425836	-0.201009	0.387607	NA	NA	NA	NA	-0.202752	0.0332358	-0.0668066	0.448203	NA	NA	0.36289	0.00266128	-0.815648	0.611894	-0.158063	0.26932
Ago3	0.150807	0.235846	-0.0577887	0.735689	NA	NA	NA	NA	-0.0163205	0.880415	-0.0724227	0.468724	-0.0931063	0.4245	0.256376	0.18526	-0.452187	0.8489	-0.103464	0.321556
Ago4	-0.00394745	0.984218	-0.106007	0.661186	NA	NA	NA	NA	0.0447228	0.695118	-0.0869311	0.420662	-0.0642431	0.55555	0.063695	0.787577	-1.64421	0.710115	-0.106811	0.38395
Agpat1	0.146895	0.323094	0.173185	0.328443	NA	NA	NA	NA	-0.192638	0.0789314	0.0656279	0.512239	0.0128435	0.90625	0.195219	0.24315	NA	NA	-0.100695	0.286876
Agpat2	0.507257	0.000358599	0.251675	0.0482207	NA	NA	NA	NA	0.535074	0.00173094	0.177978	0.283504	-0.135183	0.4974	-0.704355	3.2e-08	0.806737	0.858346	-0.128348	0.443409
Agpat3	0.237185	0.00477262	0.0609142	0.510394	NA	NA	NA	NA	0.123196	0.30031	-0.127923	0.262733	0.331447	1	0.339884	0.00135237	-2.72394	NA	0.00817301	0.957809
Agpat4	-0.407451	0.314888	0.133787	0.716574	NA	NA	NA	NA	-0.637113	7.15e-06	-0.0939775	0.415358	0.282754	0.05595	-0.328783	0.686151	0.575145	0.635878	-0.0946981	0.379419
AGPAT4-IT1	NA	NA	NA	NA	NA	NA	NA	NA	NA	NA	NA	NA	NA	NA	NA	NA	0	NA	0.525174	0.592027
Agpat5	0.364993	0.0460556	0.0538434	0.786296	NA	NA	NA	NA	-0.555251	8.11e-06	0.0429922	0.695004	-0.216357	0.033	0.294515	0.145591	NA	NA	0.0527847	0.621323
Agps	0.0647891	0.663396	-0.0966906	0.609093	NA	NA	NA	NA	-0.300273	0.00444216	-0.0556075	0.560176	-0.198099	0.05495	-0.0626456	0.74056	1.48902	0.730422	-0.0214235	0.810676
Agrn	-0.302604	0.0454439	-0.125238	0.406217	NA	NA	NA	NA	0.318352	6.85e-05	0.00530292	0.947162	NA	NA	-0.270816	0.14749	4.45049	0.0433225	-0.38204	0.010655
Agt	-0.627682	1.07149e-07	-0.129405	0.367646	NA	NA	NA	NA	3.78997	0.0785642	2.79966	0.258741	1.74969	1	-0.284651	0.00053446	NA	NA	1.18174	0.38689
Agtpbp1	-0.325609	0.103235	-0.179617	0.342119	NA	NA	NA	NA	-0.234118	0.0736718	0.00817723	0.944561	-0.0199957	0.8525	-0.132389	0.421056	0.768639	0.858144	0.104828	0.299356
AGTR1	NA	NA	NA	NA	NA	NA	NA	NA	-2.34943	0.611322	-1.01004	0.775225	0.572001	1	NA	NA	NA	NA	0.724174	0.397944
Agtrap	-0.150659	0.498661	-0.00932338	0.972217	NA	NA	NA	NA	0.247338	0.173816	0.0581626	0.729456	0.025386	0.8689	-0.0481217	0.888584	0.744157	0.869242	-0.327575	0.0425626
Agxt2	0.0479434	0.588235	-0.00684533	0.934593	-2.22804	4.39842e-07	-0.597825	0.14035	2.52067	0.606472	NA	NA	0	1	0.18161	0.139182	-0.040002	0.992941	-0.674761	0.326856
Ahctf1	-0.213542	0.0489811	-0.371996	0.0315319	NA	NA	NA	NA	-0.196404	0.0651173	0.0046499	0.961189	-0.0691508	0.5006	-0.183919	0.220223	2.21522	0.622104	-0.0140363	0.906395
AHCTF1P1	NA	NA	NA	NA	NA	NA	NA	NA	NA	NA	NA	NA	NA	NA	NA	NA	0	1	0.0506758	0.747126
Ahcy	0.0424749	0.763561	0.271531	0.140824	0.341478	0.0107591	0.133058	0.387341	0.208741	0.02794	0.050894	0.575648	-0.0330656	0.74165	-0.309521	0.127317	0.639733	0.7849	-0.09676	0.330649
Ahcyl1	0.00743827	0.924348	-0.0742153	0.535933	NA	NA	NA	NA	-0.119894	0.189525	0.0963217	0.249578	-0.0577363	0.5753	0.023978	0.791965	-0.957743	0.744029	0.0300571	0.778523
Ahcyl2	0.32967	0.0198521	-0.199886	0.283112	NA	NA	NA	NA	-0.68705	4.79e-08	0.102775	0.340902	-0.0647683	0.5644	-0.104664	0.506695	-1.05765	0.755158	0.056818	0.526157
Ahdc1	-0.332067	0.0131545	0.0146892	0.910688	NA	NA	NA	NA	0.268349	0.00324698	0.0302232	0.743104	-0.337768	0.02485	-0.111825	0.428772	0.819777	0.624149	-0.285398	0.0193544
Ahi1	0.159078	0.732884	0.247413	0.523022	NA	NA	NA	NA	-0.490467	0.00169976	-0.0164784	0.905623	-0.0116663	0.9148	-1.25128	0.00108859	2.64587	0.555256	-0.0200671	0.909785
Ahnak	-0.153964	0.444263	-0.227391	0.331333	NA	NA	NA	NA	0.782714	1.68e-18	-0.146081	0.0727469	-0.239784	0.18855	0.50582	0.0610526	0.652321	0.357676	-0.382441	0.0599572
Ahnak2	0.304671	0.550295	0.442968	0.347615	NA	NA	NA	NA	0.0793014	0.680903	-0.171029	0.347607	NA	NA	-0.522852	0.680103	-0.203425	0.90538	-0.17399	0.386438
Ahr	-0.489557	0.00261124	-0.244406	0.362686	-0.0358269	0.887333	0.123685	0.690612	-0.505395	0.135884	0.00628703	0.985335	0.135	0.23085	-0.371149	0.00313231	-1.42336	0.542952	0.107028	0.449301
Ahrr	0.889519	0.387219	0.324046	0.772884	-0.905048	0.696174	-0.50574	0.856105	0.264409	0.632114	-0.127293	0.81934	0.394102	1	-1.56761	0.542619	NA	NA	0.0155921	0.947814
Ahsa1	0.402917	0.00036517	0.00670175	0.950429	0.308454	0.0214937	0.0195555	0.898278	0.0172267	0.879303	0.0436761	0.68069	-0.0890453	0.42905	0.178871	0.0870614	-1.33631	0.693153	0.0325643	0.766961
AHSA2P	NA	NA	NA	NA	NA	NA	NA	NA	NA	NA	NA	NA	NA	NA	NA	NA	0.893833	0.117969	-0.0547004	0.626718
AHSP	NA	NA	NA	NA	1.11357	0.655098	0.157629	0.960291	NA	NA	1.43256	0.774373	-0.161899	1	NA	NA	NA	NA	0.209632	0.522728
AICDA	NA	NA	NA	NA	NA	NA	NA	NA	-0.906808	0.224356	-0.405419	0.541151	0.00634362	0.9651	-4.72377	0.150533	0	1	0.528765	0.0109409
Aida	-0.0625153	0.662913	-0.0629051	0.686487	NA	NA	NA	NA	-0.266235	0.0179041	-0.0981941	0.345274	-0.153123	0.13955	0.40912	0.0698679	0.0910301	0.950884	0.130804	0.219497
Aif1	0.252736	0.419335	0.444458	0.1224	-0.844094	0.00258914	0.0300237	0.920339	1.08226	0.783576	1.57839	0.618362	0.188028	0.32735	-0.25793	0.58547	NA	NA	0.57924	0.329143
Aif1l	-0.0319074	0.978873	-2.52184	0.165411	NA	NA	NA	NA	0.39904	0.00138924	-0.0582914	0.600738	-0.125121	0.2204	-0.209316	0.928454	-2.46355	0.310228	-0.0621494	0.533983
Aifm1	0.107249	0.237998	-0.0685723	0.477742	-0.242966	0.0819139	0.270397	0.0659239	-0.162967	0.264624	0.0798437	0.546795	-0.0460062	0.674	-0.1503	0.129554	3.20503	0.265899	0.023083	0.811487
Aifm2	0.503807	3.8349e-05	0.245521	0.118265	NA	NA	NA	NA	0.15922	0.491618	-0.0597608	0.791975	0.0882122	0.8414	0.81051	2.23e-07	4.3623	0.0839211	0.0953902	0.593459
Aifm3	0.144266	0.596056	-0.176428	0.601297	NA	NA	NA	NA	0.321174	0.661675	0.107606	0.882247	-0.111577	1	0.695511	0.2144	3.25087	0.126647	0.0113415	0.984113
Aig1	0.797849	8.26518e-07	0.19561	0.266454	NA	NA	NA	NA	0.4426	0.000925168	0.0354371	0.782976	0.0529089	0.70735	1.10118	6.57e-13	3.45731	0.217068	0.007144	0.94891
Aim2	-0.313633	0.470219	-0.105409	0.794025	NA	NA	NA	NA	2.29706	5.05e-08	-0.308047	0.658407	0.170153	0.33325	0.0751524	0.910623	-1.9007	0.667637	0.60501	0.539084
Aimp1	0.0381232	0.78916	-0.0681027	0.62963	NA	NA	NA	NA	-0.0606703	0.588926	0.0710469	0.493757	0.104431	0.3111	0.176502	0.281137	-0.112006	0.934353	0.112801	0.22892
Aimp2	-0.0464727	0.747436	0.0132673	0.935898	NA	NA	NA	NA	-0.12881	0.513217	0.1453	0.419348	0.0391087	0.86345	-0.242656	0.240626	-0.545045	0.662841	-0.0624744	0.553192
Aip	0.00501405	0.967832	0.0871311	0.52434	NA	NA	NA	NA	0.204446	0.216597	0.212872	0.171799	0.173261	0.29635	-0.218156	0.162723	1.48563	0.39995	-0.0815627	0.478207
AIPL1	NA	NA	NA	NA	NA	NA	NA	NA	0.389521	0.25991	0.129692	0.705985	0.0210258	0.8672	NA	NA	2.04709	0.64905	0.407006	0.040585
AIRE	NA	NA	NA	NA	NA	NA	NA	NA	0.373955	0.740683	-0.493609	0.692774	NA	NA	3.72043	0.275736	-0.761274	0.866282	-0.229278	0.239173
Airim	-0.125858	0.612039	-0.286816	0.285117	NA	NA	NA	NA	0.101878	0.469109	0.0427932	0.744606	NA	NA	NA	NA	NA	NA	0.0217465	0.826805
Ajap1	NA	NA	3.08563	0.0857459	NA	NA	NA	NA	-1.57891	0.113218	-0.386731	0.632615	-0.262022	0.10305	0.0195664	0.988955	0	NA	0.0535132	0.736063
Ajm1	-0.426432	0.745552	-0.176592	0.901763	NA	NA	NA	NA	0.496971	0.147193	0.159778	0.651845	NA	NA	NA	NA	0.88306	0.629442	-0.633923	0.485265
Ajuba	0.635187	0.000424655	0.20097	0.330978	NA	NA	NA	NA	-0.543672	1.88e-08	0.0527917	0.554954	0.0620324	0.5486	0.833291	0.0010326	3.04885	0.368984	-0.094343	0.662935
Ak1	0.140218	0.910713	0.793606	0.476792	NA	NA	NA	NA	-0.0393652	0.863799	0.137096	0.514966	-0.036855	0.80375	0.809573	0.657697	NA	NA	-0.0697302	0.592068
Ak2	-0.039809	0.73635	0.330864	0.0618467	NA	NA	NA	NA	0.0386852	0.694045	0.0635489	0.483693	-0.0860727	0.4144	-0.142613	0.215302	4.78459	0.0337457	0.0830278	0.349955
Ak3	-0.0944833	0.240108	-0.0581904	0.602662	-0.102147	0.626099	0.292341	0.22996	0.237859	0.0193068	-0.0180902	0.851723	-0.024253	0.81905	-0.331425	0.00754175	0.412397	0.752287	0.0158174	0.872401
Ak4	-0.080667	0.602998	0.247535	0.310338	NA	NA	NA	NA	-0.712617	4.36e-09	0.0829319	0.416517	-0.421369	0.0001	-0.228934	0.100382	-2.22923	NA	0.0456794	0.678337
Ak5	-0.863331	0.631176	NA	NA	NA	NA	NA	NA	-0.477878	0.370471	-0.316523	0.523604	-0.126358	0.90475	-1.29351	0.630979	-2.17924	0.20153	0.00541258	0.989125
AK6	NA	NA	NA	NA	NA	NA	NA	NA	-0.284378	0.145154	0.0630243	0.719253	NA	NA	0.170746	0.537278	NA	NA	0.139503	0.17596
Ak7	-0.58127	0.429459	-0.882134	0.282629	NA	NA	NA	NA	-0.494416	0.186947	0.214539	0.512696	-0.293604	1	-3.03024	0.0279627	2.21524	0.622102	0.201878	0.551718
AK8	NA	NA	NA	NA	NA	NA	NA	NA	-0.517145	0.261196	-0.034455	0.933216	NA	NA	NA	NA	-2.23282	0.179021	-0.184113	0.794098
AK9	NA	NA	NA	NA	NA	NA	NA	NA	-0.0520874	0.803681	-0.0811761	0.675784	0.239457	0.13355	NA	NA	0.372195	0.914178	0.275624	0.256959
Akap1	0.246661	0.00785742	-0.0906571	0.343495	NA	NA	NA	NA	-0.0333882	0.834168	-0.00410771	0.977869	-0.06266	0.59125	0.197954	0.0242863	-3.76992	0.316832	-0.00426297	0.962246
Akap10	0.230217	0.149599	-0.164415	0.384929	NA	NA	NA	NA	-0.0497733	0.716554	0.00903858	0.944352	-0.0591859	0.617	0.258555	0.088961	-1.78702	0.687273	-0.00760082	0.941023
Akap11	-0.0815707	0.567398	-0.185442	0.321023	NA	NA	NA	NA	-0.0713336	0.515644	-0.0908211	0.376448	-0.0337148	0.73915	-0.281043	0.0680105	-5.11465	NA	-0.0617117	0.608202
Akap12	0.209774	0.207423	0.212253	0.288607	NA	NA	NA	NA	-0.998114	6.76e-18	-0.0447767	0.660269	-0.146207	0.1523	0.243679	0.573452	3.19141	0.272314	-0.0333083	0.789078
Akap13	0.0655476	0.656874	0.0662214	0.695782	NA	NA	NA	NA	-0.1521	0.137881	-0.0188944	0.828911	-0.208273	0.03905	-0.488019	6.73e-06	0.880591	0.526653	-0.143416	0.363134
AKAP14	NA	NA	NA	NA	NA	NA	NA	NA	0.106522	0.973257	1.79855	0.40445	0.120068	0.77555	NA	NA	0.806747	0.858344	0.448447	0.0900366
AKAP17A	NA	NA	NA	NA	NA	NA	NA	NA	0.156874	0.166462	0.0888005	0.414924	NA	NA	NA	NA	NA	NA	-0.0535673	0.569043
AKAP3	NA	NA	NA	NA	NA	NA	NA	NA	-0.206622	0.776101	-0.0706269	0.911117	-0.242309	0.08995	NA	NA	NA	NA	0.11999	0.416168
AKAP4	NA	NA	NA	NA	NA	NA	NA	NA	4.34511	0.0267201	0.993207	0.779155	-0.133029	1	NA	NA	0	1	-0.117782	0.846374
Akap5	0.0437192	0.93696	-0.852589	0.122447	NA	NA	NA	NA	0.341721	0.167614	-0.131205	0.605609	0.0136806	0.90365	-0.203022	0.874561	2.58668	0.123947	-0.0303246	0.892235
Akap6	-1.03423	0.443828	0.276547	0.812668	NA	NA	NA	NA	-0.238183	0.273036	0.0513936	0.793056	0.0873225	0.48795	-0.181656	0.889037	-2.47544	0.51261	-0.179712	0.483029
Akap7	1.11384	5.4761e-09	0.247954	0.242861	NA	NA	NA	NA	0.328328	0.288426	0.0712079	0.815671	-0.106023	1	0.533039	0.104263	1.48908	0.710886	0.3073	0.0197383
Akap8	0.00133545	0.989212	-0.0850444	0.588522	0.187741	0.383814	0.111476	0.641879	0.0349994	0.787006	0.0260283	0.834178	0.047317	0.6593	0.254846	0.0839953	5.50504	0.00441335	-0.0334699	0.763843
Akap8l	0.0431221	0.737972	-0.00590927	0.969075	-0.176414	0.690912	-0.5097	0.317496	-0.263294	0.0127469	0.0811697	0.394753	0.214832	0.04735	0.525446	0.0258341	4.96173	0.00296829	0.0514543	0.676209
Akap9	0.0886786	0.570079	-0.240856	0.136398	NA	NA	NA	NA	-0.369147	0.000338663	-0.0058013	0.950369	NA	NA	0.196466	0.108081	-0.563919	0.608797	0.0144217	0.930099
Akip1	0.513817	0.000641654	0.208764	0.238378	NA	NA	NA	NA	-0.267605	0.123467	0.003156	0.984367	0.138598	0.4151	0.668225	0.00016639	-4.26629	0.305517	0.0761096	0.617864
Akirin1	-0.202768	0.132104	-0.242333	0.159373	NA	NA	NA	NA	-0.438156	2.56e-06	0.0807084	0.330571	NA	NA	-0.3081	0.183816	3.77349	0.00397978	0.0799994	0.313467
Akirin2	0.304732	0.0139121	0.151915	0.243056	NA	NA	NA	NA	-0.301994	0.0162131	0.0833468	0.469241	-0.0278628	0.7957	0.154237	0.38789	1.02329	0.601943	0.116015	0.262478
Akna	0.213447	0.395193	0.232405	0.334986	NA	NA	NA	NA	-0.534968	1.17e-05	0.357786	0.00153493	-0.020417	0.85475	-0.649052	0.154038	1.12595	0.7553	-0.0287628	0.792138
AKNAD1	NA	NA	NA	NA	NA	NA	NA	NA	2.08078	0.486796	-0.0161425	0.99715	0.297492	1	4.06786	NA	0	1	0.292494	0.588309
Akr1a1	0.267057	0.00776455	0.173937	0.0882661	NA	NA	NA	NA	0.0483404	0.661858	0.175055	0.10302	0.198281	0.10485	0.120958	0.101585	3.58662	0.240139	-0.18903	0.193504
Akr1b1	0.324381	0.066733	-0.0243697	0.901266	NA	NA	NA	NA	-0.0982582	0.406128	-0.0143423	0.89714	0.0840898	0.4104	NA	NA	-0.25668	0.885004	-0.334881	0.0596455
Akr1b10	0.0143072	0.966404	0.189528	0.539233	2.2061	3.87994e-13	0.110192	0.777326	0.304095	0.72661	-0.0706211	0.936989	0.0591132	0.7703	-0.223345	0.634989	-3.97778	0.368891	-0.14846	0.845771
AKR1B15	NA	NA	NA	NA	NA	NA	NA	NA	0.0551353	0.826883	-0.0318785	0.892376	NA	NA	NA	NA	-1.64602	0.65729	1.3203	0.177276
AKR1C1	NA	NA	NA	NA	NA	NA	NA	NA	0.521383	0.229197	0.195443	0.65527	1.0454	1	NA	NA	0	1	0.437479	0.41948
AKR1C2	NA	NA	NA	NA	1.17236	9.92831e-05	-0.309555	0.384545	0.374998	0.255809	0.102793	0.761465	NA	NA	NA	NA	NA	NA	-0.0182533	0.972123
AKR1C3	NA	NA	NA	NA	1.4391	2.15904e-12	0.162544	0.410406	1.58124	0.135595	0.917943	0.424732	-0.384551	1	NA	NA	0	1	0.418342	0.111279
AKR1E2	NA	NA	NA	NA	NA	NA	NA	NA	-0.530041	0.302836	-0.500368	0.301747	0	1	NA	NA	-3.20206	0.234583	0.207152	0.584541
AKR7A2	NA	NA	NA	NA	-0.356415	0.00546186	-0.149559	0.328743	0.217607	0.100093	0.111604	0.377156	0.0424542	0.7432	NA	NA	0.372222	0.934384	-0.141943	0.389823
AKR7A3	NA	NA	NA	NA	NA	NA	NA	NA	0.456597	0.309125	0.389101	0.365223	0.308079	0.2449	NA	NA	1.45207	0.747466	0.420935	0.441137
AKR7L	NA	NA	NA	NA	NA	NA	NA	NA	NA	NA	NA	NA	NA	NA	NA	NA	0	1	-0.260031	0.585334
Akt1	-0.139182	0.162213	-0.0806922	0.419939	-0.268316	0.0199402	-0.427782	0.00119887	0.182863	0.0615032	0.054907	0.550112	-0.144741	0.18645	0.0786753	0.659533	3.00816	0.288117	-0.123574	0.319097
Akt1s1	0.142908	0.269159	0.0592595	0.564675	NA	NA	NA	NA	0.211885	0.15358	0.0662743	0.637676	0.0469917	0.7174	-0.0282099	0.783507	-0.867663	0.639069	0.149183	0.245476
Akt2	0.105923	0.227915	0.0562678	0.545761	NA	NA	NA	NA	0.117251	0.232882	0.0271854	0.766591	0.064276	0.5545	-0.0280997	0.796885	0.294505	0.885782	-0.13514	0.201225
Akt3	-0.327384	0.229562	-0.225165	0.397149	NA	NA	NA	NA	-0.13127	0.339433	0.0778203	0.538411	0.0455605	0.6707	0.433292	0.303238	-4.05976	0.358971	0.0988409	0.450023
Aktip	-0.0870406	0.500864	0.0221634	0.894343	NA	NA	NA	NA	0.0755645	0.561646	0.0512614	0.686043	0.0851939	0.5787	-0.104492	0.591343	1.5657	0.306379	0.0921644	0.389176
Alad	0.0658059	0.557561	-0.0563696	0.661351	NA	NA	NA	NA	0.780719	1.01e-10	-0.0163703	0.891798	0.0179228	0.91395	-0.170966	0.20152	2.41696	0.425198	0.155013	0.291349
Alas1	0.940739	1.52925e-05	0.30625	0.409239	0.694557	3.52199e-06	0.134977	0.380139	-0.11641	0.385171	0.0790033	0.522331	-0.073268	0.56915	1.07241	1.94e-05	-2.28863	0.606682	-0.0540877	0.596088
Alas2	-0.0143484	0.921424	0.0258572	0.870383	NA	NA	NA	NA	-0.914056	0.662551	-0.597114	0.756774	inf	1	0.114304	0.5534	1.81225	0.109038	0.0701423	0.930414
Alcam	-0.799342	4.03794e-08	-0.253863	0.149905	NA	NA	NA	NA	-0.257972	0.0138494	-0.02274	0.795344	-0.154328	0.15245	-0.460986	0.00124677	4.04572	0.0896758	0.0412149	0.78945
Aldh16a1	-0.521733	2.32473e-08	-0.0343969	0.780244	NA	NA	NA	NA	0.740671	0.000136933	0.220459	0.266139	NA	NA	-0.771633	1.11e-08	-1.10123	0.563193	-0.374005	0.0776455
Aldh18a1	0.0474816	0.888616	0.130327	0.645969	NA	NA	NA	NA	-0.32982	0.000653007	0.107138	0.202987	-0.114281	0.26475	-0.534263	0.397662	0.372245	0.93438	-0.123237	0.232435
Aldh1a1	0.103093	0.23998	-0.0929475	0.268828	NA	NA	NA	NA	-0.060848	0.483594	0.232759	0.00512238	-0.301342	1	0.432181	0.00046031	5.31119	0.233678	0.216818	0.391542
Aldh1a2	0.359408	0.766932	-0.415086	0.741556	NA	NA	NA	NA	0.503825	0.577902	-0.743706	0.458652	inf	1	0.341186	0.784445	0	1	0.487144	0.415536
Aldh1a3	-0.0467595	0.952465	1.30676	0.0368203	NA	NA	NA	NA	-1.39656	0.000247179	0.320501	0.290806	0.235776	1	0.345871	0.686636	0.803777	0.556364	0.0199216	0.89012
Aldh1b1	-0.285131	0.157445	0.280409	0.215879	NA	NA	NA	NA	0.0423802	0.790728	0.139373	0.34772	-0.0060796	0.9748	-0.077495	0.719158	-2.05792	0.641123	-0.0954256	0.335121
Aldh1l1	-0.279612	0.00203582	0.0441711	0.690621	NA	NA	NA	NA	1.69195	0.269105	1.13283	0.474393	-0.0775985	1	-1.2021	2.21e-16	-1.68862	0.577654	-0.241624	0.47544
ALDH1L1-AS1	NA	NA	NA	NA	NA	NA	NA	NA	NA	NA	NA	NA	NA	NA	NA	NA	-1.68593	0.58533	-0.102152	0.939781
Aldh1l2	-1.57072	0.0234755	-0.433688	0.455798	NA	NA	NA	NA	-2.49235	1.81e-39	0.139112	0.357216	-0.000255	0.9979	-2.45203	0.00036527	1.48451	0.406321	0.0633423	0.742058
Aldh2	-0.126134	0.152295	-0.0487311	0.619025	-0.908477	8.32279e-07	0.653307	0.000131667	-0.980799	2.19e-16	0.0343092	0.735663	0.139661	0.18685	-0.424735	3.92e-07	-0.810359	0.755653	-0.0994208	0.406437
Aldh3a1	1.28321	0.488013	NA	NA	NA	NA	NA	NA	-0.399918	0.579537	-0.686681	0.330142	0.187604	1	-0.385952	0.903948	1.30156	0.648704	-1.26255	0.299377
Aldh3a2	1.61784	7.52696e-29	0.457534	0.00115931	0.225587	0.0239057	-0.0697586	0.570569	-0.454108	2.88e-05	-0.0881357	0.362506	-0.214579	0.0366	2.01471	1.33e-56	3.72575	0.160286	0.00244902	0.978175
Aldh3b1	-0.0169788	0.952746	0.269166	0.454557	NA	NA	NA	NA	0.841769	0.0959421	-0.0560184	0.920912	-1.07345	1	-0.0982807	0.860928	1.89301	0.288931	-0.127132	0.796908
Aldh4a1	0.250038	0.0015551	0.145242	0.19121	NA	NA	NA	NA	0.41217	0.0116511	0.00451454	0.977577	-0.0797067	0.53335	-0.0287564	0.832342	-5.56189	0.0450302	-0.244623	0.212141
Aldh5a1	0.30826	0.000969497	-0.0346391	0.811564	NA	NA	NA	NA	-0.0531929	0.771911	0.110648	0.50587	0.145033	0.4039	0.297361	0.00228863	3.537	0.263257	-0.065965	0.611985
Aldh6a1	0.0740097	0.356233	-0.102191	0.46464	NA	NA	NA	NA	0.0194342	0.88059	-0.05393	0.649113	0.0268664	0.8492	0.137702	0.291861	-0.057053	0.961609	-0.0733039	0.492794
Aldh7a1	0.235524	0.0299198	-0.014556	0.894561	-1.00159	0.0404283	-0.824836	0.234361	0.169619	0.0710777	-0.158023	0.0795318	NA	NA	-0.0183807	0.873161	1.86331	0.678985	0.151277	0.101156
Aldh8a1	-0.0617309	0.469454	-0.000137846	0.999196	NA	NA	NA	NA	2.50421	7.22e-06	0.246633	0.767005	-0.0936664	1	-0.373034	0.00213776	1.18058	0.793731	-0.319775	0.369663
Aldh9a1	0.696196	3.99259e-13	0.124962	0.272543	-0.399627	0.00518511	0.107147	0.494474	0.116339	0.344198	0.0258986	0.824439	-0.155958	0.13625	0.537534	1.44e-08	4.74958	0.0501897	-0.011922	0.916012
Aldoa	0.429096	5.96195e-05	0.275069	0.0253944	0.691969	0.00111191	0.129427	0.582698	-0.291864	0.000995717	0.238539	0.00455551	-0.106278	0.3264	0.521165	0.00015432	-1.55421	0.597146	0.0862475	0.586614
Aldoc	0.485404	0.0749924	0.151893	0.412276	-2.26826	1.23371e-06	0.517422	0.179381	-0.180627	0.350319	0.338582	0.0731108	-0.12083	0.2714	-0.674714	0.0532	1.45203	0.747471	0.301444	0.0405921
Alg1	0.280338	0.0161572	0.0768777	0.588507	NA	NA	NA	NA	-0.346697	0.0285295	-0.0749865	0.586714	0.0527771	0.71645	-0.0487702	0.83251	-0.845104	0.523464	-0.209612	0.067649
ALG10	NA	NA	NA	NA	NA	NA	NA	NA	-0.302546	0.0233941	-0.0440864	0.716831	-0.149466	0.81485	NA	NA	1.86565	0.655224	-0.0291493	0.747227
Alg10b	-0.290692	0.00704005	-0.336509	0.105816	NA	NA	NA	NA	-0.234231	0.155937	0.0781546	0.596298	-0.0720052	0.5323	-0.413925	0.0103845	1.7103	0.662804	-0.049016	0.667943
Alg11	0.0704696	0.54022	-0.171997	0.171728	NA	NA	NA	NA	0.138675	0.25473	-0.0839611	0.479152	-0.120424	0.6199	0.193608	0.188753	1.45146	0.747568	0.019469	0.864745
Alg12	-0.0502478	0.838788	0.0482154	0.827113	NA	NA	NA	NA	0.263127	0.106221	-0.0324833	0.840616	0.230743	0.14995	-0.713778	0.00179289	5.90095	0.00204533	-0.181893	0.188976
Alg13	-0.310282	0.132518	-0.527158	0.0138875	NA	NA	NA	NA	0.0170058	0.893368	-0.15084	0.2102	0.0764157	0.54915	0.271882	0.221098	0.746719	0.812611	0.11834	0.305169
Alg14	0.385414	0.0292547	-0.00897727	0.960687	NA	NA	NA	NA	0.31355	0.179064	-0.0391514	0.867017	0.25329	0.23495	0.120925	0.45069	2.71378	0.503395	0.146273	0.483888
ALG1L2	NA	NA	NA	NA	NA	NA	NA	NA	-0.435526	0.331491	0.0365334	0.926793	NA	NA	NA	NA	3.21308	0.281337	-0.45224	0.202212
ALG1L9P	NA	NA	NA	NA	NA	NA	NA	NA	NA	NA	NA	NA	NA	NA	NA	NA	-1.66481	0.441509	-0.448824	0.223448
Alg2	0.190085	0.218199	0.130381	0.470496	NA	NA	NA	NA	0.021755	0.893571	-0.0515554	0.733827	0.115328	0.35875	-0.588291	0.0146799	0	1	0.139806	0.159587
Alg3	-0.0595657	0.746326	-0.102065	0.506087	NA	NA	NA	NA	-0.172563	0.36038	0.0748743	0.664115	0.058975	0.602	0.203926	0.266961	-1.3888	0.519834	-0.00209792	0.986731
Alg5	0.0106808	0.931379	0.0485811	0.705724	NA	NA	NA	NA	-0.305667	0.135424	-0.158509	0.406236	0.333269	0.01015	-0.0068101	0.958311	-5.67017	NA	0.107183	0.477481
Alg6	-0.0872382	0.636432	-0.204114	0.274423	NA	NA	NA	NA	-0.191213	0.337544	-0.262054	0.164164	0.0544621	0.6448	-0.254225	0.314335	3.28505	0.240725	-0.0185453	0.87006
Alg8	0.216544	0.334368	-0.169129	0.446844	0.169522	0.412436	0.0625307	0.794393	-0.0108795	0.942215	0.0245964	0.860363	-0.033364	0.7674	0.38421	0.168362	0	1	-0.0760899	0.435308
Alg9	0.185857	0.103619	0.0436264	0.722051	NA	NA	NA	NA	0.000300248	0.998151	-0.00622682	0.959116	0.22989	0.1642	-0.259361	0.0745876	3.99028	0.207156	0.0444669	0.760265
ALK	NA	NA	NA	NA	NA	NA	NA	NA	2.11106	6.75e-08	0.21773	0.688695	2.46529	1	NA	NA	1.21484	0.497297	0.159075	0.863769
ALKAL1	NA	NA	NA	NA	NA	NA	NA	NA	-1.09165	0.324612	-0.0132061	0.988356	NA	NA	NA	NA	NA	NA	-0.481336	0.416397
ALKAL2	NA	NA	NA	NA	NA	NA	NA	NA	1.95979	0.0175526	0.270232	0.805805	NA	NA	NA	NA	-2.62017	0.309264	0.266161	0.795655
Alkbh1	-0.0712295	0.738342	-0.127362	0.555894	NA	NA	NA	NA	-0.17462	0.391327	-0.0213813	0.909836	0.108289	0.4374	0.258605	0.354322	2.74225	0.540766	-0.0915538	0.471073
Alkbh2	-0.318125	0.226262	-0.35748	0.163129	NA	NA	NA	NA	0.10216	0.604203	0.117091	0.527087	-0.0212683	0.87345	-0.184696	0.773025	2.0399	0.650214	0.0686039	0.611027
Alkbh3	0.263856	0.0396669	0.151386	0.346687	NA	NA	NA	NA	-0.00263699	0.990462	0.00259778	0.99014	0.23584	0.10495	0.247663	0.212995	1.31401	0.770902	0.0367665	0.78022
ALKBH3-AS1	NA	NA	NA	NA	NA	NA	NA	NA	NA	NA	NA	NA	NA	NA	NA	NA	4.93598	0.0110135	-0.422482	0.626798
Alkbh4	-0.196146	0.333728	0.0476756	0.822844	NA	NA	NA	NA	0.151486	0.473369	0.14339	0.479384	0.0436193	0.7307	-1.03475	0.0250747	0	1	0.017262	0.900315
Alkbh5	-0.127654	0.162993	-0.249673	0.0638029	NA	NA	NA	NA	-0.234051	0.0319077	0.126681	0.179188	-0.307354	0.00225	-0.223463	0.00863828	2.74909	NA	0.094065	0.350354
Alkbh6	0.536369	0.00129418	0.414758	0.0340983	NA	NA	NA	NA	0.161298	0.491873	0.0194331	0.932	0.108665	0.4816	0.349574	0.123518	2.07799	0.644064	-0.156041	0.295967
Alkbh7	-0.193146	0.315518	-0.0333223	0.887426	NA	NA	NA	NA	0.460638	0.00159905	0.102335	0.496934	-0.0926455	0.603	-0.232252	0.385158	1.59417	0.72357	-0.16548	0.400344
Alkbh8	-0.167867	0.319226	-0.653103	0.00121871	NA	NA	NA	NA	0.622225	0.00163126	0.0746368	0.714389	NA	NA	-0.395566	0.0649316	1.67036	0.710861	0.122416	0.374929
ALLC	NA	NA	NA	NA	NA	NA	NA	NA	-1.58527	0.270933	-0.552039	0.648519	0.269861	1	NA	NA	NA	NA	-0.227596	0.703066
Alms1	0.169336	0.569509	-0.07209	0.815581	NA	NA	NA	NA	-0.294705	0.0254104	-0.0202591	0.868027	NA	NA	0.450371	0.448269	2.65253	0.163121	0.0170162	0.906693
ALMS1-IT1	NA	NA	NA	NA	NA	NA	NA	NA	NA	NA	NA	NA	NA	NA	NA	NA	0	1	-0.303274	0.237964
ALMS1P1	NA	NA	NA	NA	NA	NA	NA	NA	NA	NA	NA	NA	NA	NA	NA	NA	1.24096	0.783382	-0.160617	0.907508
Alox12	0.236408	0.655736	-0.111761	0.871012	NA	NA	NA	NA	0.282646	0.538147	-0.285761	0.551775	0.449956	0.04005	0.0335709	0.972603	-0.0356743	0.982679	0.0222005	0.932584
ALOX12-AS1	NA	NA	NA	NA	NA	NA	NA	NA	NA	NA	NA	NA	NA	NA	NA	NA	-0.196712	0.941989	-0.359229	0.457842
ALOX12B	NA	NA	NA	NA	NA	NA	NA	NA	-1.10029	0.413771	0.447658	0.655351	0.633261	1	NA	NA	-2.57447	0.268562	-0.0424158	0.914919
ALOX12P2	NA	NA	NA	NA	NA	NA	NA	NA	NA	NA	NA	NA	NA	NA	NA	NA	0	1	-0.269721	0.243184
Alox15	1.04539	0.340887	1.57087	0.147461	NA	NA	NA	NA	1.85456	0.00016205	0.49384	0.41861	-0.263593	1	NA	NA	0.744144	0.869244	0.67207	0.243985
ALOX15B	NA	NA	NA	NA	NA	NA	NA	NA	1.09649	0.762564	1.57937	0.64438	0.159694	1	NA	NA	-1.75799	0.691082	0.351522	0.393748
ALOX15P1	NA	NA	NA	NA	NA	NA	NA	NA	NA	NA	NA	NA	NA	NA	NA	NA	-3.77171	0.312523	-0.395704	0.570313
Alox5	NA	NA	0.216876	0.874529	NA	NA	NA	NA	-1.41539	0.00106139	-0.542372	0.12538	0.651886	1	NA	NA	NA	NA	0.209426	0.540068
Aloxe3	1.43449	0.364924	1.2967	0.334735	NA	NA	NA	NA	-0.175576	0.92517	0.724833	0.636456	0.217835	1	NA	NA	0.37223	0.934383	0.293686	0.526971
ALPG	NA	NA	NA	NA	NA	NA	NA	NA	4.70425	0.0606876	1.43398	0.77415	NA	NA	NA	NA	1.08741	0.809746	-0.0229988	0.88522
Alpk1	-0.359116	0.30482	0.325044	0.258693	NA	NA	NA	NA	0.503995	0.0616253	-0.152416	0.591455	-0.0297647	0.848	0.158546	0.782085	0	1	0.341286	0.562031
ALPK2	NA	NA	NA	NA	NA	NA	NA	NA	2.54978	5.09e-09	0.113549	0.703985	NA	NA	NA	NA	0.372245	0.93438	-0.808892	0.0674187
ALPK3	NA	NA	NA	NA	NA	NA	NA	NA	-0.145135	0.236895	0.0329935	0.771742	NA	NA	0.187266	0.905022	4.36415	0.285417	-0.171227	0.201351
Alpl	1.5133	6.8091e-16	0.863971	6.1557e-06	NA	NA	NA	NA	-2.81562	3.24e-15	-0.131301	0.805597	0.109698	0.29835	2.14407	6.59e-20	0	1	-0.0688794	0.41231
ALPP	NA	NA	NA	NA	1.08626	0.757914	-1.54183	0.720537	0.901045	0.293475	-0.331878	0.746656	NA	NA	NA	NA	0	NA	-0.163006	0.386864
Als2	0.119125	0.213468	-0.416928	0.00176148	NA	NA	NA	NA	-0.124502	0.234328	-0.0820777	0.418185	-0.0910525	0.38775	-0.474204	5.44e-07	3.19872	0.474798	0.0243233	0.8298
Als2cl	0.343088	0.00418416	-0.0305488	0.796504	NA	NA	NA	NA	-0.519547	0.0110695	-0.345556	0.0831185	0.0798862	1	0.514426	3.55e-06	4.63053	0.198568	-0.290628	0.0609594
ALX1	NA	NA	NA	NA	NA	NA	NA	NA	2.57297	5.58e-07	0.192366	0.802556	-0.170955	1	NA	NA	NA	NA	0.229495	0.291975
ALX3	NA	NA	NA	NA	NA	NA	NA	NA	0.0401234	0.860088	0.153937	0.450123	-1.40594	1	NA	NA	0.0806349	0.965485	-0.292026	0.222441
ALX4	NA	NA	NA	NA	NA	NA	NA	NA	1.43662	0.131494	-0.249707	0.841515	0.468133	1	NA	NA	2.37965	0.596223	-0.413939	0.393969
Alyref	-0.0357356	0.834671	-0.105743	0.612947	NA	NA	NA	NA	-0.106306	0.529844	0.151368	0.329273	-0.0841103	0.45735	-0.481226	0.0472686	0	1	-0.0573874	0.599468
Amacr	0.476454	0.000254446	0.103231	0.4653	0.616292	0.844979	2.27094	0.428027	0.229246	0.215834	0.0155947	0.93133	-0.149523	0.41835	0.220479	0.0277918	0.372202	0.934388	0.200344	0.251185
Ambra1	0.441365	2.482e-05	0.365233	0.00707166	NA	NA	NA	NA	-0.0153414	0.904956	-0.0193128	0.873311	-0.0489101	0.69135	0.298716	0.0160755	-1.42289	0.549513	-0.200953	0.0417196
Amd1	-0.21439	0.0413688	-0.204583	0.142668	NA	NA	NA	NA	0.483213	3.23e-05	0.00227246	0.983453	0.0178985	0.86315	-0.0156965	0.959827	-0.347812	0.818594	0.0252123	0.775173
Amdhd1	-0.370492	0.0119033	-0.0392051	0.805383	NA	NA	NA	NA	1.36418	0.113809	0.605656	0.524628	#NAME?	1	-0.806874	2.88e-06	2.10697	0.639401	0.0839531	0.815769
Amdhd2	0.186948	0.216642	0.105252	0.510845	0.60192	0.0648803	0.676826	0.0645534	0.41109	0.0503479	-0.0330118	0.879493	NA	NA	0.320466	0.0981326	4.04417	0.0660777	-0.464107	0.00777531
Amer1	-0.778292	0.000139078	-0.282867	0.167119	-0.73063	0.286	0.1163	0.874828	0.631079	2.06e-06	-0.0642101	0.636337	0.0924817	0.41855	0.267879	0.272363	0.372245	0.93438	-0.204462	0.0500491
Amer2	1.54391	0.00930984	0.428741	0.626047	NA	NA	NA	NA	0.331937	0.219691	-0.119283	0.66537	0.251553	1	0.238238	0.857858	-4.77154	0.227432	-0.475658	0.422438
AMER3	NA	NA	NA	NA	NA	NA	NA	NA	-0.12841	0.883743	-0.293071	0.735509	-0.055585	1	NA	NA	0	1	0.434561	0.414261
Amfr	0.0805818	0.223871	-0.0176561	0.867837	NA	NA	NA	NA	0.019644	0.862988	0.0411667	0.688091	NA	NA	-0.0440494	0.66801	-0.879904	NA	-0.0402039	0.726017
AMH	NA	NA	NA	NA	NA	NA	NA	NA	0.0834969	0.775719	0.167267	0.546188	0.0945118	1	-0.798391	0.751338	0	1	-0.341364	0.470763
Amhr2	1.40677	0.0806999	0.592423	0.440864	3.55937	0.34845	NA	NA	0.0936947	0.909136	0.44208	0.547409	0.396102	0.1474	0.588166	0.648968	NA	NA	-0.154752	0.753168
Amigo1	-0.670133	0.0130148	-0.563348	0.0355481	NA	NA	NA	NA	-0.547226	0.013973	0.18443	0.330481	0.418977	1	0.0418194	0.86864	5.37093	0.0275356	-0.0665324	0.803585
Amigo2	0.696685	2.52085e-05	0.285161	0.206636	-0.197348	0.722974	0.0369735	0.949844	0.386895	0.208272	0.453796	0.112289	-0.0551824	0.75785	1.30642	3.7e-08	-4.11489	NA	0.0782858	0.753442
Amigo3	-0.31217	0.603487	0.396161	0.445594	NA	NA	NA	NA	0.206884	0.551591	-0.0878389	0.801076	0.278624	0.43775	-0.26257	0.717117	4.59864	0.0370698	-0.131813	0.599837
Ammecr1	-0.146558	0.652924	-0.400491	0.21946	NA	NA	NA	NA	-0.430174	0.0270663	-0.0819136	0.639953	-0.0396746	0.7498	-0.187621	0.55127	1.6208	0.316191	0.0332987	0.707059
Ammecr1l	-0.0687852	0.512881	-0.264713	0.164759	NA	NA	NA	NA	-0.0633685	0.566353	-0.106658	0.297435	-0.0474879	0.683	-0.0526043	0.687261	-0.226279	0.871128	-0.0253368	0.809692
Amn	2.6586	0.000103601	0.788507	0.40596	NA	NA	NA	NA	0.314539	0.682128	0.836753	0.19045	NA	NA	5.33827	2.05e-11	-0.495596	0.694768	-0.18679	0.17075
Amn1	0.0104586	0.969015	-0.645997	0.0158834	NA	NA	NA	NA	-0.126562	0.51435	0.0050104	0.97773	0.1433	0.28755	0.458378	0.0205847	1.3074	0.695362	0.251543	0.084641
Amot	0.110041	0.548033	0.0782556	0.787055	NA	NA	NA	NA	1.22189	3.1e-44	-0.301833	0.000478493	-0.0041484	0.97695	0.887325	1.2e-05	2.59025	0.563704	-0.132162	0.267284
Amotl1	-0.0237213	0.8421	-0.246991	0.139396	NA	NA	NA	NA	0.410442	2.54e-06	0.0429335	0.607334	-0.2737	0.0071	0.597658	0.00129122	4.31652	0.0523374	-0.104394	0.396129
Amotl2	0.0432421	0.75851	-0.172473	0.241412	NA	NA	NA	NA	-0.618321	3.67e-13	0.259466	0.000546113	NA	NA	0.827019	2.23e-10	0.109731	0.967464	-0.413407	0.00238942
Ampd2	-0.103355	0.458476	0.139912	0.316706	NA	NA	NA	NA	-0.363025	0.00945016	0.164829	0.189041	0.0345344	0.7972	-0.782567	0.00021907	0.372216	0.934385	-0.186663	0.142882
Ampd3	0.0786481	0.783978	-0.485754	0.125328	NA	NA	NA	NA	-0.595294	0.0679664	0.0773336	0.78321	-0.105788	0.4227	0.300516	0.551629	5.64951	0.000223084	0.11118	0.541423
AMPH	NA	NA	NA	NA	NA	NA	NA	NA	-1.54539	9.44e-10	-0.113282	0.55857	NA	NA	NA	NA	NA	NA	0.0121734	0.949816
Amt	-0.130679	0.318468	-0.0942419	0.460225	NA	NA	NA	NA	-0.0200917	0.884645	0.0566035	0.685265	0.198212	0.0884	-0.286504	0.0676874	0.953204	0.505593	-0.14164	0.201799
AMY1A	NA	NA	NA	NA	-1.37435	0.0342668	-0.0922154	0.900488	0.773404	0.661574	-0.739943	0.749091	NA	NA	NA	NA	NA	NA	0.283747	0.739917
AMY1B	NA	NA	NA	NA	NA	NA	NA	NA	1.67708	0.603738	-1.46033	0.770062	NA	NA	NA	NA	NA	NA	0.283747	0.739917
AMY1C	NA	NA	NA	NA	NA	NA	NA	NA	2.09517	0.482594	-1.46033	0.770062	NA	NA	NA	NA	NA	NA	0.283747	0.739917
AMY2A	NA	NA	NA	NA	-0.407604	0.25801	-0.213	0.583084	-0.906733	0.71758	-1.00967	0.678236	1.2918	1	NA	NA	NA	NA	0.300808	0.631406
AMY2B	NA	NA	NA	NA	-0.502074	0.141703	0.340467	0.247167	0.486	0.0128202	0.000939674	0.996349	-0.379462	0.21795	NA	NA	0	1	0.00569365	0.978477
Amz1	0.208431	0.598825	0.726354	0.0916734	NA	NA	NA	NA	0.547656	0.00225959	0.102799	0.569003	0.225527	1	0.460195	0.53021	-0.258658	0.633421	-0.384792	0.296306
Amz2	0.0101662	0.93005	0.0689114	0.5722	0.317354	0.161275	-0.136165	0.608664	-0.319205	0.00510148	0.0878923	0.409062	NA	NA	0.13322	0.42542	4.94365	0.0597646	0.2108	0.107893
Anapc1	-0.0118497	0.917764	-0.28015	0.0423081	NA	NA	NA	NA	-0.0735753	0.460096	0.04034	0.65885	-0.136009	0.19845	-0.265992	0.046918	-2.0166	0.413976	-0.0581207	0.557894
Anapc10	-0.0284242	0.919325	0.309485	0.302441	NA	NA	NA	NA	0.144284	0.51751	0.035168	0.870116	0.166255	0.1984	-0.214455	0.459885	0.644908	0.618868	0.184966	0.128233
Anapc11	0.0837569	0.506197	0.189483	0.208817	NA	NA	NA	NA	-0.196456	0.165169	-0.0139692	0.913115	0.134228	0.21405	-0.370247	0.00563989	-0.101692	0.945063	-0.181982	0.339642
Anapc13	-0.112192	0.352913	-0.0508113	0.717325	NA	NA	NA	NA	0.00716192	0.952012	0.133818	0.231838	0.0334912	0.75725	-0.166743	0.333236	-0.416208	0.84506	0.00482839	0.969291
Anapc15	-0.219788	0.202683	-0.16602	0.339139	NA	NA	NA	NA	0.112454	0.527048	-0.0984983	0.569403	0.0734632	0.58345	0.841234	0.0146158	-1.25141	0.717322	0.0923748	0.50215
Anapc16	0.0892446	0.557495	0.0297033	0.834481	NA	NA	NA	NA	-0.0666946	0.512335	0.0494717	0.60032	0.00013759	0.9975	-0.0993796	0.46039	-0.00841649	0.995742	0.0229388	0.858772
ANAPC1P1	NA	NA	NA	NA	NA	NA	NA	NA	NA	NA	NA	NA	NA	NA	NA	NA	0	1	0.028618	0.891388
ANAPC1P2	NA	NA	NA	NA	NA	NA	NA	NA	NA	NA	NA	NA	NA	NA	NA	NA	0	1	-0.0564187	0.661813
ANAPC1P4	NA	NA	NA	NA	NA	NA	NA	NA	NA	NA	NA	NA	NA	NA	NA	NA	2.88437	0.519747	-0.00514266	0.970464
Anapc2	-0.0261701	0.788366	0.0273268	0.831199	NA	NA	NA	NA	0.392203	0.00797873	0.1037	0.467572	0.0605373	0.7819	-0.305308	0.0136401	1.59415	0.723573	-0.343146	0.04586
Anapc4	-0.0628827	0.692217	-0.214803	0.190658	NA	NA	NA	NA	0.307273	0.0353942	-0.0521686	0.713549	0.133365	0.20425	-0.240898	0.149488	0.372192	0.934389	-0.0367641	0.726005
Anapc5	0.0471352	0.571966	-0.0627807	0.521476	NA	NA	NA	NA	0.0809447	0.434116	0.0257901	0.790159	-0.0139672	0.9059	0.322624	0.00168132	-2.15383	0.543792	-0.070391	0.544436
Anapc7	0.0616053	0.664197	-0.082516	0.536724	NA	NA	NA	NA	-0.184768	0.140603	0.00148628	0.989756	0.0947242	0.39175	-0.0292702	0.872283	0.55284	0.828576	-0.0694855	0.438569
Ang	-0.927182	0.00483599	-0.168492	0.685595	NA	NA	NA	NA	-0.252008	0.680709	0.382169	0.475319	0.0932026	0.8197	-1.66937	0.00045659	4.96567	0.106371	0.41311	0.284094
Angel1	0.395294	0.0208272	0.235185	0.200291	NA	NA	NA	NA	-0.254572	0.0462503	-0.0589892	0.616567	0.013497	0.9048	0.771759	0.00424982	0.768561	0.86499	-0.221363	0.145551
Angel2	0.210034	0.152667	0.258528	0.0953603	NA	NA	NA	NA	0.0103238	0.934966	-0.115891	0.359311	-0.0038266	0.96995	0.208022	0.304125	-0.661271	0.814643	0.000870879	0.9933
Angpt1	0.229899	0.566428	-0.492558	0.347455	NA	NA	NA	NA	0.0106309	0.982585	-0.216782	0.652144	-0.108789	1	0.76004	0.22816	4.58609	0.041264	0.0341436	0.766648
Angpt2	0.841747	0.0148975	0.969642	0.0082567	NA	NA	NA	NA	-1.37827	0.00591546	-0.215575	0.60849	0.0308139	0.88235	0.566866	0.193512	0.833856	0.449187	-0.497748	0.296395
Angpt4	0.332164	0.775008	0.580759	0.599167	NA	NA	NA	NA	-1.10585	0.20607	-0.837302	0.295609	-0.0449434	0.79985	NA	NA	-1.71189	0.489918	0.0454848	0.90426
Angptl1	-0.125979	0.894836	-0.261618	0.797945	NA	NA	NA	NA	-0.744165	0.586918	-0.548272	0.645753	0.0882388	0.88865	0.818709	0.570215	1.30582	0.423036	0.562567	0.686346
Angptl2	-0.460062	0.000566266	0.210565	0.090201	0.305076	0.905316	-3.00716	0.35755	-0.528415	0.052794	-0.112932	0.645228	0.179892	0.1443	-0.0902023	0.724309	2.64786	0.073014	0.0758472	0.661013
Angptl3	-0.0893806	0.218587	0.0203808	0.861291	NA	NA	NA	NA	-1.00186	0.468158	0.170523	0.874813	-0.220505	1	0.146958	0.376369	5.20507	0.0181395	-0.499081	0.659115
Angptl4	0.896573	2.99488e-05	0.0440715	0.816208	NA	NA	NA	NA	-1.19641	0.0134074	0.545823	0.12164	-0.204025	0.47265	0.408423	0.00840114	0.0240175	0.990528	-0.146593	0.548404
Angptl6	-0.0750647	0.587743	0.0866097	0.594495	NA	NA	NA	NA	-0.897535	0.805626	-0.00967631	0.997333	NA	NA	0.210938	0.286193	-0.997904	0.343083	0.0507999	0.839849
Angptl8	-0.964147	0.0876157	-0.387976	0.443547	NA	NA	NA	NA	3.86089	0.212544	NA	NA	NA	NA	-0.325891	0.271232	4.76649	0.0195481	-0.13395	0.920887
Ank1	-1.49091	0.108961	-0.487242	0.514695	0.440755	0.861366	1.62902	0.538653	-1.156	0.00209228	-0.112612	0.716337	-0.0784864	1	-1.51141	0.480304	2.87478	0.460109	-0.110976	0.360548
Ank2	-0.492266	0.124306	0.0656161	0.845365	NA	NA	NA	NA	-0.209623	0.310313	-0.126471	0.445479	NA	NA	0.847977	0.162832	2.99015	0.50438	-0.0580237	0.731343
Ank3	0.0554211	0.759597	0.0566314	0.793294	NA	NA	NA	NA	1.0492	6.72e-24	-0.0775324	0.387968	-0.0427422	0.6715	0.22276	0.405108	2.03489	0.255305	0.0288047	0.853201
ANKAR	NA	NA	NA	NA	NA	NA	NA	NA	-0.086165	0.867148	0.115752	0.805857	0.0715642	0.5856	NA	NA	-0.167572	0.869068	-0.049083	0.881605
ANKDD1A	NA	NA	NA	NA	NA	NA	NA	NA	0.0215492	0.941315	-0.0643598	0.819556	NA	NA	NA	NA	1.51155	0.263514	0.00581462	0.983813
ANKDD1B	NA	NA	NA	NA	NA	NA	NA	NA	-0.702305	0.430876	-1.05254	0.239736	-0.681184	1	NA	NA	2.48395	0.412202	-0.252438	0.111353
ANKEF1	NA	NA	NA	NA	NA	NA	NA	NA	-0.106923	0.520773	-0.00241193	0.987224	-0.133044	1	NA	NA	1.86279	0.67907	0.0904062	0.425686
ANKFN1	NA	NA	NA	NA	NA	NA	NA	NA	2.45192	5.37e-07	-0.378587	0.609483	NA	NA	NA	NA	-0.51776	0.899298	0.669629	0.606363
Ankfy1	0.0343495	0.734595	-0.0787	0.584567	NA	NA	NA	NA	0.0479905	0.622985	-0.0347717	0.705976	-0.0805783	0.45565	-0.112718	0.36766	0.575462	0.740093	-0.139797	0.218583
ANKH	NA	NA	NA	NA	NA	NA	NA	NA	0.505868	0.00220712	0.00994636	0.952158	-0.0879269	0.5171	NA	NA	1.84192	0.140454	-0.0236259	0.840903
Ankhd1	-0.0940123	0.516053	-0.201982	0.195172	NA	NA	NA	NA	-0.131561	0.189258	-0.178943	0.0471643	-0.137682	0.5599	0.160807	0.192283	1.18057	0.793733	-0.00116578	0.992417
ANKHD1-EIF4EBP3	NA	NA	NA	NA	NA	NA	NA	NA	0.118122	0.428103	0.310133	0.0531668	-0.0775148	0.61925	NA	NA	0.806753	0.858343	0.0108097	0.936324
Ankib1	0.118071	0.415333	-0.153122	0.496417	NA	NA	NA	NA	-0.127261	0.240298	-0.108589	0.304181	NA	NA	0.0250853	0.841362	-0.824376	0.729377	-0.0649248	0.513751
ANKK1	NA	NA	NA	NA	NA	NA	NA	NA	-0.229006	0.58323	-0.358694	0.374887	NA	NA	NA	NA	1.18053	0.79374	-0.870351	0.51384
Ankle1	0.00731813	0.994987	-0.56144	0.606006	NA	NA	NA	NA	-0.0633243	0.818843	0.152472	0.547468	0.072267	0.48775	0.453324	0.755044	0.806711	0.85835	-0.150753	0.436291
Ankle2	0.196372	0.0986852	-0.0389432	0.797379	NA	NA	NA	NA	-0.104364	0.302862	-0.0346848	0.711292	NA	NA	-0.0812572	0.548447	2.28154	0.284517	-0.0799529	0.417029
Ankmy1	NA	NA	-0.6174	0.741712	NA	NA	NA	NA	0.217056	0.286994	0.111391	0.570744	0.41736	1	NA	NA	-0.872591	0.394872	0.0366184	0.886177
Ankmy2	-0.0270704	0.874675	0.154443	0.431578	NA	NA	NA	NA	0.0256552	0.853564	-0.0759716	0.565001	0.196666	0.16065	-0.051564	0.779342	0	1	0.0829968	0.48556
Ankra2	-0.194675	0.323688	-0.105702	0.645043	NA	NA	NA	NA	-0.0230884	0.883306	0.126591	0.383278	0.0938069	0.4972	0.0811082	0.680432	1.94132	0.617579	0.0373068	0.784157
Ankrd1	0.735111	0.369911	0.723326	0.42956	NA	NA	NA	NA	0.786585	1.93e-08	0.221707	0.147352	-0.731599	5e-05	0.404486	0.620421	0	1	-0.156859	0.530857
Ankrd10	-0.114354	0.532118	-0.248278	0.209672	0.15709	0.491431	-0.396994	0.0716795	0.20519	0.0211177	-0.0814267	0.3237	-0.099205	0.42485	0.561281	0.00462762	-0.459083	0.813853	-0.168737	0.183539
Ankrd11	0.117039	0.274976	-0.007861	0.947165	NA	NA	NA	NA	-0.412999	1.89e-06	-0.0381799	0.651191	-0.0831418	0.43195	0.301497	0.0110463	1.7602	0.247016	0.146616	0.391191
Ankrd12	-0.28023	0.126041	0.0174583	0.908861	NA	NA	NA	NA	0.070078	0.562406	-0.055987	0.620577	NA	NA	1.17529	5.14e-05	3.42864	0.219132	0.228006	0.204827
Ankrd13a	-0.0315603	0.821822	0.00414382	0.978999	NA	NA	NA	NA	0.122271	0.380996	-0.0506517	0.703564	0.00032011	0.9971	-0.229501	0.0983314	5.52389	0.00610216	0.0820176	0.473895
Ankrd13b	-0.213455	0.380764	0.293065	0.208726	NA	NA	NA	NA	-0.684945	0.00574601	0.0088202	0.966805	-0.422274	0.0494	1.17089	0.00027842	2.60964	0.482414	-0.221638	0.319282
Ankrd13c	-0.225007	0.0483308	-0.208894	0.174176	NA	NA	NA	NA	0.0332091	0.802005	-0.0314704	0.798698	0.110091	0.3492	-0.350304	0.0437423	-0.692289	0.780083	0.208788	0.0848589
Ankrd13d	0.906111	0.143625	0.631037	0.339841	NA	NA	NA	NA	0.145328	0.398304	0.110617	0.499365	NA	NA	-0.187225	0.915895	1.76608	0.501337	-0.0996608	0.538009
Ankrd16	-0.317565	0.0748605	-0.124647	0.426527	NA	NA	NA	NA	-0.0185907	0.948014	0.222909	0.387341	0.241948	0.18075	0.29568	0.158428	NA	NA	-0.105417	0.655905
Ankrd17	0.00855904	0.939129	-0.0781373	0.594966	NA	NA	NA	NA	-0.0845811	0.374583	-0.0510292	0.564557	-0.134982	0.1922	0.244146	0.0551425	2.38453	0.104052	0.0403215	0.795573
ANKRD18A	NA	NA	NA	NA	NA	NA	NA	NA	-0.548526	0.0274886	0.101874	0.61892	-0.0806459	0.62285	NA	NA	-1.71439	0.584685	0.0711932	0.770654
ANKRD18B	NA	NA	NA	NA	NA	NA	NA	NA	-1.21284	0.0129564	0.186609	0.613267	NA	NA	NA	NA	0	1	0.199867	0.49438
ANKRD18CP	NA	NA	NA	NA	NA	NA	NA	NA	NA	NA	NA	NA	NA	NA	NA	NA	2.22646	0.526116	0.168756	0.316164
ANKRD19P	NA	NA	NA	NA	NA	NA	NA	NA	NA	NA	NA	NA	NA	NA	NA	NA	1.5072	0.0997353	-0.0206994	0.884511
Ankrd2	-1.57367	0.0312456	-0.0240435	0.967125	NA	NA	NA	NA	1.2287	0.438695	-0.00860395	0.996438	1.34214	1	-1.36418	0.317603	NA	NA	0.598183	0.576049
ANKRD20A1	NA	NA	NA	NA	NA	NA	NA	NA	0.0525688	0.942839	-0.0484469	0.945371	NA	NA	NA	NA	NA	NA	0.338087	0.731407
ANKRD20A21P	NA	NA	NA	NA	NA	NA	NA	NA	NA	NA	NA	NA	NA	NA	NA	NA	0.37222	0.934384	-0.0532911	0.95339
ANKRD20A5P	NA	NA	NA	NA	NA	NA	NA	NA	NA	NA	NA	NA	NA	NA	NA	NA	0	1	-0.553953	0.166288
Ankrd23	0.124827	0.677039	-0.383069	0.308511	NA	NA	NA	NA	0.106055	0.753793	0.0538033	0.869231	0.111889	0.5563	0.251554	0.938239	2.12348	0.190148	-0.315121	0.269819
Ankrd24	-0.0391949	0.853209	-0.176953	0.436466	NA	NA	NA	NA	-1.1445	0.061659	0.00232118	0.996285	-0.0941994	0.43255	0.407666	0.177478	NA	NA	0.246797	0.213211
Ankrd26	-0.100118	0.695176	-0.328037	0.17995	-0.208422	0.766977	-1.39029	0.136821	-0.204883	0.171772	-0.135514	0.341556	0.134999	0.18955	-0.0829231	0.731408	0	1	0.216956	0.183612
Ankrd27	0.0300623	0.76785	-0.118191	0.296512	NA	NA	NA	NA	-0.140217	0.257698	0.0512308	0.66211	-0.0041958	0.9709	0.210247	0.103118	-1.402	0.705796	-0.0704811	0.554733
Ankrd28	0.0325953	0.781951	-0.0978821	0.623854	NA	NA	NA	NA	0.172533	0.1305	-0.0230453	0.832495	-0.094185	0.3896	-0.205128	0.106302	0.601888	0.713824	-0.0240745	0.788397
Ankrd29	0.00808049	0.989482	-1.13932	0.125224	NA	NA	NA	NA	-0.258557	0.766608	-0.808716	0.35437	NA	NA	-0.170415	0.813923	2.3571	0.599744	0.171633	0.646255
ANKRD30B	NA	NA	NA	NA	NA	NA	NA	NA	-0.886144	0.822853	1.31926	0.593441	NA	NA	NA	NA	0	1	-0.748977	0.460947
ANKRD31	NA	NA	NA	NA	NA	NA	NA	NA	0.381772	0.687092	-0.385842	0.704521	0.168113	0.2548	NA	NA	NA	NA	0.322855	0.401486
ANKRD33	NA	NA	NA	NA	NA	NA	NA	NA	0.688291	0.252256	-0.25386	0.707476	NA	NA	NA	NA	NA	NA	0.0633514	0.873938
Ankrd33b	0.0307372	0.847377	-0.346267	0.0473839	NA	NA	NA	NA	-0.623466	0.00194235	-0.102522	0.553439	0.203986	1	-0.832608	5.12e-06	0	1	-0.217392	0.0712336
Ankrd34a	0.985889	0.528105	NA	NA	NA	NA	NA	NA	-0.0628025	0.952917	-0.169744	0.867505	-0.366209	0.0607	NA	NA	6.04708	0.00698261	-0.058214	0.937819
ANKRD34B	NA	NA	NA	NA	NA	NA	NA	NA	1.56425	0.000513297	-0.900478	0.148174	-0.616204	1	NA	NA	3.10291	0.488267	-0.313301	0.603222
ANKRD34C	NA	NA	NA	NA	NA	NA	NA	NA	-3.36804	0.136095	0.438315	0.715128	-2.3958	1	NA	NA	1.18058	0.793731	1.04327	0.460243
ANKRD35	NA	NA	NA	NA	NA	NA	NA	NA	-0.793351	0.106893	-0.0726074	0.864279	-0.0914876	1	4.17132	0.161373	0.74523	0.841961	0.142558	0.678891
ANKRD36	NA	NA	NA	NA	NA	NA	NA	NA	0.0789511	0.698525	-0.110451	0.55253	NA	NA	NA	NA	2.364	0.598665	0.172581	0.417847
ANKRD36B	NA	NA	NA	NA	1.04921	0.282668	0.707789	0.523483	-0.156405	0.340799	-0.10044	0.541862	NA	NA	NA	NA	2.30369	0.608119	0.252786	0.257428
ANKRD36BP1	NA	NA	NA	NA	NA	NA	NA	NA	NA	NA	NA	NA	NA	NA	NA	NA	-0.411276	0.763024	-0.0649449	0.729344
ANKRD36C	NA	NA	NA	NA	NA	NA	NA	NA	0.192623	0.516089	-0.0165365	0.955692	NA	NA	NA	NA	0	1	0.106862	0.700938
Ankrd37	-0.391907	0.548497	-1.61074	0.0300891	NA	NA	NA	NA	-0.699748	0.215016	0.438993	0.327895	-0.130968	0.52475	-2.01529	0.0809242	-0.510284	0.742242	0.153749	0.682181
Ankrd39	-0.117471	0.679793	-0.0561305	0.871409	NA	NA	NA	NA	0.00447373	0.989666	-0.221652	0.530354	0.0353373	0.76895	0.239886	0.569449	0	1	-0.427887	0.081525
Ankrd40	0.0660305	0.395641	0.0107245	0.912154	NA	NA	NA	NA	-0.0713025	0.572553	0.0160561	0.883489	-0.145201	0.14755	0.0477369	0.695854	4.22754	0.260387	0.0163611	0.857842
Ankrd42	0.669095	0.146447	0.121633	0.811678	NA	NA	NA	NA	-0.261145	0.20816	0.185466	0.317774	0.0303057	0.83775	0.240729	0.700098	-3.57276	0.284332	0.10102	0.483839
Ankrd44	0.1592	0.428191	0.048979	0.808669	NA	NA	NA	NA	0.805412	0.078248	-0.0819609	0.869758	-0.195469	1	0.652193	0.00264153	2.04707	0.649053	0.0513021	0.880317
ANKRD45	NA	NA	NA	NA	NA	NA	NA	NA	-1.26954	3.29e-28	-0.0729051	0.458982	-0.386433	0.041	NA	NA	0	1	-0.193982	0.525003
Ankrd46	0.418711	2.966e-05	-0.0699046	0.516682	NA	NA	NA	NA	-0.00896911	0.948504	0.16734	0.198985	0.0823573	0.42955	0.049304	0.682556	3.0889	0.490254	-0.0481017	0.680893
Ankrd49	-0.04038	0.834518	0.015925	0.930526	NA	NA	NA	NA	0.431212	0.029189	0.145044	0.455677	0.117357	0.44625	0.403975	0.0355493	1.45179	0.739568	0.362818	0.0319659
Ankrd50	-0.119038	0.46647	-0.161166	0.341916	NA	NA	NA	NA	-0.0695555	0.538328	-0.195468	0.0517135	-0.0929779	0.3616	0.18963	0.360951	0.803532	0.777889	-0.0534794	0.622646
Ankrd52	-0.112765	0.430098	-0.136852	0.523453	NA	NA	NA	NA	-0.0680516	0.492675	-0.135432	0.156926	-0.0094941	0.933	0.178808	0.185909	-3.47722	0.184915	-0.227619	0.0398662
ANKRD53	NA	NA	NA	NA	NA	NA	NA	NA	0.332581	0.632884	-0.339016	0.6524	1.22058	1	NA	NA	0.112857	0.929773	-0.0322954	0.861158
Ankrd54	-0.222669	0.205656	0.065852	0.700479	NA	NA	NA	NA	0.1043	0.618525	0.00670638	0.973546	0.193347	0.26255	-0.444488	0.109108	1.96249	0.50938	-0.103306	0.511281
Ankrd55	0.343412	0.647786	-0.264297	0.749652	NA	NA	NA	NA	-1.35818	0.785733	0.984377	0.780685	NA	NA	1.03372	0.232736	0.372245	0.93438	-0.272716	0.176842
Ankrd6	1.06228	0.274753	1.04186	0.30393	NA	NA	NA	NA	0.448762	0.000163532	-0.109084	0.335698	-0.0476103	0.67545	0.397074	0.707198	1.77061	0.277924	0.00222678	0.990184
ANKRD61	NA	NA	NA	NA	NA	NA	NA	NA	-0.00947815	0.987452	-0.0108139	0.984846	NA	NA	1.63238	0.268301	1.31987	0.354985	-0.184241	0.694502
ANKRD63	NA	NA	NA	NA	NA	NA	NA	NA	5.88018	5.01e-74	0.526397	0.483395	0	1	NA	NA	4.28662	0.12086	0.250651	0.591363
ANKRD65	NA	NA	NA	NA	NA	NA	NA	NA	-0.223632	0.103355	-0.0591812	0.625728	NA	NA	NA	NA	3.1345	0.33972	-0.139828	0.636192
ANKRD66	NA	NA	NA	NA	NA	NA	NA	NA	1.54784	0.756675	NA	NA	NA	NA	NA	NA	NA	NA	2.49041	0.187963
ANKRD7	NA	NA	NA	NA	NA	NA	NA	NA	2.55107	0.601971	NA	NA	NA	NA	NA	NA	NA	NA	0.142413	0.723013
Ankrd9	0.377776	0.28103	0.0940795	0.813669	NA	NA	NA	NA	0.188888	0.165664	0.0182716	0.886002	NA	NA	-0.603581	0.253585	-0.459477	0.671749	-0.299431	0.115257
ANKS1A	NA	NA	NA	NA	NA	NA	NA	NA	2.32325	7.09e-80	0.0795425	0.431297	-0.105782	0.33215	NA	NA	1.39306	0.322306	-0.121937	0.258934
ANKS1B	NA	NA	NA	NA	NA	NA	NA	NA	-0.0174315	0.959499	-0.0723988	0.824799	0.0983085	0.58435	NA	NA	1.21072	0.357691	-0.0809259	0.489799
Anks3	0.0641153	0.667842	0.135624	0.40125	NA	NA	NA	NA	0.0376547	0.843232	0.163978	0.341908	0.114799	0.50325	-0.317818	0.196851	5.4285	0.00454914	-0.148537	0.419387
Anks4b	-0.0945272	0.438857	-0.189903	0.125399	NA	NA	NA	NA	-0.249396	0.576348	-0.663618	0.14039	-0.075764	0.6177	-0.126279	0.422636	NA	NA	-0.314351	0.725391
Anks6	2.89912	8.29917e-15	0.286123	0.589586	NA	NA	NA	NA	-0.410204	0.0012332	0.0767375	0.47872	0.047876	0.67985	2.45391	1.48e-05	2.51001	0.575997	-0.0919777	0.377723
Ankzf1	0.0918504	0.521607	-0.0199278	0.906561	NA	NA	NA	NA	-0.288895	0.0117433	0.0150725	0.884037	0.10608	0.40965	0.329021	0.121738	2.01935	0.0820369	0.112688	0.377076
Anln	0.128743	0.811842	-0.425674	0.495753	1.58132	0.163997	0.44336	0.769201	0.215044	0.0543076	0.00621223	0.955773	NA	NA	1.61019	0.00127755	-2.55603	0.435675	0.122118	0.408654
Ano1	-0.574448	0.0234471	-0.594931	0.0373897	NA	NA	NA	NA	0.0502976	0.946744	0.385989	0.561658	-0.240884	1	-0.47387	0.272502	-0.0399517	0.992949	0.0593245	0.786112
Ano10	0.454479	0.00808229	0.212691	0.304278	1.40256	2.46592e-08	0.00196225	0.993052	0.0559169	0.699497	-0.163248	0.267862	0.0135308	0.9133	0.375655	0.0671835	4.49169	0.139437	-0.0726904	0.486184
ANO2	NA	NA	NA	NA	NA	NA	NA	NA	-0.252341	0.285693	-0.288872	0.192972	NA	NA	1.87845	0.432187	0	1	0.0732171	0.619668
ANO3	NA	NA	NA	NA	NA	NA	NA	NA	-0.423361	0.514413	-0.108448	0.851326	0.100425	1	NA	NA	0.450217	0.792571	0.0020886	0.998
ANO4	NA	NA	NA	NA	NA	NA	NA	NA	1.07525	0.00498615	-0.735925	0.126852	0.0160352	1	NA	NA	1.24264	0.771804	-0.1811	0.2338
Ano5	-0.280203	0.857061	-1.24813	0.409283	NA	NA	NA	NA	-0.596235	0.0103359	-0.056553	0.782442	-0.0233941	0.88755	0.0665011	0.970758	1.18055	0.793736	-0.0180989	0.868282
Ano6	0.23834	0.229351	0.172916	0.351487	NA	NA	NA	NA	0.574283	5.51e-10	-0.0130379	0.887137	-0.0497086	0.63295	0.406491	0.0324646	1.21071	0.688398	0.0469258	0.626907
ANO7	NA	NA	NA	NA	NA	NA	NA	NA	0.189233	0.833291	0.231506	0.789187	0.0240327	0.8763	NA	NA	0.129433	0.812104	-0.244333	0.157187
ANO7L1	NA	NA	NA	NA	NA	NA	NA	NA	NA	NA	NA	NA	NA	NA	NA	NA	0.309766	0.94423	-0.185823	0.817038
Ano8	-0.267081	0.208944	-0.0997353	0.614535	NA	NA	NA	NA	-0.169341	0.228602	0.0526152	0.683361	0.10771	0.66335	0.133838	0.730537	5.30364	0.00615893	-0.113439	0.366912
ANO9	NA	NA	NA	NA	NA	NA	NA	NA	0.343181	0.0378457	-0.139957	0.395769	NA	NA	NA	NA	5.88004	0.00278302	-0.26631	0.242975
ANOS1	NA	NA	NA	NA	NA	NA	NA	NA	-0.244408	0.138447	-0.173022	0.262326	NA	NA	NA	NA	0.372202	0.934388	0.140476	0.23208
Anp32a	-0.169534	0.201095	-0.204774	0.171564	NA	NA	NA	NA	-0.0955702	0.244188	-0.00795757	0.916446	-0.112939	0.32045	-0.267305	0.119032	-1.07126	0.442141	0.167496	0.186729
ANP32AP1	NA	NA	NA	NA	NA	NA	NA	NA	NA	NA	NA	NA	NA	NA	NA	NA	3.36791	0.212763	0.416317	0.303132
Anp32b	0.0312332	0.742781	-0.0980822	0.340901	NA	NA	NA	NA	0.0159248	0.868266	0.0685471	0.445959	0.0863594	0.4129	0.589625	0.00011065	-2.29611	0.142446	0.101732	0.450346
Anp32e	-0.108228	0.511668	-0.207009	0.228931	-0.66809	2.6658e-06	-0.00250987	0.98734	-0.203286	0.0352776	0.000340717	0.996769	-0.0945598	0.3565	-0.140931	0.333042	3.32867	0.262323	0.0884076	0.390174
Anpep	0.0690059	0.516738	0.0144595	0.903306	NA	NA	NA	NA	0.264547	0.827544	0.456623	0.678196	0.0756335	0.58725	0.632584	6.83e-07	-3.76827	0.395015	-0.125987	0.634007
Antkmt	-0.353321	0.0129458	-0.00689427	0.964721	NA	NA	NA	NA	0.136519	0.641439	0.231528	0.390398	NA	NA	NA	NA	-0.85466	0.739201	-0.382579	0.135605
Antxr1	0.157612	0.643556	0.235983	0.44937	NA	NA	NA	NA	-0.125291	0.264846	0.0581076	0.568112	-0.0620344	0.6646	0.903677	0.0353753	1.61187	0.72061	0.101102	0.50589
Antxr2	0.214921	0.2235	0.239934	0.171291	NA	NA	NA	NA	-0.197282	0.229753	-0.106343	0.484464	0.109096	1	0.0128939	0.919995	2.04707	0.649054	0.0224405	0.873446
ANTXRL	NA	NA	NA	NA	NA	NA	NA	NA	NA	NA	1.43398	0.77415	NA	NA	NA	NA	NA	NA	-1.46099	0.294566
Anxa1	-0.229723	0.508823	0.391524	0.17277	NA	NA	NA	NA	0.668548	9.14e-11	-0.238458	0.00175755	-0.153421	1	0.418256	0.219217	-2.30464	0.395769	-0.218444	0.0559119
Anxa11	0.0284082	0.784312	0.191212	0.135417	NA	NA	NA	NA	0.446395	4.73e-05	-0.0724638	0.483489	-0.0663673	0.52395	-0.171354	0.342645	4.95588	0.0971792	-0.108965	0.284467
Anxa2	0.484436	0.260891	0.35726	0.526765	0.262863	0.0278113	-0.526888	0.000161941	0.184201	0.058652	-0.186611	0.0391923	-0.0175756	0.87095	0.555894	0.0159674	-0.169117	0.915379	-0.0769133	0.373305
ANXA2P1	NA	NA	NA	NA	NA	NA	NA	NA	NA	NA	NA	NA	NA	NA	NA	NA	4.34599	0.0418376	0.37629	0.161636
ANXA2P2	NA	NA	NA	NA	0.226893	0.131242	-0.351482	0.0406808	-0.0187896	0.979456	0.0622442	0.928411	NA	NA	NA	NA	1.55201	0.710051	-0.0890361	0.679537
Anxa3	-0.0564517	0.838951	0.271188	0.307398	NA	NA	NA	NA	0.362984	0.00355225	-0.148927	0.227937	-0.0739011	0.6573	0.449322	0.14825	2.58544	0.414479	-0.224457	0.158194
Anxa4	-0.16714	0.0815193	-0.086517	0.412189	NA	NA	NA	NA	0.404778	0.00755393	-0.286978	0.0660568	0.168443	0.1801	0.0143082	0.891417	2.96888	0.305487	-0.20232	0.271199
Anxa5	0.221384	0.300554	0.29665	0.220326	0.396178	0.000114171	-0.0570444	0.632882	-0.0361435	0.691151	-0.0637875	0.447293	-0.091158	0.3753	0.0525309	0.896627	-1.14773	0.680446	0.0790055	0.490412
Anxa6	0.0827218	0.385949	0.170028	0.136807	NA	NA	NA	NA	0.541153	3.64e-06	-0.138076	0.241836	-0.0888193	0.448	-0.248387	0.0187171	2.77656	0.446976	-0.204919	0.0282546
Anxa7	0.490693	1.23535e-07	0.234708	0.0378241	0.0430877	0.743208	-0.0947129	0.538135	-0.0209567	0.850712	-0.0337938	0.745879	-0.0355779	0.73965	0.655539	3.58e-14	-4.21094	0.341129	-0.00320536	0.972925
Anxa8	1.647	0.000104061	1.51828	0.000440485	-1.44867	0.519027	-2.31163	0.355527	1.39895	0.000755154	0.105344	0.848566	inf	1	0.412637	0.658503	0	1	-0.128109	0.763168
ANXA8L1	NA	NA	NA	NA	-1.08381	0.0475157	-1.55486	0.0210423	1.68382	0.000544575	-0.372209	0.584066	NA	NA	NA	NA	0	1	0.329195	0.530864
Anxa9	0.193214	0.653636	0.894378	0.0252346	NA	NA	NA	NA	-0.260372	0.222106	-0.282488	0.160894	0.660301	0.0111	-0.470037	0.571091	1.69968	0.319352	0.203091	0.344388
Aoah	0.107948	0.726335	0.077947	0.837441	-0.318252	0.399773	0.460905	0.242465	0.20791	0.716205	-0.188975	0.752074	0.102918	1	0.438692	0.505585	2.64586	0.555258	1.04448	0.0573668
AOC1	NA	NA	NA	NA	NA	NA	NA	NA	NA	NA	1.43256	0.774373	NA	NA	1.34211	0.27428	-0.349105	0.931453	0.484023	0.455479
Aoc2	0.796539	0.155409	0.479052	0.398269	NA	NA	NA	NA	-0.653748	0.0453826	0.336573	0.221355	-0.32012	1	0.89966	0.378708	0	1	-0.154809	0.432937
Aoc3	0.109235	0.897285	-0.741348	0.405056	NA	NA	NA	NA	-0.44248	0.23473	0.402822	0.194804	0.471606	1	-0.879203	0.477335	NA	NA	-0.142743	0.579424
Aopep	-0.438312	0.00994667	-0.178282	0.318387	NA	NA	NA	NA	-0.357396	0.0107369	-0.0564127	0.652424	NA	NA	NA	NA	1.9883	0.248481	-0.182953	0.315248
Aox1	0.00367468	0.97632	-0.0967212	0.526676	NA	NA	NA	NA	-1.27442	0.331037	-0.275213	0.804686	0.167994	1	0.514721	3.52e-06	1.00233	0.824435	-0.0334252	0.821329
Ap1ar	-0.139448	0.243164	-0.00411973	0.978213	NA	NA	NA	NA	-0.00344262	0.981901	-0.0375178	0.792464	NA	NA	0.078211	0.556436	0.376769	0.848626	0.163104	0.126594
Ap1b1	-0.00135438	0.990587	-0.0374465	0.761462	NA	NA	NA	NA	0.0404135	0.702156	0.0566127	0.561104	-0.141946	0.20405	-0.124313	0.465272	-3.96206	0.239548	-0.159459	0.147348
Ap1g1	-0.0429407	0.688866	-0.193267	0.163732	NA	NA	NA	NA	0.017292	0.858668	-0.0997948	0.256364	-0.211183	0.03635	-0.103674	0.337626	0.717833	0.585045	-0.030761	0.718002
Ap1g2	0.272294	0.0894337	0.242672	0.158616	NA	NA	NA	NA	0.430742	3.89e-05	-0.0891494	0.377966	0.274753	0.0288	0.347583	0.056754	0.466512	0.715231	-0.248114	0.0453858
Ap1m1	0.279647	0.00097241	0.0788276	0.394287	NA	NA	NA	NA	-0.140474	0.206178	0.0683828	0.503281	0.0252742	0.86735	0.201629	0.0613272	3.20637	0.31731	-0.270916	0.132752
Ap1m2	-1.38308	0.212381	0.346091	0.729251	2.25586	NA	-1.70761	0.691831	0.556821	2.42e-05	0.00354703	0.978114	-0.0434105	0.85345	0.407568	0.764246	1.31403	0.770898	-0.0506556	0.686059
Ap1s1	0.264619	0.038171	0.332005	0.0415833	NA	NA	NA	NA	-0.135839	0.272204	-0.0155565	0.890906	-0.116289	0.48775	0.159257	0.298448	0	1	-0.00314354	0.973192
Ap1s2	0.154475	0.570294	0.00698549	0.982417	NA	NA	NA	NA	-0.533884	1.63e-05	-0.0425926	0.696793	-0.13161	0.2129	0.495307	0.0562763	-0.703441	0.811195	0.100844	0.296421
Ap1s3	1.27771	0.0359952	0.844587	0.20994	NA	NA	NA	NA	0.114679	0.591367	-0.267602	0.212575	0.071214	0.62535	0.288381	0.714753	0	1	-0.078302	0.56558
Ap2a1	-0.0427477	0.718101	0.0261009	0.816275	NA	NA	NA	NA	0.193678	0.0500703	0.0397952	0.670786	-0.0439524	0.7044	-0.393012	0.0354237	-1.03361	0.360523	-0.189015	0.139751
Ap2a2	-0.0961529	0.33888	-0.0636638	0.597929	NA	NA	NA	NA	0.243738	0.013757	0.0183382	0.845148	0.0516225	0.61885	-0.256964	0.0204794	NA	NA	-0.0174538	0.869146
Ap2b1	-0.0106379	0.921622	-0.0716123	0.485052	0.30912	0.562999	0.862475	0.171396	-0.361451	3.91e-05	-0.0453311	0.553673	-0.156577	0.1398	-0.111289	0.396765	4.64908	0.12244	-0.095517	0.317009
Ap2m1	0.158005	0.107877	0.16848	0.139457	0.22237	0.688622	-0.977846	0.155572	-0.0255826	0.769295	0.0326178	0.683159	-0.0464585	0.6508	-0.0845547	0.611484	3.06814	0.000728588	-0.0970165	0.330776
Ap2s1	-0.0538336	0.658288	0.0236375	0.833761	NA	NA	NA	NA	0.383134	0.0123966	0.0840397	0.553675	-0.0046469	0.9716	-0.275403	0.0538698	0	1	-0.181521	0.271699
Ap3b1	0.153478	0.132415	-0.00949709	0.934915	NA	NA	NA	NA	-0.0617678	0.566496	-0.115806	0.249579	NA	NA	0.0388401	0.708774	0.372232	0.934382	0.0187258	0.86212
AP3B2	NA	NA	NA	NA	NA	NA	NA	NA	0.432104	0.226687	-0.0347908	0.925718	0.0348528	0.7897	NA	NA	0.087974	0.964547	-0.0508755	0.704673
Ap3d1	-0.0609581	0.581634	-0.0619684	0.580081	NA	NA	NA	NA	-0.0757399	0.404359	0.0680609	0.439483	-0.182008	0.07925	-0.102527	0.513267	2.8158	0.344509	-0.0219684	0.841697
Ap3m1	0.0510695	0.692048	0.123533	0.434546	-0.147831	0.262549	-0.0887331	0.517549	-0.159874	0.098464	-0.0380217	0.685123	-0.0343378	0.73465	-0.10401	0.42077	4.36704	0.044581	0.0421575	0.685755
Ap3m2	-0.546835	0.129869	-0.328069	0.294488	NA	NA	NA	NA	-0.401886	0.0179084	-0.0383651	0.797412	0.0570186	0.67115	-0.152128	0.797086	0.806758	0.858342	-0.136249	0.206253
Ap3s1	0.216103	0.0548336	-0.0426684	0.738229	NA	NA	NA	NA	0.0391218	0.73913	-0.0183614	0.869644	-0.174077	0.11545	0.448131	0.00297496	0.296174	0.820991	0.142276	0.199918
Ap3s2	0.0744431	0.514178	0.0692894	0.569674	NA	NA	NA	NA	-0.0281031	0.81422	0.0350679	0.752294	-0.06694	0.5552	0.0482955	0.757596	NA	NA	-0.00959771	0.927833
Ap4b1	0.173787	0.224514	-0.192573	0.135131	NA	NA	NA	NA	0.244444	0.205472	-0.0001375	0.999416	0.0869621	0.54495	0.655803	0.120893	-0.343023	0.875611	-0.208878	0.169258
AP4B1-AS1	NA	NA	NA	NA	NA	NA	NA	NA	NA	NA	NA	NA	NA	NA	NA	NA	0.0915393	0.892499	-0.0729632	0.737504
Ap4e1	-0.0870545	0.680268	-0.312745	0.227447	NA	NA	NA	NA	-0.149698	0.312114	-0.0958242	0.48868	0.032628	0.7566	0.392657	0.0792529	3.60532	0.142501	0.0242352	0.834444
Ap4m1	-0.00806721	0.954548	0.0106971	0.935348	NA	NA	NA	NA	0.235502	0.191847	-0.0481055	0.788189	0.159479	0.8097	0.0570752	0.802686	-1.12697	0.210408	-0.0684321	0.560317
Ap4s1	-0.0549885	0.798179	-0.0750008	0.740063	NA	NA	NA	NA	0.252185	0.167346	0.0468152	0.792387	-0.073488	0.8189	-0.0773816	0.772471	0.538719	0.657721	0.0717199	0.667416
Ap5b1	0.251099	0.23918	0.610342	0.0381676	NA	NA	NA	NA	0.00571289	0.959386	-0.00942357	0.930627	0.117008	0.37425	0.011965	0.977784	-1.3483	0.764859	-0.226691	0.0627105
Ap5m1	-0.0439134	0.768972	-0.237782	0.0835548	NA	NA	NA	NA	-0.0113535	0.920304	-0.0316443	0.765818	-0.0240684	0.8152	-0.135234	0.508585	2.38691	0.423631	0.0729356	0.461238
Ap5s1	0.104583	0.459891	0.19606	0.147088	NA	NA	NA	NA	0.312645	0.228206	-0.0531664	0.837963	-0.0489411	0.73125	-0.446831	0.0340057	1.45143	0.747573	-0.253928	0.13184
Ap5z1	0.0561304	0.707972	0.0116425	0.932592	NA	NA	NA	NA	-0.03907	0.790649	0.0673133	0.608939	0.0393093	0.84555	0.418487	0.0918093	-5.09312	0.125148	-0.205423	0.345307
Apaf1	-0.294391	0.167442	-0.261868	0.316192	NA	NA	NA	NA	0.0229756	0.823936	-0.0925252	0.346491	-0.234262	0.0228	0.103766	0.780657	2.4473	0.416237	-0.0533429	0.622824
Apba1	-0.084209	0.844727	0.0472383	0.912747	NA	NA	NA	NA	0.377123	0.145074	0.0989549	0.700924	-0.179046	1	-0.556554	0.539371	-1.94375	NA	0.221717	0.300509
Apba2	-2.45541	0.0100985	-0.189853	0.799134	NA	NA	NA	NA	-0.730801	3.95e-06	0.123314	0.359099	-0.263847	0.13715	0.130189	0.93927	NA	NA	0.0110184	0.939555
Apba3	0.327886	0.017117	-0.00171228	0.989774	NA	NA	NA	NA	-0.198599	0.327235	0.103866	0.568785	-0.051485	0.8015	0.0216059	0.887685	-4.06615	NA	-0.334196	0.0830743
Apbb1	-0.0260719	0.948077	0.159736	0.732098	NA	NA	NA	NA	-0.104179	0.391968	0.0775741	0.491995	0.0969764	0.45845	0.754997	0.394579	0.451323	0.739825	-0.178504	0.280776
Apbb1ip	-0.02293	0.939806	0.240462	0.339221	NA	NA	NA	NA	2.90067	0.098908	1.31202	0.568093	-0.217279	0.27515	0.141331	0.739997	0.806708	0.858351	1.2232	0.0521913
Apbb2	-0.0878781	0.582483	0.00651448	0.97187	-0.224289	0.553319	-0.762061	0.0846814	-0.447751	2.44e-05	-0.143999	0.117289	0.00303472	0.97825	0.244802	0.195856	3.33812	0.122784	0.0562823	0.612016
Apbb3	-0.113331	0.477021	0.208132	0.219618	NA	NA	NA	NA	0.364016	0.0476939	0.00784285	0.96582	0.311146	0.09925	NA	NA	3.94112	0.124941	0.0235373	0.913248
Apc	-0.254328	0.0384313	-0.213188	0.30708	NA	NA	NA	NA	0.096922	0.434409	-0.0539768	0.649746	-0.0378217	0.7154	0.121	0.255864	2.81673	0.1981	0.0607059	0.660579
Apc2	-1.06359	0.166005	-0.152931	0.790585	NA	NA	NA	NA	-0.0814186	0.76766	0.036156	0.882319	-0.275959	1	1.53271	0.55263	-1.20057	0.458928	-0.343546	0.106971
Apcdd1	-0.000884177	0.999299	-2.43873	0.121797	NA	NA	NA	NA	-0.129081	0.544574	-0.376615	0.0655657	NA	NA	NA	NA	-0.883506	0.73553	0.146556	0.466554
APCDD1L	NA	NA	NA	NA	NA	NA	NA	NA	1.13414	0.0101312	-0.271933	0.614873	NA	NA	NA	NA	2.32616	0.0695251	0.018699	0.938745
APCDD1L-DT	NA	NA	NA	NA	NA	NA	NA	NA	NA	NA	NA	NA	NA	NA	NA	NA	0	1	-1.4051	0.252566
Apeh	-0.103876	0.319291	-0.0397931	0.722345	NA	NA	NA	NA	0.127064	0.247564	0.0546523	0.595777	0.0356438	0.7552	-0.395289	0.00605844	3.16646	0.0584378	-0.104417	0.312179
APELA	NA	NA	NA	NA	NA	NA	NA	NA	0.229065	0.867654	-0.160049	0.90845	NA	NA	NA	NA	0	1	0.247921	0.0746316
Apex1	0.569931	0.000301008	0.140814	0.250559	0.0882884	0.611925	-0.23055	0.289818	0.382946	5.03e-05	0.0379026	0.672218	-0.0372393	0.71595	0.0846409	0.785967	6.48405	8.27407e-05	0.0204988	0.838066
Apex2	-0.0430537	0.817592	0.0372624	0.86145	NA	NA	NA	NA	0.354889	0.0282948	0.0517619	0.742892	0.0352599	0.7911	0.471967	0.0699307	0	1	-0.0536131	0.623936
Aph1a	-0.257239	0.00934145	-0.0336379	0.749648	NA	NA	NA	NA	0.358493	0.000543881	-0.0205789	0.823885	0.0370032	0.7677	-0.199243	0.345672	-1.6684	0.403787	-0.212589	0.24621
Aph1b	-0.379472	0.390808	-0.382556	0.369017	NA	NA	NA	NA	0.261064	0.101052	-0.0657538	0.676103	0.0682173	0.6344	-0.377363	0.482669	3.1056	0.44888	-0.182575	0.449328
Api5	-0.103803	0.235575	-0.191351	0.138139	NA	NA	NA	NA	-0.281877	0.000937126	-0.0494884	0.521415	-0.19447	0.05905	-0.190504	0.0693525	0.138398	0.920742	0.0501331	0.578767
Apip	0.0888378	0.566167	-0.0458977	0.805024	NA	NA	NA	NA	-0.29753	0.126468	-0.0492281	0.783328	-0.0410593	0.73675	-0.277919	0.141868	0	1	0.159325	0.180474
Aplf	-0.437295	0.0649863	0.129489	0.592748	NA	NA	NA	NA	-0.42026	0.153884	-0.0662418	0.803028	0.127647	0.3199	-0.284367	0.310777	0	1	0.0434936	0.803171
Apln	2.2479	0.00506704	2.48887	0.00388121	-3.0347	0.433164	1.93315	0.566721	-1.49022	0.306841	-0.0103292	0.992587	-0.871184	1	2.43661	0.0353832	2.87175	0.521596	0.159477	0.684756
Aplnr	1.12175	0.475701	1.67689	0.280117	NA	NA	NA	NA	-1.1893	0.210179	-0.344175	0.669088	0.3855	1	NA	NA	NA	NA	-0.0923247	0.501197
Aplp1	-0.170256	0.774571	0.276276	0.615718	NA	NA	NA	NA	-1.33171	3.66e-13	0.124221	0.379092	-0.191716	0.35855	-0.111851	0.915817	1.61192	0.720603	0.0398562	0.764826
Aplp2	-0.0298869	0.832259	0.0564717	0.678581	NA	NA	NA	NA	0.375621	4.37e-06	-0.0490833	0.476817	0.0154506	0.8861	-0.119799	0.260154	1.44046	0.434616	0.0429886	0.719602
Apmap	0.702795	7.96216e-09	0.0564307	0.663389	NA	NA	NA	NA	0.307355	0.00145272	-0.0397754	0.665926	-0.0480182	0.6526	0.772644	1.19e-10	0	1	-0.0269596	0.755323
Apoa1	-0.887628	5.77651e-07	-0.356542	0.069035	-1.70386	1.11078e-09	-0.015999	0.940891	-2.07785	0.301767	-0.180572	0.901748	0.218222	0.39335	-0.642009	5.97e-06	NA	NA	1.35591	0.276451
Apoa2	0.136748	0.23539	0.0856387	0.5668	NA	NA	NA	NA	NA	NA	NA	NA	inf	1	-0.0626245	0.561814	NA	NA	0.329566	0.75547
Apob	-0.318895	0.00396303	-0.332566	0.0256775	NA	NA	NA	NA	0.142527	0.868555	0.364765	0.64953	-0.155613	1	-0.198353	0.0565876	4.06913	0.0625941	-0.0852213	0.66426
Apobec1	-0.0234309	0.876362	0.132229	0.420398	NA	NA	NA	NA	NA	NA	NA	NA	#NAME?	1	0.463638	0.0328894	0	1	-0.686202	0.350921
APOBEC2	NA	NA	NA	NA	NA	NA	NA	NA	1.18981	0.137573	0.403348	0.6492	0.829748	0.00295	NA	NA	2.225	0.250984	-0.0281265	0.911463
APOBEC3A	NA	NA	NA	NA	NA	NA	NA	NA	0.624769	0.307107	0.54233	0.358626	-0.380395	0.19255	NA	NA	NA	NA	0.714219	0.279835
APOBEC3B	NA	NA	NA	NA	NA	NA	NA	NA	-0.863106	0.00586913	-0.216382	0.423322	0.0446492	0.794	NA	NA	0	1	0.0825669	0.676378
APOBEC3B-AS1	NA	NA	NA	NA	NA	NA	NA	NA	NA	NA	NA	NA	NA	NA	NA	NA	-0.189704	0.922398	0.417618	0.314452
APOBEC3C	NA	NA	NA	NA	NA	NA	NA	NA	0.127025	0.453398	-0.0836246	0.609878	-0.0180633	0.8854	NA	NA	NA	NA	0.15612	0.148423
APOBEC3D	NA	NA	NA	NA	NA	NA	NA	NA	0.453105	0.220429	0.153491	0.67691	NA	NA	NA	NA	0	1	0.21279	0.0616251
APOBEC3F	NA	NA	NA	NA	NA	NA	NA	NA	0.322479	0.121873	-0.139735	0.497844	0.00684212	0.95295	NA	NA	0.806764	0.858341	0.0650996	0.553316
APOBEC3G	NA	NA	NA	NA	0.492771	NA	0.707327	0.765134	0.612268	0.31451	-0.639356	0.368416	0.1134	0.5145	NA	NA	2.04711	0.649047	0.104788	0.371606
APOBEC3H	NA	NA	NA	NA	NA	NA	NA	NA	-0.906734	0.543152	0.311872	0.792798	0.119377	0.77105	NA	NA	1.59417	0.72357	0.143114	0.630105
Apobr	-0.293735	0.342296	0.0976014	0.75767	NA	NA	NA	NA	1.75091	0.0198399	-0.218925	0.821676	0.207233	0.32185	0.558354	0.230169	NA	NA	-0.560343	0.325975
Apoc1	0.0478308	0.749274	0.122138	0.491955	-0.902698	8.05392e-07	0.235847	0.108523	-0.538233	0.303218	-0.155879	0.739037	0.0243054	0.8768	-0.0531978	0.715005	-3.02396	0.494129	-0.0115146	0.94065
APOC1P1	NA	NA	NA	NA	NA	NA	NA	NA	NA	NA	NA	NA	NA	NA	NA	NA	0	1	-0.145441	0.734957
APOD	NA	NA	NA	NA	NA	NA	NA	NA	NA	NA	NA	NA	0.238144	0.57845	NA	NA	-4.15334	0.347858	-0.149477	0.803639
Apoe	-0.00571775	0.946678	0.0545282	0.696416	-0.651133	0.000358901	0.0309114	0.869252	0.402618	0.000124003	-0.136265	0.132953	0.0981732	0.34165	-0.226043	0.00956188	-1.26473	0.28001	-0.0417718	0.678834
Apof	-0.822434	8.20167e-11	-0.228436	0.111227	NA	NA	NA	NA	-0.527194	0.667581	-0.189189	0.865299	0.0249562	0.89465	-1.44728	5.03e-28	-0.941308	0.78735	0.685188	0.629781
APOL1	NA	NA	NA	NA	NA	NA	NA	NA	-0.452191	0.351653	-0.490511	0.271094	NA	NA	NA	NA	3.49127	0.276699	1.19458	0.0451148
APOL2	NA	NA	NA	NA	NA	NA	NA	NA	-0.186051	0.243275	-0.0675782	0.648257	-0.445333	1	NA	NA	1.24097	0.783381	-0.100298	0.491549
APOL3	NA	NA	NA	NA	NA	NA	NA	NA	-0.0939966	0.911521	-0.365565	0.659122	NA	NA	NA	NA	2.36401	0.598664	0.592032	0.302022
APOL4	NA	NA	NA	NA	NA	NA	NA	NA	0.0218095	0.929997	-0.371747	0.138872	NA	NA	NA	NA	0	1	-0.884845	0.538302
APOL6	NA	NA	NA	NA	NA	NA	NA	NA	-0.2603	0.228753	-0.0071277	0.971279	NA	NA	NA	NA	0.372219	0.917943	-0.228693	0.791573
Apold1	-0.426244	0.315921	-0.399488	0.283519	NA	NA	NA	NA	-0.0222565	0.944304	-0.0419139	0.890452	0.0111804	0.95565	0.0480382	0.917472	0	1	-0.0410498	0.874161
Apom	-0.57505	0.00156631	-0.565563	0.00388718	NA	NA	NA	NA	-0.0696195	0.907468	0.152998	0.779286	0.0392361	0.82535	-0.691511	1.37e-12	NA	NA	-0.0953902	0.649252
Apoo	0.234744	0.112963	-0.0524814	0.732468	NA	NA	NA	NA	-0.516976	0.0353082	0.112475	0.604301	-0.0098724	0.933	0.0166931	0.958935	1.8682	NA	0.0447333	0.646562
Apool	0.250582	0.0369199	0.00553017	0.968482	NA	NA	NA	NA	-0.0715453	0.591988	-0.0269621	0.829332	-0.153234	0.1629	0.155432	0.225512	0	1	0.0889811	0.45288
App	-0.224776	0.0851173	-0.105394	0.473377	-0.802781	0.0047647	-0.531908	0.120371	-0.0704128	0.422105	-0.113759	0.164469	0.0422672	0.70395	0.746253	2.81e-05	-0.416063	0.73743	0.149418	0.198941
Appbp2	-0.128505	0.219318	-0.0965165	0.440754	0.250545	0.0794319	0.244921	0.11866	0.102652	0.32982	-0.0542832	0.587337	-0.0257197	0.8175	-0.146375	0.289764	0	1	0.0903691	0.39294
Appl1	0.105752	0.574075	-0.345	0.158048	NA	NA	NA	NA	-0.227543	0.0374144	-0.0544738	0.572023	-0.173257	0.0956	0.186847	0.355992	-1.85172	0.485097	0.0345528	0.675423
Appl2	-0.395269	0.00999289	-0.189546	0.0977504	NA	NA	NA	NA	-0.0583707	0.617155	-0.0546888	0.621902	0.073447	0.5138	-0.219817	0.23697	3.73441	0.000369465	0.0982399	0.315095
Aprt	0.438384	0.00758517	0.389673	0.00308504	NA	NA	NA	NA	0.359349	0.0143553	0.119112	0.414327	0.0391642	0.7405	0.552688	5.39e-06	-3.08826	0.0940405	-0.134761	0.364336
APTR	NA	NA	NA	NA	NA	NA	NA	NA	NA	NA	NA	NA	NA	NA	NA	NA	-0.581982	0.463316	0.0769452	0.646271
Aptx	0.477968	0.000988194	0.188931	0.363777	0.0656171	0.753412	0.116688	0.62368	-0.361575	0.011498	0.0482492	0.693743	0.00687282	0.9571	0.69554	0.00086741	1.30392	0.658809	-0.0676571	0.530411
Aqp1	-0.118191	0.1323	-0.0900797	0.358145	-4.65111	0.0499951	-4.13797	0.116817	3.30998	4.11e-39	0.429074	0.300726	2.63249	1	-0.149428	0.300499	NA	NA	-0.0535533	0.902274
Aqp11	-0.0134983	0.933099	0.103034	0.519503	NA	NA	NA	NA	-0.177139	0.738728	-0.176482	0.728615	-0.159409	0.51315	0.116892	0.475871	4.90337	0.0259281	0.149935	0.633394
Aqp3	6.367	1.43458e-07	-0.6091	0.715146	1.26181	0.0130434	1.60826	0.00823069	-0.264445	0.243882	0.300523	0.129153	-0.0544412	0.7243	7.41505	2.52e-24	-0.000490286	0.999798	0.031328	0.836709
Aqp4	-0.218894	0.290037	0.276262	0.248273	NA	NA	NA	NA	0.252485	0.809676	-0.00986328	0.992569	-0.281735	1	0.129291	0.607155	0	1	0.571152	0.197719
Aqp5	4.20677	0.0871607	NA	NA	NA	NA	NA	NA	-2.94561	0.492042	1.85783	0.304486	-0.454785	1	-1.41436	0.59233	NA	NA	0.124608	0.833701
AQP6	NA	NA	NA	NA	NA	NA	NA	NA	-0.11889	0.891454	-0.394933	0.660791	-0.0003534	0.9916	NA	NA	1.34444	0.710113	-0.0324042	0.978515
Aqp7	5.95945	3.57699e-20	2.52115	0.0238925	NA	NA	NA	NA	-0.653825	0.76888	-2.33681	0.396734	-0.387046	1	4.34402	2.24e-10	0	1	1.98459	0.161534
Aqr	-0.0113114	0.936498	-0.209674	0.104114	NA	NA	NA	NA	-0.0628737	0.557399	-0.059033	0.554391	-0.0977708	0.3353	-0.0110641	0.934576	3.33295	0.305296	-0.0365463	0.712935
Ar	0.207673	0.18725	-0.409491	0.0443722	-0.91567	0.0147945	0.143678	0.718655	-1.36396	4.33e-06	-0.0813701	0.728888	-0.23019	0.0834	0.489201	0.00434868	0.805428	0.820839	-0.00659604	0.966822
Araf	0.144291	0.0630871	0.000137488	0.998881	NA	NA	NA	NA	0.110341	0.398636	0.10222	0.406756	0.0334488	0.87945	0.0284983	0.777946	3.08389	0.338362	-0.103753	0.342414
Arap1	-0.0646202	0.536497	-0.0819954	0.454478	NA	NA	NA	NA	0.0573725	0.581576	0.0317533	0.74842	-0.0243084	0.86815	-0.474183	0.00303189	1.18089	0.751013	-0.259424	0.0155836
ARAP1-AS2	NA	NA	NA	NA	NA	NA	NA	NA	NA	NA	NA	NA	NA	NA	NA	NA	0.785829	0.41759	-0.537232	0.167813
Arap2	0.541719	3.07636e-05	0.148765	0.444168	NA	NA	NA	NA	0.460309	0.00336783	-0.213353	0.191483	-0.163579	1	0.633902	0.00022781	1.56969	0.639924	-0.570208	0.600034
Arap3	0.00481218	0.969249	0.0251842	0.84699	NA	NA	NA	NA	-0.945507	7.06e-06	0.0523816	0.768572	-0.0059564	0.97005	0.721553	0.00052251	-1.63091	0.602877	-0.0940642	0.39885
Arc	0.454773	0.601964	0.404148	0.654919	NA	NA	NA	NA	-0.180764	0.835769	0.523688	0.477128	-0.0191858	1	0.549115	0.699498	NA	NA	-0.0988666	0.688829
Arcn1	-0.240874	0.0160354	-0.140805	0.247562	NA	NA	NA	NA	-0.188121	0.0322355	0.0432083	0.582064	-0.0951387	0.36515	-0.659341	2.48e-07	0.226548	0.91203	0.00996014	0.915547
Areg	NA	NA	2.8687	0.118654	5.06793	0.000128433	1.93601	0.122645	0.560845	0.383012	-0.0100024	0.988446	0	1	6.87515	1.37e-06	0.744134	0.869246	1.09164	0.362749
Arel1	0.442493	1.08574e-05	0.0353431	0.718432	NA	NA	NA	NA	-0.0448175	0.694045	-0.12684	0.236543	NA	NA	0.384682	0.0245433	-0.299827	0.925151	-0.147419	0.224092
Arf1	-0.0314308	0.704493	0.0379505	0.663587	NA	NA	NA	NA	0.0310138	0.709791	0.135765	0.0782523	-0.0628813	0.5358	-0.281732	0.00348716	5.26669	0.00604442	-0.0305612	0.778894
Arf3	0.035569	0.773688	-0.122493	0.357919	NA	NA	NA	NA	-0.0461294	0.618715	-0.122818	0.144243	-0.163045	0.11635	0.098104	0.49439	-1.25286	0.563304	-0.0769789	0.373354
Arf4	-0.0108475	0.924884	0.0818476	0.367782	1.00313	2.08878e-13	0.349163	0.0249353	-0.109925	0.222957	-0.0325055	0.690313	-0.090089	0.3724	-0.415438	0.00032856	1.74629	0.389779	0.122235	0.172172
ARF4-AS1	NA	NA	NA	NA	NA	NA	NA	NA	NA	NA	NA	NA	NA	NA	NA	NA	1.89852	0.612557	0.396402	0.453061
Arf5	-0.0784537	0.489106	0.0178481	0.884445	NA	NA	NA	NA	0.332961	0.0017892	0.0100011	0.920107	-0.0628686	0.63915	-0.682428	3.7e-12	-0.00456344	0.998712	0.16702	0.136445
Arf6	-0.0789946	0.526676	0.0822882	0.600021	NA	NA	NA	NA	0.220323	0.0198444	-0.0913885	0.306163	-0.0691557	0.50145	0.0248746	0.830622	0.723534	0.649656	0.0820506	0.386017
Arfgap1	-0.177119	0.11988	0.0251525	0.865072	NA	NA	NA	NA	-0.155895	0.149571	0.0903486	0.359579	0.119458	0.369	-0.241964	0.333018	3.06302	0.365886	-0.163783	0.19468
Arfgap2	-0.0895898	0.351772	-0.0341724	0.765123	NA	NA	NA	NA	0.320809	0.00368042	0.00676076	0.94928	0.0433726	0.72835	-0.476241	0.00426944	1.32535	0.233449	-0.113555	0.461225
Arfgap3	-0.208536	0.251721	0.203911	0.323583	NA	NA	NA	NA	-0.194487	0.100094	0.0577206	0.59496	0.118699	0.3656	-1.53624	1.57e-06	2.36955	0.546095	0.052816	0.592277
Arfgef1	0.114091	0.224909	-0.24199	0.225475	NA	NA	NA	NA	-0.00655292	0.949215	-0.0782456	0.416874	-0.124638	0.2176	0.418952	8.29e-05	0.179661	0.897415	0.145508	0.249229
ARFGEF1-DT	NA	NA	NA	NA	NA	NA	NA	NA	NA	NA	NA	NA	NA	NA	NA	NA	1.19443	0.588345	0.388337	0.47334
Arfgef2	-0.0208282	0.848763	-0.18986	0.200073	NA	NA	NA	NA	-0.0590228	0.609651	-0.152436	0.151446	-0.154928	0.12985	-0.117396	0.359364	3.5226	0.128768	-0.0765303	0.434428
Arfgef3	2.71616	0.105185	NA	NA	NA	NA	NA	NA	-0.740504	1.3e-06	-0.0316141	0.812642	NA	NA	NA	NA	-1.6158	0.488319	0.185513	0.139763
Arfip1	5.29518e-05	0.999728	-0.0509295	0.773596	NA	NA	NA	NA	0.0397325	0.759615	-0.00569857	0.962413	0.0698912	0.54055	0.199322	0.594598	0.372219	0.916673	-0.0434679	0.673932
Arfip2	-0.268454	0.0654953	-0.0962916	0.52932	-0.268844	0.348091	0.179485	0.595098	0.112773	0.367258	0.0578403	0.622416	0.0333222	0.8198	0.124123	0.643481	-0.542594	0.817171	-0.0785912	0.52669
Arfrp1	-0.0526648	0.742084	-0.0414183	0.807778	NA	NA	NA	NA	-0.0795295	0.691424	0.0226747	0.903307	0.198085	0.23475	0.06527	0.672781	0.215019	0.91605	-0.215594	0.131447
Arg1	-0.0596804	0.494896	0.179685	0.207859	NA	NA	NA	NA	2.54069	0.201194	1.98972	0.330517	-0.0138826	1	-0.637979	1.14e-05	3.96272	0.0712397	0.0629026	0.686744
Arg2	0.999691	0.21669	0.19786	0.821661	NA	NA	NA	NA	-0.457744	0.0253694	0.134142	0.443537	0.0988858	0.7342	0.155878	0.926184	-0.416384	0.522078	0.0163835	0.88234
ARGFXP2	NA	NA	NA	NA	NA	NA	NA	NA	NA	NA	NA	NA	NA	NA	NA	NA	1.16378	0.586012	-0.787136	0.44642
Arglu1	-0.180404	0.135594	-0.0824208	0.60107	NA	NA	NA	NA	0.124824	0.163781	0.00361094	0.965458	0.0894408	0.38725	0.302553	0.0134328	3.06837	0.224978	0.0264775	0.82339
Arhgap1	0.088396	0.478759	0.0989299	0.491172	0.334639	0.202692	0.618666	0.0507474	0.366751	0.00101398	-0.116097	0.319003	-0.115166	0.28715	-0.0561255	0.719551	4.56696	0.0561763	-0.187386	0.131659
Arhgap10	0.606705	0.00482685	-0.00801097	0.978	NA	NA	NA	NA	0.322315	0.0273117	-0.0489521	0.735107	0.541934	1	0.859862	0.0490998	0	1	-0.121071	0.560199
Arhgap11a	-0.00201005	0.996149	0.177022	0.692003	NA	NA	NA	NA	-0.201942	0.126155	-0.045273	0.716795	-0.13863	0.17585	1.32847	0.00063665	NA	NA	0.0243182	0.817191
ARHGAP11A-SCG5	NA	NA	NA	NA	NA	NA	NA	NA	0.106684	0.971054	-0.00739351	0.998	NA	NA	NA	NA	NA	NA	0.089173	0.543828
ARHGAP11B	NA	NA	NA	NA	NA	NA	NA	NA	-0.431388	0.282791	-0.00208009	0.995448	NA	NA	NA	NA	NA	NA	0.0603041	0.653684
Arhgap12	-0.0063925	0.958273	-0.166388	0.240935	NA	NA	NA	NA	-0.0273734	0.820835	-0.0966866	0.401244	-0.111313	0.2765	0.198911	0.219438	3.35331	0.237723	0.0963691	0.420066
Arhgap17	0.136027	0.215725	0.0664272	0.645067	NA	NA	NA	NA	-0.160012	0.179219	-0.196237	0.0816813	NA	NA	0.30178	0.154097	NA	NA	-0.0080998	0.938714
Arhgap18	-0.377191	0.0242853	-0.0267535	0.883666	NA	NA	NA	NA	0.67743	0.0116263	-0.0154874	0.955944	0.134932	0.33165	-0.353866	0.121078	0	1	0.0313984	0.808546
Arhgap19	0.20377	0.38151	0.208074	0.419103	NA	NA	NA	NA	-0.331416	0.0177644	0.061993	0.62968	-0.0488079	0.6285	0.919997	0.193104	1.00237	0.824428	0.0585776	0.521781
Arhgap20	-2.20375	0.224221	-0.420911	0.733189	NA	NA	NA	NA	1.83934	0.111308	-0.20724	0.897185	0.173539	1	NA	NA	0	1	-0.779822	0.206771
Arhgap21	0.102772	0.309544	0.0418146	0.808748	NA	NA	NA	NA	0.244542	0.00892503	-0.0743844	0.412426	-0.044182	0.6643	0.315401	0.0278517	2.70608	0.334006	0.0997141	0.481897
Arhgap22	1.02765	0.0457361	1.52717	0.00743634	NA	NA	NA	NA	-0.226927	0.282456	-0.169447	0.391552	-0.0701425	1	-0.217041	0.901272	4.78858	0.0557561	-0.00739239	0.968063
Arhgap23	0.118496	0.277488	0.143857	0.203783	NA	NA	NA	NA	-0.217273	0.02898	0.0437949	0.633843	-0.124631	0.3435	0.648166	0.00012631	NA	NA	-0.0887672	0.546222
Arhgap24	-0.521234	0.00500938	-0.228878	0.21814	NA	NA	NA	NA	-0.276864	0.290277	-0.132814	0.586023	0.0395107	0.82785	-0.454439	0.0585107	2.49655	0.421106	-0.0375206	0.86169
Arhgap25	0.00834768	0.978527	0.618383	0.0300793	NA	NA	NA	NA	-0.148313	0.778432	0.229012	0.626211	0.205398	1	0.510489	0.237997	1.31399	0.770905	0.68982	0.0026658
Arhgap26	-1.06209	1.58426e-09	-0.381306	0.00635126	NA	NA	NA	NA	0.595285	0.00206067	-0.298157	0.152555	0.00300026	0.97685	-1.28037	2.07e-06	-0.510889	0.776075	0.04421	0.70948
ARHGAP26-AS1	NA	NA	NA	NA	NA	NA	NA	NA	NA	NA	NA	NA	NA	NA	NA	NA	2.91358	0.345641	0.762366	0.38479
Arhgap27	3.377	4.39073e-91	0.729331	0.00981485	NA	NA	NA	NA	1.22593	7.11e-14	-0.138963	0.435716	-0.19716	0.28435	3.88983	2.12e-75	NA	NA	-0.128568	0.49028
ARHGAP27P1-BPTFP1-KPNA2P3	NA	NA	NA	NA	NA	NA	NA	NA	NA	NA	NA	NA	NA	NA	NA	NA	0.61255	0.579892	-0.0197845	0.860401
Arhgap28	-0.28844	0.53227	-0.478575	0.342743	NA	NA	NA	NA	-0.100247	0.493302	-0.0604653	0.591545	-0.11917	0.2675	-0.499987	0.70635	0	1	-0.16468	0.342108
ARHGAP28-AS1	NA	NA	NA	NA	NA	NA	NA	NA	NA	NA	NA	NA	NA	NA	NA	NA	1.36996	0.318236	1.12662	0.458298
Arhgap29	-0.090064	0.569236	-0.271228	0.184177	NA	NA	NA	NA	0.710183	8.51e-15	-0.303981	0.000119969	-0.131415	0.20425	0.115914	0.472951	2.33224	0.603637	0.059221	0.538538
ARHGAP29-AS1	NA	NA	NA	NA	NA	NA	NA	NA	NA	NA	NA	NA	NA	NA	NA	NA	4.22146	0.0880518	0.414236	0.552606
Arhgap30	-0.0346903	0.888771	0.340728	0.131453	NA	NA	NA	NA	0.306392	0.22807	0.128273	0.602677	NA	NA	0.522196	0.0580051	-1.04871	0.487943	-0.345049	0.507934
Arhgap31	0.0132487	0.928006	-0.046838	0.763281	NA	NA	NA	NA	1.18904	1.41e-09	-0.0531868	0.82087	-0.0535409	1	0.557829	0.0107329	4.06802	0.122436	-0.0644789	0.712104
Arhgap32	-0.653704	0.00144346	-0.657196	0.0191073	NA	NA	NA	NA	-0.00326078	0.979193	-0.106633	0.383143	-0.179212	0.082	0.231873	0.200829	-2.86614	0.179409	0.00374619	0.978714
Arhgap33	0.120057	0.694853	0.557622	0.0545033	NA	NA	NA	NA	0.295707	0.117212	0.00344886	0.984555	0.0965132	0.6084	0.316943	0.574262	0	1	0.0207144	0.872159
Arhgap35	0.0344316	0.690029	-0.144699	0.128884	NA	NA	NA	NA	-0.123553	0.213366	-0.000607069	0.994699	-0.170062	0.09135	-0.125962	0.115314	2.71861	0.280688	-0.00674332	0.955346
Arhgap36	-1.12363	0.351027	-1.12595	0.325573	NA	NA	NA	NA	NA	NA	1.43398	0.77415	-0.437017	0.03395	-5.78346	0.00348287	4.70181	0.265429	-0.28075	0.262851
Arhgap39	-0.242989	0.255417	0.13013	0.562016	NA	NA	NA	NA	-0.299485	0.0919785	0.112621	0.48088	-0.243686	0.13575	0.145787	0.607467	3.49322	0.294332	-0.0855788	0.557009
Arhgap4	-0.323755	0.250054	-0.0562818	0.779943	NA	NA	NA	NA	0.519077	0.041753	0.122245	0.62429	0.136496	0.39485	0.44521	0.167637	1.82271	0.685657	-0.180403	0.249966
ARHGAP40	NA	NA	NA	NA	NA	NA	NA	NA	1.42843	0.00127814	-0.293029	0.60161	NA	NA	NA	NA	0.806764	0.858341	-0.23629	0.0651008
Arhgap42	-0.272684	0.0407003	-0.395066	0.0201526	NA	NA	NA	NA	0.000885197	0.995108	-0.0974358	0.487359	-0.0796296	0.5681	-0.240339	0.07885	2.31815	0.605847	0.154625	0.301994
ARHGAP42-AS1	NA	NA	NA	NA	NA	NA	NA	NA	NA	NA	NA	NA	NA	NA	NA	NA	2.63051	0.0830797	-1.09835	0.198824
Arhgap44	1.16459	0.00628931	0.404946	0.51875	NA	NA	NA	NA	-0.96943	1.61e-05	0.213205	0.240613	-0.0297851	0.80165	0.741475	0.212122	1.51295	0.525436	-0.0390654	0.739368
ARHGAP44-AS1	NA	NA	NA	NA	NA	NA	NA	NA	NA	NA	NA	NA	NA	NA	NA	NA	5.07893	0.062074	0.0629753	0.907119
Arhgap45	-0.146613	0.329263	0.0801433	0.605653	-0.710248	0.828334	-2.83705	0.48551	-0.323651	0.120729	0.330418	0.0654951	NA	NA	0.563624	0.0646514	-1.33127	0.441892	-0.241937	0.14647
Arhgap5	-0.197012	0.0418171	-0.40989	0.0381886	NA	NA	NA	NA	-0.119834	0.182367	-0.0474182	0.566434	0.0175371	0.8646	0.105709	0.337613	0.0391049	0.97143	0.0305618	0.784387
ARHGAP5-AS1	NA	NA	NA	NA	NA	NA	NA	NA	NA	NA	NA	NA	NA	NA	NA	NA	-0.17944	0.93274	-0.145939	0.667145
Arhgap6	-1.02368	2.90554e-08	-0.815498	9.80254e-05	NA	NA	NA	NA	-0.169714	0.624194	0.113071	0.720909	-0.0246531	0.89335	-0.315425	0.325135	2.79583	0.408158	-0.0847985	0.633173
Arhgap8	0.370905	0.733986	0.41068	0.741973	1.15921	0.0653007	-0.910794	0.231843	0.361579	0.0109503	0.0328623	0.810127	0.15812	0.2249	2.79019	0.0135738	NA	NA	-0.0294233	0.822989
Arhgap9	-0.22941	0.528494	0.166081	0.60586	-0.0791306	0.898943	-0.244023	0.718399	-0.907783	0.347611	-0.00916111	0.991628	0.143106	0.46075	0.663867	0.0894124	3.27724	0.207881	0.248616	0.389272
Arhgdia	0.325856	0.00860806	0.279378	0.045893	NA	NA	NA	NA	0.313472	0.00434919	-0.0317319	0.762699	-0.1108	0.3232	0.344491	0.0313887	1.80688	0.210424	-0.135694	0.210547
Arhgdib	0.0383137	0.828729	0.353327	0.054488	NA	NA	NA	NA	-0.0516373	0.918521	-0.191285	0.689521	0.579117	1	-0.495683	0.157876	-2.12246	0.551172	-2.74839e-05	0.999885
ARHGDIG	NA	NA	NA	NA	NA	NA	NA	NA	-0.324847	0.672792	0.311872	0.631954	NA	NA	NA	NA	NA	NA	-0.658238	0.0541487
Arhgef1	-0.237541	0.0256317	-0.00102524	0.991384	NA	NA	NA	NA	0.088732	0.469858	-0.100258	0.396608	0.106109	0.4688	0.0429304	0.7551	0	1	-0.0578217	0.74937
Arhgef10	-0.0989623	0.702108	0.136777	0.596361	NA	NA	NA	NA	-0.197536	0.0518765	-0.0495352	0.602565	0.0475275	0.6563	0.0770123	0.862928	NA	NA	-0.0472309	0.636235
Arhgef10l	-0.43956	0.0127165	-0.174579	0.252812	NA	NA	NA	NA	0.0450511	0.74132	0.0195463	0.880064	-0.0240171	0.8607	-0.393477	0.020791	1.67033	0.710866	-0.224731	0.259324
Arhgef11	-0.191901	0.0174749	-0.00506878	0.96129	NA	NA	NA	NA	-0.0985341	0.382764	-0.0444139	0.680189	0.00127754	0.99135	-0.177782	0.110639	2.01052	0.558402	-0.117715	0.260364
Arhgef12	0.0993696	0.315042	-0.153749	0.307442	-0.655857	4.4222e-14	-0.333799	0.000506928	0.0466548	0.614327	-0.0311933	0.70779	-0.135453	0.1876	0.304679	0.00362843	4.89079	0.0463578	-0.029873	0.773361
Arhgef15	-0.0945215	0.486111	-0.22941	0.165737	NA	NA	NA	NA	-1.48046	0.533764	0.575416	0.712439	-0.189673	0.2237	0.26792	0.315917	-0.0399639	0.992947	0.0645863	0.824635
Arhgef16	0.593258	0.0243459	0.24651	0.360106	NA	NA	NA	NA	0.0362948	0.797927	0.179994	0.166458	0.299494	0.10495	0.745799	0.0039888	0	1	-0.131875	0.341803
Arhgef17	-0.0289921	0.873788	0.135352	0.492178	NA	NA	NA	NA	0.551471	2.83e-09	0.0156578	0.857937	0.017542	0.8814	0.411026	0.285024	2.19306	0.171807	-0.366296	0.0458053
Arhgef18	-0.0287038	0.804331	-0.00373233	0.975615	NA	NA	NA	NA	-0.0889034	0.403491	-0.0444076	0.645582	-0.0666609	0.64245	-0.0330563	0.853424	1.75085	0.346256	-0.263214	0.0547951
Arhgef19	-0.712231	7.11528e-06	-0.204989	0.226385	NA	NA	NA	NA	0.444058	1.36e-05	0.0544046	0.577757	NA	NA	-1.01268	8.99e-10	0.372198	0.934388	-0.362751	0.160836
Arhgef2	0.193374	0.250972	0.291195	0.140453	1.50636	2.48107e-07	0.442654	0.20313	-0.313884	0.00774973	0.0662807	0.526346	0.161596	0.1547	2.45092	2.9e-10	1.01076	0.517765	-0.00416967	0.969831
ARHGEF2-AS2	NA	NA	NA	NA	NA	NA	NA	NA	NA	NA	NA	NA	NA	NA	NA	NA	3.16062	0.299331	-0.331526	0.71399
Arhgef25	0.121461	0.731089	0.498226	0.131882	NA	NA	NA	NA	0.0540556	0.803651	0.100931	0.613127	0.10669	0.38915	-0.406295	0.485408	3.40998	0.413433	-0.0188866	0.886923
Arhgef26	-0.476825	0.0490976	-0.302611	0.229032	NA	NA	NA	NA	0.380654	0.0220915	0.0420539	0.794741	0.0195455	0.8661	0.164055	0.369844	NA	NA	0.116651	0.358531
Arhgef28	0.918542	0.278446	0.354444	0.698503	NA	NA	NA	NA	0.11206	0.847353	0.0343691	0.951407	0.0442501	1	1.01486	0.653567	4.23396	0.102793	-0.19725	0.394803
Arhgef3	0.179673	0.246096	-0.0664345	0.69299	NA	NA	NA	NA	0.154479	0.413433	0.0656811	0.710765	-0.0818736	0.6157	0.349968	0.0424217	5.53372	0.00862785	0.0600317	0.681206
ARHGEF33	NA	NA	NA	NA	NA	NA	NA	NA	-0.409976	0.584835	0.230764	0.718948	0.230726	1	NA	NA	5.42338	0.0150316	0.0108266	0.961067
ARHGEF34P	NA	NA	NA	NA	NA	NA	NA	NA	NA	NA	NA	NA	NA	NA	NA	NA	0	1	0.0383354	0.780501
ARHGEF35	NA	NA	NA	NA	NA	NA	NA	NA	0.398671	0.110612	-0.211169	0.434068	NA	NA	NA	NA	0	1	0.135096	0.309629
Arhgef37	0.0438366	0.810673	0.204574	0.307069	NA	NA	NA	NA	0.754205	0.00972732	-0.401329	0.216254	-0.528589	1	-0.399164	0.168088	4.25443	0.101858	-0.177782	0.740633
ARHGEF38	NA	NA	NA	NA	NA	NA	NA	NA	-0.307485	0.142985	-0.12233	0.52469	0	1	NA	NA	-0.930309	0.701645	1.4443	0.0353677
Arhgef39	2.47163	3.17012e-05	1.73175	0.0059418	NA	NA	NA	NA	-0.147691	0.481475	0.0244363	0.901553	-0.0043532	0.96725	2.74296	0.0012704	-1.5429	0.0893006	-0.0437008	0.721887
Arhgef4	0.838475	0.456216	0.724274	0.421201	NA	NA	NA	NA	-0.903693	2.07e-09	0.226433	0.0638004	NA	NA	0.864439	0.597722	0.101389	0.898358	-0.0458455	0.634241
Arhgef40	-0.0438789	0.805397	0.0541182	0.746779	NA	NA	NA	NA	-0.322391	0.00895343	-0.020264	0.856279	-0.0449531	0.70315	0.593618	0.00198626	-0.015265	0.9865	-0.170401	0.302511
Arhgef5	0.452402	0.00124511	0.140146	0.425609	NA	NA	NA	NA	0.126834	0.261484	-0.110241	0.307921	-0.0814104	0.60505	0.56889	0.00015074	NA	NA	0.102638	0.41439
Arhgef6	-0.265159	0.292269	0.122643	0.625209	NA	NA	NA	NA	-0.458729	0.336131	-0.129811	0.758919	-0.13941	0.3144	0.518759	0.144592	0.372238	0.934381	0.221661	0.129091
Arhgef7	0.286825	0.0199592	0.0970082	0.469899	NA	NA	NA	NA	0.118201	0.256715	-0.0623066	0.525292	-0.0172149	0.88415	0.417685	0.00094503	2.98237	0.494222	0.037358	0.692899
Arhgef9	0.586225	0.00010143	0.0837442	0.690566	-0.46851	0.0258954	0.36611	0.131824	-0.494952	0.000547347	0.00483745	0.970361	0.047239	0.66355	0.0904748	0.755931	0	1	0.121888	0.194731
Arid1a	-0.0503343	0.580441	-0.0872104	0.478181	NA	NA	NA	NA	-0.00969835	0.912694	-0.0150754	0.854111	-0.149691	0.142	0.214219	0.130569	0.280543	0.803647	-0.0795419	0.561152
Arid1b	-0.000272089	0.998368	-0.140443	0.441359	NA	NA	NA	NA	-0.0691814	0.458949	0.0676779	0.428465	NA	NA	0.0991898	0.506444	-0.560624	0.624698	0.017398	0.884285
Arid2	0.177818	0.138664	-0.0142152	0.925681	NA	NA	NA	NA	-0.30862	0.00749914	-0.0898078	0.394967	NA	NA	-0.0165887	0.923866	-0.0459371	0.973591	0.101433	0.422203
Arid3a	-0.427391	0.169961	0.0919035	0.760295	NA	NA	NA	NA	0.363133	0.000103554	0.0625994	0.428935	NA	NA	-0.0183743	0.975773	0	1	-0.164759	0.0873639
Arid3b	-0.512541	0.0183328	-0.379557	0.0809171	NA	NA	NA	NA	-0.424248	2.23e-06	0.146448	0.0689243	-0.0194385	0.8485	-0.654978	0.158223	3.63516	0.416109	0.013018	0.904435
ARID3C	NA	NA	NA	NA	NA	NA	NA	NA	-1.74667	0.0595731	0.0217485	0.974216	-0.293018	1	NA	NA	0.806758	0.858342	0.176595	0.768813
Arid4a	-0.0619316	0.665839	-0.0897996	0.560154	NA	NA	NA	NA	0.0848881	0.559919	-0.0277835	0.840021	0.198269	0.06455	0.041051	0.805354	4.66627	0.0186696	0.15458	0.435277
Arid4b	-0.158954	0.361962	-0.268366	0.109637	-0.588672	0.00203788	-0.120577	0.571319	0.157522	0.165163	-0.0775818	0.477122	-0.0221944	0.8333	-0.206097	0.103045	0.372198	0.934388	0.180612	0.247443
Arid5a	-0.0834898	0.812367	0.155829	0.613913	NA	NA	NA	NA	-0.196667	0.574842	0.381803	0.192489	-0.0937179	0.64645	-0.0648033	0.864242	3.59192	0.329042	-0.14213	0.475791
Arid5b	-0.189014	0.744076	-0.763179	0.0672794	0.0468518	0.918742	-0.407041	0.458654	0.327823	0.0197191	-0.0622395	0.653654	0.21496	1	0.232653	0.23995	-2.34699	0.11903	-0.148527	0.447065
Arih1	0.0232987	0.814986	-0.211323	0.162492	NA	NA	NA	NA	-0.167878	0.0765737	0.0475498	0.581557	NA	NA	0.0510065	0.623589	-2.22942	0.148308	0.0503736	0.596207
Arih2	-0.014179	0.906224	-0.195926	0.120717	NA	NA	NA	NA	-0.0455167	0.662203	-0.00753675	0.938357	NA	NA	0.0965619	0.580802	0.51297	0.736649	0.01807	0.83256
ARIH2OS	NA	NA	NA	NA	NA	NA	NA	NA	NA	NA	NA	NA	NA	NA	NA	NA	-1.07835	0.545171	0.302497	0.241421
Ark2c	0.622637	0.440665	0.448641	0.612313	NA	NA	NA	NA	-0.630638	3.96e-07	-0.112749	0.340995	NA	NA	NA	NA	NA	NA	-0.297807	0.45668
Ark2n	0.132936	0.421045	0.0270047	0.902898	NA	NA	NA	NA	NA	NA	1.43256	0.774373	NA	NA	NA	NA	NA	NA	-0.032191	0.749976
Arl1	-0.252854	0.00349845	-0.0513479	0.62519	0.513735	7.20165e-05	0.0379585	0.808265	0.0781907	0.476629	0.0405472	0.686191	0.0131398	0.8998	-0.519674	0.00012886	-3.04171	0.289809	0.114824	0.213816
Arl10	0.570572	0.138876	0.0126278	0.975721	NA	NA	NA	NA	-0.00384555	0.971717	0.0304325	0.761052	-0.179705	0.1853	0.184925	0.6929	1.91081	0.353566	0.0812161	0.585928
Arl11	-0.380039	0.651024	0.513718	0.529723	NA	NA	NA	NA	-0.205523	0.691062	-0.132824	0.784057	-0.161146	0.2944	-0.240548	0.808277	0	1	0.322092	0.515044
ARL13A	NA	NA	NA	NA	NA	NA	NA	NA	-0.557936	0.599148	-0.382146	0.700797	0.865709	1	NA	NA	-0.701698	0.73867	0.369004	0.677061
Arl13b	-0.409001	0.0629066	-0.13299	0.637133	NA	NA	NA	NA	-0.162209	0.377415	-0.139719	0.418054	0.0962362	0.4362	0.473378	0.0286443	-3.03622	0.352029	0.16757	0.276827
Arl14ep	0.0999682	0.552072	-0.248191	0.153606	NA	NA	NA	NA	-0.0279182	0.845532	0.0165288	0.902057	0.205125	0.059	0.595194	0.00156563	0	1	0.138593	0.206244
Arl15	-0.256118	0.196473	0.100525	0.656262	NA	NA	NA	NA	-0.848014	3.05e-10	-0.122297	0.281677	-0.0482753	0.7063	-0.377891	0.156681	0.372209	0.907271	0.0338719	0.77501
Arl16	0.0655866	0.731324	0.151773	0.471737	NA	NA	NA	NA	0.0914363	0.581315	0.0691709	0.660427	NA	NA	-0.230678	0.412245	0	1	-0.134758	0.277038
ARL17A	NA	NA	NA	NA	NA	NA	NA	NA	-0.119442	0.405579	-0.0700791	0.569101	NA	NA	NA	NA	1.93256	0.667661	-0.161337	0.19065
ARL17B	NA	NA	NA	NA	NA	NA	NA	NA	0.0827761	0.787437	-0.100328	0.677069	NA	NA	NA	NA	NA	NA	-0.0635733	0.642527
Arl2	0.385725	0.00997788	0.0561685	0.769294	NA	NA	NA	NA	-0.216994	0.104855	0.114147	0.376492	0.120159	0.3097	0.836187	0.0101105	2.73113	0.542428	0.00805041	0.937778
ARL2-SNX15	NA	NA	NA	NA	NA	NA	NA	NA	NA	NA	NA	NA	NA	NA	NA	NA	0	1	0.0265492	0.802745
Arl2bp	0.228761	0.246687	0.0158619	0.943273	NA	NA	NA	NA	-0.0264697	0.828232	-0.0982665	0.393846	-0.108737	0.38515	0.175245	0.513861	-1.0978	0.670107	0.0281795	0.793677
Arl3	0.110875	0.631152	0.304425	0.27132	NA	NA	NA	NA	-0.242379	0.0364809	-0.0732438	0.494904	0.10272	0.3175	0.09933	0.686813	-2.92152	0.509515	0.249562	0.0879862
Arl4a	0.233706	0.117834	0.131686	0.351344	NA	NA	NA	NA	0.317974	0.00904331	-0.0240332	0.831738	0.189801	0.1002	-0.284309	0.0442531	2.85415	0.52418	0.125457	0.258228
Arl4c	0.344096	0.103849	0.081848	0.69115	-1.31613	0.499813	-4.00518	0.119486	-0.792521	3.46e-19	0.121233	0.124908	0.125914	0.2449	1.24799	0.00039476	2.28294	0.611387	-0.111913	0.42724
Arl4d	0.0383956	0.849921	-0.0222085	0.913132	NA	NA	NA	NA	-0.83021	3.86e-05	0.238867	0.162958	1.72993	1	-2.71627	6.84e-27	0	1	-0.0359118	0.78122
Arl5a	-0.139144	0.114807	-0.325818	0.0110473	NA	NA	NA	NA	0.0761282	0.467723	0.0205644	0.834171	-0.0443591	0.67535	-0.216773	0.0387923	1.57581	0.71066	0.102686	0.310484
Arl5b	-0.418457	0.00216752	-0.529176	0.00408649	NA	NA	NA	NA	-0.0541663	0.53285	0.0748977	0.338789	-0.0458791	0.6809	-0.491512	0.00012807	2.45643	0.536232	0.0559018	0.542368
Arl5c	0.0164467	0.977919	0.541337	0.376618	NA	NA	NA	NA	-0.488413	0.856931	-0.592661	0.832596	NA	NA	1.92411	0.0732975	NA	NA	0.732346	0.61867
Arl6	0.0142425	0.972111	0.0445141	0.899705	NA	NA	NA	NA	-0.480283	0.0287473	-0.112713	0.576144	0.323173	0.05565	-0.140279	0.77469	4.70669	0.0760151	0.0482039	0.742626
Arl6ip1	0.271702	0.0265369	0.137577	0.181154	NA	NA	NA	NA	-0.144616	0.101647	-0.0373884	0.656986	NA	NA	0.260108	0.00260961	-1.67689	0.705023	-0.0688565	0.548476
Arl6ip4	-0.381242	0.0109489	-0.071873	0.62081	NA	NA	NA	NA	0.0447273	0.69079	0.127911	0.222318	NA	NA	-0.241809	0.0665785	-1.84997	0.393694	0.141154	0.200427
Arl6ip5	-0.289705	0.00236151	-0.100351	0.422928	NA	NA	NA	NA	0.565717	3.54e-08	-0.0588503	0.560627	0.158036	0.15145	-0.174097	0.230939	-1.55919	0.728287	0.0513865	0.629195
Arl6ip6	-0.0535289	0.743305	-0.127181	0.52947	NA	NA	NA	NA	0.174136	0.175183	0.0743847	0.542572	0.0420112	0.6932	0.31438	0.116016	-0.685723	0.666113	-0.0539013	0.653219
Arl8a	0.0104859	0.925359	-0.0920949	0.435791	NA	NA	NA	NA	-0.013087	0.932692	0.0370688	0.798226	-0.0123878	0.9244	0.534871	8.41e-05	-3.17866	0.276735	0.234017	0.135177
Arl8b	0.529801	3.58672e-07	-0.147657	0.151122	NA	NA	NA	NA	-0.0348208	0.761522	-0.135476	0.20974	-0.0318509	0.77445	0.633165	3.29e-08	-0.802543	0.76468	0.0704836	0.454497
Arl9	NA	NA	0.446766	0.786949	NA	NA	NA	NA	-1.21281	0.280277	-0.125522	0.89142	0.333783	0.50425	NA	NA	NA	NA	0.0233417	0.975586
Armc1	0.00202445	0.984618	-0.0474993	0.715437	NA	NA	NA	NA	-0.0372747	0.762858	-0.071578	0.539258	NA	NA	-0.365499	0.00201251	0	1	-0.0258053	0.777573
Armc10	0.233569	0.128037	0.285702	0.0591519	NA	NA	NA	NA	-0.146577	0.279065	0.0384871	0.748533	0.0320206	0.77085	0.941316	4.04e-06	-0.794743	0.797726	-0.0189967	0.858257
ARMC12	NA	NA	NA	NA	NA	NA	NA	NA	0.0143592	0.981458	0.133112	0.817378	0.129887	0.68395	NA	NA	0	1	-0.0959685	0.816362
Armc2	0.823058	0.609766	1.33806	0.432827	NA	NA	NA	NA	0.000625027	0.998586	-0.319452	0.36324	0.145542	0.50955	-0.554632	0.77593	3.99329	0.217169	0.275331	0.054391
ARMC2-AS1	NA	NA	NA	NA	NA	NA	NA	NA	NA	NA	NA	NA	NA	NA	NA	NA	1.31403	0.770898	-0.176125	0.85891
Armc3	NA	NA	3.90195	0.038593	NA	NA	NA	NA	-1.09438	0.275031	0.145557	0.856821	2.01339	1	NA	NA	NA	NA	0.703705	0.463248
Armc5	-0.0246958	0.845535	0.0275546	0.831213	NA	NA	NA	NA	0.264516	0.157718	0.174044	0.336283	0.127261	0.4597	0.0645821	0.793963	0.310734	0.832147	-0.152792	0.464427
Armc6	-0.101235	0.673435	-0.278324	0.23655	NA	NA	NA	NA	0.154376	0.385653	0.257259	0.114934	0.419631	0.03065	-0.12726	0.636527	3.3386	0.26279	-0.342495	0.0410351
Armc7	-0.407264	0.127011	-0.266757	0.35594	NA	NA	NA	NA	0.239697	0.31243	0.234071	0.301593	-0.122757	0.534	-0.336406	0.357227	4.64734	0.0213236	-0.190781	0.314547
Armc8	0.0833079	0.505049	-0.096709	0.482328	NA	NA	NA	NA	0.0451526	0.732789	-0.0374237	0.763193	-0.0153208	0.9017	-0.0871958	0.669302	2.04915	0.629771	0.0571771	0.591502
Armc9	0.666379	0.00622753	-0.00525673	0.980209	NA	NA	NA	NA	-0.321404	0.00757505	-0.0187099	0.860642	0.187188	0.17245	0.528156	0.0189165	1.67032	0.710868	-0.0783633	0.472854
Armcx1	0.297726	0.382106	0.481518	0.15136	NA	NA	NA	NA	0.459311	0.000178229	-0.0359567	0.761628	0.0763093	0.4995	1.16754	0.0372511	0	1	-0.0392521	0.698747
Armcx2	-0.015594	0.949764	0.192351	0.490228	NA	NA	NA	NA	-0.511058	2.54e-05	-0.0803765	0.474429	0.0169466	0.87265	-0.742894	0.0374654	0.806353	0.847025	-0.0124259	0.89278
Armcx3	-0.96296	4.45679e-06	-0.479978	0.0420196	NA	NA	NA	NA	-0.163075	0.0870393	-0.0611177	0.501276	-0.034174	0.74595	-0.360145	0.456261	1.78432	0.691985	0.0819496	0.383619
Armcx4	-0.223656	0.527564	0.308537	0.35161	NA	NA	NA	NA	-0.46215	0.0192837	-0.153146	0.349591	NA	NA	1.24941	0.00350167	0	1	-0.20306	0.102688
Armcx5	0.306111	0.252437	0.231377	0.427298	NA	NA	NA	NA	-0.116049	0.505515	0.00868088	0.957496	0.0132655	0.95525	0.870052	0.02536	0	1	0.133802	0.207912
ARMCX5-GPRASP2	NA	NA	NA	NA	NA	NA	NA	NA	0.183031	0.294282	0.172399	0.294117	-0.156772	0.7331	NA	NA	0	NA	0.051445	0.601517
Armcx6	0.460636	0.347988	0.408789	0.428016	NA	NA	NA	NA	0.494197	4.03e-05	-0.0986217	0.3884	0.220706	0.0786	-0.47663	0.629192	NA	NA	-0.115177	0.435186
ARMH1	NA	NA	NA	NA	NA	NA	NA	NA	0.216932	0.495909	-0.194353	0.55309	NA	NA	NA	NA	-1.50642	0.732682	0.178139	0.76048
Armh3	0.213998	0.175778	0.104237	0.552417	NA	NA	NA	NA	0.121932	0.424123	0.0529008	0.714934	NA	NA	NA	NA	0	1	-0.156182	0.183709
Armh4	-1.1919	0.360023	-1.90038	0.16671	NA	NA	NA	NA	0.00315633	0.982991	-0.118309	0.397453	NA	NA	NA	NA	0	1	-0.00930861	0.935023
Armt1	0.232439	0.100977	-0.0313791	0.881661	NA	NA	NA	NA	-0.26521	0.0386585	-0.0596721	0.611768	NA	NA	0.019008	0.933361	NA	NA	0.0561613	0.527956
Arnt	-0.0599497	0.57696	0.0152392	0.924573	-0.289181	0.040763	0.0916472	0.567656	0.143225	0.230033	-0.0274926	0.800755	-0.0989406	0.35785	-0.270879	0.0644367	2.77003	0.536624	0.0882815	0.383002
Arnt2	NA	NA	0.493078	0.745671	-1.20732	0.215124	-2.08102	0.0859406	-0.250457	0.0364591	-0.0353635	0.742925	-0.0082404	1	-2.64159	0.325198	1.59408	0.718238	0.395621	0.335298
Arpc1a	-0.0595786	0.584331	0.0355228	0.737628	NA	NA	NA	NA	0.172145	0.0915112	0.00826093	0.932131	-0.0809808	0.47485	-0.361288	0.00324466	-1.84027	0.675638	-0.0343331	0.725957
Arpc1b	-0.446074	0.000643473	0.154622	0.27271	NA	NA	NA	NA	0.0641125	0.676545	0.073564	0.613172	-0.100213	0.413	-0.207877	0.289088	1.26491	0.443648	-0.19095	0.256491
Arpc2	-0.0109874	0.89159	0.0698323	0.455877	NA	NA	NA	NA	-0.118835	0.190092	-0.0527382	0.525074	-0.0645721	0.53085	-0.0133577	0.889925	1.19873	0.384058	0.119244	0.240468
Arpc3	-0.0147145	0.861066	0.053685	0.590949	0.0205761	0.826026	-0.0424117	0.676654	0.248085	0.0212097	-0.12405	0.211597	0.0787311	0.4618	-0.218355	0.0273489	3.5422	0.226382	0.0704739	0.476137
Arpc4	0.0995817	0.384479	0.187581	0.160121	NA	NA	NA	NA	0.166333	0.161164	-0.177603	0.0996754	0.00503635	0.9654	-0.136648	0.324975	2.51546	0.524386	-0.165065	0.359969
ARPC4-TTLL3	NA	NA	NA	NA	NA	NA	NA	NA	0.444838	0.054633	0.306616	0.167457	-0.0542274	0.90615	NA	NA	0	1	-0.0677513	0.603865
Arpc5	-0.0167188	0.863193	0.0576027	0.5903	NA	NA	NA	NA	-0.0784906	0.423602	-0.120459	0.194642	-0.139256	0.1769	-0.380664	0.00057231	1.95418	0.491108	-0.0515016	0.610713
Arpc5l	-0.0689926	0.567739	0.0395491	0.736713	NA	NA	NA	NA	-0.0749634	0.605069	-0.0827402	0.544844	-0.0626451	0.636	-0.182424	0.176496	-0.0739965	0.950934	0.0148041	0.880326
Arpin	0.327802	0.135789	0.138992	0.48786	NA	NA	NA	NA	-0.168268	0.180386	-0.126912	0.279513	NA	NA	0.131229	0.610317	-0.324499	0.890015	0.00186999	0.990669
ARPIN-AP3S2	NA	NA	NA	NA	NA	NA	NA	NA	-0.546522	0.00968366	-0.0607586	0.749309	NA	NA	NA	NA	NA	NA	-0.000863594	0.99344
Arpp19	0.518337	1.12815e-07	0.09461	0.377676	0.285501	0.123531	-0.106546	0.626534	-0.200947	0.016004	-0.0526431	0.490961	-0.0383245	0.71375	0.804318	7.58e-09	1.95816	0.545348	0.0434951	0.612541
ARR3	NA	NA	NA	NA	NA	NA	NA	NA	0.934378	0.583669	0.471468	0.797797	-0.123769	1	NA	NA	3.21131	0.278301	-0.512669	0.287287
Arrb1	-0.122615	0.32388	0.00550484	0.966128	NA	NA	NA	NA	1.2132	7.22e-09	-0.0620187	0.790571	0.0835553	0.51865	0.148879	0.388423	3.43128	0.442973	-0.0690493	0.504523
Arrb2	-0.10553	0.539826	0.141117	0.300907	NA	NA	NA	NA	-0.398334	0.0275917	0.216795	0.165712	-0.0259505	0.82155	0.228206	0.374795	0.806713	0.85835	-0.0219051	0.843305
Arrdc1	0.12903	0.555963	0.45577	0.0164983	NA	NA	NA	NA	0.791565	2.12e-10	-0.0311468	0.810169	0.272996	0.16545	0.643175	0.0675387	1.26386	0.307216	-0.178991	0.338251
ARRDC1-AS1	NA	NA	NA	NA	NA	NA	NA	NA	NA	NA	NA	NA	NA	NA	NA	NA	0.467417	0.73452	-0.17341	0.229965
Arrdc2	0.0179072	0.928258	0.0987191	0.65821	NA	NA	NA	NA	-0.441179	0.285034	0.193078	0.568886	-0.393061	0.09475	-0.911968	4.23e-05	-2.66055	0.549582	-0.111756	0.377465
Arrdc3	-1.06606	0.0242848	-0.176181	0.447257	NA	NA	NA	NA	0.422004	1.42e-05	0.0682999	0.496993	0.0164996	0.8773	0.681095	0.00038901	3.94882	0.046237	0.266141	0.123802
ARRDC3-AS1	NA	NA	NA	NA	NA	NA	NA	NA	NA	NA	NA	NA	NA	NA	NA	NA	0.486518	0.680372	-0.144578	0.857838
Arrdc4	0.0470073	0.775956	0.221662	0.234519	-1.16853	1.40176e-10	-0.643738	0.000548557	0.221925	0.0344329	-0.00536061	0.956519	-0.0562574	0.6692	-0.666988	0.00408576	1.24377	0.758535	0.603028	0.00104498
ARRDC5	NA	NA	NA	NA	NA	NA	NA	NA	0.737602	0.382791	0.271578	0.756726	NA	NA	NA	NA	0	1	-0.116119	0.801703
Arsa	0.345581	0.00215452	0.0589809	0.620219	NA	NA	NA	NA	0.326881	0.0188651	-0.207569	0.145416	0.0761685	0.50935	0.784929	1.07e-09	1.24094	0.783385	-0.169008	0.319927
Arsb	-0.110183	0.287769	-0.00597007	0.960239	NA	NA	NA	NA	0.0704826	0.627887	-0.134827	0.339238	-0.118485	0.4889	-0.227339	0.181786	0.0508975	0.981564	0.0743807	0.574786
ARSD	NA	NA	NA	NA	NA	NA	NA	NA	0.901616	1.4e-12	-0.15501	0.27356	0.138562	1	NA	NA	1.78431	0.691988	-0.0114445	0.944457
ARSD-AS1	NA	NA	NA	NA	NA	NA	NA	NA	NA	NA	NA	NA	NA	NA	NA	NA	0.920765	0.609486	0.108537	0.72286
Arsg	-0.498148	0.000211969	-0.24331	0.169356	0.662238	0.296253	0.398221	0.592183	-0.186999	0.253225	0.0368188	0.814674	-0.118297	0.4855	-0.88093	2.32e-06	0.296057	0.597747	0.206764	0.273762
ARSI	NA	NA	NA	NA	NA	NA	NA	NA	0.785257	9.83e-06	-0.272899	0.158135	0.0683359	1	1.73959	0.491209	-3.4366	0.385976	-0.413995	0.05918
ARSJ	NA	NA	NA	NA	NA	NA	NA	NA	0.311347	0.225587	-0.478593	0.0741937	-0.237988	0.1621	NA	NA	2.31157	0.175295	-0.220469	0.514773
Arsk	0.0494322	0.773723	-0.141281	0.56814	NA	NA	NA	NA	-0.0317453	0.862999	-0.0407409	0.815229	0.0736458	0.59075	-0.0073498	0.972753	1.18085	0.754495	-0.00274282	0.985786
ARSL	NA	NA	NA	NA	NA	NA	NA	NA	-0.967908	0.420172	-0.630986	0.545286	NA	NA	NA	NA	NA	NA	-0.0721147	0.421614
Art3	-0.282485	0.343612	-0.233027	0.500064	NA	NA	NA	NA	-0.234654	0.606363	0.125135	0.759319	NA	NA	0.0334438	0.956375	2.00477	0.50082	0.816084	0.190255
Art4	-0.498404	0.050782	0.154507	0.585049	NA	NA	NA	NA	0.404009	0.586954	-0.354747	0.663264	NA	NA	0.354455	0.307156	3.39055	0.320046	-1.0867	0.380261
ART5	NA	NA	NA	NA	NA	NA	NA	NA	-0.851909	0.251191	0.368312	0.528406	0.512149	0.02115	NA	NA	NA	NA	-0.0639958	0.728023
Artn	NA	NA	3.75758	0.0944855	NA	NA	NA	NA	-0.67286	0.580896	0.709573	0.442151	0.0992167	0.6726	NA	NA	NA	NA	-0.336018	0.309183
Arv1	0.209935	0.512091	-0.197064	0.598354	NA	NA	NA	NA	0.122747	0.578177	0.114742	0.583959	0.0218858	0.8388	0.972765	0.0350467	NA	NA	-0.0411696	0.782891
Arvcf	-0.342495	0.00950509	0.157489	0.250346	NA	NA	NA	NA	-0.24441	0.118141	0.00943248	0.949707	NA	NA	0.399661	0.0723077	0.440997	0.80223	-0.400465	0.038467
ARX	NA	NA	NA	NA	NA	NA	NA	NA	-4.3555	0.000253536	-0.900998	0.0287067	0.0663306	1	NA	NA	-5.37937	0.203336	0.11045	0.686724
As3mt	0.121118	0.321332	0.0772726	0.569412	NA	NA	NA	NA	-0.324237	0.0564999	-0.0575979	0.713138	0.0650641	0.64915	0.00377152	0.981128	NA	NA	0.252981	0.13318
Asah1	-0.132094	0.231731	-0.0655651	0.585218	-0.117945	0.669995	0.0418499	0.869843	0.225879	0.0494462	-0.14061	0.211629	0.0399951	0.74695	0.00138887	0.993798	-0.125811	0.956335	-0.00297008	0.978875
Asah2	0.224134	0.115067	0.0214077	0.897925	NA	NA	NA	NA	-0.0895907	0.743026	0.173779	0.490258	0.803315	1	0.361674	0.00404408	2.05968	0.313612	0.156499	0.454325
ASAH2B	NA	NA	NA	NA	NA	NA	NA	NA	-0.146951	0.470174	0.214869	0.239818	NA	NA	NA	NA	-0.76125	0.866286	0.222353	0.211809
Asap1	0.352207	0.0276213	0.163209	0.388274	NA	NA	NA	NA	0.807613	1.12e-15	-0.0992864	0.302737	-0.158583	0.12845	0.0365981	0.819734	-5.00586	0.0152223	0.101909	0.493501
ASAP1-IT2	NA	NA	NA	NA	NA	NA	NA	NA	NA	NA	NA	NA	NA	NA	NA	NA	0	NA	-0.0592241	0.97199
Asap2	0.0524045	0.819324	-0.397138	0.191365	NA	NA	NA	NA	-0.107559	0.292778	0.0023232	0.98059	-0.0982349	0.36915	-0.206718	0.336868	1.19118	0.380742	-0.0128359	0.933954
Asap3	-0.62166	0.00297953	-0.328749	0.107529	NA	NA	NA	NA	-0.156288	0.206742	0.0518524	0.646446	0.168906	0.2143	-0.206111	0.55687	NA	NA	-0.0716378	0.576784
Asb1	-0.37838	0.0435034	0.0302162	0.885286	NA	NA	NA	NA	-0.0960836	0.446163	0.0185882	0.874867	0.0451108	0.71775	0.711476	0.0162038	-3.20293	0.465165	-0.236548	0.0942979
ASB12	NA	NA	NA	NA	NA	NA	NA	NA	0.887908	0.390344	-0.105066	0.92801	-0.170439	1	NA	NA	NA	NA	0.395049	0.371548
Asb13	0.404313	9.63052e-06	0.0556471	0.590988	NA	NA	NA	NA	-0.326038	0.123074	0.193969	0.278518	0.175707	0.52635	0.164084	0.161336	1.80985	0.687774	-0.234948	0.248784
ASB14	NA	NA	NA	NA	NA	NA	NA	NA	-0.697777	0.226642	-0.298922	0.542779	0.0944912	0.82555	NA	NA	1.26047	0.10488	0.198039	0.373168
ASB15	NA	NA	NA	NA	NA	NA	NA	NA	NA	NA	2.43166	0.615904	-0.830012	1	NA	NA	-3.72026	0.216506	-0.376009	0.77776
Asb16	1.66752	0.177103	1.68206	0.167677	NA	NA	NA	NA	0.32628	0.320569	-0.08864	0.785307	0.485275	0.0192	-0.272417	0.894103	0.867913	0.534214	-0.0468172	0.873671
ASB16-AS1	NA	NA	NA	NA	NA	NA	NA	NA	NA	NA	NA	NA	NA	NA	NA	NA	5.14788	0.192157	-0.187109	0.233518
Asb2	0.406419	0.292578	-0.072179	0.819181	NA	NA	NA	NA	-0.430524	0.785879	-0.332149	0.819367	-0.0219164	0.91895	-0.374503	0.584175	NA	NA	0.34862	0.502198
Asb3	0.054306	0.818526	-0.163614	0.474333	-0.21792	0.554891	-0.0277081	0.947693	-0.230703	0.263596	-0.0722026	0.693324	0.0967701	0.8731	-0.0913691	0.670899	NA	NA	-0.0674532	0.64416
Asb4	-0.0892825	0.870037	0.0627437	0.916737	NA	NA	NA	NA	0.0264257	0.978105	-0.146271	0.8771	-0.368294	1	1.72036	0.0759768	NA	NA	0.818944	0.436969
Asb6	0.118898	0.383009	-0.0610157	0.683865	NA	NA	NA	NA	0.100493	0.493836	0.0926195	0.50306	0.188881	0.1939	0.0734676	0.721418	-0.537634	0.561497	-0.287457	0.046375
Asb7	-0.313587	0.0542376	-0.304977	0.124684	NA	NA	NA	NA	-0.0422968	0.773617	-0.0568456	0.681723	-0.0261214	0.85385	-0.166934	0.323899	2.09995	0.522411	0.0728657	0.518277
Asb8	-0.0945193	0.50338	-0.10474	0.525854	NA	NA	NA	NA	0.218974	0.224781	-0.0540637	0.754929	-0.0394902	0.7819	-0.141516	0.510231	1.80322	0.265555	0.0249603	0.842769
ASB9	NA	NA	NA	NA	NA	NA	NA	NA	-1.32038	0.355158	-0.304808	0.794679	-0.506653	1	NA	NA	0	1	-0.00953023	0.943539
ASB9P1	NA	NA	NA	NA	NA	NA	NA	NA	NA	NA	NA	NA	NA	NA	NA	NA	4.73677	0.0146597	1.39894	0.19586
Ascc1	0.215836	0.103894	0.0148492	0.917046	NA	NA	NA	NA	-0.253013	0.0543079	-0.0735061	0.541839	-0.175707	0.1472	-0.0998561	0.59945	0.051545	0.961444	0.108435	0.303146
Ascc2	0.172073	0.107863	0.102728	0.365437	NA	NA	NA	NA	0.0548781	0.655341	0.0145588	0.899791	-0.0263715	0.8303	0.36561	0.00631105	NA	NA	0.042304	0.659563
Ascc3	0.20583	0.0553307	-0.0939338	0.636153	0.0697121	0.820172	0.0484121	0.887213	-0.500865	6.63e-07	0.0496612	0.580015	-0.270265	0.00825	0.0111241	0.940349	-0.351742	0.772395	0.0569945	0.623668
ASCL1	NA	NA	NA	NA	NA	NA	NA	NA	-2.34943	0.611322	1.57569	0.472684	-1.72329	1	NA	NA	-5.34669	0.225695	0.213175	0.597765
ASCL2	NA	NA	NA	NA	NA	NA	NA	NA	1.27191	0.122824	-0.258345	0.814592	0	1	NA	NA	0	1	0.371145	0.706386
ASCL5	NA	NA	NA	NA	NA	NA	NA	NA	0.0925494	0.906091	0.223117	0.767731	0.073198	1	NA	NA	0.344243	0.891822	1.18115	0.315056
ASDURF	NA	NA	NA	NA	NA	NA	NA	NA	-0.220563	0.747126	0.322831	0.61386	NA	NA	NA	NA	NA	NA	0.456345	0.030653
Asf1a	0.0117258	0.952929	-0.249238	0.22994	0.200529	0.168769	-0.0975382	0.549007	-0.0827655	0.606949	0.0969562	0.515818	0.0463453	0.6492	0.612388	0.00334726	-0.0384395	0.974223	0.0272619	0.771636
Asf1b	-0.814012	0.152002	0.442641	0.340108	1.39397	0.213189	-0.754053	0.607988	-0.320765	0.14978	0.0137467	0.945992	-0.0466449	0.7413	0.155268	0.800352	NA	NA	-0.0338332	0.794668
Asgr1	-0.0966244	0.312807	-0.000886993	0.994378	NA	NA	NA	NA	0.477446	0.0629412	0.26062	0.30078	-0.210962	0.35595	-0.470309	1.74e-06	NA	NA	-0.115073	0.726948
Asgr2	-0.142582	0.297494	0.0636134	0.703421	NA	NA	NA	NA	-1.49237	0.648765	-0.590527	0.833143	0.599782	1	-0.42499	9.31e-05	NA	NA	-0.627931	0.259547
Ash1l	-0.182818	0.16466	-0.27909	0.191893	NA	NA	NA	NA	0.142318	0.172625	-0.0737567	0.459974	-0.0674469	0.51245	0.133486	0.189734	0.171949	0.909779	0.0464141	0.729771
ASH1L-AS1	NA	NA	NA	NA	NA	NA	NA	NA	NA	NA	NA	NA	NA	NA	NA	NA	0.125586	0.937494	-0.120874	0.62343
Ash2l	0.0651452	0.608445	0.0176905	0.892259	NA	NA	NA	NA	0.104758	0.430093	-0.0206671	0.869355	0.0329989	0.75115	-0.0971913	0.466405	5.21471	0.00781951	0.0892174	0.358396
ASIC1	NA	NA	NA	NA	NA	NA	NA	NA	-0.931166	0.00101153	0.402686	0.0441911	-0.269992	1	-1.72187	9.75e-05	-1.06475	0.599155	-0.139905	0.751288
ASIC2	NA	NA	NA	NA	NA	NA	NA	NA	-0.0211913	0.987641	0.579486	0.615045	0.561426	1	NA	NA	3.00764	0.501863	-0.166135	0.605605
Asic3	-0.533986	0.613099	-0.713033	0.508979	NA	NA	NA	NA	0.394668	0.254336	0.361679	0.279999	-0.661804	1	-0.315947	0.84815	2.34092	0.503901	0.0290238	0.930689
ASIC4	NA	NA	NA	NA	NA	NA	NA	NA	-0.0262637	0.98426	-0.424833	0.748371	NA	NA	NA	NA	5.45281	0.0153117	0.902169	0.276043
ASIP	NA	NA	NA	NA	NA	NA	NA	NA	-3.06821	0.19983	0.146611	0.928131	0	1	NA	NA	-1.12423	0.402173	-0.755642	0.312326
Asl	-0.419821	1.86788e-07	0.256341	0.117837	NA	NA	NA	NA	0.831749	0.00103451	0.00156751	0.995494	NA	NA	-1.15616	5.73e-10	0	1	-0.200131	0.155101
ASMT	NA	NA	NA	NA	NA	NA	NA	NA	0.508601	0.76072	-0.275853	0.879239	NA	NA	NA	NA	NA	NA	0.156131	0.594978
ASMTL	NA	NA	NA	NA	NA	NA	NA	NA	0.258399	0.0302644	0.214512	0.0537152	NA	NA	NA	NA	NA	NA	0.0945995	0.465716
Asns	1.49246	0.0255935	-1.00349	0.136858	NA	NA	NA	NA	-1.80407	8.95e-44	0.290553	0.199077	0.176068	0.0914	2.53101	2.81e-09	0	1	-0.145652	0.301115
Asnsd1	0.0962057	0.369811	-0.12905	0.326075	NA	NA	NA	NA	0.0481958	0.716964	-0.0185449	0.881492	0.286868	0.01215	0.399742	0.103836	1.86334	0.67898	0.127809	0.187343
Aspa	0.716202	0.000121716	0.0936751	0.671525	NA	NA	NA	NA	0.254608	0.586683	0.323386	0.463056	2.13612	1	1.15398	9.94e-06	3.86059	0.255086	2.23176	0.0905935
Aspdh	-0.230051	0.0601498	0.167918	0.245915	NA	NA	NA	NA	-0.471269	0.474414	0.193301	0.73352	1.21772	1	-0.61855	3.76e-06	-0.398049	0.929009	-0.422019	0.652279
Aspg	0.307854	0.000370353	0.0625672	0.681743	NA	NA	NA	NA	-0.623426	0.561271	-0.623504	0.53784	0	1	-0.224726	0.144181	1.44271	0.358168	-0.428082	0.388312
Asph	-0.482672	2.17406e-05	-0.212688	0.0863104	NA	NA	NA	NA	-0.380298	0.00429795	-0.0887151	0.436173	-0.0365013	0.719	-0.745273	4.34e-07	2.2402	0.260634	0.115728	0.361474
ASPHD1	NA	NA	NA	NA	NA	NA	NA	NA	0.0330393	0.959035	0.0165557	0.978374	NA	NA	NA	NA	0.452409	0.753058	-0.185665	0.384338
ASPHD2	NA	NA	NA	NA	NA	NA	NA	NA	-0.993844	0.00327359	0.415972	0.0961179	0.200927	0.2155	NA	NA	2.35667	0.379065	0.0137385	0.947941
Aspm	-1.01567	0.192228	-0.765912	0.274078	-2.95922	0.394318	-2.44826	0.526088	-0.615206	2.44e-05	-0.0419646	0.730231	-0.0559057	0.60365	0.962499	0.14226	1.70985	0.528277	0.0505716	0.757289
Asprv1	NA	NA	2.1373	0.17061	NA	NA	NA	NA	0.378164	0.51939	0.187916	0.749061	0.670536	1	2.24108	0.35915	0.543481	0.770261	1.04795	0.117244
Aspscr1	-0.118217	0.24663	0.0703974	0.618547	NA	NA	NA	NA	-0.073292	0.686612	0.132953	0.423813	NA	NA	-0.138865	0.25936	-1.26886	0.748411	-0.0132139	0.919042
Asrgl1	0.653189	9.30406e-06	0.515851	0.00078179	NA	NA	NA	NA	-1.09746	1.21e-05	0.0104363	0.957503	-0.0851338	0.5423	0.434735	0.027938	1.18053	0.793739	-0.0517293	0.58874
Ass1	-0.295447	0.000368449	0.225809	0.12516	0.243776	0.0575094	0.709869	1.29152e-06	-1.93938	5.44e-27	0.340224	0.264095	-0.0296179	0.76635	-1.10069	4.43e-07	-1.1079	0.731618	-0.212166	0.113111
Aste1	0.146659	0.502253	0.231704	0.315247	NA	NA	NA	NA	0.14045	0.504812	-0.0318953	0.876764	0.0225793	0.9757	0.305241	0.28657	-0.33815	0.805941	0.12504	0.400928
ASTL	NA	NA	NA	NA	NA	NA	NA	NA	-0.902885	0.333004	-0.343599	0.668587	inf	1	NA	NA	0.806753	0.858343	1.43496	0.331821
Astn1	-0.951418	0.445685	1.55516	0.0724571	NA	NA	NA	NA	-1.17603	5.63e-05	-0.269317	0.292026	0.257201	0.0871	2.7528	0.138065	0.806663	0.856577	0.194123	0.463348
Astn2	-0.316109	0.351608	0.114091	0.757853	0.856222	0.512683	-0.517512	0.748967	-0.0125746	0.931525	-0.0786506	0.573606	0.335535	0.31245	-0.325258	0.523742	3.3661	0.264194	-0.145483	0.322888
Asxl1	-0.161684	0.178317	-0.145088	0.408428	NA	NA	NA	NA	-0.0878346	0.340797	-0.0108618	0.899613	-0.0633926	0.57245	0.472116	0.00780187	-0.946793	0.590837	-0.207208	0.0866727
Asxl2	-0.107506	0.33188	-0.196592	0.251578	NA	NA	NA	NA	-0.135701	0.24871	-0.167052	0.130814	-0.201265	0.04865	0.341393	0.00546081	4.73683	0.0460567	-0.00585571	0.960444
ASXL3	NA	NA	NA	NA	NA	NA	NA	NA	0.312396	0.0934236	-0.115013	0.531986	1.15348	1	NA	NA	-0.58887	0.758503	-0.17235	0.79645
ASZ1	NA	NA	NA	NA	NA	NA	NA	NA	1.54784	0.756675	NA	NA	#NAME?	1	NA	NA	-2.86874	0.514774	0.434164	0.583603
Atad1	-0.00235064	0.981162	-0.270999	0.0407305	NA	NA	NA	NA	-0.318904	0.00381163	0.0172376	0.863052	-0.127498	0.2418	-0.0301728	0.772781	-1.21934	0.611314	0.0824744	0.371601
Atad2	0.106098	0.743258	-0.0384993	0.911957	0.0828577	0.827943	-0.599696	0.215428	-0.143705	0.248008	0.0274745	0.823121	0.204998	0.05905	0.800021	0.00034219	1.22012	0.760318	-0.0392342	0.737368
Atad2b	-0.167379	0.262405	-0.525325	0.0478659	NA	NA	NA	NA	-0.183666	0.114306	-0.0297555	0.783684	-0.0382843	0.7119	-0.0191482	0.902158	1.79364	0.17156	0.00181634	0.989144
Atad3a	0.412711	2.22761e-05	0.145142	0.187181	NA	NA	NA	NA	-0.32123	0.0393986	-0.00440294	0.97393	0.179267	0.21095	0.182429	0.233666	3.27119	0.338794	-0.179752	0.142195
ATAD3B	NA	NA	NA	NA	NA	NA	NA	NA	0.120773	0.448581	0.0832726	0.600603	NA	NA	NA	NA	1.93762	0.666838	-0.235423	0.0941511
ATAD3C	NA	NA	NA	NA	NA	NA	NA	NA	0.154594	0.490024	-0.358216	0.134477	NA	NA	NA	NA	1.31403	0.770898	-0.0431052	0.868181
Atad5	-0.124368	0.703743	-0.315372	0.435635	-0.25325	0.900523	1.16004	0.592767	-0.556428	0.000462129	0.0479222	0.722456	-0.100178	0.3269	0.529579	0.296092	1.68017	0.321587	0.0416578	0.72773
Atat1	0.25931	0.0982946	-0.00855946	0.953391	NA	NA	NA	NA	-0.0692218	0.593181	-0.0348312	0.775244	0.13902	0.31965	0.390979	0.0537503	NA	NA	-0.116237	0.494521
ATCAY	NA	NA	NA	NA	NA	NA	NA	NA	-0.467711	0.147856	0.00186182	0.994219	-0.214231	0.07585	NA	NA	0	1	0.0234544	0.831816
Ate1	0.157407	0.175737	-0.0767963	0.61094	NA	NA	NA	NA	-0.116085	0.39887	0.0452257	0.72039	-0.0692549	0.57285	0.057273	0.615649	-0.34085	0.884043	-0.0591815	0.58324
ATE1-AS1	NA	NA	NA	NA	NA	NA	NA	NA	NA	NA	NA	NA	NA	NA	NA	NA	1.75317	0.229951	-0.466511	0.620897
Atf1	-0.103618	0.38205	-0.207657	0.205004	-0.389295	0.529315	-0.39983	0.575894	-0.0438479	0.772124	-0.0984083	0.491489	-0.129802	0.2576	0.0111422	0.936667	0	1	0.0609158	0.55555
Atf2	-0.0539613	0.588971	-0.214633	0.228261	NA	NA	NA	NA	-0.207969	0.0877124	-0.107938	0.34119	-0.047894	0.72565	-0.286233	0.0713437	3.23762	0.217557	0.0668331	0.497658
Atf3	0.167895	0.552297	0.739013	0.0804515	2.29616	0.00663542	0.746342	0.464476	-0.899301	2.78e-10	0.189343	0.131201	0.168067	0.3346	1.47666	0.00452068	1.62916	0.717724	-0.0626026	0.631562
Atf4	-0.0781651	0.637589	-0.23751	0.0923286	0.392879	0.00988875	-0.0488703	0.740378	-0.713321	1.9e-12	0.232722	0.0151948	0.274385	0.00695	-0.527262	2.35e-07	0.895297	0.593019	0.0487518	0.570818
Atf5	-0.52034	0.000427771	-0.273472	0.0555935	0.0938253	0.517539	0.657034	3.75519e-05	-2.10072	4.42e-32	0.217232	0.456033	0.171086	0.51695	0.135469	0.205298	-0.0468699	0.97146	-0.00365455	0.985032
Atf6	-0.312696	0.00368158	-0.15112	0.293743	0.323834	0.101497	0.0136209	0.948436	-0.0145454	0.892718	-0.021001	0.839683	0.11581	0.27205	-0.447564	0.00139	2.79723	0.373978	0.136943	0.207609
Atf6b	-0.389319	0.00156861	-0.0523284	0.750507	0.11537	0.761391	-0.036741	0.932083	0.33977	0.00335391	-0.137415	0.222555	0.0784074	0.6547	-1.095	6.71e-06	NA	NA	-0.0905691	0.477009
Atf7	-0.100069	0.360133	-0.047742	0.733381	NA	NA	NA	NA	0.0799087	0.512198	-0.0336872	0.775248	NA	NA	-0.0346377	0.830817	2.5279	0.327921	0.00982555	0.937528
Atf7ip	0.0915802	0.436307	0.0794859	0.503732	NA	NA	NA	NA	-0.242237	0.0078124	-0.0826073	0.299039	-0.0953323	0.35475	0.350661	0.00592565	3.57957	0.179512	0.166483	0.258605
ATF7IP2	NA	NA	NA	NA	NA	NA	NA	NA	0.199485	0.331551	0.0614582	0.758953	0.138632	0.21555	NA	NA	1.43756	0.323296	-0.0217902	0.866731
Atg10	-0.162399	0.558793	0.0640607	0.819872	NA	NA	NA	NA	0.165263	0.477052	-0.0317916	0.890334	-0.0484097	0.6998	-0.980789	0.00555087	2.64809	0.320399	-0.010908	0.932947
Atg101	-0.0852642	0.504563	0.144873	0.385082	NA	NA	NA	NA	-0.268287	0.120752	0.0677409	0.65631	NA	NA	-0.523843	0.00374335	0.372205	0.919732	-0.116513	0.265858
Atg12	0.521932	1.70697e-06	-0.0379721	0.737103	0.549662	0.341079	-0.388284	0.563934	0.0962648	0.392069	0.0325973	0.757392	0.159512	0.14755	0.511245	9.08e-06	1.58772	0.72465	0.109454	0.285626
Atg13	-0.0915711	0.461597	0.0695899	0.489224	NA	NA	NA	NA	-0.0853451	0.427714	0.0258141	0.795479	-0.0042703	0.96565	-0.630476	0.00051288	3.74575	0.27619	-0.0750365	0.447756
Atg14	-0.278939	0.0407371	0.0344722	0.823566	NA	NA	NA	NA	0.0243265	0.852907	-0.100915	0.417955	0.0157304	0.88415	-0.422705	0.0648581	3.14681	0.0254973	0.0636541	0.563104
Atg16l1	0.15079	0.187848	-0.00376031	0.977727	NA	NA	NA	NA	0.011921	0.94053	-0.0162664	0.91429	-0.0012113	0.9914	-0.156127	0.244185	NA	NA	-0.123622	0.24382
Atg16l2	-0.0365387	0.82447	0.256602	0.204707	NA	NA	NA	NA	0.612752	0.000915965	-0.133546	0.492065	NA	NA	-0.584725	0.0932471	0.906889	0.112177	-0.275679	0.05165
Atg2a	0.38636	0.000393736	0.141776	0.162016	NA	NA	NA	NA	0.232715	0.121959	0.152237	0.287975	-0.0255988	0.85505	0.437535	0.0001844	1.22192	0.786643	-0.357569	0.0640821
Atg2b	-0.098023	0.411972	-0.245861	0.134632	NA	NA	NA	NA	0.0476397	0.688939	-0.0172667	0.879325	-0.0598187	0.58395	-0.0172793	0.885682	-0.708423	0.830605	-0.0758383	0.527975
Atg3	-0.187074	0.0815326	-0.152885	0.21885	0.288883	0.0464984	0.0478195	0.752286	-0.0517555	0.747724	0.044161	0.763766	0.0633401	0.56445	-0.367943	0.00398731	2.09144	0.569645	0.219085	0.0946237
Atg4a	-0.406837	0.00763788	-0.158249	0.32294	NA	NA	NA	NA	-0.118254	0.625266	-0.0448834	0.843251	-0.229996	0.23545	-0.871731	0.00454269	-3.39209	0.44467	0.113595	0.292969
Atg4b	-0.0595191	0.593985	-0.0408799	0.749206	NA	NA	NA	NA	0.0745132	0.514296	0.0868711	0.415285	-0.0514447	0.72995	-0.21405	0.188873	-1.1909	0.633418	-0.181057	0.107157
Atg4c	0.0895728	0.540415	-0.112936	0.554101	0.0822675	0.66866	0.151157	0.52261	-0.162566	0.369068	-0.057996	0.725029	NA	NA	-0.460348	0.00225216	-2.11963	0.544343	0.165135	0.0956001
Atg4d	0.0476214	0.69836	-0.117869	0.414208	NA	NA	NA	NA	-0.138304	0.430555	0.121816	0.439667	0.205258	0.5647	0.141458	0.392071	0.806053	0.61656	-0.182289	0.308986
Atg5	0.0152554	0.867869	-0.0487441	0.658116	NA	NA	NA	NA	-0.0995022	0.50213	-0.0815339	0.550805	-0.103624	0.3685	-0.235358	0.0924507	-3.68503	0.355194	0.0530197	0.588243
Atg7	0.0933178	0.345216	0.023191	0.819016	NA	NA	NA	NA	-0.00874651	0.956107	0.0324064	0.826932	0.158232	0.3651	0.0103616	0.930873	-0.438918	0.668181	-0.0532813	0.751472
Atg9a	-0.169974	0.104112	-0.0220414	0.848928	NA	NA	NA	NA	-0.181665	0.149301	0.142211	0.211748	0.0688079	0.5702	-0.246664	0.047598	4.08768	0.0861079	-0.0722352	0.534975
Atg9b	0.450093	0.63834	-0.131556	0.889004	NA	NA	NA	NA	-0.386171	0.4059	-0.420452	0.342891	0.155997	0.3907	-0.417784	0.827144	-1.95675	0.211705	-0.140562	0.360358
Atic	0.228979	0.0640378	0.0696437	0.548109	0.858964	4.49702e-08	0.340359	0.0384299	-0.05219	0.616089	0.0120094	0.8992	0.0246316	0.8041	0.381838	0.00058795	0	1	-0.0585495	0.515975
Atl1	-0.030586	0.934592	-0.378122	0.348301	NA	NA	NA	NA	-0.139445	0.638839	-0.321065	0.264846	-0.194649	0.3467	-0.105895	0.83863	1.09096	0.444598	-0.0715351	0.688892
Atl2	-0.0496625	0.597524	-0.0101534	0.943057	NA	NA	NA	NA	-0.0116498	0.912257	-0.0170829	0.859964	0.0111433	0.91275	-0.266534	0.0172409	-1.14673	0.607775	-0.143334	0.184208
Atl3	0.0563276	0.420946	-0.178786	0.172247	NA	NA	NA	NA	0.24655	0.0512874	-0.00338592	0.977366	NA	NA	-0.121864	0.377725	2.78955	0.254647	0.164591	0.101331
Atm	-0.629244	0.00595719	-0.467856	0.0812466	NA	NA	NA	NA	-0.159114	0.114323	-0.053226	0.567072	0.0229797	0.8219	-0.183777	0.321841	0.4027	0.734073	-0.149065	0.274124
Atmin	0.058142	0.692019	-0.156651	0.30271	0.00371998	0.977526	0.157391	0.363793	0.589105	1.86e-08	-0.101996	0.321641	-0.0988981	0.33755	0.00768677	0.971597	0.806674	0.856983	0.109948	0.293679
Atn1	-0.00659625	0.935982	0.14998	0.181231	NA	NA	NA	NA	0.0279956	0.778936	0.0778538	0.414277	-0.0746825	0.4541	0.454901	0.0876415	0.833779	0.548479	0.0696324	0.659756
ATOH1	NA	NA	NA	NA	NA	NA	NA	NA	1.53099	0.759297	NA	NA	inf	1	NA	NA	2.04711	0.649047	0.15091	0.623737
ATOH7	NA	NA	NA	NA	NA	NA	NA	NA	1.45625	0.256391	1.35198	0.280827	0.549158	1	NA	NA	NA	NA	-1.54669	0.137032
Atoh8	0.425358	0.112256	0.249951	0.251461	NA	NA	NA	NA	0.694696	0.322604	0.156197	0.83196	-0.334621	1	-0.221229	0.449189	3.20125	0.159595	-0.773568	0.174755
Atosa	-0.656562	0.000118489	-0.188985	0.288738	NA	NA	NA	NA	0.923454	0.00118552	-0.392521	0.263533	NA	NA	NA	NA	NA	NA	0.0297188	0.807221
Atosb	0.0139433	0.913602	0.197591	0.165934	NA	NA	NA	NA	-2.70701	0.289208	-0.815739	0.653865	NA	NA	NA	NA	NA	NA	-0.0383834	0.783153
Atox1	0.184074	0.0775775	0.216811	0.0991766	NA	NA	NA	NA	0.392642	0.0327981	-0.105237	0.558103	0.155353	0.20315	0.153378	0.356561	NA	NA	-0.135413	0.371721
Atp10a	-0.436067	0.544342	0.460924	0.425518	NA	NA	NA	NA	0.550445	0.564589	-0.256068	0.805052	0.244965	1	1.94855	0.0246121	2.60783	0.561027	-0.273849	0.273666
Atp10d	1.25252	1.82888e-07	0.0545112	0.854808	NA	NA	NA	NA	0.747452	5.16e-09	-0.185252	0.161187	-0.0786358	0.4684	1.19491	0.00169669	0.111996	0.96831	-0.125324	0.443956
Atp11a	-1.06193	2.87171e-11	-0.360058	0.219627	NA	NA	NA	NA	0.20696	0.0366341	-0.158869	0.0743134	-0.118731	0.26345	-2.16044	8.33e-05	-1.84337	0.529858	-0.00643679	0.95175
Atp11b	-0.151477	0.177422	-0.194334	0.187215	0.516016	0.00608235	-0.134498	0.541514	-0.0413475	0.684275	-0.0487484	0.608286	-0.0220387	0.8265	-0.125608	0.405524	4.45204	0.0450411	0.0393096	0.722462
Atp11c	-0.343567	0.00486166	-0.600335	0.00888024	-0.975599	2.66539e-07	-0.244309	0.23011	-0.27742	0.0217804	-0.0309269	0.777748	0.0294937	0.77595	-0.387313	0.0057917	2.10828	0.60743	-0.0358848	0.733273
ATP12A	NA	NA	NA	NA	NA	NA	NA	NA	-0.46177	0.424736	0.761125	0.0846093	-0.648733	1	NA	NA	0.744157	0.869242	0.035766	0.758516
Atp13a1	-0.0461028	0.670984	-0.0141174	0.8977	NA	NA	NA	NA	0.153707	0.208426	0.095911	0.409614	0.0173825	0.8799	-0.0639868	0.623932	-4.32234	0.0748289	-0.264917	0.0689301
Atp13a2	-0.197652	0.166007	-0.0219888	0.8696	NA	NA	NA	NA	-0.00990999	0.936403	0.0266244	0.818142	0.026426	0.8469	-0.0811215	0.699665	1.58774	0.724646	-0.199549	0.153932
Atp13a3	-0.0606846	0.423067	-0.352431	0.0875211	NA	NA	NA	NA	-0.277493	0.00411334	0.0166521	0.849256	0.0193753	0.85115	0.0125155	0.889964	-0.511338	0.823987	-0.0304049	0.72254
ATP13A4	NA	NA	NA	NA	NA	NA	NA	NA	-0.746028	0.00313355	-0.0550846	0.804856	-0.164538	1	NA	NA	2.63421	0.427444	0.259542	0.805247
ATP13A5	NA	NA	NA	NA	NA	NA	NA	NA	0.786243	0.577186	1.16052	0.343037	-0.0655817	1	3.96444	0.202422	1.00237	0.824428	-1.45633	0.317321
Atp1a1	-0.516558	8.71836e-07	-0.050568	0.616202	-0.301568	0.0563065	-0.231235	0.162645	-0.793467	1.43e-20	-0.0559732	0.420547	-0.0271709	0.79745	-0.23374	0.0115973	0.313386	0.820616	-0.171512	0.0782039
ATP1A1-AS1	NA	NA	NA	NA	NA	NA	NA	NA	NA	NA	NA	NA	NA	NA	NA	NA	-0.233988	0.639498	-0.0230152	0.830621
Atp1a2	0.12116	0.782578	0.375095	0.381081	0.213654	0.935308	-1.59922	0.639151	-2.37542	9.29e-22	-0.0119309	0.951176	0.0588059	0.61915	0.561724	0.552634	-2.19985	0.23593	-0.165726	0.228471
Atp1a3	-0.0639297	0.907768	0.573115	0.304609	NA	NA	NA	NA	0.151075	0.7055	0.0166169	0.96451	0.002874	0.98905	0.474563	0.707854	1.37634	0.745621	0.0211235	0.896332
ATP1A4	NA	NA	NA	NA	NA	NA	NA	NA	0.555462	0.26781	-0.908324	0.134241	-0.133029	1	NA	NA	1.00237	0.824428	0.119422	0.612083
Atp1b1	-0.342169	0.000926227	-0.21439	0.199034	-0.359649	0.0922614	-0.123281	0.588161	0.293316	0.0223801	-0.0688042	0.602601	-0.0274892	0.8511	-0.794309	3.33e-07	-0.726667	0.608218	0.108239	0.269852
Atp1b2	0.20868	0.622996	0.751508	0.0465998	NA	NA	NA	NA	-1.3842	1.69e-05	0.168208	0.512169	0.0688073	0.5004	0.290466	0.687049	-2.23417	0.527076	0.397223	0.0399098
Atp1b3	-0.237612	0.0410041	0.0724068	0.601194	NA	NA	NA	NA	-0.599288	4.62e-05	-0.0431986	0.72837	0.0200072	0.85105	0.0674111	0.585756	0.210447	0.946824	-0.119421	0.371025
Atp23	0.151422	0.519117	0.13802	0.590818	NA	NA	NA	NA	-0.0388978	0.90822	-0.399939	0.238738	NA	NA	0.103546	0.848065	NA	NA	0.143245	0.311537
ATP2A1	NA	NA	NA	NA	NA	NA	NA	NA	0.447813	0.262329	0.0592744	0.882987	NA	NA	-2.9883	0.295112	-0.536615	0.654757	-0.0673887	0.717182
ATP2A1-AS1	NA	NA	NA	NA	NA	NA	NA	NA	NA	NA	NA	NA	NA	NA	NA	NA	-4.91431	NA	0.0106344	0.961107
Atp2a2	0.107389	0.389469	-0.153634	0.253436	NA	NA	NA	NA	-0.110005	0.191709	0.00257795	0.973702	NA	NA	-0.484326	0.0167438	1.49079	0.25202	-0.0840594	0.343094
Atp2a3	0.0751029	0.821252	0.418841	0.18045	NA	NA	NA	NA	0.386484	0.251717	0.379261	0.21885	-0.0525059	1	-0.69345	0.353286	0.339212	0.924006	-0.0983593	0.583711
Atp2b1	-0.277253	0.0647271	-0.188615	0.242569	NA	NA	NA	NA	0.43818	4.18e-05	-0.0467402	0.5677	-0.0825193	0.41575	-0.205646	0.0753717	4.7607	0.0169811	-0.119429	0.254329
ATP2B1-AS1	NA	NA	NA	NA	NA	NA	NA	NA	NA	NA	NA	NA	NA	NA	NA	NA	0.549523	0.488509	-0.0670211	0.821244
Atp2b2	-3.61781	0.000148507	0.0851692	0.903189	NA	NA	NA	NA	2.65577	0.000329131	0.179977	0.884566	0.126266	1	-3.69565	5.83e-20	-3.68954	0.305864	0.774348	0.358071
ATP2B3	NA	NA	NA	NA	NA	NA	NA	NA	1.03512	0.00801193	-0.0103051	0.981003	0.565533	1	NA	NA	2.63097	0.557514	-0.055945	0.80661
Atp2b4	0.0669519	0.698635	-0.0946923	0.664875	NA	NA	NA	NA	0.913925	1.68e-28	-0.255938	0.00167772	-0.0910736	0.4024	0.20532	0.35842	-0.513996	0.82016	-0.0813672	0.438459
Atp2c1	-0.208774	0.0623203	-0.163009	0.28096	-0.33813	0.00854032	0.0195654	0.897959	0.022529	0.837069	-0.105638	0.306005	-0.0986604	0.36425	0.157974	0.216995	1.9113	0.144027	-0.0515936	0.564496
ATP2C2	NA	NA	NA	NA	NA	NA	NA	NA	0.0792933	0.744307	0.156439	0.492005	-0.404747	1	-4.29977	0.206754	1.77426	0.223336	-0.0952371	0.659198
ATP2C2-AS1	NA	NA	NA	NA	NA	NA	NA	NA	NA	NA	NA	NA	NA	NA	NA	NA	0.919592	0.431268	-0.0564354	0.905442
Atp4a	-1.97655	0.00469937	-0.531709	0.405171	NA	NA	NA	NA	-0.658513	0.779704	-0.332318	0.877879	NA	NA	-4.50889	2.54e-05	-0.0745749	0.96417	0.822343	0.171333
Atp5f1a	0.297623	9.40779e-05	0.0133639	0.872723	NA	NA	NA	NA	0.145024	0.0802419	0.0257381	0.739161	NA	NA	NA	NA	-3.75844	0.048195	-0.147792	0.298532
Atp5f1b	0.298152	3.55474e-05	0.08897	0.298505	NA	NA	NA	NA	-0.0509162	0.555441	0.095134	0.241592	NA	NA	NA	NA	0.864031	0.499219	-0.175239	0.282213
Atp5f1c	0.312312	0.000725654	0.0601318	0.624488	NA	NA	NA	NA	0.314565	0.00216954	-0.0340621	0.727542	NA	NA	NA	NA	1.97263	0.564662	0.0406019	0.636684
Atp5f1d	0.376678	0.000158275	0.212263	0.0490416	NA	NA	NA	NA	0.311558	0.0429686	0.186609	0.203402	NA	NA	NA	NA	-1.89304	0.59194	-0.110518	0.466361
Atp5f1e	-0.00481187	0.9631	0.0229293	0.850792	NA	NA	NA	NA	0.431834	0.00210459	-0.00902577	0.947352	NA	NA	NA	NA	-1.77706	0.692653	-0.0521039	0.72894
Atp5if1	-0.000959022	0.994886	0.0466405	0.774798	NA	NA	NA	NA	-0.035978	0.7777	0.0773567	0.510572	NA	NA	NA	NA	NA	NA	0.261286	0.100572
Atp5mc1	0.337334	0.00142159	0.23331	0.0779306	NA	NA	NA	NA	0.235212	0.221349	-0.00214717	0.990963	NA	NA	NA	NA	-0.534742	0.882634	-0.156148	0.194439
Atp5mc2	0.42697	0.16844	0.569048	0.0931733	NA	NA	NA	NA	0.147142	0.161333	0.0109037	0.90654	NA	NA	NA	NA	4.68472	0.0256274	-0.125501	0.259449
Atp5mc3	0.426367	9.78857e-05	0.0801706	0.340272	NA	NA	NA	NA	0.203776	0.0426575	0.0080763	0.931787	NA	NA	NA	NA	2.24037	0.618115	-0.109105	0.410422
Atp5me	0.274029	0.0471246	0.0999082	0.574578	NA	NA	NA	NA	0.0601091	0.710033	-0.0687037	0.655829	NA	NA	NA	NA	0.744632	0.855808	-0.0216042	0.867743
Atp5mf	0.167195	0.159389	0.104706	0.451647	NA	NA	NA	NA	-0.0476007	0.72627	-0.0709769	0.58547	NA	NA	NA	NA	0	1	0.0471156	0.613367
ATP5MF-PTCD1	NA	NA	NA	NA	NA	NA	NA	NA	-0.472078	0.679248	0.306881	0.798199	NA	NA	NA	NA	NA	NA	0.0636203	0.575466
Atp5mg	0.200133	0.0734999	0.0293915	0.802224	NA	NA	NA	NA	0.416594	0.00013359	0.000149519	0.998825	NA	NA	NA	NA	-0.272682	0.889501	-0.000942095	0.991497
Atp5mj	0.280153	0.00548253	0.0729053	0.575833	NA	NA	NA	NA	0.187517	0.213112	0.0850097	0.537372	NA	NA	NA	NA	-1.19396	0.75851	0.0490371	0.624279
Atp5mk	0.179754	0.124544	0.0577776	0.697648	NA	NA	NA	NA	-0.0403185	0.814235	-0.180562	0.288011	NA	NA	NA	NA	3.66018	0.25858	-0.0381008	0.83673
Atp5pb	0.334287	7.76908e-05	0.0316587	0.731941	NA	NA	NA	NA	0.0151205	0.88205	-0.0388408	0.688811	NA	NA	NA	NA	NA	NA	0.0935866	0.290336
Atp5pd	0.0762219	0.482932	0.047639	0.704094	NA	NA	NA	NA	0.285736	0.0519277	0.0694146	0.615621	NA	NA	NA	NA	-2.134	0.268991	0.0380331	0.680831
Atp5pf	-0.0335856	0.755662	-0.0590184	0.607513	NA	NA	NA	NA	0.00549404	0.968843	-0.0138656	0.916151	NA	NA	NA	NA	0.55849	0.48294	0.214252	0.0549729
Atp5po	0.280778	0.0058128	0.01695	0.880271	NA	NA	NA	NA	0.187223	0.0816276	0.100127	0.3345	NA	NA	NA	NA	0	1	-0.0787221	0.549148
ATP6	-0.0492753	0.679167	0.251548	0.168689	NA	NA	NA	NA	-0.202768	0.849861	-0.311477	0.757912	NA	NA	NA	NA	NA	NA	0.586145	0.300898
Atp6ap1	-0.0756149	0.458373	-0.00381198	0.972313	0.107681	0.703427	0.145938	0.619074	0.418473	9.38e-05	0.0141079	0.88015	-0.0701819	0.53895	-0.195916	0.107463	1.86332	0.678983	-0.177361	0.180835
ATP6AP1L	NA	NA	NA	NA	NA	NA	NA	NA	NA	NA	NA	NA	NA	NA	NA	NA	0	1	0.36787	0.0572838
Atp6ap2	-0.143012	0.183223	-0.0593726	0.624886	NA	NA	NA	NA	0.425713	7.06e-05	-0.102853	0.294938	0.0134101	0.90565	0.290754	0.0588327	0.806737	0.858346	-0.0292469	0.788713
Atp6v0a1	0.142124	0.203832	0.0928524	0.289251	NA	NA	NA	NA	0.0763598	0.4798	-0.0330455	0.747153	-0.0564437	0.58585	0.344405	0.0223135	-2.33399	0.387205	-0.141201	0.122742
Atp6v0a2	0.409487	0.00149439	0.0806541	0.576084	NA	NA	NA	NA	-0.0645574	0.642392	0.042292	0.742391	0.020815	0.84935	0.317908	0.0951567	-3.22298	0.4081	0.008438	0.933587
ATP6V0A4	NA	NA	NA	NA	NA	NA	NA	NA	1.30973	0.131918	-0.861394	0.477535	0.194805	0.4633	NA	NA	1.92431	0.669007	0.181838	0.211995
Atp6v0b	0.0596201	0.604324	0.146221	0.15897	0.111486	0.776661	0.0922421	0.834907	-0.155677	0.265052	0.0405974	0.751889	0.044749	0.7409	-0.146007	0.388813	0.937119	0.599707	-0.331432	0.0741681
Atp6v0c	0.0181331	0.871685	0.240239	0.0282793	NA	NA	NA	NA	0.304758	0.0131499	0.1105	0.344627	-0.0160957	0.88085	-0.243936	0.26245	3.21402	0.33717	0.0696898	0.565469
Atp6v0d1	0.0801382	0.469861	0.0721085	0.47766	NA	NA	NA	NA	0.323507	0.0128953	-0.0731394	0.569068	-0.108807	0.31405	-0.1151	0.311073	1.67768	0.625507	-0.187211	0.147378
ATP6V0E1	NA	NA	NA	NA	0.000915398	0.992885	-0.319117	0.00583647	0.0904814	0.515215	-0.139889	0.298242	0.0729301	0.50955	NA	NA	3.45495	0.288505	0.0355293	0.706445
Atp6v0e2	-0.417434	0.377409	-0.11318	0.824665	NA	NA	NA	NA	0.090874	0.538897	-0.120699	0.398383	0.0292748	0.85705	1.19714	0.162433	1.54691	0.616667	-0.12575	0.346017
ATP6V0E2-AS1	NA	NA	NA	NA	NA	NA	NA	NA	NA	NA	NA	NA	NA	NA	NA	NA	2.2152	0.622109	0.492555	0.478966
Atp6v1a	0.103829	0.405863	-0.194917	0.187254	NA	NA	NA	NA	-0.0384416	0.735988	0.0239588	0.814318	-0.134625	0.1849	0.0956296	0.459583	-2.89912	0.338222	-0.121197	0.265966
ATP6V1B1	NA	NA	NA	NA	NA	NA	NA	NA	0.200728	0.659717	0.164966	0.700082	inf	1	NA	NA	2.07803	0.644057	-0.22869	0.786109
ATP6V1B1-AS1	NA	NA	NA	NA	NA	NA	NA	NA	NA	NA	NA	NA	NA	NA	NA	NA	1.67034	0.710863	0.605422	0.259356
Atp6v1b2	0.147347	0.0768568	0.0212773	0.845064	0.128799	0.567876	0.0242398	0.922696	0.0515662	0.632437	-0.00687688	0.945713	-0.0330434	0.74955	0.379484	0.0124616	-2.98426	0.268188	-0.0843701	0.461195
Atp6v1c1	0.17784	0.0747931	0.0195232	0.870848	NA	NA	NA	NA	-0.0594336	0.625366	-0.0521244	0.641558	-0.0041358	0.9682	0.192151	0.186924	2.8226	0.463811	-0.0390677	0.643962
Atp6v1c2	4.03849	0.0734531	NA	NA	NA	NA	NA	NA	0.729693	7.4e-05	-0.0625707	0.753072	0.15724	0.91035	-4.47679	0.0620957	-0.706047	0.322031	0.0191658	0.8259
Atp6v1d	0.115829	0.344621	0.0722069	0.626129	0.0910769	0.689366	-0.113723	0.676956	-0.287233	0.0322553	-0.110504	0.365155	0.135925	0.28605	0.0281926	0.859731	0.125361	0.958402	0.05649	0.549378
Atp6v1e1	0.0819606	0.400624	0.219508	0.0786027	NA	NA	NA	NA	-0.147227	0.235283	-0.0381935	0.73902	0.175477	0.0967	0.174348	0.133976	-4.94183	0.224974	0.078447	0.38775
ATP6V1E2	NA	NA	NA	NA	NA	NA	NA	NA	-0.443639	0.167998	-0.0476066	0.868127	#NAME?	1	NA	NA	0.744123	0.869248	-0.125301	0.366558
Atp6v1f	0.0363147	0.774841	0.0361795	0.775488	0.45801	0.00166528	0.00401975	0.980508	0.110884	0.378233	0.00894878	0.940927	0.0922517	0.4821	-0.0913014	0.517993	0.372229	0.899842	0.0948872	0.399847
Atp6v1g1	0.123634	0.44284	0.0526961	0.702469	NA	NA	NA	NA	0.05544	0.607083	0.0340407	0.73785	0.100879	0.3208	-0.434579	0.0195937	-1.09136	0.783354	0.163269	0.151301
Atp6v1g2	-0.0875266	0.727492	-0.140509	0.580733	NA	NA	NA	NA	-0.705426	0.160873	-0.240866	0.592537	0.0381355	0.82535	-0.150972	0.721317	NA	NA	-0.270094	0.449927
Atp6v1h	0.109115	0.285281	-0.0574088	0.674668	NA	NA	NA	NA	-0.0252874	0.833729	0.0241713	0.830127	-0.049313	0.66805	-0.235919	0.219222	1.78924	0.663834	-0.113131	0.336637
Atp7a	-0.207454	0.435109	-0.913084	0.00898557	NA	NA	NA	NA	0.251768	0.114397	-0.0676464	0.667397	-0.175027	0.1319	-0.251786	0.371406	-3.9778	0.368888	-0.0101434	0.925669
Atp7b	-0.15718	0.221102	-0.332887	0.028185	NA	NA	NA	NA	0.410055	0.00433735	0.114768	0.385263	0.0725154	0.5991	0.0199596	0.880001	2.20228	0.495875	-0.17796	0.35687
ATP8	0.0217298	0.918192	0.133943	0.459396	NA	NA	NA	NA	-0.841621	0.192088	0.292848	0.575367	NA	NA	NA	NA	NA	NA	0.744496	0.269386
Atp8a1	0.0357291	0.865223	0.266953	0.189161	NA	NA	NA	NA	-0.10884	0.607618	-0.0817983	0.680049	-0.0092908	0.9271	0.432476	0.243427	4.45393	0.208579	-0.141937	0.44801
Atp8a2	0.659389	0.323711	-0.825922	0.445029	NA	NA	NA	NA	-0.254943	0.446792	-0.126904	0.685404	NA	NA	4.41057	5.21e-08	0.372208	0.934387	0.235067	0.150206
Atp8b1	-0.367678	0.00363907	-0.422792	0.0462392	NA	NA	NA	NA	0.567669	7.24e-05	-0.356787	0.0148285	NA	NA	-0.629731	0.00022752	0.138548	0.924295	-0.059581	0.693958
Atp8b2	-0.0667834	0.810412	0.237606	0.344461	NA	NA	NA	NA	-0.061304	0.595082	0.0296392	0.776462	-0.0728733	0.5186	0.208967	0.635666	2.96218	0.479448	-0.0919254	0.450905
ATP8B3	NA	NA	NA	NA	NA	NA	NA	NA	-0.784164	0.475155	0.174013	0.845761	NA	NA	NA	NA	-4.38691	0.321098	0.00886787	0.953141
Atp8b4	-0.85561	0.0171302	-0.200611	0.572729	NA	NA	NA	NA	0.367571	0.605733	-0.260039	0.729362	NA	NA	-1.14472	0.00667289	0.806729	0.858347	0.00925231	0.960334
ATP8B5P	NA	NA	NA	NA	NA	NA	NA	NA	NA	NA	NA	NA	NA	NA	NA	NA	0	1	-0.0610424	0.842083
Atp9a	0.759401	3.10155e-08	0.21618	0.178897	NA	NA	NA	NA	0.446133	4.63e-06	-0.1471	0.122523	NA	NA	0.499423	8.32e-05	-3.06549	0.0273069	-0.087482	0.572538
Atp9b	0.349274	0.000377656	0.0984964	0.387933	NA	NA	NA	NA	0.103662	0.54071	-0.066382	0.699405	0.0998706	0.43455	-0.0605244	0.672015	2.85744	0.36781	-0.261565	0.0865264
Atpaf1	-0.0216574	0.904307	-0.00068613	0.996874	NA	NA	NA	NA	-0.257131	0.0230498	0.0323711	0.752656	-0.0894129	0.38325	-0.404343	0.0925147	0	1	0.0907964	0.349116
Atpaf2	0.142763	0.271576	0.0456484	0.744461	NA	NA	NA	NA	0.0830711	0.684698	0.046771	0.810999	-0.116056	0.4415	-0.110345	0.459379	3.30193	0.26482	0.016693	0.90172
Atpsckmt	0.0476238	0.8086	-0.279409	0.158645	NA	NA	NA	NA	0.112755	0.647757	-0.0541619	0.822299	NA	NA	NA	NA	0.372245	0.93438	-0.20179	0.20269
Atr	0.338219	0.0458719	-0.125447	0.594563	NA	NA	NA	NA	-0.102968	0.452975	-0.0227453	0.860843	-0.0751511	0.46055	0.276052	0.109323	-0.201664	0.860031	-0.229348	0.0775366
Atraid	-0.0681771	0.485252	-0.0721687	0.581412	0.182938	0.0930876	0.0921746	0.455579	-0.000220898	0.998466	-0.001989	0.985313	0.13091	0.2516	-0.398681	6.06e-05	-2.98295	0.44734	0.00755503	0.940842
Atrip	-0.0131487	0.924523	0.199836	0.240463	NA	NA	NA	NA	0.22974	0.212067	0.125129	0.478905	0.083676	0.5831	3.58568	0.0571678	2.41018	0.591464	-0.0504652	0.717443
Atrn	0.422029	5.60567e-06	-0.180081	0.295126	NA	NA	NA	NA	-0.142287	0.13647	-0.0678651	0.443698	-0.131528	0.20205	0.378128	0.00159191	2.93791	0.38464	0.0353454	0.715049
Atrnl1	0.157124	0.188602	-0.263904	0.122623	NA	NA	NA	NA	0.0497223	0.765074	-0.00347158	0.982295	0.0395389	0.7131	0.0295462	0.880802	3.29625	0.194106	0.173118	0.266871
Atrx	-0.165073	0.13051	-0.424854	0.0192667	NA	NA	NA	NA	-0.238643	0.0145973	-0.128877	0.169389	-0.100447	0.3372	0.0745096	0.615223	-0.271956	0.884241	0.108816	0.469903
Atxn1	0.0651073	0.737273	-0.299669	0.140734	NA	NA	NA	NA	0.874939	4.12e-10	-0.152823	0.306261	-0.155652	0.17705	-0.189741	0.256546	0.574983	0.705069	-0.159684	0.34176
ATXN1-AS1	NA	NA	NA	NA	NA	NA	NA	NA	NA	NA	NA	NA	NA	NA	NA	NA	0.296033	0.903425	-0.0355733	0.895003
Atxn10	0.477335	3.52848e-06	0.0471362	0.63849	NA	NA	NA	NA	-0.0596731	0.536647	-0.0273743	0.759906	-0.0036815	0.9736	0.360645	0.00828286	3.91219	0.246754	-0.0111942	0.919767
Atxn1l	-0.334542	0.0198621	-0.370544	0.0630198	NA	NA	NA	NA	0.146316	0.185863	-0.00722141	0.943606	-0.12467	0.2567	-0.285647	0.0894672	3.69893	0.103525	-0.0763727	0.429758
Atxn2	-0.10778	0.40243	-0.245097	0.0828005	NA	NA	NA	NA	-0.317421	0.0105545	0.0328569	0.774021	-0.0735776	0.4588	0.481035	2.5e-08	0.25632	0.800035	0.215716	0.25466
ATXN2-AS	NA	NA	NA	NA	NA	NA	NA	NA	NA	NA	NA	NA	NA	NA	NA	NA	1.24096	0.783382	0.803809	0.447296
Atxn2l	-0.161647	0.0550996	-0.0254329	0.811749	NA	NA	NA	NA	-0.525258	1.28e-08	0.166122	0.0585038	-0.0665815	0.51465	0.294358	0.00927495	-0.433835	0.792985	-0.0934227	0.256539
Atxn3	-0.0776743	0.571387	-0.231749	0.183164	NA	NA	NA	NA	-0.181035	0.19587	-0.0116568	0.927836	0.0297898	0.7735	0.0168057	0.917228	2.83998	0.267724	0.0748631	0.477515
Atxn7	-0.265497	0.0489058	-0.288918	0.283165	NA	NA	NA	NA	-0.252365	0.0528308	-0.000835392	0.994458	-0.170514	0.10195	0.0735963	0.566655	0.843658	0.433543	0.028394	0.817519
Atxn7l1	-0.122418	0.467282	-0.131688	0.515344	NA	NA	NA	NA	-0.029066	0.898319	-0.183649	0.403008	0.225439	0.1485	0.184836	0.259237	0.600687	0.668893	0.263827	0.0682123
Atxn7l2	-0.122409	0.660245	0.0200862	0.947977	NA	NA	NA	NA	0.263787	0.246628	0.0985145	0.67721	0.219702	0.2748	0.617128	0.170689	3.94639	0.0431971	-0.119573	0.493422
Atxn7l3	-0.309077	0.00210682	-0.0772271	0.462824	NA	NA	NA	NA	0.170458	0.0654613	-0.000942366	0.991125	-0.0301776	0.78745	-0.153034	0.315235	0.822071	0.512135	-0.176353	0.232781
ATXN7L3-AS1	NA	NA	NA	NA	NA	NA	NA	NA	NA	NA	NA	NA	NA	NA	NA	NA	3.76928	0.241994	-0.185467	0.612504
Atxn7l3b	-0.365867	2.28101e-05	-0.165859	0.143026	NA	NA	NA	NA	0.124717	0.133526	-0.0228957	0.769461	-0.0467454	0.64085	-0.275619	0.0302649	0.806726	0.858348	-0.0353934	0.812748
Auh	0.119055	0.405985	-0.0482036	0.743692	NA	NA	NA	NA	0.323823	0.0133433	0.0235829	0.853486	-0.128781	0.39035	0.022753	0.855495	-3.80381	NA	-0.00642028	0.952091
Aunip	NA	NA	2.01092	0.288534	NA	NA	NA	NA	-0.363857	0.226247	-0.0492987	0.859392	0.126585	0.33755	3.41957	0.079004	-0.00304254	0.99841	-0.0365033	0.733747
Aup1	0.0763843	0.43437	0.207995	0.0776228	NA	NA	NA	NA	0.0931416	0.436279	0.0360867	0.748933	0.094574	0.43785	-0.0704816	0.456475	3.41826	0.346694	-0.104963	0.376496
Aurka	-0.345587	0.381545	-0.128874	0.739552	0.579883	0.418339	-0.912716	0.367212	-0.245828	0.0938306	0.117031	0.38643	-0.11486	0.2722	0.183078	0.702558	3.59717	0.125961	0.033111	0.708236
Aurkaip1	0.0146822	0.891515	0.139479	0.334361	NA	NA	NA	NA	0.085255	0.565569	0.126577	0.364711	0.221472	0.11195	-0.47242	4.77e-07	4.31242	0.247289	-0.079871	0.431726
AURKAP1	NA	NA	NA	NA	NA	NA	NA	NA	NA	NA	NA	NA	NA	NA	NA	NA	-3.21834	0.468768	-0.154359	0.626678
Aurkb	0.0809871	0.87269	0.427778	0.433212	-0.268148	0.750528	-0.370615	0.714294	-0.258637	0.116952	0.221006	0.17315	0.123416	0.2838	0.83863	0.149772	0	1	-0.138825	0.206679
AURKC	NA	NA	NA	NA	NA	NA	NA	NA	-1.1948	0.177785	-0.00953961	0.989088	0.341141	0.3261	NA	NA	0	1	0.465745	0.124354
Auts2	0.165891	0.735572	-0.281331	0.593405	NA	NA	NA	NA	-0.254452	0.0232437	-0.0130695	0.886092	NA	NA	0.946032	0.221383	-2.16153	NA	0.065774	0.632733
Aven	-0.0395116	0.794581	0.0173168	0.923619	NA	NA	NA	NA	-0.0243392	0.91805	0.000939509	0.996669	0.0184734	0.8892	-0.301702	0.0777351	4.11137	0.0981576	0.0177104	0.92407
Avil	-0.665677	0.659376	-1.37882	0.385827	NA	NA	NA	NA	0.669543	0.249349	0.505688	0.376251	-0.019894	0.9483	-2.21671	0.358796	0.617931	0.697492	-0.15381	0.620253
Avl9	0.0451271	0.754838	-0.241418	0.194779	NA	NA	NA	NA	0.0672543	0.551434	0.0210985	0.841406	0.0893079	0.4596	0.260365	0.0772001	-1.12037	0.55775	0.0732751	0.444424
AVP	NA	NA	NA	NA	NA	NA	NA	NA	-2.36053	0.629392	-2.46244	0.609157	inf	1	NA	NA	0	1	0.682375	0.615764
Avpi1	0.484084	0.00418979	0.184693	0.227069	NA	NA	NA	NA	-0.00728813	0.984181	0.220864	0.510458	0.041343	0.80725	0.156849	0.342703	2.98618	0.259448	-0.111637	0.632499
Avpr1a	-2.02198	2.86054e-09	-1.36525	0.000472153	NA	NA	NA	NA	-1.14368	0.14989	-0.0916882	0.889415	-0.0227909	1	-2.00461	5.85e-25	1.67035	0.710862	-0.192823	0.664453
AVPR2	NA	NA	NA	NA	NA	NA	NA	NA	1.51332	0.460312	-0.58629	0.847068	-3.01351	1	NA	NA	5.44082	0.00464179	-0.987008	0.2513
AWAT1	NA	NA	NA	NA	NA	NA	NA	NA	-0.482367	0.86736	-0.0121539	0.995982	0.145896	1	NA	NA	-2.02563	0.64848	-1.65036	0.242606
Awat2	-0.437257	0.286809	0.19909	0.630304	NA	NA	NA	NA	1.67708	0.603738	0.984377	0.780685	0.428611	1	-1.15189	0.16037	1.00237	0.824428	-0.425128	0.649419
AXDND1	NA	NA	NA	NA	NA	NA	NA	NA	-0.127723	0.940596	-0.00860132	0.995731	0.169481	1	NA	NA	0.806741	0.858345	-0.229858	0.672275
Axin1	-0.311198	0.00636465	-0.124351	0.261162	0.58915	0.552007	0.886926	0.439557	0.00958367	0.937638	0.115484	0.319926	0.297737	0.0284	-0.331895	0.0659805	2.21519	NA	-0.107222	0.282789
Axin2	-0.218997	0.291006	0.375832	0.0934175	NA	NA	NA	NA	0.27065	0.0334016	-0.0909949	0.459746	0.0638357	0.65085	0.36954	0.331003	3.29458	0.363806	0.0395203	0.659586
Axl	-0.13824	0.362824	0.221982	0.139126	NA	NA	NA	NA	0.923913	7.5e-20	-0.0394748	0.686318	NA	NA	0.276313	0.284433	1.90453	0.255844	-0.16975	0.156139
Azgp1	-0.398061	0.000165225	-0.137395	0.294245	NA	NA	NA	NA	0.0919648	0.984374	-1.44904	0.771826	0.854971	1	-0.442155	4.46e-05	0	1	-0.168285	0.864814
Azi2	-0.0780565	0.505004	-0.226735	0.0478722	NA	NA	NA	NA	0.26937	0.0405552	-0.0311478	0.808421	0.0272118	0.8401	0.0323467	0.796369	1.43978	0.459436	0.16578	0.135628
Azin1	-0.0540651	0.618722	-0.133893	0.403962	NA	NA	NA	NA	0.00903316	0.927074	0.0118925	0.897292	-0.0485702	0.63075	0.0265794	0.79023	-1.6201	0.443969	-0.0185757	0.820806
Azin2	0.307755	0.539231	0.650608	0.194344	NA	NA	NA	NA	-0.28168	0.348925	0.124943	0.625669	NA	NA	2.89915	0.00033526	1.53731	0.306353	-0.207799	0.222532
AZU1	NA	NA	NA	NA	NA	NA	NA	NA	-0.57681	0.373539	0.20695	0.700294	0.923301	0.0188	NA	NA	NA	NA	-1.05725	0.18501
B2m	-0.379474	1.86283e-05	-0.0713298	0.630645	-0.323022	0.0421008	-0.243945	0.153738	-0.164009	0.272426	-0.0187543	0.891876	-0.253678	0.0204	-0.430199	0.00129284	0	1	0.0833775	0.35771
B3galnt1	-0.234583	0.609797	-0.573568	0.31601	NA	NA	NA	NA	-0.0690575	0.610089	-0.100573	0.432012	0.0470359	0.6848	0.883591	0.172188	3.06851	0.455804	-0.0183097	0.911503
B3galnt2	-0.0813726	0.544224	-0.189541	0.274266	NA	NA	NA	NA	-0.141957	0.246427	0.0441991	0.693662	0.089949	0.6648	-0.247857	0.166305	NA	NA	-0.0174012	0.852782
B3galt1	-0.919419	5.93967e-05	-0.594	0.0161727	NA	NA	NA	NA	-0.958268	0.00809997	0.192483	0.504166	-0.454426	0.069	0.0838876	0.758732	1.31398	0.770907	0.408317	0.0740523
B3GALT1-AS1	NA	NA	NA	NA	NA	NA	NA	NA	NA	NA	NA	NA	NA	NA	NA	NA	-3.44582	0.248138	-0.24661	0.677505
B3galt4	0.265073	0.684242	0.740361	0.213975	NA	NA	NA	NA	0.124223	0.747149	-0.0289828	0.938596	0.0979587	0.67045	1.24953	0.249076	NA	NA	0.681654	0.563727
B3galt5	-0.000587535	0.999648	NA	NA	NA	NA	NA	NA	-0.550754	0.167502	-0.24772	0.512241	-0.193344	0.35565	1.7288	0.547211	-0.53881	0.827386	0.0229054	0.844619
B3GALT5-AS1	NA	NA	NA	NA	NA	NA	NA	NA	NA	NA	NA	NA	NA	NA	NA	NA	0.372245	0.93438	0.274226	0.104205
B3galt6	0.0654458	0.80954	0.164237	0.612399	0.416499	0.160964	0.106051	0.757508	0.344831	0.0190232	0.133509	0.364226	NA	NA	-0.112617	0.817762	3.82099	0.116756	0.0923084	0.440735
B3GALT9	NA	NA	NA	NA	NA	NA	NA	NA	-0.165802	0.522772	-0.10132	0.678504	NA	NA	NA	NA	1.21137	0.760624	-0.0298107	0.812521
B3GAT1	NA	NA	NA	NA	NA	NA	NA	NA	-1.55941	4.19e-08	-0.0212535	0.924089	-0.104504	0.46495	NA	NA	-1.03793	0.667346	0.0186127	0.915736
B3GAT1-DT	NA	NA	NA	NA	NA	NA	NA	NA	NA	NA	NA	NA	NA	NA	NA	NA	0	1	0.460858	0.341528
B3GAT2	NA	NA	NA	NA	NA	NA	NA	NA	0.089808	0.854686	0.065802	0.883558	-0.353526	0.61175	-1.13482	0.331458	0.0148697	0.977533	0.0477922	0.672697
B3gat3	-0.0515198	0.715769	-0.0470361	0.728625	NA	NA	NA	NA	-0.0720142	0.635116	0.197116	0.154447	0.0605479	0.76225	-0.332855	0.00714115	0.782967	0.850286	-0.444166	0.0185997
B3glct	-0.277721	0.305964	0.121981	0.674168	NA	NA	NA	NA	-0.61102	0.0167085	-0.309169	0.173786	NA	NA	-0.0763531	0.812254	0.806764	0.858341	-0.075436	0.596996
B3gnt2	0.796287	0.0167881	0.193134	0.804825	-1.34082	0.0356643	0.490477	0.459365	0.995703	8.43e-13	0.0492059	0.730137	0.034737	0.7623	-0.0090636	0.990362	1.24099	0.783378	-0.0543643	0.58048
B3gnt3	0.10753	0.611322	0.0798755	0.712201	NA	NA	NA	NA	0.274982	0.805298	0.0853038	0.938266	0.0801307	1	0.0949508	0.744132	NA	NA	0.353458	0.187954
B3GNT4	NA	NA	NA	NA	NA	NA	NA	NA	0.349614	0.565215	0.293747	0.622138	0.0525296	0.83765	NA	NA	-0.13528	0.912048	0.111824	0.343199
B3gnt5	2.23695	0.0427367	1.78637	0.140258	NA	NA	NA	NA	-0.291787	0.0463171	-0.0772407	0.551662	-0.0026965	0.98555	-1.69709	0.331317	-0.577961	0.839433	-0.0501447	0.762561
B3gnt7	-1.70836	0.334799	-0.885944	0.609888	NA	NA	NA	NA	-0.272799	0.410967	0.12517	0.671885	0.00187705	0.9861	NA	NA	1.2704	0.778346	-0.128709	0.279064
B3gnt8	0.488949	0.391008	0.782178	0.130683	NA	NA	NA	NA	0.736785	0.0391703	-0.272249	0.51418	-0.447245	1	-0.020424	0.972621	-0.181777	0.905407	2.55892	0.152395
B3gnt9	0.0412243	0.93076	0.30352	0.527584	NA	NA	NA	NA	0.340254	0.139027	0.283583	0.197239	0.0579787	0.75875	-0.130244	0.885284	0.795396	0.376941	-0.0558604	0.788875
B3gntl1	-0.0987891	0.722054	0.251233	0.323181	NA	NA	NA	NA	0.300104	0.421407	0.417199	0.232915	NA	NA	-0.130483	0.750682	0	1	-0.144948	0.527672
B4galnt1	-0.425666	0.000115189	0.0257958	0.844586	NA	NA	NA	NA	0.395979	0.442482	0.00947508	0.985355	-0.0059534	0.98435	-0.595433	5.5e-06	2.39829	0.383927	-0.0826409	0.663029
B4GALNT2	NA	NA	NA	NA	NA	NA	NA	NA	0.62458	0.000201059	-0.174296	0.315122	-0.0387217	1	NA	NA	-2.34627	0.597347	0.205051	0.250078
B4galnt3	0.249823	0.558187	0.879725	0.0160328	NA	NA	NA	NA	-0.309257	0.198985	0.0823246	0.692285	-0.0542765	0.78405	-0.135289	0.81943	-1.281	0.772799	-0.237786	0.0234014
B4galnt4	NA	NA	2.85042	0.0893419	NA	NA	NA	NA	0.3315	0.00125195	0.0633548	0.525459	NA	NA	5.11987	0.0132486	2.70664	0.210258	-0.224931	0.247595
B4galt1	0.0821184	0.618017	-0.138013	0.417169	0.345279	0.651398	0.414556	0.656931	0.0673304	0.481762	-0.11819	0.1926	-0.068823	0.50575	0.241362	0.0906929	-1.15302	0.551612	-0.0245955	0.805749
B4GALT1-AS1	NA	NA	NA	NA	NA	NA	NA	NA	NA	NA	NA	NA	NA	NA	NA	NA	-0.981236	0.228751	-0.532859	0.499193
B4galt2	-0.197921	0.776898	0.348243	0.543385	0.651405	0.711291	0.189897	0.928076	-0.344737	0.0106937	0.0393093	0.748935	0.0871822	0.47165	1.36064	0.281902	-2.08313	0.279129	-0.106665	0.454541
B4galt3	0.246946	0.137564	0.0294451	0.859468	NA	NA	NA	NA	0.149417	0.299621	-0.038339	0.779368	-0.0191321	0.8921	0.0202772	0.939474	0.952515	0.469064	-0.0393759	0.726732
B4galt4	0.310855	0.287123	-0.223203	0.551432	NA	NA	NA	NA	-0.144269	0.2954	-0.0169631	0.890788	0.141043	0.2007	0.43469	0.282957	1.00237	0.824428	0.0975159	0.477095
B4GALT4-AS1	NA	NA	NA	NA	NA	NA	NA	NA	NA	NA	NA	NA	NA	NA	NA	NA	2.27777	0.303913	0.0339443	0.880677
B4galt5	0.312348	0.0780581	0.298956	0.210105	0.151063	0.81807	0.145864	0.848048	-0.320519	0.000960794	-0.0189089	0.828557	-0.0647523	0.5196	0.442044	0.00442217	2.24197	NA	-0.0547778	0.537982
B4galt6	-0.0536215	0.835603	-0.0561071	0.856976	NA	NA	NA	NA	-0.367644	0.0118977	-0.235288	0.08232	-0.0183612	0.87465	0.607191	0.0947911	3.19539	0.26342	-0.0295233	0.791668
B4galt7	-0.14842	0.338464	0.0663377	0.678759	NA	NA	NA	NA	0.133874	0.505615	0.0485835	0.798859	0.200911	0.31135	-1.08154	5.78e-06	-3.34657	0.199938	-0.18888	0.332615
B4gat1	-0.258426	0.0602773	-0.15391	0.261585	-0.615382	0.730486	-0.196146	0.914263	-0.0184062	0.898807	0.19037	0.139727	NA	NA	-0.0864872	0.676159	0	1	-0.0992155	0.47462
B9d1	1.75988	0.100742	1.37621	0.211366	NA	NA	NA	NA	-0.440637	0.0251049	0.191592	0.255742	0.0688116	0.6547	0.585226	0.670767	0.345345	0.737833	-0.0801098	0.548411
B9d2	0.133659	0.672178	0.0826315	0.781309	NA	NA	NA	NA	-0.202055	0.667301	0.0862142	0.840587	0.0420233	0.8693	-0.423374	0.268832	-0.298061	0.832195	-0.254149	0.54978
BAALC	NA	NA	NA	NA	NA	NA	NA	NA	0.332247	0.332895	-0.0776978	0.822951	-0.171456	1	NA	NA	0.208685	0.927395	0.0689327	0.843093
Baat	-0.512081	2.43412e-05	-0.273824	0.0230754	-1.2233	4.65944e-25	-0.150513	0.212855	0.937999	0.573891	0.2513	0.889958	-0.397318	0.0317	-0.810632	3.04e-14	NA	NA	0.838375	0.333059
Babam1	-0.0282679	0.792742	0.00766981	0.949467	NA	NA	NA	NA	0.137992	0.27112	0.117646	0.325882	-0.0029251	0.9801	-0.10148	0.416046	0	1	-0.0139314	0.87728
Babam2	-0.0416626	0.725547	0.0810855	0.501479	NA	NA	NA	NA	0.0975947	0.563459	-0.0121523	0.939102	NA	NA	0.126743	0.487123	2.00625	0.518327	0.113329	0.265717
BABAM2-AS1	NA	NA	NA	NA	NA	NA	NA	NA	NA	NA	NA	NA	NA	NA	NA	NA	-0.0390299	0.95923	0.0364998	0.932421
Bace1	0.671494	9.42248e-05	-0.278794	0.0325983	NA	NA	NA	NA	0.205809	0.0639636	0.0200987	0.844406	-0.14952	0.37075	0.535852	0.00253476	0.24323	0.657577	-0.0949824	0.35015
BACE1-AS	NA	NA	NA	NA	NA	NA	NA	NA	NA	NA	NA	NA	NA	NA	NA	NA	1.69855	0.0406664	-0.128258	0.657275
Bace2	-0.13468	0.519784	0.562764	0.00327512	0.0366952	0.958632	-0.138476	0.86337	-0.27975	0.216877	-0.532831	0.0165935	0.0347477	0.78895	-0.0011138	0.99698	0	1	-0.150856	0.312293
Bach1	0.177007	0.201075	-0.120442	0.547245	NA	NA	NA	NA	0.505626	2.47e-06	-0.119409	0.228807	0.00176528	0.98745	0.513372	0.00056237	-0.933372	0.786049	0.00386039	0.968897
Bach2	0.435476	0.0994428	-0.530235	0.157688	NA	NA	NA	NA	-0.643612	1.95e-07	0.00906867	0.938564	-0.131307	0.26585	0.384308	0.033858	3.32606	0.165448	-0.142599	0.485125
Bad	-0.0732664	0.643483	-0.0123941	0.937855	-0.662592	0.15095	0.501026	0.299776	0.254515	0.157394	0.233123	0.162901	0.260467	0.3066	-0.657515	0.00417113	-2.95214	0.205251	-0.284007	0.198768
Bag1	-0.116707	0.229437	0.0234892	0.846801	NA	NA	NA	NA	0.0562696	0.703541	-0.14117	0.32306	0.0560887	0.80395	-0.0770155	0.509774	2.89331	0.414925	0.0883555	0.430123
Bag2	-0.107929	0.733867	0.156612	0.630656	NA	NA	NA	NA	0.0686797	0.818228	0.241764	0.375756	-0.130076	0.27785	0.164759	0.674842	1.86088	0.125492	-0.0536787	0.621414
Bag3	0.425327	0.0224225	0.0501242	0.773444	0.802266	0.000114294	0.0250018	0.914996	-0.0150283	0.91269	0.145136	0.245362	-0.181504	0.1594	-0.812058	2.43e-09	2.4535	0.49856	-0.0808253	0.444601
Bag4	0.398464	0.000530368	0.00571663	0.973784	NA	NA	NA	NA	-0.194786	0.18528	-0.0802052	0.546389	-0.133657	0.195	0.18182	0.255299	2.49735	0.305301	0.0456075	0.619921
Bag5	-0.0266619	0.885592	-0.16104	0.405011	NA	NA	NA	NA	-0.138344	0.267229	0.0608349	0.583558	0.0132001	0.90165	0.0105773	0.952753	1.24097	0.783381	0.037669	0.665034
Bag6	0.163761	0.0687514	0.0392585	0.668297	NA	NA	NA	NA	-0.155927	0.0650645	0.101715	0.180439	-0.0736313	0.46585	0.0455308	0.738927	NA	NA	-0.166025	0.0828948
BAGE2	NA	NA	NA	NA	NA	NA	NA	NA	NA	NA	NA	NA	NA	NA	NA	NA	0.768555	0.864991	-0.60402	0.546821
Bahcc1	-0.291463	0.0393073	-0.0775308	0.635428	NA	NA	NA	NA	-0.192859	0.149867	0.0757815	0.509433	NA	NA	0.0253594	0.92019	4.43322	0.105813	-0.242368	0.326044
Bahd1	-0.280897	0.0197409	-0.131737	0.495856	NA	NA	NA	NA	0.346943	0.0070882	0.0499145	0.691118	-0.044933	0.7005	0.458715	0.0090782	3.82617	0.197648	-0.211273	0.075421
Baiap2	-1.0791	3.78418e-07	-0.440344	0.0252213	NA	NA	NA	NA	0.453354	0.00103412	-0.00964736	0.94314	-0.273684	0.18565	-0.738515	2.7e-05	3.85767	0.235632	-0.216435	0.153638
BAIAP2-DT	NA	NA	NA	NA	NA	NA	NA	NA	NA	NA	NA	NA	NA	NA	NA	NA	0	1	-0.0939575	0.482997
Baiap2l1	0.756416	1.60299e-08	0.21705	0.152724	NA	NA	NA	NA	0.535102	1.62e-06	0.0441661	0.685779	-0.196986	0.0671	1.01726	4.77e-05	1.11043	0.502888	0.0160641	0.901267
BAIAP2L2	NA	NA	NA	NA	NA	NA	NA	NA	-0.307691	0.445131	0.249471	0.463434	0.269242	1	NA	NA	3.37934	0.256859	-0.133979	0.621169
Baiap3	0.153654	0.853388	-0.362697	0.650286	NA	NA	NA	NA	-0.520446	0.234929	-0.0841987	0.831408	0.376564	1	-2.49101	0.250602	-0.402938	0.777008	0.100668	0.558982
Bak1	0.169946	0.198488	0.348245	0.0536483	-0.204682	0.920318	-0.227349	0.925324	-0.0718456	0.665991	0.0684975	0.653363	0.0766069	0.58535	0.480106	0.00231431	0	1	-0.177838	0.284557
Bambi	-0.156631	0.558111	0.252661	0.340764	0.654392	0.00280774	0.233073	0.327498	0.46608	0.17064	0.0721084	0.834025	-0.113685	0.3216	-0.424237	0.293491	NA	NA	-0.105864	0.367176
Banf1	0.142979	0.330247	0.133186	0.34485	-0.024492	0.884861	0.0395765	0.851876	0.00400226	0.97115	0.0060289	0.953247	0.0458265	0.675	0.0879524	0.478772	0.775232	0.635853	-0.026864	0.772648
Bank1	0.366389	0.186095	0.0199339	0.936844	NA	NA	NA	NA	-0.230219	0.774521	-0.0942825	0.899281	-0.773646	1	-0.274902	0.635698	-1.61187	0.698905	0.0433106	0.911305
Banp	0.449698	0.0340272	-0.0499152	0.844425	NA	NA	NA	NA	0.169821	0.300974	0.0715509	0.649578	-0.116667	0.37615	-0.267989	0.357413	3.76724	NA	-0.0571212	0.678527
Bap1	0.0667698	0.506798	0.0971203	0.367363	NA	NA	NA	NA	0.0763711	0.457572	-0.0313899	0.745486	0.0850502	0.4502	-0.0679918	0.701818	-3.56184	0.248875	-0.204363	0.127765
Bard1	0.0442753	0.961172	0.0249896	0.978236	NA	NA	NA	NA	-0.200042	0.136726	-0.0688352	0.583721	0.207132	0.107	0.513472	0.596766	1.48976	0.712308	0.0793693	0.427678
BARHL2	NA	NA	NA	NA	NA	NA	NA	NA	-2.36053	0.629392	0.566555	0.839668	#NAME?	1	NA	NA	1.86336	0.678977	0.613839	0.40416
Barx1	0.192584	0.841888	-0.545418	0.584757	NA	NA	NA	NA	-1.50677	0.670864	-0.0181644	0.994404	NA	NA	NA	NA	0	1	0.242018	0.0577606
BARX1-DT	NA	NA	NA	NA	NA	NA	NA	NA	NA	NA	NA	NA	NA	NA	NA	NA	0	1	1.31441	0.316006
BARX2	NA	NA	NA	NA	NA	NA	NA	NA	-0.102406	0.790303	-0.293621	0.435445	-0.0827683	1	NA	NA	2.26464	0.489175	0.236569	0.78999
Basp1	-0.0422164	0.908239	0.243015	0.481019	NA	NA	NA	NA	-0.596862	3.3e-07	-0.0945948	0.285154	-0.028364	0.77905	0.149997	0.797527	0.613996	0.790337	0.157921	0.326174
BASP1-AS1	NA	NA	NA	NA	NA	NA	NA	NA	NA	NA	NA	NA	NA	NA	NA	NA	-1.81836	0.680754	0.947982	0.371849
Batf	0.430557	0.576912	0.83382	0.315094	NA	NA	NA	NA	1.23328	0.190009	-0.592022	0.637456	inf	1	-1.3189	0.209977	0	1	-0.852196	0.546825
Batf2	0.111007	0.772998	0.191181	0.668616	NA	NA	NA	NA	-1.89948	0.52622	-3.45234	0.296112	-0.0515755	1	0.0341249	0.974372	NA	NA	0.0248806	0.928382
Batf3	-0.331512	0.596266	0.511501	0.274122	NA	NA	NA	NA	0.765901	0.662978	1.12329	0.475592	2.62718	1	0.242978	0.83222	NA	NA	-0.315232	0.235401
Bax	-0.140178	0.277095	0.147479	0.41116	0.208773	0.0769948	-0.0998189	0.444896	-0.452873	0.00100553	0.0969602	0.42417	0.210176	0.2318	-0.405981	0.0406764	1.43939	0.639975	-0.148267	0.215069
Baz1a	0.151265	0.414558	-0.0832113	0.666609	NA	NA	NA	NA	-0.191645	0.0743699	-0.0629367	0.529866	0.0245796	0.81835	0.568045	0.00174003	-0.0629026	0.960053	0.0145478	0.91919
Baz1b	0.0880523	0.376357	-0.105697	0.35532	NA	NA	NA	NA	-0.145876	0.124405	-0.0416445	0.647389	-0.0724681	0.4888	0.258759	0.0278739	1.76172	0.443198	0.0296922	0.834555
Baz2a	-0.109894	0.423386	-0.0734123	0.660024	NA	NA	NA	NA	-0.0707417	0.510576	-0.0681944	0.496758	-0.160767	0.11695	0.541546	7.17e-10	2.42187	0.0516888	-0.0541122	0.606166
Baz2b	-0.15233	0.371499	-0.220879	0.216852	NA	NA	NA	NA	0.0837626	0.467917	-0.0733833	0.498269	-0.0303485	0.7667	0.479323	0.0025838	0.782532	0.572874	0.108404	0.481873
Bbc3	0.287486	0.155204	0.367464	0.0293385	0.0762905	0.657146	-0.0403019	0.8255	-0.189563	0.289462	0.296861	0.0514133	-0.0727355	0.74315	-0.742081	0.0188999	0.436544	0.775032	-0.141516	0.276283
Bbip1	0.132638	0.510522	0.0511931	0.793902	NA	NA	NA	NA	-0.111821	0.578345	-0.00753659	0.967423	0.162356	0.5517	-0.0812928	0.70178	0.668678	0.576551	0.223036	0.143876
Bbln	-0.234442	0.128125	-0.0468984	0.737553	NA	NA	NA	NA	0.220191	0.192507	0.0117886	0.942807	NA	NA	NA	NA	NA	NA	-0.438225	0.0528988
Bbof1	0.807004	0.270913	-0.177838	0.857555	NA	NA	NA	NA	-0.377719	0.190837	-0.46148	0.103157	NA	NA	0.465104	0.516503	-0.0838148	0.934069	0.118027	0.525479
Bbox1	0.140091	0.113665	0.0653818	0.596447	NA	NA	NA	NA	-1.00147	0.444968	-0.0132382	0.990156	-0.627962	1	-0.007808	0.961542	1.86331	0.678984	-0.22495	0.685569
BBOX1-AS1	NA	NA	NA	NA	NA	NA	NA	NA	NA	NA	NA	NA	NA	NA	NA	NA	-1.3734	0.55607	0.10446	0.744362
Bbs1	-0.381006	0.37969	0.263775	0.458622	NA	NA	NA	NA	-0.191664	0.153994	0.00638642	0.956961	-0.0268647	0.82115	0.22425	0.767183	2.1495	0.632582	-0.22999	0.138417
Bbs10	0.0358057	0.880497	-0.343827	0.147059	-0.00181927	0.996069	0.200354	0.667344	-0.134223	0.335237	-0.0180729	0.884594	-0.222216	0.06325	0.0289222	0.946875	0	1	0.191884	0.142509
Bbs12	1.30447	0.347732	1.74804	0.0773924	NA	NA	NA	NA	-0.330253	0.124062	-0.0372206	0.847543	0.0346764	0.8181	-0.807784	0.470303	0	1	0.200948	0.239876
Bbs2	-0.126664	0.674009	-0.301024	0.324208	NA	NA	NA	NA	-0.15356	0.22289	0.0826089	0.480706	0.0613987	0.6533	0.252248	0.575197	-0.358523	0.791102	-0.0164368	0.873625
Bbs4	0.18201	0.541003	0.139765	0.640771	NA	NA	NA	NA	-0.295548	0.0605895	0.0789584	0.569185	0.212411	0.0607	0.286629	0.567156	5.88947	0.000886105	0.0625433	0.564184
Bbs5	0.126005	0.748327	-0.493124	0.197788	NA	NA	NA	NA	-0.0325027	0.806356	0.0754177	0.538356	0.217532	0.09205	-0.165825	0.707082	0.372245	0.93438	-0.263568	0.349295
Bbs7	0.0884978	0.70743	-0.167927	0.487029	NA	NA	NA	NA	-0.176345	0.245274	0.00718849	0.958558	-0.031439	0.78145	0.155448	0.602517	-4.41488	0.226454	0.122846	0.432946
Bbs9	-0.677016	0.00533163	-0.210713	0.3895	NA	NA	NA	NA	-0.416354	0.0273446	-0.158769	0.340638	0.102525	0.37465	-1.47351	0.001647	1.45146	0.747568	0.167826	0.126287
Bbx	0.0342752	0.842704	-0.140273	0.426118	NA	NA	NA	NA	0.0509522	0.58942	0.0045304	0.958665	-0.260174	0.0125	-0.290504	0.134121	5.05158	0.0119396	0.115554	0.330013
Bcam	0.345489	0.143823	0.102459	0.692483	NA	NA	NA	NA	0.40965	1.73e-06	-0.0196687	0.802698	0.135054	0.31945	-0.0563395	0.846096	1.8516	0.413295	0.221491	0.239908
BCAN	NA	NA	NA	NA	NA	NA	NA	NA	0.897234	0.359625	-0.428277	0.715825	0.0792995	1	NA	NA	1.29642	0.392447	-0.011547	0.948842
BCAN-AS1	NA	NA	NA	NA	NA	NA	NA	NA	NA	NA	NA	NA	NA	NA	NA	NA	0	1	0.291529	0.18348
Bcap29	0.18612	0.237819	0.0191974	0.915739	NA	NA	NA	NA	0.0196188	0.891365	-0.146363	0.293079	0.0600767	0.7268	0.0675795	0.738598	NA	NA	0.100846	0.47557
Bcap31	-0.0475733	0.592289	0.0833365	0.437092	NA	NA	NA	NA	0.0915103	0.436179	0.0260857	0.817763	0.00418582	0.97205	-0.0808524	0.407245	0.565316	0.804148	-0.171551	0.179095
Bcar1	-0.255216	0.0355476	-0.117424	0.230205	NA	NA	NA	NA	0.634843	3.47e-09	0.116156	0.25854	-0.0064806	0.96365	0.179709	0.275797	0	1	-0.222553	0.0587025
Bcar3	-0.0119145	0.931097	-0.122223	0.280709	NA	NA	NA	NA	-0.160074	0.377911	-0.0220075	0.897974	-0.123886	0.3693	-0.162866	0.276133	-0.538737	0.766721	-0.212923	0.0746164
BCAR3-AS1	NA	NA	NA	NA	NA	NA	NA	NA	NA	NA	NA	NA	NA	NA	NA	NA	0.275499	0.784491	-0.170435	0.637354
Bcas1	NA	NA	-1.43767	0.313765	NA	NA	NA	NA	0.302511	0.639881	0.0537103	0.933529	-0.441814	1	3.73548	0.150132	-0.961732	0.826915	0.123992	0.694056
Bcas2	-0.13054	0.303675	-0.0691856	0.594853	0.120084	0.468096	-0.0196194	0.902118	-0.0848735	0.521621	-0.0350429	0.776895	-0.074624	0.4775	0.0308346	0.823501	NA	NA	0.20955	0.0366575
Bcas3	0.0459743	0.691599	0.0388532	0.748787	NA	NA	NA	NA	-0.19553	0.179755	0.0131501	0.922567	NA	NA	0.0966897	0.463767	0.426688	0.839092	-0.0324783	0.764064
BCAS4	NA	NA	NA	NA	NA	NA	NA	NA	-0.0933412	0.676943	0.0232545	0.914076	0.388699	0.0272	NA	NA	6.33108	0.000811413	-0.15389	0.377635
BCAT1	NA	NA	NA	NA	-0.311645	0.535668	-0.191794	0.730603	-0.722106	1.77e-18	-0.117027	0.11828	-0.0717828	0.491	NA	NA	2.04706	0.649055	0.206678	0.069043
Bcat2	-0.6015	0.00170033	-0.163818	0.473782	-0.506289	0.77257	0.145721	0.944028	0.0138888	0.927187	0.171331	0.225007	0.303078	0.12855	-0.450277	0.014284	2.80836	0.530936	0.151802	0.536423
Bccip	-0.188416	0.0612415	-0.062709	0.596254	NA	NA	NA	NA	-0.0883189	0.474697	0.0633177	0.57968	0.0831901	0.75025	-0.292471	0.00848687	0.259452	0.767137	0.188802	0.172699
Bcdin3d	-0.0817635	0.787228	0.0672494	0.810691	NA	NA	NA	NA	-0.13583	0.558119	0.0974581	0.645652	-0.0410503	0.78395	0.0262659	0.93012	4.21755	0.139599	-0.0571291	0.756983
BCDIN3D-AS1	NA	NA	NA	NA	NA	NA	NA	NA	NA	NA	NA	NA	NA	NA	NA	NA	-0.0956722	0.94664	0.0903899	0.742503
Bche	-0.314611	0.016595	-0.0302796	0.827492	NA	NA	NA	NA	-0.360382	0.432194	0.133922	0.73844	0.438585	0.00255	-0.251357	0.126227	NA	NA	0.882859	0.234206
Bckdha	0.2988	0.00118299	0.0930331	0.361613	NA	NA	NA	NA	0.0301603	0.81322	0.21258	0.0764667	0.136465	0.3842	0.150251	0.242932	5.00574	0.00605984	-0.0821464	0.512743
Bckdhb	0.0804003	0.347064	0.146486	0.158556	NA	NA	NA	NA	0.480656	0.000777642	-0.060504	0.666493	-0.0434993	0.68765	-0.265248	0.0253622	4.03399	0.113767	0.0592742	0.608792
Bckdk	0.238758	0.0518155	0.0702362	0.619114	NA	NA	NA	NA	0.147067	0.308208	0.0788514	0.566534	0.0970354	0.3736	-0.145089	0.4382	0.0141722	0.99442	-0.0695244	0.591708
Bcl10	-0.0204692	0.897433	-0.101084	0.583451	NA	NA	NA	NA	0.106688	0.549994	-0.0646105	0.708518	-0.0040624	0.9723	0.414158	0.0402702	-3.81595	0.146179	0.0531024	0.621289
Bcl11a	0.230584	0.715683	0.680182	0.274372	NA	NA	NA	NA	1.54465	1.65e-17	-0.106375	0.623781	-0.139414	0.3384	-1.30128	0.321603	0.349563	0.901154	-0.00582131	0.965648
Bcl11b	1.5837	0.0379682	0.142207	0.888493	NA	NA	NA	NA	0.82255	0.00544173	-0.311293	0.360538	-0.226225	0.0865	0.714631	0.505581	4.04383	0.0867171	0.0771404	0.647932
Bcl2	0.293051	0.286748	0.343037	0.246034	0.70232	0.18256	-0.282955	0.664658	1.21792	5.59e-06	0.102954	0.715718	NA	NA	-0.352459	0.390528	1.67895	0.613388	-0.135448	0.740321
Bcl2l1	-0.307108	0.0191699	0.00120084	0.993689	0.607637	0.000692284	-0.459851	0.0133806	-0.156925	0.110906	0.0799683	0.372959	-0.197243	0.1667	-0.0563104	0.718913	-0.446422	0.732125	-0.0248799	0.806301
BCL2L10	NA	NA	NA	NA	NA	NA	NA	NA	-0.897535	0.805626	0.989743	0.687611	#NAME?	1	NA	NA	NA	NA	0.723033	0.335134
Bcl2l11	-0.0840782	0.687897	0.249136	0.216888	0.654833	0.0079923	0.61617	0.031655	-0.410026	0.000193052	-0.0290578	0.768865	0.0609341	0.75145	0.801344	0.00430398	5.31558	0.064277	-0.00767089	0.943611
Bcl2l12	-0.106067	0.583716	0.00194023	0.99217	NA	NA	NA	NA	0.0813927	0.592543	0.0379847	0.791497	0.245196	0.40755	-0.100514	0.830795	0.0656394	0.956674	-0.249653	0.0818189
Bcl2l13	0.276742	0.00422232	-0.00707638	0.956144	-0.0189565	0.900038	-0.197045	0.307907	-0.185991	0.0864083	0.114963	0.241392	0.0108942	0.9215	0.373436	0.00243341	-1.07128	0.646623	0.000647482	0.994805
Bcl2l14	-1.63847	0.0184694	-0.504488	0.335794	NA	NA	NA	NA	0.0969407	0.97745	-2.46244	0.609157	0.0820204	0.6622	-0.117254	0.948071	NA	NA	0.379618	0.00996214
BCL2L15	NA	NA	NA	NA	NA	NA	NA	NA	-0.203138	0.647325	-0.734165	0.111348	-0.0344329	0.78	1.43909	0.568615	-4.47225	0.0583215	0.250205	0.746217
Bcl2l2	-0.0212808	0.802419	-0.0378756	0.729671	0.761313	0.212945	-1.33096	0.105264	0.0947062	0.45515	-0.00573717	0.96175	0.0389826	0.8962	-0.116217	0.464942	NA	NA	-0.146456	0.277541
BCL2L2-PABPN1	NA	NA	NA	NA	NA	NA	NA	NA	-0.287788	0.227403	0.379103	0.0652554	0.335432	0.56465	NA	NA	NA	NA	-0.0104114	0.909239
Bcl3	-0.00361368	0.982822	0.30275	0.124373	NA	NA	NA	NA	-0.5371	0.302785	-0.120234	0.792304	-0.450995	0.08055	0.451382	0.115471	0	1	-0.0305468	0.896376
Bcl6	-0.229932	0.77566	-0.466001	0.384168	NA	NA	NA	NA	0.732195	1.11e-08	-0.0795223	0.468389	-0.160955	0.34755	-0.928068	0.191132	0.860096	0.604045	-0.0880022	0.577203
Bcl6b	0.439285	0.0986742	0.0853017	0.719411	NA	NA	NA	NA	-0.410054	0.729945	0.54431	0.571341	0.00827772	0.9676	-0.0532973	0.896895	2.22221	0.55892	0.0913964	0.676564
Bcl7a	-0.00908498	0.954412	-0.0991576	0.511161	NA	NA	NA	NA	-0.385729	0.00440299	0.172353	0.136052	NA	NA	0.718351	0.00487092	4.46435	0.0803068	-0.071699	0.647238
Bcl7b	-0.114739	0.364928	0.197445	0.142726	0.181085	0.647953	-0.018985	0.967345	0.261816	0.111992	0.123635	0.428625	-0.0488397	0.69935	0.190202	0.200344	1.75871	0.4032	0.109941	0.423006
Bcl7c	-0.628293	3.16148e-05	-0.169832	0.330869	NA	NA	NA	NA	0.190495	0.201595	-0.0301661	0.834136	0.182528	0.39915	-0.377762	0.281962	-1.44631	0.412979	0.0204931	0.917081
Bcl9	-0.134962	0.391766	-0.0634605	0.667596	NA	NA	NA	NA	-0.162784	0.122622	-0.0119229	0.901828	-0.0941847	0.3655	0.792136	0.00115405	1.89762	0.232688	0.00241398	0.983433
Bcl9l	-0.17244	0.0846309	0.0216746	0.841486	NA	NA	NA	NA	0.00752767	0.93695	-0.032619	0.722639	-0.158768	0.1366	0.160885	0.307967	1.77098	0.103886	-0.0866223	0.459685
Bclaf1	0.0419437	0.772144	-0.112503	0.480921	NA	NA	NA	NA	0.211915	0.016216	-0.106249	0.200114	-0.0347621	0.7462	0.0336402	0.821827	-0.169156	0.946474	0.11117	0.401455
Bclaf3	-0.19624	0.551007	0.0313882	0.937754	NA	NA	NA	NA	0.0535226	0.751945	-0.133435	0.414035	NA	NA	0.456127	0.17151	0.744129	0.869247	0.108021	0.446295
Bco1	-0.676144	0.0228693	0.130438	0.626844	NA	NA	NA	NA	-1.28427	0.0270786	-0.996687	0.0531603	NA	NA	-0.293637	0.322323	NA	NA	1.20242	0.361161
Bco2	-0.211204	0.210875	-0.165604	0.351574	NA	NA	NA	NA	0.436557	0.460428	0.121906	0.838713	-0.0997001	1	-0.373846	0.0567573	0	1	0.696464	0.337114
Bcor	-0.173481	0.30738	-0.0583185	0.780391	NA	NA	NA	NA	-0.0732878	0.562903	0.113959	0.313807	-0.212656	0.03865	0.532464	0.00526716	3.2197	0.400549	-0.0362457	0.746815
Bcorl1	-0.600356	0.000908358	-0.288292	0.116857	NA	NA	NA	NA	-0.130245	0.322052	-0.0261817	0.83115	-0.0772044	0.56175	-0.1307	0.500764	-1.9354	0.478326	-0.117345	0.413618
Bcr	0.147855	0.143833	0.0354111	0.739813	NA	NA	NA	NA	-0.0954089	0.337187	0.0994846	0.269264	-0.0042246	0.97185	0.071538	0.523333	3.88819	0.128025	-0.190623	0.0978673
BCRP2	NA	NA	NA	NA	NA	NA	NA	NA	NA	NA	NA	NA	NA	NA	NA	NA	0.372245	0.93438	-0.330064	0.449712
Bcs1l	0.187807	0.149603	0.0284105	0.843204	NA	NA	NA	NA	-0.0454151	0.810257	-0.00316805	0.985727	0.161735	0.2248	-0.0810067	0.630115	1.0036	0.50013	-0.195149	0.213369
Bdh1	0.11072	0.0886897	0.0633571	0.402206	-1.24376	0.000451181	0.377103	0.165056	0.111115	0.635462	-0.213569	0.360893	0.290751	0.17805	0.195079	0.0738006	0.372245	0.93438	-0.219482	0.691698
Bdh2	-0.345528	0.226835	-0.0580584	0.837939	NA	NA	NA	NA	0.0533158	0.670923	0.0199054	0.866199	0.0875871	0.48825	-0.951301	0.00355638	1.90598	0.671999	0.182532	0.127988
BDKRB1	NA	NA	NA	NA	NA	NA	NA	NA	2.54984	0.00326924	-0.161315	0.908195	0.350031	1	NA	NA	-0.0448992	0.992035	-1.07865	0.390908
Bdkrb2	-5.23701	5.1907e-05	-1.64055	0.0427297	NA	NA	NA	NA	3.17548	1.04e-25	0.268481	0.604639	0.144904	0.41765	-4.10735	0.179564	0	1	-0.065511	0.837193
Bdnf	-0.088792	0.791299	-0.301707	0.464893	-0.984479	0.756585	-3.19604	0.411268	-0.636526	0.0683467	0.17249	0.558025	0.320554	1	0.531351	0.226394	3.53501	0.185184	0.169362	0.334852
BDNF-AS	NA	NA	NA	NA	NA	NA	NA	NA	NA	NA	NA	NA	NA	NA	NA	NA	1.13067	0.575241	0.227205	0.44675
Bdp1	-0.111401	0.492811	-0.303263	0.256708	NA	NA	NA	NA	-0.0552666	0.60386	-0.0654053	0.528867	-0.0442714	0.6584	0.226196	0.162415	NA	NA	0.132578	0.434245
BEAN1	NA	NA	NA	NA	NA	NA	NA	NA	2.118	3.28e-09	-0.128757	0.801967	0.58373	1	NA	NA	-2.91533	0.384365	-0.592563	0.358647
Becn1	-0.115494	0.292148	-0.181915	0.107208	0.0299812	0.839283	-0.512299	0.00272854	0.0156126	0.903461	-0.00714497	0.951668	0.0183081	0.906	-0.161283	0.211627	1.17993	0.685314	0.0635316	0.523731
BEGAIN	NA	NA	NA	NA	NA	NA	NA	NA	-1.9303	0.000510548	0.178736	0.642804	-0.826389	1	NA	NA	5.76988	0.000997271	-0.109128	0.825124
Bend3	0.215747	0.271787	-0.0951102	0.641923	NA	NA	NA	NA	-0.164471	0.327996	0.021403	0.890186	-0.178062	0.10425	0.452637	0.0573007	4.88679	0.0892947	0.114949	0.283887
BEND3P3	NA	NA	NA	NA	NA	NA	NA	NA	NA	NA	NA	NA	NA	NA	NA	NA	0.815424	0.603404	-0.49133	0.0603487
Bend4	0.107898	0.789355	-0.388972	0.549555	NA	NA	NA	NA	-2.11649	0.000116385	-0.111043	0.778013	-0.191938	0.06845	0.506102	0.457427	3.69905	0.217793	-0.0495563	0.626158
Bend5	NA	NA	1.96309	0.158074	NA	NA	NA	NA	0.305818	0.17251	0.0674552	0.764613	-0.273621	0.04815	-1.69737	0.291792	NA	NA	0.417203	0.036658
Bend6	0.947176	0.432919	0.74926	0.595794	NA	NA	NA	NA	0.519552	0.116709	0.0942632	0.770691	0.42965	1	2.24352	0.159303	0	1	-0.231462	0.489376
Bend7	-0.0234119	0.884741	-0.149306	0.392151	NA	NA	NA	NA	0.991237	3.84e-12	-0.0834269	0.59257	-0.0258447	0.86655	0.477198	0.0103833	0.372229	0.934383	-0.0118329	0.93478
BEST1	NA	NA	NA	NA	NA	NA	NA	NA	-0.70426	0.04429	0.169631	0.575915	0.518156	0.0327	-2.00844	0.517006	-0.329609	0.569947	0.0965648	0.30056
BEST2	NA	NA	NA	NA	NA	NA	NA	NA	-2.34943	0.611322	-1.01004	0.775225	-0.182973	1	NA	NA	5.04483	0.132774	-0.762041	0.464366
BEST3	NA	NA	NA	NA	NA	NA	NA	NA	-0.753003	0.0739043	-0.532897	0.170039	#NAME?	1	NA	NA	0	1	0.748013	0.176407
BEST4	NA	NA	NA	NA	NA	NA	NA	NA	0.0264681	0.957695	0.176136	0.7022	0.231706	0.2355	NA	NA	2.27554	0.612554	0.0305705	0.95325
Bet1	0.201748	0.106838	0.00872632	0.948631	NA	NA	NA	NA	-0.135252	0.395143	-0.0333951	0.8212	0.0379996	0.76055	-0.390276	0.00375266	-3.53217	0.355307	0.0708808	0.599386
BET1-AS1	NA	NA	NA	NA	NA	NA	NA	NA	NA	NA	NA	NA	NA	NA	NA	NA	1.45205	0.747469	-0.484929	0.536931
Bet1l	0.117098	0.393089	0.0151754	0.929171	NA	NA	NA	NA	0.166838	0.176172	-0.000780976	0.994795	0.120028	0.33775	-0.244749	0.309465	0	1	-0.135938	0.322052
BEX1	NA	NA	NA	NA	NA	NA	NA	NA	-0.233025	0.418869	0.111244	0.660383	0.00194386	0.98525	NA	NA	NA	NA	0.299231	0.0681459
Bex2	-2.17106	0.234667	1.01033	0.338134	NA	NA	NA	NA	0.13946	0.444893	0.126655	0.468522	0.0369598	0.7362	-3.56241	0.246549	NA	NA	0.241998	0.153762
Bex3	-0.401396	0.343944	0.302534	0.420035	-0.40581	0.0254003	0.0380149	0.832076	0.16377	0.0826763	-0.0270291	0.762044	NA	NA	0.138663	0.822351	2.11504	0.610931	0.162866	0.215306
Bex4	0.734596	0.436427	1.85691	0.00826019	NA	NA	NA	NA	-0.0466547	0.67673	0.0395052	0.703003	-0.0186378	0.8619	4.68599	0.00361513	0.744131	0.869246	0.308591	0.0564445
BEX5	NA	NA	NA	NA	NA	NA	NA	NA	-0.420733	0.791027	-0.156883	0.915387	-0.0666471	1	NA	NA	NA	NA	0.488994	0.0116435
Bfar	0.470879	0.000125551	-0.0326755	0.831455	NA	NA	NA	NA	0.0865701	0.460966	-0.0416258	0.698985	-0.157269	0.1412	0.508454	0.00268171	NA	NA	-0.111509	0.295828
BFSP1	NA	NA	NA	NA	NA	NA	NA	NA	0.419111	0.283553	0.0822362	0.836617	-0.0288509	0.9069	4.20186	0.162705	-1.68304	0.487778	0.153254	0.362368
BFSP2	NA	NA	NA	NA	NA	NA	NA	NA	1.09051	0.348697	0.253737	0.846073	inf	1	NA	NA	0	1	0.113769	0.580154
BFSP2-AS1	NA	NA	NA	NA	NA	NA	NA	NA	NA	NA	NA	NA	NA	NA	NA	NA	0.806764	0.858341	0.413669	0.0729571
BGLAP	NA	NA	NA	NA	NA	NA	NA	NA	-0.911143	0.803282	-0.00967631	0.997333	0.502661	0.3341	NA	NA	NA	NA	-0.726074	0.171034
Bgn	-0.253516	0.0106194	0.291856	0.00197239	NA	NA	NA	NA	-0.189171	0.293419	-0.194419	0.186437	0.839067	1	0.218799	0.269117	0.582164	0.675881	-0.0387599	0.858118
Bhlhe22	NA	NA	0.823481	0.604133	NA	NA	NA	NA	0.220307	0.780598	0.57692	0.439996	-0.0802796	1	0.538111	0.821312	2.26099	0.115557	-0.594342	0.562718
BHLHE23	NA	NA	NA	NA	NA	NA	NA	NA	-0.501077	0.862891	-0.00646698	0.997864	NA	NA	NA	NA	0	1	-0.130923	0.857888
Bhlhe40	-0.216445	0.134309	0.254372	0.0783817	-1.20893	2.60682e-07	-0.480026	0.0386792	0.0861065	0.510649	-0.170407	0.15424	-0.632159	5e-05	-0.398223	0.0223784	0.44331	0.713108	0.557946	0.399652
BHLHE40-AS1	NA	NA	NA	NA	NA	NA	NA	NA	NA	NA	NA	NA	NA	NA	NA	NA	-0.199852	0.808472	0.223451	0.685971
Bhlhe41	0.963349	0.00263972	0.00849962	0.980857	NA	NA	NA	NA	-1.13751	0.438326	0.572052	0.597081	-0.72785	0.00015	1.97962	0.00175158	0.423351	0.782139	0.541891	0.0737679
Bhmt	-0.756391	0.000588459	-0.152295	0.39135	NA	NA	NA	NA	0.77513	0.01748	0.372461	0.24998	-0.544282	1	-1.23652	5.1e-11	4.59705	0.147641	0.0980496	0.536375
Bhmt2	-0.110002	0.241628	0.0595674	0.584591	NA	NA	NA	NA	-0.21952	0.620541	-0.4324	0.325288	0.022621	0.88795	-0.57316	1.53e-06	2.52525	0.573652	0.0219477	0.933011
Bicc1	-0.355502	0.192653	0.194021	0.443231	NA	NA	NA	NA	0.279749	0.517818	-0.318742	0.450751	0.0871921	0.64495	-0.172167	0.591509	3.26803	0.465183	0.170369	0.321216
Bicd1	1.38125	0.330697	0.931908	0.501371	NA	NA	NA	NA	-0.326291	0.0191751	-0.0601319	0.613793	-0.0022177	0.9864	3.05547	0.0402396	-0.931606	0.774255	0.105413	0.493537
Bicd2	0.076344	0.504167	-0.0555848	0.709065	NA	NA	NA	NA	-0.137237	0.231475	0.0730114	0.476243	0.0987635	0.4086	0.308805	0.103573	-3.16516	0.25005	-0.0980455	0.356819
Bicdl1	-0.198837	0.392973	-0.200859	0.431815	NA	NA	NA	NA	0.290227	0.222366	-0.0448348	0.854745	NA	NA	0.433629	0.34646	2.7651	0.0925865	-0.0330095	0.825444
Bicdl2	0.590916	0.720264	NA	NA	NA	NA	NA	NA	0.527478	0.0259319	-0.0658598	0.795281	NA	NA	NA	NA	-0.728428	0.782401	-0.23788	0.177811
Bicra	0.046959	0.739251	0.0635135	0.61591	NA	NA	NA	NA	0.133483	0.387437	0.110979	0.446571	NA	NA	0.414569	0.0110189	4.16985	0.0495707	-0.0189245	0.885379
Bicral	0.046708	0.685985	-0.167538	0.340309	NA	NA	NA	NA	-0.115245	0.519028	-0.165873	0.32241	NA	NA	0.176741	0.330462	-1.68862	0.402296	0.0419406	0.729084
Bid	-0.0688746	0.613239	0.0013251	0.993411	-0.248166	0.13686	-0.10347	0.575577	0.195381	0.206954	0.039933	0.780154	0.0936386	0.4903	0.826866	2.52e-05	3.45196	0.166377	0.0259522	0.894889
Bik	0.303931	0.165149	0.128239	0.626019	NA	NA	NA	NA	1.12048	0.00805859	0.193752	0.684922	-0.0524798	0.785	1.50227	7.97e-05	1.8038	0.593749	-0.382491	0.240996
Bin1	-0.122891	0.404274	-0.230339	0.101601	NA	NA	NA	NA	-0.117705	0.504717	0.202024	0.198869	-0.0383295	0.8012	-0.190216	0.430736	0.554229	0.892998	-0.0915455	0.373582
Bin2	-0.179397	0.428662	0.209144	0.398549	0.263503	0.609617	0.0341052	0.945792	-0.921577	0.60986	-1.33346	0.419725	-0.143385	0.5591	0.414476	0.349016	2.04711	0.649048	0.218332	0.183017
Bin3	-0.127194	0.442751	0.044751	0.787307	NA	NA	NA	NA	0.126887	0.4669	0.0349779	0.833276	0.0749442	0.7815	-0.246003	0.357572	4.31264	0.129248	-0.0155754	0.931589
Birc2	-0.180622	0.216892	-0.135822	0.347199	-0.282766	0.194056	0.218129	0.383823	0.162191	0.0978797	-0.10528	0.257703	0.0145542	0.89365	-0.258851	0.0649111	0	1	0.118571	0.247676
Birc3	-0.247067	0.15773	0.0635359	0.678195	NA	NA	NA	NA	0.334829	0.532595	-0.140131	0.796448	-0.257928	1	-0.627078	0.0104884	0	1	0.365279	0.490551
Birc5	-0.390677	0.372076	-0.258335	0.592715	0.959631	0.506213	0.191268	0.922061	-0.174208	0.189145	0.112966	0.36868	-0.0319314	0.7522	1.95026	0.00442712	-3.06798	0.490194	0.0489688	0.606534
Birc6	-0.131234	0.317529	-0.136565	0.432362	-0.0481893	0.686464	0.0855603	0.547327	-0.0137353	0.894301	0.000383779	0.996888	-0.221665	0.03525	-0.255498	0.00576692	1.98454	0.134493	-0.125346	0.438848
BIRC7	NA	NA	NA	NA	NA	NA	NA	NA	0.345718	0.521899	-0.462026	0.424284	1.07762	1	NA	NA	0	1	0.626559	0.261464
Bivm	-0.0495843	0.720921	-0.175944	0.249206	NA	NA	NA	NA	0.0464646	0.74005	0.0149932	0.909772	0.11165	0.7927	0.137938	0.440872	NA	NA	0.0553957	0.657016
BIVM-ERCC5	NA	NA	NA	NA	NA	NA	NA	NA	0.0543978	0.831901	-0.204684	0.376489	0.150949	1	NA	NA	NA	NA	0.0992024	0.470822
BLACAT1	NA	NA	NA	NA	NA	NA	NA	NA	NA	NA	NA	NA	NA	NA	NA	NA	0	1	0.0695164	0.732737
Blcap	0.140531	0.297071	-0.00463258	0.973822	-0.576906	0.741057	-3.91264	0.102684	0.0942575	0.465112	-0.0258292	0.826695	-0.247987	0.5085	-0.373669	0.0116694	0.94241	0.47866	-0.179736	0.153351
Blk	0.471049	0.509503	-0.0800491	0.931156	NA	NA	NA	NA	1.53099	0.759297	1.43256	0.774373	inf	1	1.20282	0.234666	NA	NA	0.704327	0.604298
Blm	-0.145915	0.678063	-0.388235	0.269899	NA	NA	NA	NA	-0.202904	0.203491	-0.0991595	0.491922	0.0162207	0.8748	-0.728078	0.180506	2.05205	0.604756	0.064615	0.560217
Blmh	0.19514	0.0484409	-0.0522087	0.638432	0.494523	0.137649	-0.0499227	0.905905	0.267532	0.0183296	0.104479	0.331911	-0.0566212	0.60315	0.146866	0.320159	0	1	0.000114209	0.999002
Blnk	-1.02218	0.000305734	-0.314354	0.325863	NA	NA	NA	NA	0.175706	0.487695	-0.235883	0.352061	-0.130203	1	-0.756493	0.335846	3.69158	0.0836137	0.224101	0.466374
Bloc1s1	-0.0505428	0.716323	0.109858	0.473213	NA	NA	NA	NA	0.047912	0.831942	-0.170769	0.449273	0.170391	0.22635	-0.581197	0.041322	NA	NA	-0.130586	0.395717
Bloc1s2	-0.162005	0.295782	-0.105363	0.542867	0.324658	0.0163132	-0.0930695	0.557014	-0.432143	0.00171379	0.00409177	0.973075	0.148806	0.225	-0.599388	0.214583	1.42697	0.564327	0.0512164	0.683899
Bloc1s3	0.0050433	0.978465	-0.128816	0.507771	NA	NA	NA	NA	-0.138181	0.600545	-0.0449795	0.855929	0.170874	0.5448	-0.168896	0.515493	-1.1552	0.647438	-0.282789	0.187918
Bloc1s4	0.303768	0.120051	0.09975	0.595342	NA	NA	NA	NA	0.142569	0.442777	-0.00126855	0.994385	0.437938	0.00505	-0.0340145	0.904195	0	1	-0.154654	0.270395
Bloc1s5	0.332728	0.00761977	0.278937	0.030662	NA	NA	NA	NA	-0.134613	0.345783	0.01137	0.932018	-0.0702293	0.5115	-0.0189326	0.871649	NA	NA	0.119127	0.343597
BLOC1S5-TXNDC5	NA	NA	NA	NA	NA	NA	NA	NA	NA	NA	NA	NA	NA	NA	NA	NA	-0.765955	0.806162	-0.153739	0.210708
Bloc1s6	0.134948	0.381125	0.0804526	0.662843	NA	NA	NA	NA	-0.0649003	0.542244	-0.089233	0.390793	0.116648	0.2552	0.139813	0.367711	1.51275	0.611282	0.0588912	0.511036
Bltp1	-0.368376	0.011947	-0.565742	0.0100496	NA	NA	NA	NA	0.263274	0.239536	-0.169733	0.440562	NA	NA	NA	NA	NA	NA	-0.0904281	0.537455
Bltp2	0.0795953	0.503841	-0.105084	0.468819	NA	NA	NA	NA	0.308542	0.549189	-0.33819	0.52793	NA	NA	NA	NA	NA	NA	-0.0523151	0.614377
Bltp3a	0.151141	0.279719	-0.053198	0.776846	NA	NA	NA	NA	-0.1203	0.655684	-0.155427	0.545823	NA	NA	NA	NA	NA	NA	-0.0829167	0.5146
Bltp3b	-0.0081778	0.934187	-0.219802	0.241416	NA	NA	NA	NA	-0.210393	0.0820322	0.0300666	0.790668	NA	NA	NA	NA	NA	NA	0.0650522	0.552143
Blvra	-0.159791	0.45257	-0.191746	0.341222	0.440312	0.00946882	-0.136408	0.513992	-0.285277	0.248188	-0.0645856	0.773784	0.0763984	0.55055	-0.486972	0.0384299	NA	NA	0.0434321	0.737249
Blvrb	0.480473	0.00011177	0.245664	0.068177	NA	NA	NA	NA	0.353683	0.0981372	0.0777585	0.720165	0.153322	0.2252	0.489013	3.9e-07	0.660202	0.876647	-0.171928	0.266266
Blzf1	0.28488	0.075132	-0.0135502	0.947338	NA	NA	NA	NA	0.104823	0.494509	0.0276838	0.850639	0.110345	0.57	-0.246472	0.296405	0	1	0.0930704	0.36228
Bmal1	-0.418517	0.124574	-0.22902	0.422856	NA	NA	NA	NA	-0.330989	0.326133	-0.416117	0.201129	NA	NA	NA	NA	NA	NA	-0.0839467	0.550592
Bmal2	0.108244	0.818485	-0.724063	0.14706	NA	NA	NA	NA	1.10146	0.304424	0.294856	0.80328	NA	NA	NA	NA	NA	NA	-0.022101	0.835709
Bmerb1	0.954109	0.388915	0.885795	0.436911	NA	NA	NA	NA	-0.625991	0.00590705	0.180515	0.332401	NA	NA	NA	NA	NA	NA	0.333572	0.0502922
Bmf	-1.05997	0.000778509	-0.0265675	0.931732	-0.37383	0.279771	1.31069	7.99802e-06	0.735025	1.2e-13	-0.118388	0.194888	-0.0705333	0.57725	-0.475955	0.229312	0.0339735	0.989503	-0.255932	0.0563278
Bmi1	0.250245	0.064995	-0.0903702	0.547208	NA	NA	NA	NA	0.0134452	0.942293	-0.196678	0.274568	0.109686	0.6947	0.419072	0.00096185	0.806758	0.858342	0.191529	0.152469
Bmp1	-0.330223	0.00285136	-0.379192	0.00534323	NA	NA	NA	NA	0.680518	2.27e-05	-0.119537	0.477392	0.0253245	0.8862	-0.325227	0.00506604	4.22002	0.0749781	0.0233914	0.899549
Bmp2	-0.0700566	0.591727	-0.268918	0.0737495	NA	NA	NA	NA	-0.855191	0.0255404	0.0624993	0.842351	0.0513434	1	-0.520372	0.00032397	0.372215	0.934385	0.134421	0.642487
Bmp2k	0.119711	0.416967	0.0232306	0.905666	NA	NA	NA	NA	-0.186887	0.199495	-0.0640385	0.636722	NA	NA	0.507015	0.00800677	0.854061	0.584768	0.0507029	0.670356
Bmp4	-0.605874	0.041564	0.0125036	0.954919	-1.35934	0.354429	0.430259	0.783668	-0.678234	5.56e-07	0.545796	1.22e-06	0.0841096	0.47085	0.972079	0.0822652	2.89688	0.497263	-0.0386084	0.742351
Bmp5	-0.18328	0.155458	-0.0892596	0.616532	NA	NA	NA	NA	0.431945	0.188953	-0.480155	0.162047	0.0621238	0.65615	0.158381	0.667893	0.372199	0.932097	-0.0118605	0.992378
Bmp6	-0.213784	0.212441	-0.132254	0.503974	2.35359	0.538734	4.12896	0.159525	-0.381809	0.251431	-0.058049	0.844512	0.0327108	0.94215	-0.122577	0.681787	-0.176839	0.926029	0.138779	0.457514
Bmp7	0.150165	0.587901	0.00284963	0.990726	NA	NA	NA	NA	-0.341446	0.00418174	0.0651933	0.548531	-0.186808	0.14785	0.596731	0.129444	1.81084	0.629796	0.0227624	0.861304
BMP8A	NA	NA	NA	NA	NA	NA	NA	NA	-0.25217	0.518573	-0.0856842	0.813039	NA	NA	NA	NA	4.51864	0.0717077	-0.35303	0.0468818
Bmp8b	3.94064	3.74689e-13	1.52067	0.0515283	NA	NA	NA	NA	0.0728311	0.849451	-0.180402	0.6414	NA	NA	5.50629	1.75e-14	2.76963	0.130057	-0.32578	0.119097
Bmper	1.61513	0.000490312	0.559118	0.331832	NA	NA	NA	NA	0.637328	0.0524434	-0.85957	0.0193403	inf	1	1.41403	0.0142899	1.45146	0.747568	0.0448656	0.866927
Bmpr1a	0.178569	0.113724	-0.143011	0.395279	NA	NA	NA	NA	-0.0390553	0.684028	-0.0437585	0.626553	-0.136481	0.1899	0.264149	0.0288481	3.49632	0.219081	0.0469513	0.59856
BMPR1B	NA	NA	NA	NA	NA	NA	NA	NA	-1.05909	0.00316452	0.161995	0.566029	-0.0053547	0.97825	NA	NA	-1.87184	0.632237	-0.0858845	0.808032
Bmpr2	-0.0296334	0.78086	-0.386381	0.0755176	NA	NA	NA	NA	0.300119	0.00224448	-0.126895	0.182878	-0.0583325	0.57395	0.323888	0.00921627	0.755936	0.638566	0.100831	0.371035
Bms1	-0.0539831	0.736436	-0.0775637	0.596407	NA	NA	NA	NA	-0.0498225	0.642034	0.0132504	0.897984	NA	NA	-0.155152	0.325077	1.94539	0.589574	0.0813844	0.496545
BMS1P1	NA	NA	NA	NA	NA	NA	NA	NA	NA	NA	NA	NA	NA	NA	NA	NA	-4.17357	0.301638	-0.272946	0.25467
BMS1P17	NA	NA	NA	NA	NA	NA	NA	NA	NA	NA	NA	NA	NA	NA	NA	NA	0.372245	0.93438	-0.103372	0.783739
BMS1P18	NA	NA	NA	NA	NA	NA	NA	NA	NA	NA	NA	NA	NA	NA	NA	NA	1.71823	0.58854	-0.178039	0.629387
BMS1P22	NA	NA	NA	NA	NA	NA	NA	NA	NA	NA	NA	NA	NA	NA	NA	NA	0	1	-0.365776	0.56325
BMS1P23	NA	NA	NA	NA	NA	NA	NA	NA	NA	NA	NA	NA	NA	NA	NA	NA	1.00236	0.82443	0.292615	0.401391
BMS1P4-AGAP5	NA	NA	NA	NA	NA	NA	NA	NA	NA	NA	NA	NA	NA	NA	NA	NA	-3.59348	0.417652	-0.18248	0.43038
Bmt2	0.0226081	0.904656	-0.182396	0.402852	NA	NA	NA	NA	0.39416	0.00176894	-0.111948	0.360048	NA	NA	0.0881175	0.681562	-3.7997	0.364043	0.146242	0.413009
Bnc1	0.333119	0.8364	0.693878	0.660822	NA	NA	NA	NA	3.25581	6.52e-53	-0.108439	0.761745	NA	NA	4.38683	0.125395	-1.25557	0.653404	-0.277106	0.297533
Bnc2	0.88662	0.621614	NA	NA	-3.17672	0.401765	-2.66226	0.521028	0.446046	0.00526819	-0.17326	0.242315	-0.273186	0.00755	-3.74575	0.259825	2.8253	0.148495	0.00481088	0.971493
BNC2-AS1	NA	NA	NA	NA	NA	NA	NA	NA	NA	NA	NA	NA	NA	NA	NA	NA	0.271176	0.879096	0.743522	0.488215
Bnip1	-0.211682	0.208509	0.142746	0.382783	NA	NA	NA	NA	0.116173	0.70427	0.130513	0.651236	0.164829	0.33785	-0.0249103	0.908121	1.67035	0.710862	0.129984	0.373991
Bnip2	-0.466438	0.000188444	-0.0718489	0.615089	NA	NA	NA	NA	-0.0256006	0.817169	-0.0280782	0.784446	NA	NA	-0.144457	0.344556	0.251316	0.900482	-0.00307159	0.974763
Bnip3	0.303434	0.0106131	0.25159	0.132718	0.304211	0.737702	0.203842	0.854189	-0.808903	2.59e-11	0.215452	0.0348782	-0.167934	0.13135	0.681615	3.22e-05	0.464172	0.820018	0.420676	0.210548
Bnip3l	0.00176096	0.98362	-0.0276948	0.786939	0.190608	0.238642	-0.0320001	0.864301	-0.331635	0.000201432	0.0249252	0.755333	-0.108821	0.28855	0.186744	0.0999253	-0.20901	0.911443	0.245019	0.0610358
Bnip5	1.84857	0.000299347	0.612698	0.296492	NA	NA	NA	NA	-1.91065	0.524481	-1.00866	0.696039	NA	NA	NA	NA	2.21518	0.602121	-0.229032	0.6989
BNIPL	NA	NA	NA	NA	NA	NA	NA	NA	0.344336	0.152606	-0.165906	0.499567	-0.0479304	0.80215	-3.92055	0.25058	0	1	-0.6985	0.110662
Boc	-0.0572663	0.932644	0.382419	0.626693	NA	NA	NA	NA	-0.285099	0.259535	0.0893891	0.397121	-0.208242	0.3491	-0.673026	0.475027	3.04724	0.0490487	0.00221441	0.994084
Bod1	-0.0732166	0.576496	-0.0703699	0.604753	-3.10266	0.357899	0.300204	0.926003	-0.119365	0.248625	0.0982908	0.297502	0.0572629	0.58295	-0.231248	0.206707	NA	NA	0.113375	0.2269
BOD1L1	NA	NA	NA	NA	NA	NA	NA	NA	-0.192545	0.0830917	-0.0064458	0.950303	-0.209829	0.0731	NA	NA	1.454	0.698085	0.114378	0.51443
BOD1L2	NA	NA	NA	NA	NA	NA	NA	NA	-0.921799	0.815655	-2.46244	0.609157	2.97313	1	NA	NA	NA	NA	-0.0525369	0.951388
Bok	0.0987691	0.557643	0.190188	0.437529	NA	NA	NA	NA	1.1756	7.43e-14	-0.26849	0.133449	0.0357318	0.83185	-0.13211	0.619606	-1.63719	0.545034	-0.326088	0.121454
BOK-AS1	NA	NA	NA	NA	NA	NA	NA	NA	NA	NA	NA	NA	NA	NA	NA	NA	0.930808	0.589897	0.230295	0.749356
Bola1	0.336747	0.041203	0.273753	0.124307	NA	NA	NA	NA	0.198185	0.523367	0.0305486	0.920016	0.105163	0.4645	0.0171137	0.922279	1.31403	0.770898	-0.202641	0.519778
Bola2	-0.0303269	0.875454	-0.174435	0.436169	NA	NA	NA	NA	-0.179092	0.463853	0.033824	0.879285	0.0841957	0.47345	-0.0125496	0.935412	NA	NA	-0.0341342	0.831054
BOLA2-SMG1P6	NA	NA	NA	NA	NA	NA	NA	NA	0.0213939	0.891336	-0.122598	0.392215	NA	NA	NA	NA	NA	NA	-0.145237	0.378663
BOLA2B	NA	NA	NA	NA	NA	NA	NA	NA	2.19702	0.316359	2.17115	0.324654	0.514649	1	NA	NA	-0.34906	0.938459	0.0164064	0.918937
Bola3	0.283592	0.00731307	0.195652	0.093801	NA	NA	NA	NA	-0.0180627	0.95855	-0.000752613	0.998194	-0.145605	0.23765	0.0511975	0.708288	-2.40198	0.591069	0.123121	0.312916
BOLL	NA	NA	NA	NA	NA	NA	NA	NA	-0.497428	0.697905	0.330618	0.753227	-0.211046	1	NA	NA	-0.431466	0.812575	0.354675	0.634265
Bop1	0.0651967	0.59453	0.0798228	0.569905	NA	NA	NA	NA	-0.0465885	0.775673	0.225711	0.132046	NA	NA	-0.612901	9.24e-05	0.00829195	0.994961	-0.173916	0.117975
Bora	-0.708237	0.2312	-0.315895	0.560592	NA	NA	NA	NA	-0.0128789	0.948521	0.0527264	0.777635	0.203273	0.07575	-0.346138	0.387669	-1.30286	0.443347	0.0414782	0.714581
Borcs5	0.110798	0.528752	0.11684	0.583418	NA	NA	NA	NA	-0.310711	0.191938	-0.145117	0.515057	NA	NA	-0.506411	0.0892572	NA	NA	-0.0642718	0.566508
Borcs6	-0.415882	0.0103175	-0.111335	0.497642	NA	NA	NA	NA	0.338801	0.261719	0.167384	0.564364	NA	NA	-0.601317	0.100193	0.995614	0.60289	-0.193006	0.374344
Borcs7	-0.066638	0.693686	0.0156331	0.931312	NA	NA	NA	NA	0.373761	0.0298316	-0.0452238	0.789482	NA	NA	-0.000629	0.998069	0.459259	0.918983	0.226399	0.174192
Borcs8	0.169396	0.20993	0.090219	0.559279	NA	NA	NA	NA	1.67e-05	0.999957	-0.211211	0.480826	NA	NA	0.142273	0.443744	0	1	-0.178962	0.291261
BORCS8-MEF2B	NA	NA	NA	NA	NA	NA	NA	NA	0.0949815	0.776639	0.390669	0.207591	NA	NA	NA	NA	NA	NA	-0.154478	0.578293
Bpgm	0.143833	0.26966	0.0133185	0.94108	NA	NA	NA	NA	-0.352246	0.0548296	0.0300903	0.854669	0.034449	0.8153	0.273639	0.239833	3.71937	0.276165	0.0355259	0.770822
Bphl	0.256469	0.00468858	0.0701	0.564688	-1.10805	1.54005e-11	-0.0230009	0.886382	0.38145	0.029195	0.0197245	0.909818	-0.164014	0.18235	0.0974851	0.436386	3.04428	0.263026	0.0389414	0.767505
Bpifb1	5.84628	NA	NA	NA	NA	NA	NA	NA	-1.34583	0.787672	-0.00553149	0.999026	0.86473	1	NA	NA	0.372226	0.934383	-0.347488	0.692135
BPIFB4	NA	NA	NA	NA	NA	NA	NA	NA	NA	NA	NA	NA	NA	NA	NA	NA	0.744157	0.869242	-1.10507	0.28401
Bpnt1	0.166348	0.0566932	-0.0901155	0.416748	NA	NA	NA	NA	0.216927	0.174246	-0.0192828	0.90161	-0.0786697	0.51115	0.122888	0.317539	3.29496	0.461477	-0.0571189	0.580006
Bpnt2	0.207933	0.0493001	0.0724026	0.636516	NA	NA	NA	NA	-0.00545463	0.95481	0.0496779	0.57634	NA	NA	NA	NA	0.256799	0.918019	0.151272	0.207478
Bptf	-0.246382	0.0307065	-0.143889	0.272064	NA	NA	NA	NA	-0.238599	0.0165872	-0.0431023	0.634667	NA	NA	0.0586649	0.609533	3.34522	0.0791246	0.0811029	0.603355
Braf	0.093475	0.438038	-0.0578293	0.715979	NA	NA	NA	NA	-0.413954	0.00014538	-0.0758015	0.458822	-0.0555956	0.6062	0.315739	0.0122507	-2.38701	0.0449361	0.0019445	0.98577
Brap	0.266496	0.00596541	0.173197	0.139683	NA	NA	NA	NA	-0.0878051	0.541584	0.106266	0.422214	-0.0127395	0.9014	0.070178	0.475029	3.96516	0.0733158	0.118739	0.284403
Brat1	-0.0174894	0.886999	-0.0817163	0.525954	NA	NA	NA	NA	-0.0895602	0.481022	0.0237024	0.853952	0.329741	0.0626	0.58669	0.00041106	-0.39718	0.881807	-0.332401	0.0854541
Brca1	-0.308916	0.344602	0.336343	0.245992	-0.0447718	0.964301	-0.870485	0.499512	-0.34202	0.0340503	-0.0640518	0.651509	-0.13711	0.17815	0.499675	0.247769	0.372216	0.919864	0.0141876	0.906516
Brca2	0.10655	0.703959	0.104985	0.713147	NA	NA	NA	NA	-0.136711	0.443265	-0.153732	0.360351	-0.124433	0.21765	0.707654	0.0328382	-2.03515	0.647502	0.0887497	0.577382
Brcc3	-0.0857489	0.478503	-0.0456307	0.727011	NA	NA	NA	NA	0.129807	0.384464	0.0546578	0.702414	0.0391498	0.7336	-0.0506901	0.766178	1.9606	0.633903	0.215002	0.105367
Brd1	-0.10489	0.479228	-0.123838	0.413264	NA	NA	NA	NA	-0.0365221	0.716188	0.031693	0.729672	-0.0334759	0.75405	-0.318843	0.0151024	4.07811	0.118026	0.0967268	0.442266
Brd2	-0.0719047	0.573161	-0.0249085	0.808804	NA	NA	NA	NA	-0.0433926	0.599754	0.0997904	0.184933	0.0130073	0.8949	-0.380399	0.00242977	NA	NA	0.172723	0.117118
Brd3	-0.0785577	0.481632	-0.0852439	0.524533	NA	NA	NA	NA	-0.225803	0.018828	-0.00569919	0.949639	-0.116717	0.249	0.193821	0.163895	0.40823	0.749503	-0.0202498	0.836178
Brd3os	-0.923354	0.0980751	0.466357	0.295854	NA	NA	NA	NA	-0.341925	0.0197896	0.128194	0.325455	NA	NA	-0.399506	0.672719	0.841044	0.375531	-0.000269127	0.998015
Brd4	-0.0113955	0.904258	0.0349793	0.691743	NA	NA	NA	NA	-0.261025	0.0129896	0.0185672	0.847099	-0.0662017	0.5249	0.301148	0.00220396	-0.361445	0.851758	0.103168	0.502139
Brd7	0.0379268	0.715736	-0.0481947	0.657574	NA	NA	NA	NA	0.0486056	0.618323	0.0267062	0.765318	-0.0639581	0.53575	-0.0665123	0.574899	-0.959285	0.489203	0.236595	0.132997
Brd8	-0.100313	0.558786	0.0587409	0.708685	NA	NA	NA	NA	-0.173906	0.120096	-0.0756761	0.459353	-0.0537001	0.60985	0.33403	0.0946855	-0.349101	0.911038	-0.0237298	0.805771
Brd9	-0.13512	0.377831	-0.0157876	0.919275	NA	NA	NA	NA	-0.158877	0.233025	0.0299989	0.806194	0.0477113	0.7088	0.0662521	0.782789	2.25218	0.360401	-0.0386805	0.7156
Brdt	-1.03777	0.0144712	-0.290424	0.473152	NA	NA	NA	NA	-0.564948	0.631592	0.326207	0.729353	-0.432336	1	-0.716153	0.213692	0	1	0.31315	0.0414699
Brf1	-0.0229801	0.886553	-0.0292544	0.834256	NA	NA	NA	NA	0.229094	0.0847509	0.0536795	0.67771	0.290296	0.36705	0.134441	0.505667	-0.506566	0.723875	0.0240261	0.870601
Brf2	-0.250656	0.232426	-0.0382655	0.852134	NA	NA	NA	NA	0.0602411	0.762296	0.0562672	0.762234	0.27082	0.0767	0.138431	0.663528	0.527279	0.83051	-0.119024	0.400442
Bri3	-0.180349	0.110272	-0.0486261	0.621967	NA	NA	NA	NA	0.0353155	0.787436	0.0447996	0.712376	-0.029075	0.7871	-0.281423	0.0699273	0.0482468	0.964005	-0.180387	0.163462
Bri3bp	0.483913	3.32458e-06	-0.435309	0.000292423	NA	NA	NA	NA	0.0781144	0.604447	-0.165593	0.260164	-0.216064	0.1325	0.942568	1.38e-23	-0.0399983	0.992941	-0.164508	0.109954
Bricd5	-3.17046	0.0753178	-2.50023	0.162921	NA	NA	NA	NA	0.040032	0.927337	0.228086	0.572362	0.00833192	0.98435	NA	NA	-0.990962	0.523882	0.113745	0.667381
BRINP1	NA	NA	NA	NA	NA	NA	NA	NA	2.87946	1.01e-13	-0.28794	0.635772	NA	NA	NA	NA	NA	NA	-0.0291804	0.782332
BRINP2	NA	NA	NA	NA	NA	NA	NA	NA	-2.65205	0.0825385	-0.635253	0.581277	NA	NA	NA	NA	NA	NA	0.110849	0.883789
Brip1	-0.904624	0.00680859	-0.255987	0.45533	1.46887	0.382175	-0.412826	0.848682	-0.182482	0.210312	-0.196283	0.162324	NA	NA	-0.100245	0.761992	0.372197	0.927971	0.0207225	0.852297
Brix1	0.113113	0.518108	0.0402175	0.818654	NA	NA	NA	NA	-0.069889	0.66843	0.0342103	0.82455	0.131161	0.22615	-0.199629	0.17907	-1.92405	0.559384	0.166764	0.161968
Brk1	0.00200958	0.986154	0.127891	0.281098	NA	NA	NA	NA	0.291142	0.00812541	-0.0588561	0.544978	-0.08231	0.44575	-0.149424	0.204229	0	1	0.0395032	0.716064
BRME1	NA	NA	NA	NA	NA	NA	NA	NA	0.190709	0.556022	0.0461064	0.882882	NA	NA	NA	NA	NA	NA	0.128409	0.524336
Brms1	0.043649	0.745247	0.0865452	0.616606	NA	NA	NA	NA	0.121509	0.451131	0.0212744	0.890611	0.0838094	0.60995	-0.419929	0.0308945	0.229233	0.915868	-0.0146841	0.895875
Brms1l	0.0833904	0.736487	0.0562996	0.809308	0.0971836	0.662046	-0.203064	0.442545	0.0957309	0.544379	-0.0710412	0.627566	0.0158602	0.90575	-0.0203066	0.938946	0.150746	0.938149	0.135644	0.293426
Brox	-0.0621101	0.528207	-0.152669	0.200052	NA	NA	NA	NA	-0.0911398	0.475224	-0.0463625	0.69516	0.00834161	0.94145	-0.139657	0.419319	1.24094	0.783386	-0.0131558	0.883705
Brpf1	-0.246203	0.122465	0.0407797	0.801411	NA	NA	NA	NA	-0.186486	0.210644	0.0772537	0.56749	0.0975265	0.431	0.10595	0.57351	6.80905	0.000739472	-0.0301239	0.781512
Brpf3	0.303473	0.00675216	-0.0066111	0.962194	NA	NA	NA	NA	0.271648	0.00709874	-0.0388167	0.692521	-0.178712	0.09295	0.812897	1.22e-14	-2.83642	0.239143	0.00144536	0.990499
Brsk1	-0.279626	0.632854	0.206496	0.691287	NA	NA	NA	NA	-0.390162	0.0134648	0.0857813	0.540537	NA	NA	3.12791	0.0930498	6.55429	0.00100043	-0.284367	0.137307
BRSK2	NA	NA	NA	NA	NA	NA	NA	NA	0.0140844	0.979575	-0.104056	0.845367	NA	NA	NA	NA	3.02381	0.0277101	-0.0690028	0.650611
Brwd1	-0.114792	0.382747	-0.238316	0.137202	NA	NA	NA	NA	-0.185622	0.074914	-0.0379309	0.697139	0.103609	0.3744	-0.184628	0.217222	1.64176	0.346889	0.00186164	0.986609
BRWD1-AS2	NA	NA	NA	NA	NA	NA	NA	NA	NA	NA	NA	NA	NA	NA	NA	NA	-0.747612	0.743634	-0.287273	0.836075
Brwd3	0.100322	0.62368	-0.322979	0.176486	NA	NA	NA	NA	-0.413615	0.000386115	-0.0464744	0.665266	-0.244466	0.01695	-0.119713	0.462056	1.66512	0.552872	0.060129	0.668954
Bscl2	0.104472	0.354496	-0.022355	0.839799	NA	NA	NA	NA	-0.0302537	0.814194	0.0547298	0.647863	-0.0103004	0.9334	-0.0305002	0.835683	1.59414	0.723574	-0.19114	0.202904
Bsdc1	0.161468	0.0683521	0.10451	0.247928	NA	NA	NA	NA	0.0517563	0.611035	0.0971158	0.302831	0.0225364	0.8382	0.130295	0.216156	4.65586	0.0879663	-0.132305	0.227592
Bsg	0.242214	0.00498857	0.076464	0.54084	NA	NA	NA	NA	-0.160525	0.0448037	0.0748308	0.309568	0.0660631	0.51195	0.544332	2.17e-08	-1.12564	0.643986	-0.0111414	0.914652
BSG-AS1	NA	NA	NA	NA	NA	NA	NA	NA	NA	NA	NA	NA	NA	NA	NA	NA	0	1	0.105764	0.669639
BSN	NA	NA	NA	NA	NA	NA	NA	NA	0.0795906	0.798808	-0.169319	0.586782	NA	NA	NA	NA	2.62366	0.060994	-0.384962	0.086027
BSND	NA	NA	NA	NA	NA	NA	NA	NA	0.255575	0.768641	-0.1238	0.886842	0	1	NA	NA	0	1	-0.101641	0.688326
Bspry	0.662903	0.418709	-0.360222	0.712648	NA	NA	NA	NA	0.42387	0.0750358	-0.103281	0.673306	0.318449	1	1.16078	0.252215	2.11299	0.50241	-0.0439365	0.846809
Bst1	0.0479246	0.95276	0.508982	0.620464	NA	NA	NA	NA	0.885038	0.000361473	-0.0365405	0.893748	0.199638	0.37675	0.157165	0.857319	2.4374	0.587228	0.0438118	0.885053
Bst2	0.351361	0.00178246	0.330675	0.0749284	NA	NA	NA	NA	-2.2323	2.86e-14	0.159783	0.442788	0.0164321	0.8985	0.193378	0.091514	NA	NA	0.0648344	0.580173
BSX	NA	NA	NA	NA	NA	NA	NA	NA	NA	NA	NA	NA	inf	1	NA	NA	NA	NA	-1.1386	0.230621
Btaf1	0.0737252	0.662112	-0.154865	0.432379	NA	NA	NA	NA	-0.291218	0.00246057	0.081291	0.352781	-0.0891949	0.37335	-0.05449	0.697923	-1.64272	0.311861	-0.0373568	0.728835
Btbd1	0.0577793	0.566404	-0.124946	0.259411	NA	NA	NA	NA	-0.0288298	0.801487	0.0481745	0.650385	-0.0152758	0.8837	0.117555	0.377382	0.0809876	0.956017	0.0359483	0.710187
Btbd10	-0.170737	0.540032	-0.372988	0.223863	NA	NA	NA	NA	-0.164983	0.223342	-0.111042	0.383637	0.0893634	0.5271	0.00779735	0.983718	4.92273	0.0394227	0.0791397	0.52394
BTBD18	NA	NA	NA	NA	NA	NA	NA	NA	0.407026	0.788451	-0.203116	0.900269	0.300241	0.18955	NA	NA	1.03509	0.492541	0.147088	0.792254
Btbd19	0.613704	0.166241	0.0024354	0.994844	NA	NA	NA	NA	0.105102	0.686311	-0.0670847	0.79141	NA	NA	0.740573	0.274377	0.768533	0.864995	-0.618918	0.148788
Btbd2	0.17391	0.104298	0.0804764	0.523084	NA	NA	NA	NA	-0.113457	0.28782	0.139022	0.150482	NA	NA	-0.0262069	0.835007	1.94848	0.324733	-0.00525617	0.958816
Btbd3	0.410265	0.0466767	0.024941	0.928023	NA	NA	NA	NA	0.0806607	0.436288	-0.075824	0.425297	-0.050065	0.6291	0.401875	0.051167	3.94477	0.257458	-0.0602322	0.541256
Btbd6	0.00765963	0.95066	0.173612	0.224284	NA	NA	NA	NA	0.206108	0.194859	-0.0768427	0.62276	NA	NA	-0.0624755	0.734245	1.71928	0.0854522	-0.284615	0.243007
Btbd7	-0.0563249	0.671389	-0.170981	0.473428	NA	NA	NA	NA	0.159598	0.14548	-0.0909041	0.385584	-0.106189	0.33175	-0.0802251	0.572147	NA	NA	0.01594	0.87746
Btbd8	0.440589	0.111382	0.0790633	0.785875	NA	NA	NA	NA	-0.13121	0.625136	0.0741721	0.765164	0.123356	0.49425	NA	NA	0.372245	0.93438	-0.198644	0.444367
Btbd9	0.00725707	0.954605	0.0199327	0.880022	NA	NA	NA	NA	0.156209	0.356642	-0.185428	0.292589	-0.135809	0.3498	-0.112149	0.595315	2.22019	0.29796	-0.0580792	0.724091
Btd	0.05822	0.572391	-0.176862	0.15883	NA	NA	NA	NA	0.0700508	0.627062	-0.0575055	0.676447	0.229642	0.0623	-0.268192	0.00937719	1.28883	0.0595485	-0.0172699	0.870113
Btf3	-0.0224692	0.846973	-0.102628	0.411981	NA	NA	NA	NA	0.237461	0.0182959	0.0558871	0.539481	0.0251739	0.7994	-0.168395	0.20476	-0.87943	0.457009	0.261324	0.0782789
Btf3l4	0.181244	0.136635	0.00960097	0.94435	NA	NA	NA	NA	-0.288633	0.00475266	0.0422331	0.650014	-0.0563145	0.57595	-0.0550433	0.802656	4.49937	0.079949	0.0598015	0.510641
Btg1	-0.0868364	0.546449	-0.075799	0.579364	NA	NA	NA	NA	0.484002	4.62e-07	-0.0282875	0.757333	0.126625	0.2621	-0.525448	0.00283716	0.587154	0.771269	0.104368	0.385845
Btg2	0.443395	0.0313987	0.601996	0.0305519	0.306598	0.244004	-0.0336883	0.914413	-1.48263	4.06e-36	0.0339193	0.721299	0.242057	0.39615	-0.667624	0.0505251	-1.01765	0.815402	-0.054934	0.699489
Btg3	0.466197	0.333302	0.345986	0.568144	NA	NA	NA	NA	-1.02257	9e-14	0.00989215	0.924458	0.111603	0.3633	0.717013	0.516818	0.848849	0.565168	0.0469303	0.670467
BTG3-AS1	NA	NA	NA	NA	NA	NA	NA	NA	NA	NA	NA	NA	NA	NA	NA	NA	0	1	-0.246216	0.569627
BTG4	NA	NA	NA	NA	NA	NA	NA	NA	-0.305825	0.732748	-0.011386	0.98888	0.516423	1	NA	NA	0	1	-0.120645	0.767006
Btk	-0.204967	0.630015	0.0778568	0.817538	-0.196353	0.674452	-0.422448	0.401136	0.521827	0.765099	-2.5917	0.318003	-0.253073	1	0.211539	0.744822	NA	NA	0.111415	0.682442
Btla	0.809759	0.264263	0.829768	0.122699	NA	NA	NA	NA	0.524886	0.834078	0.000741828	0.999789	0.205722	1	-0.319132	0.549984	NA	NA	0.484595	0.0149252
BTN1A1	NA	NA	NA	NA	NA	NA	NA	NA	-1.91469	0.374135	-1.43211	0.461335	-0.939783	1	NA	NA	0.372226	0.934383	0.0779403	0.758157
BTN2A1	NA	NA	NA	NA	NA	NA	NA	NA	0.0867451	0.59084	0.0845545	0.56409	0.0219167	0.86605	NA	NA	0.806758	0.858342	0.00839166	0.950488
BTN2A2	NA	NA	NA	NA	NA	NA	NA	NA	-0.488032	0.00237238	-0.081926	0.565117	0.0938473	0.4333	NA	NA	NA	NA	0.0962482	0.549022
BTN3A1	NA	NA	NA	NA	NA	NA	NA	NA	-0.428998	0.14848	-0.171568	0.537049	NA	NA	NA	NA	0	1	-0.0323681	0.910045
BTN3A2	NA	NA	NA	NA	-0.556512	0.0229327	-0.18942	0.498168	-0.219745	0.479064	-0.32153	0.278655	NA	NA	NA	NA	0.806723	0.858348	-0.141439	0.559866
BTN3A3	NA	NA	NA	NA	-0.511287	0.344812	-0.262606	0.663425	-1.22506	0.0142923	-0.271286	0.510881	NA	NA	NA	NA	3.71299	0.406114	-0.330735	0.49358
BTNL8	NA	NA	NA	NA	NA	NA	NA	NA	0.682698	0.799982	-0.0107973	0.997213	-0.350599	0.1726	NA	NA	NA	NA	-0.0914941	0.854592
Btnl9	0.0109686	0.943398	0.108876	0.46489	NA	NA	NA	NA	0.692044	0.732258	-0.00589563	0.997806	-0.100126	0.5383	0.243628	0.250331	-0.319895	0.94227	0.766239	0.402557
Btrc	0.0622289	0.649849	-0.0399608	0.767294	NA	NA	NA	NA	0.200207	0.0940182	-0.109642	0.344527	-0.124608	0.227	0.0824873	0.728123	4.02137	0.129065	-0.0476661	0.615931
Bub1	1.05588	0.357178	1.03052	0.394702	NA	NA	NA	NA	-0.479948	0.000125769	0.0461018	0.71368	-0.0947207	0.35405	1.60342	0.0839825	0	1	0.0293358	0.770314
Bub1b	-0.826565	0.0748431	-0.132537	0.761388	3.17839	0.29434	NA	NA	-0.4775	0.000107924	-0.00359474	0.974968	NA	NA	1.1009	0.0301604	-1.19077	0.584795	0.0138246	0.911588
BUB1B-PAK6	NA	NA	NA	NA	NA	NA	NA	NA	0.334613	0.0484624	-0.152315	0.363661	NA	NA	NA	NA	NA	NA	-0.343001	0.185592
Bub3	-0.093131	0.430582	-0.152592	0.198762	NA	NA	NA	NA	-0.0147037	0.882838	0.0670537	0.480185	0.0438241	0.6926	-0.402466	0.0052084	1.48652	0.741649	-0.0614212	0.588475
Bud13	-0.0628636	0.760367	-0.07809	0.684224	NA	NA	NA	NA	-0.17214	0.283397	0.0552174	0.70502	0.163314	0.17945	0.0894846	0.760121	0	1	0.170199	0.269816
Bud23	-0.102617	0.438404	-0.0574565	0.732626	NA	NA	NA	NA	-0.0509362	0.724377	0.0900228	0.501898	NA	NA	-0.152805	0.332937	2.72514	0.543325	-0.0406541	0.699908
Bud31	-0.0368116	0.772964	-0.0334256	0.795664	NA	NA	NA	NA	-0.345007	0.0155149	0.102115	0.422536	0.0270401	0.8624	-0.23129	0.130593	-0.730986	0.60973	0.127308	0.370137
BVES	NA	NA	NA	NA	NA	NA	NA	NA	-0.464789	0.0655394	-0.236852	0.288098	-0.0495494	0.7805	-2.04487	0.340411	NA	NA	-0.0719825	0.677488
Bysl	0.309336	0.112506	0.140566	0.523992	NA	NA	NA	NA	-0.159708	0.358252	0.101629	0.518716	0.152139	0.31195	-0.264054	0.138249	1.54492	0.303846	-0.21317	0.175894
Bzw1	-0.158325	0.0191854	-0.124242	0.198454	0.00834253	0.946817	0.185726	0.165687	-0.00276894	0.97457	-0.042411	0.597945	0.101884	0.3136	-0.242636	0.00545141	0.407308	0.745382	0.0197653	0.835137
BZW1-AS1	NA	NA	NA	NA	NA	NA	NA	NA	NA	NA	NA	NA	NA	NA	NA	NA	-0.154556	0.786245	0.415117	0.0358734
Bzw2	0.260195	0.223812	0.0285648	0.899026	0.299429	0.397387	-0.0844499	0.823023	0.616225	8.87e-08	-0.0550031	0.598875	0.0466444	0.65695	0.382927	0.13168	3.8841	0.286837	-0.103375	0.304539
C10orf105	NA	NA	NA	NA	NA	NA	NA	NA	-1.02586	0.179711	0.905206	0.0890826	NA	NA	NA	NA	-2.3072	0.315124	-0.400851	0.469955
C10orf143	NA	NA	NA	NA	NA	NA	NA	NA	1.15552	0.0647171	-0.424258	0.584382	NA	NA	NA	NA	NA	NA	0.0367492	0.921369
C10orf55	NA	NA	NA	NA	NA	NA	NA	NA	NA	NA	NA	NA	NA	NA	NA	NA	0.0736922	0.936757	-0.474516	0.0292517
C10orf67	NA	NA	NA	NA	NA	NA	NA	NA	-0.325135	0.785477	-0.10426	0.925307	NA	NA	NA	NA	1.62916	0.717724	-0.704093	0.573407
C10orf88	NA	NA	NA	NA	NA	NA	NA	NA	-0.2123	0.237305	-0.0150079	0.928284	0.129746	0.38525	NA	NA	2.73505	0.454572	0.0348609	0.791023
C10orf88B	NA	NA	NA	NA	NA	NA	NA	NA	NA	NA	NA	NA	NA	NA	NA	NA	2.66373	0.552556	0.146611	0.541913
C10orf90	NA	NA	NA	NA	NA	NA	NA	NA	NA	NA	NA	NA	0.182983	1	NA	NA	0	1	0.222757	0.682843
C10orf95	NA	NA	NA	NA	NA	NA	NA	NA	0.00711079	0.983367	0.196106	0.532986	NA	NA	NA	NA	-0.314082	0.857144	-0.0860181	0.764186
C10orf95-AS1	NA	NA	NA	NA	NA	NA	NA	NA	NA	NA	NA	NA	NA	NA	NA	NA	-1.726	0.421302	-0.0785665	0.598253
C11orf16	NA	NA	NA	NA	NA	NA	NA	NA	0.092125	0.970397	0.408101	0.855708	NA	NA	NA	NA	-2.49491	0.458904	-0.285276	0.494155
C11orf21	NA	NA	NA	NA	NA	NA	NA	NA	1.67708	0.603738	0.982619	0.796603	NA	NA	NA	NA	2.70147	0.546875	0.884943	0.329523
C11orf24	NA	NA	NA	NA	NA	NA	NA	NA	-0.0705634	0.692108	0.0617214	0.710868	-0.0217221	0.85975	NA	NA	-2.54542	0.566178	0.163315	0.30448
C11orf42	NA	NA	NA	NA	NA	NA	NA	NA	-0.215962	0.390095	-0.170464	0.482669	0.829906	1	NA	NA	0.425157	0.598458	-0.0258412	0.94308
C11orf52	NA	NA	NA	NA	NA	NA	NA	NA	1.22893	2.9e-06	-0.00957651	0.97553	0.0378689	0.85795	NA	NA	NA	NA	0.017729	0.977317
C11orf54	NA	NA	NA	NA	NA	NA	NA	NA	-0.0529378	0.65892	-0.00494692	0.963754	-0.144968	0.3544	NA	NA	-0.410729	0.822714	0.235945	0.0753531
C11orf58	NA	NA	NA	NA	NA	NA	NA	NA	0.00187896	0.982753	0.0503117	0.525644	0.0446601	0.6613	NA	NA	1.22523	0.786077	0.0378786	0.663559
C11orf65	NA	NA	NA	NA	NA	NA	NA	NA	-0.633392	0.377367	-0.0645482	0.916654	0	1	NA	NA	1.48955	0.169013	0.265585	0.530253
C11orf68	NA	NA	NA	NA	NA	NA	NA	NA	0.187568	0.246142	0.145379	0.345233	0.100232	0.541	NA	NA	-0.516822	0.88367	-0.129387	0.491241
C11orf71	NA	NA	NA	NA	NA	NA	NA	NA	0.0966196	0.688213	-0.0169635	0.943968	NA	NA	NA	NA	-2.47088	0.262676	0.112547	0.427389
C11orf86	NA	NA	NA	NA	NA	NA	NA	NA	NA	NA	NA	NA	-0.935414	1	NA	NA	0.806744	0.858344	-0.448274	0.24252
C11orf87	NA	NA	NA	NA	NA	NA	NA	NA	1.9315	1.08e-05	-0.828649	0.209137	0.0799941	1	NA	NA	0	1	-0.402589	0.460403
C11orf91	NA	NA	NA	NA	NA	NA	NA	NA	-1.49932	0.646802	-0.0121539	0.995982	NA	NA	NA	NA	0	1	-0.246304	0.572351
C11orf96	NA	NA	NA	NA	NA	NA	NA	NA	2.87311	0.000870203	0.278997	0.836909	-0.20418	0.2795	NA	NA	0	NA	-0.189297	0.629481
C11orf98	NA	NA	NA	NA	NA	NA	NA	NA	-0.27114	0.115248	-0.0559841	0.721905	NA	NA	NA	NA	NA	NA	0.0319275	0.799624
C12orf4	NA	NA	NA	NA	NA	NA	NA	NA	0.321248	0.0797067	-0.0138026	0.939349	0.226446	0.05045	NA	NA	0.372245	0.93438	0.0276553	0.76636
C12orf40	NA	NA	NA	NA	NA	NA	NA	NA	NA	NA	1.43398	0.77415	0.176731	0.4435	NA	NA	-0.054581	0.983332	0.291995	0.103221
C12orf42	NA	NA	NA	NA	NA	NA	NA	NA	3.85491	0.213947	NA	NA	0.197513	1	NA	NA	0	1	0.526376	0.0773846
C12orf43	NA	NA	NA	NA	NA	NA	NA	NA	0.131419	0.447516	-0.0623231	0.710061	0.0700074	0.61795	NA	NA	1.7974	0.689826	0.0111269	0.916989
C12orf54	NA	NA	NA	NA	NA	NA	NA	NA	0.0894977	0.937116	-0.308212	0.785691	NA	NA	NA	NA	1.86336	0.678977	1.63147	0.295648
C12orf56	NA	NA	NA	NA	NA	NA	NA	NA	-0.389294	0.763495	0.273078	0.805819	0.261026	0.08545	NA	NA	2.11545	0.638038	0.108233	0.480041
C12orf57	NA	NA	NA	NA	NA	NA	NA	NA	-0.0537985	0.708242	0.0475905	0.723881	0.0074893	0.96015	NA	NA	-0.958706	0.58455	-0.0111845	0.941456
C12orf60	NA	NA	NA	NA	NA	NA	NA	NA	-0.481779	0.342637	-0.302481	0.49554	0.340244	1	NA	NA	1.57571	0.392064	-0.0524566	0.689986
C12orf71	NA	NA	NA	NA	NA	NA	NA	NA	-1.90467	0.528382	0.308289	0.878106	0.590501	1	NA	NA	0.372219	0.934385	0.807343	0.488908
C12orf75	NA	NA	NA	NA	NA	NA	NA	NA	-0.965005	1.6e-07	-0.0844846	0.580785	0.0146627	0.88925	NA	NA	0	1	-0.163564	0.285515
C12orf76	NA	NA	NA	NA	NA	NA	NA	NA	0.118451	0.560333	-0.0764393	0.691061	0.0714213	0.5886	NA	NA	0.372218	0.934385	-0.0436856	0.822976
C13orf42	NA	NA	NA	NA	NA	NA	NA	NA	NA	NA	1.43398	0.77415	NA	NA	NA	NA	NA	NA	0.0732003	0.538242
C13orf46	NA	NA	NA	NA	NA	NA	NA	NA	-0.177522	0.925457	-1.59464	0.464652	NA	NA	NA	NA	NA	NA	4.05272	0.0294781
C14orf119	NA	NA	NA	NA	NA	NA	NA	NA	0.101878	0.469109	0.0427932	0.744606	0.0634207	0.87635	NA	NA	-2.44197	0.584756	0.0364669	0.713194
C14orf132	NA	NA	NA	NA	NA	NA	NA	NA	0.66991	9.38e-06	-0.169058	0.157006	-0.23383	0.03515	NA	NA	1.58769	0.724654	-0.0726076	0.584241
C14orf178	NA	NA	NA	NA	NA	NA	NA	NA	NA	NA	NA	NA	NA	NA	NA	NA	0.380713	0.551468	0.158472	0.745132
C14orf28	NA	NA	NA	NA	NA	NA	NA	NA	0.259405	0.40442	-0.0229938	0.939866	0.0945279	0.6098	NA	NA	0.499259	0.864195	-0.0177583	0.91865
C14orf39	NA	NA	NA	NA	NA	NA	NA	NA	-0.270561	0.392968	0.191328	0.467645	-1.40937	1	NA	NA	NA	NA	0.190464	0.332117
C14orf93	NA	NA	NA	NA	NA	NA	NA	NA	0.37747	0.063665	0.00707325	0.974148	NA	NA	NA	NA	1.78421	0.176406	0.0656004	0.696016
C15orf39	NA	NA	NA	NA	NA	NA	NA	NA	-0.219583	0.233728	-0.00835391	0.960556	-0.0692289	0.57855	NA	NA	0.806746	0.858344	-0.00733541	0.9494
C15orf40	NA	NA	NA	NA	NA	NA	NA	NA	-0.062968	0.550647	0.0217339	0.820239	0.084001	0.66325	NA	NA	-0.57986	0.633458	0.124263	0.24527
C15orf48	NA	NA	NA	NA	NA	NA	NA	NA	1.12817	0.160512	-1.07894	0.335488	1.5536	1	NA	NA	NA	NA	0.117295	0.84281
C15orf61	NA	NA	NA	NA	NA	NA	NA	NA	-0.0122602	0.967787	0.0362091	0.900175	0.842756	1	NA	NA	5.39811	0.00288967	-0.258697	0.290573
C15orf62	NA	NA	NA	NA	NA	NA	NA	NA	0.0377101	0.924946	-0.179192	0.649142	0.134889	1	NA	NA	0.142187	0.924171	-0.231233	0.574875
C16orf46	NA	NA	NA	NA	NA	NA	NA	NA	0.541497	0.0871534	-0.226809	0.489687	0.377324	0.1503	NA	NA	NA	NA	0.187088	0.504774
C16orf54	NA	NA	NA	NA	NA	NA	NA	NA	-0.506958	0.560194	-0.0912031	0.906276	0.26617	0.12075	NA	NA	NA	NA	-0.0707044	0.897493
C16orf74	NA	NA	NA	NA	NA	NA	NA	NA	0.569609	0.207258	0.303273	0.502263	0.0498088	0.755	NA	NA	1.45146	0.747568	-0.175778	0.647292
C16orf78	NA	NA	NA	NA	NA	NA	NA	NA	NA	NA	NA	NA	inf	1	NA	NA	NA	NA	0.280759	0.645577
C16orf86	NA	NA	NA	NA	NA	NA	NA	NA	-0.621859	0.154696	0.108118	0.766781	0.838206	1	NA	NA	5.15477	0.0134273	-0.372628	0.404566
C16orf87	NA	NA	NA	NA	NA	NA	NA	NA	-0.312244	0.0265996	8.88e-05	0.999452	0.0805953	0.48775	NA	NA	0	1	0.202742	0.149814
C16orf89	NA	NA	NA	NA	NA	NA	NA	NA	1.26023	0.221029	0.725942	0.505125	1.32879	1	NA	NA	4.48295	0.103359	-0.203133	0.627054
C16orf92	NA	NA	NA	NA	NA	NA	NA	NA	-1.34583	0.787672	-0.00688662	0.998788	0	1	NA	NA	-2.17462	NA	-0.00165091	0.995433
C16orf95	NA	NA	NA	NA	NA	NA	NA	NA	-0.0187896	0.979456	0.0622442	0.928411	0.226924	0.3386	NA	NA	NA	NA	-0.245839	0.470834
C16orf95-DT	NA	NA	NA	NA	NA	NA	NA	NA	NA	NA	NA	NA	NA	NA	NA	NA	0	1	-1.31349	0.304703
C16orf96	NA	NA	NA	NA	NA	NA	NA	NA	0.234039	0.664508	0.168486	0.747231	0.0998569	0.63245	NA	NA	0.82541	0.684298	0.129444	0.557725
C17orf100	NA	NA	NA	NA	NA	NA	NA	NA	-0.139955	0.592568	-0.099496	0.685999	-0.215949	0.27625	NA	NA	-3.22678	0.0520882	0.0544294	0.821382
C17orf107	NA	NA	NA	NA	NA	NA	NA	NA	0.1844	0.462642	0.321706	0.170041	NA	NA	NA	NA	-2.00761	0.478472	-0.394403	0.140285
C17orf113	NA	NA	NA	NA	NA	NA	NA	NA	0.220796	0.346409	0.180229	0.417862	NA	NA	NA	NA	NA	NA	0.195536	0.623883
C17orf49	NA	NA	NA	NA	NA	NA	NA	NA	0.0795234	0.581295	0.0348434	0.809026	0.0410814	0.74245	NA	NA	NA	NA	0.106602	0.485319
C17orf58	NA	NA	NA	NA	NA	NA	NA	NA	0.344873	0.160913	0.206349	0.390006	0.00226331	0.98495	NA	NA	-4.27217	NA	-0.0263207	0.810179
C17orf67	NA	NA	NA	NA	NA	NA	NA	NA	-0.160899	0.778895	0.457128	0.350846	0.0111081	0.9406	NA	NA	2.7246	0.543404	0.0518204	0.876274
C17orf75	NA	NA	NA	NA	NA	NA	NA	NA	-0.269496	0.0490517	-0.0160816	0.897717	-0.0037347	0.97335	NA	NA	0.744125	0.869247	0.0471563	0.638394
C17orf80	NA	NA	NA	NA	NA	NA	NA	NA	0.080029	0.524209	0.0222801	0.85023	0.0751009	0.4918	NA	NA	-1.95031	0.506504	0.0657161	0.521479
C18orf21	NA	NA	NA	NA	NA	NA	NA	NA	0.12488	0.543216	0.102503	0.603207	0.406529	0.00085	NA	NA	0.806746	0.858344	0.195784	0.108253
C18orf32	NA	NA	NA	NA	NA	NA	NA	NA	0.0586287	0.76169	-0.209069	0.285593	0.193197	0.16095	NA	NA	NA	NA	0.167051	0.148006
C18orf54	NA	NA	NA	NA	NA	NA	NA	NA	-0.630638	3.96e-07	-0.112749	0.340995	0.0432226	0.68875	NA	NA	0	1	0.0139268	0.9043
C19orf12	NA	NA	NA	NA	NA	NA	NA	NA	0.149194	0.295027	-0.00504479	0.970529	0.660672	0.00615	NA	NA	-3.35456	0.449814	-0.167739	0.310046
C19orf18	NA	NA	NA	NA	NA	NA	NA	NA	0.596262	0.528449	0.910079	0.285105	NA	NA	NA	NA	NA	NA	0.742014	0.273127
C19orf25	NA	NA	NA	NA	NA	NA	NA	NA	0.251949	0.206126	0.0414774	0.833825	0.1358	0.59125	NA	NA	NA	NA	-0.210326	0.261701
C19orf33	NA	NA	NA	NA	NA	NA	NA	NA	0.923454	0.00118552	-0.392521	0.263533	0.156232	0.6971	NA	NA	-0.30628	0.84547	-0.484877	0.678122
C19orf38	NA	NA	NA	NA	NA	NA	NA	NA	-2.70701	0.289208	-0.815739	0.653865	0.506519	1	NA	NA	NA	NA	-0.161541	0.743506
C19orf44	NA	NA	NA	NA	NA	NA	NA	NA	-0.158885	0.507012	0.0134112	0.950762	0.00790407	0.9709	NA	NA	0.0818891	0.947167	-0.193319	0.157496
C19orf47	NA	NA	NA	NA	NA	NA	NA	NA	-0.125127	0.383824	-0.0291352	0.832425	0.0152182	0.92565	NA	NA	0	1	-0.127891	0.336718
C19orf53	NA	NA	NA	NA	NA	NA	NA	NA	0.182643	0.232761	0.0498839	0.72909	NA	NA	NA	NA	-0.50155	0.889929	0.0421703	0.658555
C19orf67	NA	NA	NA	NA	NA	NA	NA	NA	-0.202768	0.849861	-0.311477	0.757912	NA	NA	NA	NA	NA	NA	-0.112724	0.855496
C19orf73	NA	NA	NA	NA	NA	NA	NA	NA	0.278916	0.763226	0.232636	0.795933	NA	NA	NA	NA	-3.62662	0.115727	1.26045	0.0617473
C19orf81	NA	NA	NA	NA	NA	NA	NA	NA	-0.841621	0.192088	0.292848	0.575367	-0.155122	0.64585	NA	NA	NA	NA	-0.118587	0.774348
C19orf84	NA	NA	NA	NA	NA	NA	NA	NA	-3.07617	0.199051	-1.17652	0.491709	NA	NA	NA	NA	2.52525	0.573652	0.318934	0.331463
C1d	-0.0206459	0.889083	-0.0631892	0.698765	-0.896632	0.0201069	-0.45913	0.253467	0.224514	0.189469	0.100048	0.550958	0.1107	0.383	0.0230187	0.880816	-1.71713	0.601374	0.0429349	0.791321
C1galt1	-0.0274301	0.829468	-0.269836	0.177886	NA	NA	NA	NA	0.212384	0.041995	-0.119735	0.208061	-0.0139945	0.8977	-0.245719	0.0129016	4.65911	0.187619	0.204119	0.0752608
C1galt1c1	-0.260801	0.0964833	-0.383283	0.0217488	NA	NA	NA	NA	0.108532	0.588269	-0.155081	0.427802	-0.0439598	0.7753	-0.457039	0.0028991	NA	NA	0.0276622	0.793669
C1orf105	NA	NA	NA	NA	NA	NA	NA	NA	-1.21524	0.000434641	-0.00307154	0.991247	inf	1	NA	NA	0.347076	0.851069	0.0315226	0.957714
C1orf115	NA	NA	NA	NA	NA	NA	NA	NA	-0.287424	0.212629	-0.189023	0.38197	0.086294	0.50365	NA	NA	NA	NA	0.0111863	0.932839
C1orf116	NA	NA	NA	NA	NA	NA	NA	NA	-0.327325	0.125902	-0.105401	0.597582	-0.355661	1	NA	NA	1.29711	0.773784	-0.149527	0.438656
C1orf122	NA	NA	NA	NA	NA	NA	NA	NA	0.181389	0.238289	0.203725	0.158441	0.144192	0.6836	NA	NA	-0.132447	0.901969	0.0217473	0.902747
C1orf127	NA	NA	NA	NA	NA	NA	NA	NA	-2.91266	0.237509	-0.426587	0.79306	NA	NA	NA	NA	NA	NA	-0.244383	0.432005
C1orf131	NA	NA	NA	NA	0.106769	0.63944	-0.0110207	0.969615	-0.119296	0.553526	-0.0400605	0.830326	-0.0544669	0.86895	NA	NA	0	1	0.290373	0.0624815
C1orf146	NA	NA	NA	NA	NA	NA	NA	NA	1.08658	0.764215	1.9857	0.493896	0.292064	1	NA	NA	0	1	0.704327	0.604298
C1orf159	NA	NA	NA	NA	NA	NA	NA	NA	0.130345	0.460476	0.00157641	0.992678	0.276317	1	NA	NA	-1.13668	0.742324	-0.134663	0.467266
C1orf162	NA	NA	NA	NA	-0.361566	0.462893	-0.387717	0.491984	-0.443131	0.160874	-0.253272	0.394282	0	1	NA	NA	0	1	0.100016	0.633916
C1orf167	NA	NA	NA	NA	NA	NA	NA	NA	-0.891934	0.62095	-0.330359	0.820937	NA	NA	NA	NA	-1.04098	0.354657	-0.345087	0.167367
C1orf174	NA	NA	NA	NA	NA	NA	NA	NA	-0.235749	0.133792	-0.148001	0.306944	0.0715905	0.56295	NA	NA	3.44817	0.44071	-0.0499386	0.606228
C1orf198	NA	NA	NA	NA	NA	NA	NA	NA	0.45141	1.47e-05	0.124359	0.202538	0.104337	0.31055	NA	NA	-1.48288	0.716578	-0.285678	0.00839087
C1orf21	NA	NA	NA	NA	NA	NA	NA	NA	0.351469	0.000868002	-0.0889684	0.380201	0.0511661	0.61335	NA	NA	-4.79182	0.259383	0.153181	0.227781
C1orf210	NA	NA	NA	NA	NA	NA	NA	NA	0.570381	0.00871054	-0.0187279	0.93342	0.0192822	0.90685	NA	NA	2.21524	0.622102	0.0250219	0.854618
C1orf216	NA	NA	NA	NA	NA	NA	NA	NA	0.00303752	0.989628	0.066894	0.759927	-0.0098334	0.9521	NA	NA	0	1	-0.178597	0.32367
C1orf226	NA	NA	NA	NA	NA	NA	NA	NA	-0.932268	5.79e-05	0.121886	0.490407	0.00408091	0.9746	NA	NA	NA	NA	-0.134177	0.299317
C1orf35	NA	NA	NA	NA	NA	NA	NA	NA	0.199235	0.2979	0.111427	0.549628	0.168278	0.16105	NA	NA	-1.14142	0.557276	0.0446463	0.796763
C1orf43	NA	NA	NA	NA	NA	NA	NA	NA	-0.190076	0.0575477	0.0473823	0.616165	0.0315587	0.772	NA	NA	4.65816	0.145376	-0.00911881	0.927714
C1orf50	NA	NA	NA	NA	NA	NA	NA	NA	0.284166	0.096782	-0.0242767	0.886639	-0.0095637	0.9612	NA	NA	0	1	-0.0408718	0.79476
C1orf52	NA	NA	NA	NA	NA	NA	NA	NA	0.130744	0.206671	0.00970686	0.920055	0.0708859	0.58225	NA	NA	3.32649	0.439929	-0.0262104	0.775567
C1orf53	NA	NA	NA	NA	NA	NA	NA	NA	0.590977	0.462188	-0.515239	0.576564	0.0548636	1	NA	NA	0	1	0.116997	0.815926
C1orf54	NA	NA	NA	NA	NA	NA	NA	NA	-0.274164	0.44408	0.307995	0.318299	0.219364	0.1843	NA	NA	1.99217	0.61039	-0.0698013	0.802828
C1orf56	NA	NA	NA	NA	NA	NA	NA	NA	0.0944284	0.771367	-0.0304595	0.924718	0.277696	1	NA	NA	-0.183815	0.859552	-0.166064	0.45611
C1orf74	NA	NA	NA	NA	NA	NA	NA	NA	-0.0808327	0.688541	-0.109997	0.569578	0.247379	0.36335	NA	NA	2.70094	0.42017	0.147974	0.277137
C1orf94	NA	NA	NA	NA	NA	NA	NA	NA	NA	NA	NA	NA	-0.0529587	1	NA	NA	NA	NA	0.622166	0.011913
C1qa	-0.00101974	0.994396	0.347399	0.0400988	-1.64766	0.00304832	0.0566443	0.918053	1.01218	0.000146896	-0.119478	0.698558	2.39106	1	-0.215953	0.414979	NA	NA	-1.09834	0.485827
C1qbp	0.285089	0.00251759	0.162096	0.150865	0.429385	0.00299558	0.268274	0.106807	-0.260201	0.0504425	0.0875438	0.466951	0.0290677	0.77745	0.229386	0.033814	5.31723	0.00300961	0.139931	0.191115
C1QL1	NA	NA	NA	NA	NA	NA	NA	NA	0.855996	0.442306	1.29416	0.185652	0.0626307	0.7921	NA	NA	0.372245	0.93438	0.237328	0.299431
C1QL2	NA	NA	NA	NA	NA	NA	NA	NA	-0.911143	0.803282	-0.00967631	0.997333	0.263663	0.3066	NA	NA	0	1	-0.688776	0.316582
C1ql3	NA	NA	1.09743	0.43295	NA	NA	NA	NA	-0.156456	0.867056	0.154937	0.854543	-0.841093	1	-1.10454	0.0443722	0.897205	0.600512	0.0774224	0.825081
C1ql4	-0.0793348	0.945514	-0.546072	0.63315	NA	NA	NA	NA	-2.34943	0.611322	-1.01004	0.775225	NA	NA	-1.37114	0.386464	1.00237	0.824428	0.10472	0.713855
C1qtnf1	-0.108534	0.368707	0.130788	0.29743	NA	NA	NA	NA	0.125454	0.751242	-0.181188	0.632897	-0.0130156	1	0.322048	0.366788	1.76502	0.631869	-0.637695	0.00522087
C1qtnf12	-0.0282375	0.95634	0.258571	0.601082	NA	NA	NA	NA	-0.341204	0.499165	0.189303	0.642591	NA	NA	0.314977	0.563107	1.92366	0.56228	-0.0597717	0.935606
C1qtnf2	-0.276419	0.635919	-0.456293	0.39283	NA	NA	NA	NA	-0.49487	0.695631	0.330618	0.753227	0.0786082	0.7496	0.347592	0.544978	0	1	0.133382	0.631837
C1qtnf3	2.08803	0.00541978	0.0141111	0.989755	NA	NA	NA	NA	0.544806	0.0268067	-0.103104	0.690015	0.0511183	0.80905	1.71564	0.247453	0.372206	0.934387	-0.0273932	0.938212
C1qtnf4	-0.529342	0.532851	0.419478	0.557029	NA	NA	NA	NA	-0.836171	0.114424	-0.147631	0.744249	-0.0725802	1	-4.69713	0.0137809	NA	NA	-0.533537	0.231531
C1qtnf5	-0.323186	0.279902	0.131605	0.639576	NA	NA	NA	NA	0.447578	0.491689	0.420776	0.500652	NA	NA	NA	NA	NA	NA	-0.648205	0.437674
C1qtnf6	0.165291	0.640457	0.83513	0.014369	NA	NA	NA	NA	0.400904	0.00115318	0.00912839	0.939829	0.0788799	0.59	0.600091	0.34438	0.372211	0.934386	-0.082343	0.651417
C1QTNF7-AS1	NA	NA	NA	NA	NA	NA	NA	NA	NA	NA	NA	NA	NA	NA	NA	NA	3.23437	0.229196	0.550448	0.514524
C1qtnf9	-0.993628	0.131568	-0.300717	0.617878	NA	NA	NA	NA	-0.455553	0.720749	-1.00943	0.424226	0.498077	0.02325	-0.792817	0.523812	NA	NA	0.893589	0.442417
C1QTNF9B	NA	NA	NA	NA	NA	NA	NA	NA	0.590457	0.764697	-3.76401	0.262297	NA	NA	NA	NA	0.372194	0.93112	1.34946	0.201801
C1R	NA	NA	NA	NA	-1.96442	1.83031e-14	-0.384619	0.00357436	0.484562	0.084614	0.166005	0.527303	NA	NA	NA	NA	NA	NA	0.024255	0.797963
C1rl	-0.222501	0.0168119	-0.0335236	0.776372	-0.6232	0.00900491	0.26555	0.377631	0.51274	4.57e-05	-0.0951897	0.469943	NA	NA	-0.578139	1.01e-07	NA	NA	0.403835	0.0146458
C1S	NA	NA	NA	NA	-1.84949	1.27038e-24	-0.414661	0.00101645	0.773651	0.00238948	0.0631162	0.8048	NA	NA	NA	NA	0	1	0.109812	0.326648
C2	-0.137058	0.297798	0.0616069	0.663496	NA	NA	NA	NA	0.320377	0.4203	0.411192	0.268757	0.785355	1	0.182908	0.274947	NA	NA	-0.178014	0.678319
C20orf202	NA	NA	NA	NA	NA	NA	NA	NA	1.68033	0.365775	0.724872	0.732823	-0.776633	1	NA	NA	0.806711	0.85835	-0.397266	0.757662
C20orf203	NA	NA	NA	NA	NA	NA	NA	NA	-0.0510216	0.885108	0.313566	0.332244	NA	NA	NA	NA	0.37219	0.93439	-0.486087	0.711882
C20orf204	NA	NA	NA	NA	NA	NA	NA	NA	1.43229	0.138472	0.375197	0.738831	NA	NA	NA	NA	3.96471	0.134071	-0.279554	0.738032
C20orf96	NA	NA	NA	NA	NA	NA	NA	NA	-0.0511196	0.80196	0.18753	0.315366	0.211377	0.15105	NA	NA	NA	NA	-0.128198	0.364939
C21orf58	NA	NA	NA	NA	NA	NA	NA	NA	-0.15367	0.36574	-0.0104119	0.945364	NA	NA	NA	NA	-0.431218	0.854547	-0.0845614	0.542626
C21orf91	NA	NA	NA	NA	NA	NA	NA	NA	-0.467137	0.000108999	-0.134944	0.208658	0.0667492	0.5573	NA	NA	-1.58884	0.450879	0.0919283	0.38253
C21orf91-OT1	NA	NA	NA	NA	NA	NA	NA	NA	NA	NA	NA	NA	NA	NA	NA	NA	1.62976	0.717623	0.105704	0.84621
C22orf15	NA	NA	NA	NA	NA	NA	NA	NA	-0.331862	0.718978	0.0741845	0.927487	0.237875	0.72105	NA	NA	4.97002	0.0425724	0.617114	0.386774
C22orf23	NA	NA	NA	NA	NA	NA	NA	NA	-0.161991	0.315382	-0.170593	0.271857	0.0163748	0.98275	NA	NA	0.171346	0.891502	-0.596717	0.00260554
C22orf39	NA	NA	NA	NA	NA	NA	NA	NA	-0.0617438	0.668626	0.0374262	0.765308	0.101852	0.52715	NA	NA	4.87622	0.0398105	-0.0215526	0.884815
C2cd2	0.0660646	0.409573	-0.0485375	0.682714	0.272833	0.447896	-0.0186067	0.966643	-0.524589	0.00353888	-0.0643834	0.689873	0.0183048	0.93695	-0.0713359	0.58987	-1.62965	0.537815	-0.0813499	0.506963
C2cd2l	-0.274786	0.0783614	-0.0406799	0.763705	-1.78342	0.332135	-0.752562	0.69159	-0.284764	0.287389	0.154832	0.50607	0.18982	0.4019	-0.471532	0.0144429	4.37268	0.16295	-0.0645078	0.784633
C2cd3	0.0272265	0.851334	-0.0512723	0.730136	NA	NA	NA	NA	-0.176908	0.179074	-0.100627	0.408543	-0.0804032	0.45125	0.38838	0.0308623	1.01061	0.764119	-0.0702895	0.548938
C2CD4A	NA	NA	NA	NA	NA	NA	NA	NA	0.495882	0.532707	-0.294697	0.732639	0.191266	0.25675	NA	NA	1.60196	0.38838	0.878535	0.525543
C2CD4B	NA	NA	NA	NA	NA	NA	NA	NA	2.53595	0.573511	NA	NA	-0.658565	1	NA	NA	NA	NA	0.203106	0.860371
C2cd4c	0.879499	0.429756	1.21848	0.290757	NA	NA	NA	NA	-0.461621	0.0810305	-0.0083369	0.968555	0.328333	1	5.80618	0.00020755	NA	NA	-0.183949	0.392679
C2cd4d	0.124525	0.72268	0.303617	0.433522	NA	NA	NA	NA	-0.0390186	0.954164	-0.0100096	0.98758	-0.791877	1	-1.54073	0.0346294	-2.05532	0.549633	-0.713563	0.462602
C2CD4D-AS1	NA	NA	NA	NA	NA	NA	NA	NA	NA	NA	NA	NA	NA	NA	NA	NA	-1.39129	0.339086	0.256767	0.355465
C2cd5	-0.270211	0.203465	0.0137094	0.951191	-0.313653	0.342537	0.0865716	0.815162	0.106052	0.363519	-0.0152843	0.885274	-0.0276737	0.78995	-0.304486	0.3482	0.744704	0.854147	0.107789	0.256963
C2CD6	NA	NA	NA	NA	NA	NA	NA	NA	0.9036	0.43123	-0.0129751	0.991833	NA	NA	NA	NA	-4.15349	0.343643	0.462652	0.00644321
C2orf15	NA	NA	NA	NA	NA	NA	NA	NA	0.263274	0.239536	-0.169733	0.440562	0.0337642	0.8118	NA	NA	-2.8538	0.505216	0.330867	0.302936
C2orf27A	NA	NA	NA	NA	NA	NA	NA	NA	NA	NA	NA	NA	NA	NA	NA	NA	-4.20381	0.341957	-0.132184	0.561689
C2orf42	NA	NA	NA	NA	NA	NA	NA	NA	-0.1203	0.655684	-0.155427	0.545823	0.366284	0.03685	NA	NA	0	1	-0.170281	0.284325
C2orf49	NA	NA	NA	NA	NA	NA	NA	NA	-0.210393	0.0820322	0.0300666	0.790668	0.00400277	0.97725	NA	NA	1.37423	0.425299	0.0865624	0.490921
C2orf49-DT	NA	NA	NA	NA	NA	NA	NA	NA	NA	NA	NA	NA	NA	NA	NA	NA	0	1	0.129775	0.492171
C2orf50	NA	NA	NA	NA	NA	NA	NA	NA	-0.330989	0.326133	-0.416117	0.201129	0.0396654	0.86675	NA	NA	1.45146	0.747568	0.239287	0.307053
C2orf68	NA	NA	NA	NA	NA	NA	NA	NA	0.196853	0.09572	-0.0387306	0.730621	-0.106575	0.3608	NA	NA	-0.946152	0.450753	-0.025262	0.806371
C2orf69	NA	NA	NA	NA	NA	NA	NA	NA	-0.214166	0.196044	0.0232138	0.876278	-0.0883489	0.43965	NA	NA	-0.780544	0.79345	0.00715317	0.939538
C2orf72	NA	NA	NA	NA	NA	NA	NA	NA	0.319832	0.124853	-0.0890226	0.669926	-0.0567515	0.7043	NA	NA	0	1	0.108495	0.752536
C2orf74	NA	NA	NA	NA	NA	NA	NA	NA	0.0956551	0.709021	-0.162307	0.526954	0.157679	0.28555	NA	NA	4.29945	0.284594	0.377121	0.0817719
C2orf76	NA	NA	NA	NA	NA	NA	NA	NA	-0.0389956	0.893021	-0.0691847	0.802199	0.170392	0.3253	NA	NA	-0.669815	0.558704	0.145072	0.43796
C2orf78	NA	NA	NA	NA	NA	NA	NA	NA	NA	NA	NA	NA	-0.130715	1	NA	NA	NA	NA	0.0859168	0.900526
C2orf80	NA	NA	NA	NA	NA	NA	NA	NA	-1.17379	0.450441	-0.596406	0.663004	-0.13567	0.6406	NA	NA	0	1	-0.456676	0.324261
C2orf81	NA	NA	NA	NA	NA	NA	NA	NA	-0.558731	0.0982653	0.325478	0.240673	0.0232928	0.92665	NA	NA	1.68032	0.700015	-0.604888	0.169105
C2orf88	NA	NA	NA	NA	NA	NA	NA	NA	-0.291497	0.39362	-0.0876682	0.778836	-0.0760717	0.6883	NA	NA	0.386162	0.814441	0.0873205	0.822986
C2orf92	NA	NA	NA	NA	NA	NA	NA	NA	1.01218	0.000146896	-0.119478	0.698558	NA	NA	NA	NA	-1.27856	0.0972125	0.149845	0.658297
C3	-0.259168	0.0879104	-0.385914	0.0133205	-1.1854	1.31289e-08	-0.0545608	0.77484	-0.403186	0.465469	-0.320297	0.525754	0.173271	0.35275	-0.177153	0.424908	0.972581	0.635746	0.0934645	0.533258
C3ar1	0.292498	0.313579	0.352221	0.16866	-1.10964	0.00117687	-0.476916	0.0945597	-0.391059	0.827069	-0.818321	0.652734	-1.82068	1	0.898474	0.100572	NA	NA	0.407583	0.629436
C3orf18	NA	NA	NA	NA	NA	NA	NA	NA	-0.6414	0.0229343	0.15999	0.488682	0.174662	0.3966	NA	NA	1.24484	0.486615	0.0247114	0.885914
C3orf20	NA	NA	NA	NA	NA	NA	NA	NA	0.093937	0.866855	-0.19892	0.725499	-1.0704	1	NA	NA	2.8871	NA	0.371414	0.168176
C3orf33	NA	NA	NA	NA	NA	NA	NA	NA	-0.261084	0.309667	0.0766491	0.737322	0.0176776	0.8935	NA	NA	0	1	0.000942167	0.99612
C3orf38	NA	NA	NA	NA	NA	NA	NA	NA	-0.0285036	0.855912	-0.100244	0.500997	NA	NA	NA	NA	6.34596	0.000169835	0.192004	0.130345
C3orf49	NA	NA	NA	NA	NA	NA	NA	NA	-0.412012	0.81233	-1.33532	0.423251	NA	NA	NA	NA	1.68846	0.380872	-1.54047	0.152062
C3orf52	NA	NA	NA	NA	NA	NA	NA	NA	-0.255264	0.376258	-0.112249	0.671854	-0.051453	0.7013	NA	NA	2.23502	0.618963	-0.0508872	0.696307
C3orf62	NA	NA	NA	NA	NA	NA	NA	NA	0.0201001	0.913747	-0.256641	0.157717	0.0376623	0.8165	NA	NA	1.24092	0.783389	0.0348265	0.87375
C3orf70	NA	NA	NA	NA	NA	NA	NA	NA	0.161543	0.695345	-0.291496	0.479635	0.0448977	0.7619	NA	NA	0	1	-0.121909	0.636198
C3orf80	NA	NA	NA	NA	NA	NA	NA	NA	3.1259	0.410962	2.43297	0.581373	inf	1	NA	NA	0	1	-0.803434	0.252801
C3P1	NA	NA	NA	NA	NA	NA	NA	NA	NA	NA	NA	NA	NA	NA	NA	NA	0	1	4.24987	0.0170322
C4a	-0.15126	0.752544	-0.999769	0.000502762	NA	NA	NA	NA	0.408722	0.503066	0.179079	0.781604	-0.146183	1	-0.870632	0.00050899	NA	NA	-0.289173	0.476252
C4b	-0.580812	0.00115282	-0.162067	0.369869	NA	NA	NA	NA	-0.131877	0.778051	0.0243875	0.980099	NA	NA	-1.01509	0.00304133	NA	NA	-0.402295	0.338229
C4orf19	NA	NA	NA	NA	NA	NA	NA	NA	0.425718	0.132031	-0.664061	0.0410778	-0.0175517	0.88325	NA	NA	0.0817077	0.969099	-0.0143746	0.970763
C4orf3	NA	NA	NA	NA	NA	NA	NA	NA	0.161681	0.109492	-0.077383	0.388363	-0.106671	0.28955	NA	NA	3.28801	0.211534	0.44831	0.00785666
C4orf33	NA	NA	NA	NA	NA	NA	NA	NA	0.490213	0.0357747	-0.0814611	0.737378	-0.0841533	0.62385	NA	NA	0.806738	0.858346	0.431536	0.0138276
C4orf36	NA	NA	NA	NA	NA	NA	NA	NA	0.217317	0.720066	-0.0117386	0.98475	-0.0789628	0.7749	NA	NA	3.71476	0.240033	0.0779939	0.853004
C4orf46	NA	NA	NA	NA	NA	NA	NA	NA	0.0965282	0.488622	0.145042	0.268326	-0.074911	0.48865	NA	NA	1.18057	0.793733	-0.0100639	0.924631
C4orf50	NA	NA	NA	NA	NA	NA	NA	NA	-0.911143	0.803282	-0.00856117	0.997789	NA	NA	NA	NA	3.25074	0.467571	-0.888975	0.14923
C4orf51	NA	NA	NA	NA	NA	NA	NA	NA	NA	NA	NA	NA	2.07992	1	NA	NA	2.27114	0.0821085	0.0539779	0.636648
C4orf54	NA	NA	NA	NA	NA	NA	NA	NA	1.0716	0.785231	1.57046	0.619661	NA	NA	NA	NA	-0.86423	0.719483	-0.409967	0.113122
C5	NA	NA	NA	NA	-0.907218	6.91871e-06	-0.108762	0.544586	1.07334	3.08e-11	0.145303	0.411838	-0.102596	1	NA	NA	3.46754	0.418326	0.491347	0.334752
C5ar1	-0.494613	0.197243	-0.0549262	0.899633	0.448139	0.440241	-0.042751	0.948709	-0.355018	0.626322	-0.252247	0.719095	-0.0723939	0.6866	0.777036	0.101499	NA	NA	0.181454	0.645919
C5ar2	-0.0465415	0.842998	-0.25489	0.43269	NA	NA	NA	NA	0.124771	0.575992	-0.0857085	0.706518	NA	NA	0.133391	0.732505	1.50149	0.739127	-0.00305713	0.996266
C5orf15	NA	NA	NA	NA	NA	NA	NA	NA	0.179765	0.100961	-0.0906135	0.376347	-0.10012	0.3272	NA	NA	0	1	0.133601	0.134706
C5orf22	NA	NA	NA	NA	NA	NA	NA	NA	-0.312139	0.0197078	-0.0376637	0.760463	0.0749137	0.5298	NA	NA	1.89262	0.674183	0.146051	0.232836
C5orf24	NA	NA	NA	NA	NA	NA	NA	NA	0.0876953	0.376446	-0.0116353	0.899802	0.0187903	0.85405	NA	NA	-1.06674	0.628285	-0.01048	0.928086
C5orf34	NA	NA	NA	NA	NA	NA	NA	NA	-0.467323	0.1093	-0.172975	0.498589	0.142376	0.26795	NA	NA	-0.417892	0.835512	0.0876005	0.467651
C5orf34-AS1	NA	NA	NA	NA	NA	NA	NA	NA	NA	NA	NA	NA	NA	NA	NA	NA	-1.61481	0.59733	0.509751	0.611309
C5orf46	NA	NA	NA	NA	NA	NA	NA	NA	2.41942	3.04e-41	-0.142076	0.585631	0	1	NA	NA	3.26651	0.465394	1.02549	0.217377
C5orf47	NA	NA	NA	NA	NA	NA	NA	NA	-2.93807	0.451087	0.724872	0.732823	0.157459	1	NA	NA	NA	NA	0.175663	0.534526
C5orf58	NA	NA	NA	NA	NA	NA	NA	NA	NA	NA	NA	NA	NA	NA	NA	NA	4.91552	0.0108486	0.215437	0.560511
C5orf63	NA	NA	NA	NA	NA	NA	NA	NA	-1.70302	0.230733	-0.70175	0.508007	0.186089	0.45335	NA	NA	1.86695	0.642743	0.132299	0.680645
C6orf120	NA	NA	NA	NA	NA	NA	NA	NA	0.137363	0.248706	-0.0186651	0.868993	0.00630533	0.9517	NA	NA	-0.0938188	0.905586	-0.0190734	0.85644
C6orf132	NA	NA	NA	NA	NA	NA	NA	NA	-0.166212	0.284802	-0.044207	0.777213	NA	NA	NA	NA	-0.656615	0.793308	-0.117171	0.446735
C6orf136	NA	NA	NA	NA	NA	NA	NA	NA	-0.00578196	0.984641	0.172945	0.530956	0.155093	0.50545	NA	NA	NA	NA	-0.00949631	0.951596
C6orf141	NA	NA	NA	NA	NA	NA	NA	NA	-0.90836	1.62e-08	-0.301564	0.0404768	1.00263	1	NA	NA	3.11207	0.48697	-0.249948	0.458915
C6orf163	NA	NA	NA	NA	NA	NA	NA	NA	-0.0897974	0.874638	-0.461035	0.424485	-0.281827	1	NA	NA	0	1	0.244521	0.554087
C6orf226	NA	NA	NA	NA	NA	NA	NA	NA	0.175008	0.679702	0.259526	0.505086	NA	NA	NA	NA	3.44241	0.0898756	-0.00415888	0.989459
C6orf47	NA	NA	NA	NA	NA	NA	NA	NA	0.335476	0.0410834	-0.178069	0.266426	0.118317	0.4035	NA	NA	NA	NA	-0.0756948	0.611479
C6orf52	NA	NA	NA	NA	NA	NA	NA	NA	-0.583168	0.298601	-0.196064	0.69624	0.082642	0.6087	NA	NA	NA	NA	-0.12511	0.74832
C6orf58	NA	NA	NA	NA	NA	NA	NA	NA	1.66762	0.606448	1.9857	0.493896	0	1	NA	NA	NA	NA	0.703349	0.600491
C6orf62	NA	NA	NA	NA	0.248798	0.00420643	-0.0341383	0.729593	0.151387	0.126366	-0.0211574	0.820693	0.0128128	0.90175	NA	NA	0.494405	0.787798	0.0328782	0.75584
C6orf89	NA	NA	NA	NA	NA	NA	NA	NA	0.258582	0.0148473	-0.0383669	0.709434	0.0841894	0.5071	NA	NA	-0.231726	0.897464	0.00244156	0.980367
C7orf25	NA	NA	NA	NA	NA	NA	NA	NA	-0.014106	0.950502	-0.267238	0.22382	0.0446375	0.7548	NA	NA	2.11543	0.638041	0.0834135	0.519803
C7orf50	NA	NA	NA	NA	NA	NA	NA	NA	0.22478	0.0501167	0.0662576	0.539203	0.0660689	0.70905	NA	NA	1.74234	0.38732	0.051539	0.662214
C7orf57	NA	NA	NA	NA	NA	NA	NA	NA	2.08148	0.521607	-1.44904	0.771826	inf	1	NA	NA	-4.01291	0.184476	0.17598	0.573095
C8g	-0.44206	0.000284497	-0.0443819	0.762916	NA	NA	NA	NA	1.22242	0.428203	0.218302	0.899058	0.166658	1	-1.10017	8.21e-12	-3.02807	0.468779	-1.45439	0.0839813
C8orf33	NA	NA	NA	NA	NA	NA	NA	NA	-0.0972754	0.382546	0.147567	0.146434	0.137948	0.26695	NA	NA	-2.60803	0.5567	-0.0334553	0.741051
C8orf34	NA	NA	NA	NA	NA	NA	NA	NA	-0.0887604	0.89239	0.125968	0.835272	NA	NA	NA	NA	2.04705	0.649057	-0.284927	0.457255
C8orf34-AS1	NA	NA	NA	NA	NA	NA	NA	NA	NA	NA	NA	NA	NA	NA	NA	NA	0.806728	0.858347	0.166371	0.748663
C8orf44-SGK3	NA	NA	NA	NA	NA	NA	NA	NA	0.293774	0.191025	-0.0829917	0.716954	-0.808752	1	NA	NA	NA	NA	-0.00324035	0.979211
C8orf48	NA	NA	NA	NA	NA	NA	NA	NA	-0.206311	0.633566	-0.0947321	0.817626	-0.122921	1	NA	NA	NA	NA	1.83043	0.0244139
C8orf58	NA	NA	NA	NA	NA	NA	NA	NA	0.872066	1.77e-08	0.0618887	0.697014	-0.250982	0.07215	NA	NA	1.59417	0.72357	0.0960771	0.711397
C8orf76	NA	NA	NA	NA	NA	NA	NA	NA	-0.210049	0.290032	-0.00319684	0.985801	0.146984	0.6644	NA	NA	0	1	0.0868575	0.449487
C8orf82	NA	NA	NA	NA	NA	NA	NA	NA	0.304001	0.0564204	-0.012948	0.935485	0.150495	0.37855	NA	NA	4.15855	0.0992354	-0.110317	0.628246
C8orf88	NA	NA	NA	NA	NA	NA	NA	NA	-0.381206	0.326374	-0.185152	0.61436	NA	NA	NA	NA	3.12354	0.48535	0.130954	0.296414
C9orf152	NA	NA	NA	NA	NA	NA	NA	NA	0.093281	0.965363	0.312477	0.874929	-0.455348	1	NA	NA	-4.35879	0.141992	0.544405	0.658431
C9orf153	NA	NA	NA	NA	NA	NA	NA	NA	0.080073	0.986352	2.30783	0.397224	0.98467	1	NA	NA	-3.39209	0.44467	-0.595505	0.530944
C9orf163	NA	NA	NA	NA	NA	NA	NA	NA	0.0967579	0.897636	0.483163	0.475459	0.69726	1	NA	NA	-0.263076	0.884319	0.0575787	0.94691
C9orf40	NA	NA	NA	NA	NA	NA	NA	NA	-0.505053	0.0255966	0.0717305	0.722317	-0.240883	0.1348	NA	NA	2.41541	0.590648	0.0649255	0.608993
C9orf43	NA	NA	NA	NA	NA	NA	NA	NA	-1.07392	0.441374	-0.162751	0.879963	0.0378871	1	NA	NA	-1.64794	0.634674	-0.312328	0.433273
C9orf72	0.323993	0.078598	0.430916	0.0456895	NA	NA	NA	NA	-0.142522	0.273773	-0.026727	0.823998	0.173592	0.20045	NA	NA	1.67144	0.695937	0.0311524	0.760151
C9orf78	NA	NA	NA	NA	NA	NA	NA	NA	-0.00514013	0.968558	-0.0581376	0.637261	0.0415891	0.6841	NA	NA	-2.29562	0.487695	0.17332	0.242367
C9orf85	NA	NA	NA	NA	NA	NA	NA	NA	0.0578054	0.77605	-0.186226	0.34091	0.0919198	0.49095	NA	NA	2.21519	0.62211	0.269248	0.0669478
CA10	NA	NA	NA	NA	NA	NA	NA	NA	1.55758	0.186199	0.141154	0.919216	0.0211655	0.9086	NA	NA	0	1	0.715886	0.118683
CA11	NA	NA	NA	NA	NA	NA	NA	NA	-0.687116	0.00229203	0.0253903	0.8961	0.0777378	0.5075	NA	NA	-0.559594	0.79829	-0.0573072	0.856841
CA12	NA	NA	NA	NA	NA	NA	NA	NA	0.597818	0.341995	-0.596809	0.41291	0.093003	0.49805	NA	NA	2.34249	0.530171	0.0698822	0.805371
CA13	NA	NA	NA	NA	NA	NA	NA	NA	0.198766	0.538412	-0.177523	0.587097	-0.113933	0.4366	NA	NA	0	1	-0.187516	0.379695
CA14	NA	NA	NA	NA	NA	NA	NA	NA	-1.03107	1.52e-09	0.20168	0.163693	0.178653	0.1238	NA	NA	-0.665647	0.633625	0.00739587	0.956467
CA2	NA	NA	NA	NA	-0.0492588	0.838601	0.0183562	0.945044	-1.35671	2.19e-08	0.116029	0.545024	-0.0312681	0.8576	NA	NA	0	1	-0.0387044	0.772687
CA3	NA	NA	NA	NA	NA	NA	NA	NA	1.00428	0.00589531	-0.00924044	0.981165	-0.482406	0.0005	NA	NA	0.959977	0.594085	-0.0950414	0.829306
CA3-AS1	NA	NA	NA	NA	NA	NA	NA	NA	NA	NA	NA	NA	NA	NA	NA	NA	-0.624839	0.574508	-0.0292127	0.955093
CA4	NA	NA	NA	NA	NA	NA	NA	NA	-2.49706	0.185894	-0.0137245	0.9915	0.414736	0.04545	NA	NA	-0.402728	0.689537	0.0345779	0.753989
CA5B	NA	NA	NA	NA	NA	NA	NA	NA	0.700226	4.78e-05	0.0345483	0.841903	-0.229318	0.0652	NA	NA	NA	NA	0.192557	0.299007
CA5BP1-CA5B	NA	NA	NA	NA	NA	NA	NA	NA	NA	NA	NA	NA	NA	NA	NA	NA	0	1	0.130271	0.385901
CA6	NA	NA	NA	NA	NA	NA	NA	NA	1.54784	0.756675	NA	NA	-0.469472	0.18705	NA	NA	-2.49081	0.577088	0.208606	0.479717
CA7	NA	NA	NA	NA	NA	NA	NA	NA	0.080073	0.986352	-0.0161425	0.99715	-0.449543	1	NA	NA	0	1	0.30346	0.682004
CA8	NA	NA	NA	NA	NA	NA	NA	NA	0.19948	0.409987	-0.207423	0.369929	-0.0829515	0.72325	NA	NA	1.67036	0.71086	0.164744	0.215757
CA9	NA	NA	NA	NA	-2.27764	0.559089	-1.76681	0.681669	1.23124	0.435239	1.12968	0.465823	0.174771	0.3184	NA	NA	5.3273	0.024662	-0.705951	0.578269
Caap1	-0.307272	0.245148	-0.20201	0.457527	NA	NA	NA	NA	-0.0311504	0.829016	0.00102961	0.993973	0.0957234	0.42435	-0.183341	0.527137	-4.66535	0.266095	0.117447	0.209887
Cab39	-0.107602	0.261664	-0.166946	0.160649	0.107009	0.531765	0.00584044	0.973411	-0.24606	0.017957	-0.0186212	0.844822	-0.0353543	0.7332	0.0955632	0.362171	0.746538	0.815919	0.0278916	0.748581
Cab39l	0.132324	0.160082	0.0902425	0.429459	NA	NA	NA	NA	0.625065	7.88e-07	0.0320443	0.796805	NA	NA	-0.0463966	0.65439	5.89698	0.00164329	0.191176	0.392547
Cabin1	0.206679	0.0910135	0.0935631	0.407678	NA	NA	NA	NA	-0.474979	1.38e-05	0.0100785	0.914155	-0.0289121	0.81065	0.135132	0.366255	3.19087	0.237797	-0.130939	0.153514
Cables1	0.607342	0.0488004	-0.314319	0.35387	NA	NA	NA	NA	0.0385177	0.931562	0.453194	0.237516	0.0772408	0.6037	1.64203	9.89e-06	0.883472	0.389222	0.0293544	0.884215
Cables2	-0.115074	0.387038	-0.151024	0.325467	NA	NA	NA	NA	-0.13063	0.436033	-0.0427445	0.790116	NA	NA	-0.116978	0.514152	2.14122	0.100439	0.0828472	0.516112
Cabp1	0.802694	0.427721	-0.290339	0.818475	NA	NA	NA	NA	-0.311569	0.678635	0.0585294	0.932127	-0.157923	1	NA	NA	0.744112	0.86925	0.110503	0.656487
CABP7	NA	NA	NA	NA	NA	NA	NA	NA	-3.32287	0.0123996	0.0318534	0.967598	-0.285895	1	NA	NA	-0.133902	0.856249	0.212872	0.49002
Cabyr	-1.45783	0.00960394	-0.742172	0.120531	NA	NA	NA	NA	-0.694203	0.0513441	0.0716473	0.801226	-0.258254	1	-0.369549	0.298913	5.00144	0.0122923	0.445905	0.0207678
Cacfd1	-0.054125	0.692946	-0.0496965	0.758427	NA	NA	NA	NA	-0.0164253	0.901404	0.0233396	0.85398	0.0943935	1	-0.628362	0.00138407	NA	NA	-0.294492	0.209375
Cachd1	-0.0359216	0.917306	0.0112954	0.972077	NA	NA	NA	NA	-1.03285	0.00141395	-0.157618	0.270971	0.168114	0.10075	0.543324	0.308669	0.806752	0.858343	0.102526	0.411974
Cacna1a	-0.18512	0.642289	-0.536551	0.237076	NA	NA	NA	NA	-0.435194	0.182967	-0.114493	0.684269	0.0870769	0.4192	-0.34822	0.688455	1.10506	0.454979	-0.0675243	0.664996
CACNA1B	NA	NA	NA	NA	NA	NA	NA	NA	-0.994122	0.128836	-0.453607	0.426523	NA	NA	NA	NA	1.67104	0.700867	-0.0191522	0.935289
Cacna1c	-0.535367	0.50666	0.371157	0.618704	NA	NA	NA	NA	2.37837	4.65e-31	0.36759	0.186998	NA	NA	1.18644	0.267178	NA	NA	-0.0126182	0.948334
Cacna1d	-1.01913	0.0550615	-1.00828	0.0441885	NA	NA	NA	NA	0.478478	0.00385681	0.289032	0.0802345	NA	NA	-0.149582	0.667104	1.76446	0.354938	-0.014656	0.957852
Cacna1e	-0.0296798	0.979574	1.3331	0.0910375	NA	NA	NA	NA	-0.26584	0.686885	-0.148267	0.807017	NA	NA	1.07502	0.418855	4.47258	0.117526	-0.304859	0.21581
Cacna1f	1.52965	0.118554	1.5614	0.110472	NA	NA	NA	NA	-0.424865	0.356855	0.0201982	0.960956	NA	NA	-3.8545	0.0926658	-2.45882	0.478073	0.479258	0.0502133
Cacna1g	0.0530441	0.972828	-0.431776	0.773093	NA	NA	NA	NA	-0.344899	0.609442	0.20275	0.729463	0.0327561	0.8317	2.30012	0.0820399	1.31398	0.770906	-0.00625383	0.981806
CACNA1G-AS1	NA	NA	NA	NA	NA	NA	NA	NA	NA	NA	NA	NA	NA	NA	NA	NA	1.45687	0.652386	-2.1259	0.169867
Cacna1h	0.734151	0.639619	0.954927	0.561773	NA	NA	NA	NA	-0.330794	0.0256725	0.147543	0.200915	-0.0341155	0.7954	-0.481843	0.783137	-0.0400051	0.99294	-0.158056	0.146965
Cacna1i	3.59332	0.0223326	2.79526	0.104149	NA	NA	NA	NA	-0.0907418	0.847109	0.0890725	0.840036	NA	NA	-0.674169	0.809661	-2.43349	0.57037	-0.202293	0.263504
Cacna1s	1.02406	0.562712	NA	NA	NA	NA	NA	NA	1.51966	0.00010016	-0.701932	0.181536	0.515874	1	NA	NA	3.62206	0.417805	0.153876	0.654557
Cacna2d1	-0.176781	0.624841	0.0179793	0.965782	NA	NA	NA	NA	0.0525393	0.774213	-0.069894	0.69905	-0.147797	0.29295	0.894472	0.10481	-2.03514	0.647504	0.0404272	0.775654
CACNA2D2	NA	NA	NA	NA	NA	NA	NA	NA	-0.715945	0.00295522	0.0979721	0.628231	NA	NA	NA	NA	0.584242	0.730671	-0.033289	0.786265
CACNA2D3	NA	NA	NA	NA	NA	NA	NA	NA	-0.462695	0.0662984	0.0779167	0.726113	0.224452	0.28605	NA	NA	NA	NA	0.121742	0.307343
CACNA2D3-AS1	NA	NA	NA	NA	NA	NA	NA	NA	NA	NA	NA	NA	NA	NA	NA	NA	0.806713	0.85835	0.189787	0.723979
CACNA2D4	NA	NA	NA	NA	NA	NA	NA	NA	0.520439	0.156056	0.47021	0.181293	NA	NA	NA	NA	NA	NA	0.14171	0.794128
Cacnb1	-0.545492	0.321767	0.9808	0.0495906	NA	NA	NA	NA	-0.283631	0.281058	-0.0941119	0.693188	0.0768192	0.5765	-1.39728	0.150052	NA	NA	-0.286045	0.210974
Cacnb2	1.31338	0.130152	0.663307	0.499875	NA	NA	NA	NA	-0.37248	0.130025	0.131525	0.543887	-0.0428665	0.76725	0.784917	0.512844	0.588493	0.668618	0.0670483	0.726715
[truncated: 34,102 more rows]

## Sheet: 0.3 WT PFOA Mouse Liver
RNA sequenced data for PFOA exposed wild type mice liver at a dose of 0.3 mg/kg/day
	baseMean	log2FoldChange	lfcSE	stat	pvalue	padj
4933427D14Rik	33.018	-0.626367	1.61648	-0.387489	0.698394	0.888173
Arfip1	256.51	5.29518e-05	0.155234	0.000341109	0.999728	0.999728
Bcl2l2	1073.95	-0.0212808	0.0850494	-0.250217	0.802419	0.933298
Btf3l4	448.928	0.181244	0.121768	1.48844	0.136635	0.391054
Cplx2	43.8389	-0.0803798	0.292446	-0.274854	0.783429	0.924397
Dpep2	4.90988	-0.23499	0.847166	-0.277383	0.781486	0.923506
Erdr1x	619.983	0.0346298	0.252394	0.137206	0.890868	0.967003
Fam220a	161.427	0.056168	0.144953	0.387491	0.698393	0.888173
Fam78a	43.6822	0.169889	0.315917	0.537764	0.59074	0.832675
Gcat	751.766	0.135579	0.155976	0.869226	0.384724	0.692109
Gm2004	47.8058	-0.391471	0.310345	-1.2614	0.207163	0.498276
Hmga1	667.431	0.196528	0.120499	1.63095	0.102901	0.328518
Il11ra2	3.42209	-1.10397	1.20404	-0.916889	0.359201	0.668158
Lats2	301.015	-0.0697532	0.130071	-0.536271	0.591771	0.833184
Lilrb4a	168.666	-0.0382794	0.256954	-0.148974	0.881574	0.963164
Ndor1	257.701	0.017571	0.151295	0.116137	0.907544	0.97352
Nnt	857.487	0.710802	0.158201	4.49304	7.02149e-06	0.000143833
Nt5dc3	287.739	-0.411923	0.130138	-3.16527	0.00154939	0.0138869
Pakap	289.473	-0.0100709	0.190645	-0.0528255	0.957871	0.989053
Pde2a	372.695	-1.07257	1.31675	-0.81456	0.415324	0.717653
Pms2	36.6327	-0.217826	0.32667	-0.666808	0.504895	0.780616
Ptp4a1	103.559	-0.356129	0.285625	-1.24684	0.212456	0.505794
Septin2	727.27	0.106056	0.0961936	1.10252	0.270235	0.577706
Slc12a6	309.715	0.0432198	0.118222	0.365583	0.714676	0.895965
Spata31f1b	4.13884	-0.229606	0.924033	-0.248483	0.803761	0.933724
Taf9	573.443	0.0203632	0.108255	0.188105	0.850795	0.951741
Timm10b	255.537	-0.211406	0.15907	-1.32901	0.183844	0.46548
Txnl4a	168.355	-0.00385777	0.167639	-0.0230124	0.98164	0.995976
Vmn2r29	18.964	-0.385331	0.426582	-0.9033	0.366367	0.675762
Zfp965	26.1143	-0.206649	0.387064	-0.533887	0.59342	0.833781
0610005C13Rik	3428.58	-0.494089	0.142458	-3.4683	0.000523754	0.00564349
0610009E02Rik	6.13286	-0.358556	0.681843	-0.525863	0.598984	0.836564
0610009L18Rik	8.29288	0.0565711	0.615905	0.0918503	0.926817	0.978159
0610010K14Rik	200.905	-0.0808327	0.199599	-0.404975	0.685496	0.881317
0610030E20Rik	475.743	-0.627886	0.141325	-4.44286	8.87707e-06	0.000177156
0610031O16Rik	321.197	-0.655468	0.19191	-3.41549	0.000636682	0.00662257
0610039K10Rik	1.71116	-0.763893	1.39352	-0.548175	0.583572	NA
0610040B10Rik	19.9059	-0.459554	0.394032	-1.16629	0.243499	0.545377
0610040J01Rik	551.575	-0.126293	0.122269	-1.03292	0.301643	0.612022
0610043K17Rik	6.77099	-0.0831293	0.79045	-0.105167	0.916243	0.975364
1110002L01Rik	108.351	0.000324461	0.205147	0.0015816	0.998738	0.999491
1110004F10Rik	477.421	0.280239	0.119093	2.35311	0.0186169	0.0995382
1110006O24Rik	17.612	-0.533824	0.493386	-1.08196	0.27927	0.586284
1110019D14Rik	35.1255	-0.0117162	0.297347	-0.0394024	0.96857	0.992432
1110020A21Rik	17.6695	-0.503315	0.491699	-1.02362	0.306014	0.616817
1110038B12Rik	150.077	0.364157	0.252225	1.44378	0.148801	0.411076
1110038F14Rik	100.135	-0.333375	0.229816	-1.45061	0.146887	0.407428
1110046J04Rik	3.52443	-1.34605	1.09377	-1.23065	0.218453	0.514519
1110059E24Rik	164.97	0.114742	0.174879	0.65612	0.511747	0.786662
1110059G10Rik	103.751	-0.0286461	0.226892	-0.126254	0.899531	0.970034
1110065P20Rik	157.574	-0.16106	0.157933	-1.0198	0.307824	0.618298
1190005I06Rik	86.1954	-0.133474	0.205738	-0.648755	0.516496	0.78967
1300002E11Rik	247.003	1.01354	0.184692	5.48772	4.07155e-08	1.38943e-06
1500004A13Rik	2.40019	-0.723918	1.04824	-0.690605	0.489814	0.770336
1500011B03Rik	15.773	-0.343593	0.419088	-0.819859	0.412296	0.71468
1500015A07Rik	14.2295	-0.691288	0.505133	-1.36853	0.171147	0.445528
1500026H17Rik	13.7381	0.153456	0.444382	0.345325	0.72985	0.903038
1600010M07Rik	4.19517	1.02041	0.859429	1.18731	0.235103	0.535528
1600012H06Rik	551.078	0.168324	0.11128	1.51263	0.130375	0.379563
1600014C10Rik	2665.38	-0.0440004	0.131827	-0.333774	0.73855	0.906399
1600020E01Rik	56.7304	-0.0846081	0.322867	-0.262053	0.793281	0.929006
1600023N17Rik	2.46458	-0.882516	1.2939	-0.682059	0.495202	0.773797
1600029I14Rik	1.72813	4.247	1.83562	2.31366	0.0206865	NA
1700003E16Rik	7.71828	-0.449566	0.59038	-0.761486	0.446367	0.737373
1700007L15Rik	15.1789	0.495234	0.521418	0.949783	0.342223	0.651743
1700008J07Rik	61.6571	0.145162	0.233754	0.621	0.534599	0.800044
1700010I14Rik	6.04138	0.444579	0.707613	0.62828	0.529821	0.797487
1700012D01Rik	84.8237	-0.347361	0.217058	-1.60031	0.109529	0.341305
1700017B05Rik	338.429	-0.0954873	0.164798	-0.579421	0.562305	0.815781
1700022N22Rik	7.96715	-1.22858	0.622291	-1.97429	0.0483485	0.199358
1700025G04Rik	73.91	-0.0932965	0.228832	-0.407708	0.683488	0.880473
1700028E10Rik	89.564	-1.43363	0.313561	-4.57211	4.82835e-06	0.000103735
1700028J19Rik	4.28726	-0.913015	0.880432	-1.03701	0.299732	0.610548
1700028K03Rik	1.36444	-1.31797	1.61614	-0.815503	0.414784	NA
1700030C10Rik	14.9046	-0.355403	0.459652	-0.773199	0.439405	0.73372
1700030J22Rik	8.23451	-0.13175	0.56499	-0.23319	0.815614	0.937956
1700030K09Rik	44.9507	-0.0513198	0.315753	-0.162532	0.870887	0.959908
1700034H15Rik	6.30634	-0.524069	0.819721	-0.639326	0.522611	0.793102
1700037C18Rik	5.33977	0.0802243	0.701395	0.114378	0.908938	0.973542
1700047M11Rik	24.375	-0.0971652	0.424962	-0.228645	0.819145	0.939366
1700048O20Rik	4.80112	0.0733158	0.808112	0.0907249	0.927711	0.978609
1700055D18Rik	27.3662	-0.169183	0.32217	-0.525136	0.599489	0.836609
1700056E22Rik	32.5785	0.459696	0.302739	1.51846	0.128899	0.376832
1700061I17Rik	5.60607	-0.144918	0.867811	-0.166992	0.867376	0.958592
1700063D05Rik	2.00344	0.751307	1.19817	0.627046	0.530629	0.797715
1700066M21Rik	451.081	-0.399558	0.131215	-3.04507	0.00232624	0.0194621
1700067K01Rik	5.17197	-0.518123	0.801593	-0.646367	0.518042	0.790964
1700086O06Rik	20.3999	-0.011841	0.37533	-0.0315482	0.974832	0.994026
1700086P04Rik	1.27398	1.32004	1.55559	0.848581	0.396114	NA
1700088E04Rik	3.38304	-0.209673	1.00773	-0.208064	0.835179	0.9456
1700092C10Rik	4.48733	1.55951	0.98976	1.57564	0.115109	0.351142
1700096K18Rik	44.2082	-0.452914	0.255664	-1.77152	0.0764741	0.271555
1700102P08Rik	3.7935	0.604113	1.06771	0.565802	0.571528	0.820436
1700108F19Rik	2.41354	-1.44423	1.45361	-0.993553	0.320441	0.630845
1700109H08Rik	11.8084	-0.543314	0.61195	-0.887841	0.374626	0.684473
1700112J16Rik	1.27632	1.26425	1.64416	0.768936	0.441931	NA
1700113A16Rik	46.3641	-0.38034	0.356259	-1.06759	0.285703	0.593772
1700113B09Rik	2.56404	-0.597243	1.14826	-0.520127	0.602975	0.837609
1700119H24Rik	3.30854	0.320968	0.903274	0.355338	0.722336	0.900209
1700120C14Rik	2.83174	1.48059	1.13287	1.30693	0.191236	0.476066
1700123O20Rik	317.601	-0.108296	0.136874	-0.791213	0.42882	0.727209
1810008I18Rik	1773.55	0.36869	0.134193	2.74746	0.00600588	0.0417855
1810009A15Rik	103.952	0.798407	0.238956	3.34123	0.000834071	0.00827767
1810010H24Rik	56.8792	-0.179467	0.271208	-0.661734	0.508142	0.782955
1810012K16Rik	1.55822	-0.719839	1.73439	-0.415039	0.678114	NA
1810013D15Rik	3.62848	-0.489902	0.877505	-0.558289	0.576647	0.823221
1810019D21Rik	591.372	-0.492375	0.17093	-2.88057	0.00396952	0.029818
1810019N24Rik	1.32795	-2.99545	1.63378	-1.83345	0.0667354	NA
1810021B22Rik	31.0667	0.66511	0.315483	2.10822	0.0350117	0.157868
1810024B03Rik	36.3539	0.0321652	0.307234	0.104693	0.916619	0.975364
[truncated: 15,220 more rows]

## Sheet: 0.05 WT PFOA Mouse Liver
RNA sequenced data for PFOA exposed wild type mice liver at a dose of 0.05 mg/kg/day
[truncated: 15,165 more rows]

[truncated: 8 more sheets: PFOA Human Liver, PFOS Human Liver, PFOA HeSC, PFOS HeSC, PFOA Monkey Stem Cells, PFOA Mouse Liver, PFOS Testes Tumor, PFOS Prostate Tumor]
