# Supplementary material for: Uncovering the Tumorigenic Blueprint of PFOS and PFOA Through Multi-Organ Transcriptomic Analysis of Biomarkers, Mechanisms, and Therapeutic Targets
Source: Curr Issues Mol Biol. 2025 Sep 15;47(9):763. doi: 10.3390/cimb47090763 (PMC12468109; doi:10.3390/cimb47090763)
Supplement: Supplementary file 1 [file cimb-47-00763-s001.zip › Excel Table S2-The compiled list of biomarkers from each biomarker analysis (Biomarkers).xlsx]

## Sheet: Signficant Cancer Biomarkers fr
IPA Statistical Signficant Biomarkers. Filters used for each dataset: FDR < 0.05, pvalue < 0.05, and cancer biomarkers only.
Conditional formatting revealed 20 genes present in at least 4/8 nontumor datasets. Green = 4/8 datasets, Blue = 5/8 datasets, Pink = 6/8 datasets.
PFOA ML (0.3)	PFOA ML (0.05)	PFOA MMeSC	PFOS HeSC	PFOA HeSC	PFOA ML	PFOS HL	PFOA HL		Genes:	Cancer Associations:
ALDOA	CYP3A5	CCDC184	ALDOA	FN1	ALDOA	ALDOA	COMT		FN1	Cervical	Renal	Stomach	Ovarian
BCL2L11	ID1	CLDN14	BCL2L11	CRABP1	BCL2L11	BCL2L11	HSPD1		SERPINE1	Liver	Renal
CDH2	AGER	FAIM	CDH2	KRT17	CDH2	CDH2		IGF1	CYP3A5	Renal
EIF4EBP1	ALPL	FOS	EIF4EBP1	PLAU	EIF4EBP1	EIF4EBP1	RPL9		GADD45A	Breast	Glioma	Lung
ERBB3	FERMT2	FOSB	ERBB3	SFRP2	ERBB3	ERBB3	RPS6		ID1	Liver	Lung	Renal
GLUL	GSTP1	GSTK1	GLUL	SPHK1	GLUL	GLUL	TIMP1		PLIN2	Ovarian
NQO1	LIFR	MKRN3	NQO1		NQO1	NQO1	CYP3A5		PSAT1	Renal								PFOA Mouse Liver (0.3) Fold Change	PFOA Mouse Liver (0.05) Fold Change	PFOS Human Liver Fold Change	PFOA Human Liver Fold Change	PFOS Human Stem Cells Fold Change	PFOA Human Stem Cells Fold Change	PFOA Monkey Stem Cells Fold Change	PFOA Mouse Liver Fold Change	PFOS Prostate Tumor Fold Change	PFOS Testicular Tumor Fold change
COMT	SERPINE1	NRN1	RPL9		COMT	COMT	GADD45A		ALDOA	Renal	Stomach	Lung					CYP3A5	NA	0.953244	1.51885	0.398495	NA	NA	NA	1.50162	NA	NA
HSPD1		PARP12	RPS6		HSPD1	HSPD1	PLIN2		BCL2L11	Stomach	Lung	Head and neck	Glioma	Pancreatic			Gadd45a	NA	NA	0.606819	0.691589	-0.842166	0.325693	NA	4.1584	NA	NA
IGF1		PTX3	TIMP1		IGF1	IGF1	PSAT1		CDH2	Renal							Aldoa	0.429096	0.275069	0.691969	NA	-0.291864	0.238539	NA	0.521165	NA	NA
RPL9		TRIB3	GADD45A		CYP3A5	RPL9	SERPINE1		EIF4EBP1	Liver	Colorectal	Renal					Bcl2l11	NA	NA	0.654833	0.61617	-0.410026	NA	NA	0.801344	NA	NA
RPS6			ID1		GADD45A	RPS6	FN1		ERBB3	Liver	Renal						Plin2	1.21849	0.334372	1.78551	2.38272	-0.623382	NA	NA	1.31403	NA	NA
TIMP1			PLIN2		ID1	TIMP1	AKT1		GLUL	Cervical							Serpine1	1.24257	0.983791	1.44358	1.10127	0.956007	NA	-0.557728	2.70354	NA	NA
CYP3A5			PSAT1		PLIN2	CYP3A5	ANXA2		NQO1	Liver	Renal						Cdh2	-0.262701	NA	-0.569825	NA	-0.539646	NA	NA	-0.319922	NA	NA
GADD45A			SERPINE1		PSAT1	GADD45A	BECN1		COMT								Erbb3	NA	NA	-0.914263	NA	1.10902	NA	NA	0.359846	NA	NA
ID1			FN1		SERPINE1	ID1	CAT		HSPD1	Liver	Lung	Pancreatic	Renal				Hspd1	0.684255	NA	1.04021	0.821294	-0.171449	NA	NA	0.894739	NA	NA
PLIN2			ALPL		FN1	PLIN2	CCL2		IGF1	Liver							St3gal5	1.11314	0.421533	NA	NA	1.27439	NA	NA	1.39424	NA	NA
PSAT1			LIFR		ALPL	PSAT1	CCL4		RPL9	Cervical	Colorectal						Fn1	-0.602943	NA	-1.31175	-1.56461	1.39776	-0.373202	NA	-0.857335	NA	NA
SERPINE1			ABCC1		LIFR	SERPINE1	CEBPA		RPS6	Liver
FN1			ABCC4		ABCB1	FN1	CXCL1		TIMP1	Glioma	Lung	Renal
ABCB1			ACAA1		ABCC4	ABCB1	CXCL8
ABCC1			AGPAT2		ACAA1	ABCC1	CYP2D6
ALB			APOE		AGPAT2	ALB	FOLH1
APOA1			AR		ALB	APOA1	HP
APOE			BMP1		APOA1	APOE	NRAS
AREG			BMPR2		AR	AREG	SOX4
CD36			CA2		AREG	CD36	TPM1
CDH1			CALR		BMP1	CDH1
CFH			CDKN1A		BMPR2	CFH
CLU			CFLAR		CA2	CLU
CRP			CLDN1		CALR	CRP
CYP2C9			CLU		CD36	CYP2C9
DDC			COL18A1		CDH1	DDC
DUSP1			COL4A1		CDKN1A	DUSP1
EPHX1			CRYBG1		CFH	EPHX1
F2			CTNNB1		CFLAR	F2
FABP4			CTSC		CLDN1	FABP4
FGF2			CXCL12		COL18A1	FGF2
FOXA1			DAPK1		COL4A1	FOXA1
GDF15			DBNL		CRP	GDF15
HMGCR			DPYD		CRYBG1	HMGCR
HNF4A			DUSP4		CTNNB1	HNF4A
HSPA8			EGFR		CTSC	HSPA8
IFITM2			FERMT2		CXCL12	IFITM2
KRT7			FGF2		CYP2C9	KRT7
KRT18			FOS		DAPK1	KRT18
LAP3			FOXA3		DBNL	LAP3
MASP2			FOXO3		DDC	MASP2
MDM2			FTH1		DPYD	MDM2
MMP2			FTL		DUSP1	MMP2
MYC			GADD45G		DUSP4	MYC
NOTCH2			GDF15		EGFR	NOTCH2
NRP1			GSN		EPHX1	NRP1
RPS3			HIF1A		F2	RPS3
SDC1			HLA-A		FABP4	SDC1
TTR			HLA-E		FOXA1	TTR
VEGFA			HSPA5		FOXA3	VEGFA
VTN			HSPA8		FOXO3	VTN
ZAP70			HSPG2		FTH1	ZAP70
AKR1B10			HTATIP2		FTL	AKR1B10
AKR7A2			IDH2		GADD45G	AKR7A2
ALDOC			IGFBP2		GSN	ALDOC
ANXA5			INHBA		HIF1A	ANXA5
APOC1			ITGB5		HLA-A	APOC1
ARSL			JUP		HLA-E	ARSL
BCL2L1			KRT7		HMGCR	BCL2L1
CAT			KRT8		HNF4A	CAT
CCNH			KRT17		HSPA5	CCNH
CD2			KRT18		HSPG2	CD2
CD14			LDHA		HTATIP2	CD14
CD44			LEPR		IDH2	CD44
CD69			LRP5		IFITM2	CD69
CDK4			MDM2		IGFBP2	CDK4
CXCL1			MKI67		INHBA	CXCL1
CYP2D6			MMP2		ITGB5	CYP2D6
CYP2E1			NOTCH2		JUP	CYP2E1
CYP3A4			NPEPPS		KRT8	CYP3A4
DPYS			NRP1		LAP3	DPYS
EIF2S1			NTRK1		LDHA	EIF2S1
EIF4B			NTRK2		LEPR	EIF4B
ERBB2			ODC1		LRP5	ERBB2
FASN			PDE5A		MASP2	FASN
FOLH1			PDGFRB		MKI67	FOLH1
GSTM1			PIM1		MYC	GSTM1
HDAC6			PLAU		NPEPPS	HDAC6
HLA-DRA			PLEC		NTRK1	HLA-DRA
HP			PPARA		NTRK2	HP
IGFBP1			PSAP		ODC1	IGFBP1
IRS1			PTGES		PDE5A	IRS1
LAMA3			PXN		PDGFRB	LAMA3
LCK			RB1		PIM1	LCK
LCN2			REXO2		PLEC	LCN2
LYZ			RPS3		PPARA	LYZ
MIF			SAT1		PSAP	MIF
NME1			SFRP2		PTGES	NME1
ORM1			SLC16A1		PXN	ORM1
PFN1			SLC29A1		RB1	PFN1
PPARG			SPARC		REXO2	PPARG
PRDX3			SPHK1		SAT1	PRDX3
RPL6			SPON2		SDC1	RPL6
S100B			STMN1		SERPINA1	S100B
SAA1			TACC2		SLC16A1	SAA1
SLC7A5			TGFA		SLC29A1	SLC7A5
TUBA1B			TIA1		SPARC	TUBA1B
VIM			TIMP3		SPON2	VIM
			TNC		STMN1
			TOP2A		TACC2
			UBA2		TGFA
			VCL		TIA1
			VEGFA		TIMP3
			WEE1		TNC
			ZFP36L2		TOP2A
			ACP3		TTR
			ADAM12		UBA2
			ADAMTS2		VCL
			ADAMTS10		VTN
			AEBP1		WEE1
			AGR3		ZAP70
			AKAP12		ZFP36L2
			ALK		ABCC3
			ALOX5		ABCG1
			ALOX15		ABCG2
			ANGPT2		ACY1
			ANXA1		ADK
			ANXA3		AFM
			APBA2		ALCAM
			ARHGDIA		ALDH1A1
			BAX		ALDOB
			BCAM		AMBP
			BCAR1		ANG
			BCL2		ANPEP
			BCL6		APOH
			BMP7		ARG1
			BMPR1B		ARPC5
			BRAF		ASXL1
			CACNA2D2		AZGP1
			CALB2		B2M
			CCL2		B4GALNT1
			CCNA2		BAD
			CCND1		BAK1
			CCND2		BIRC5
			CD5		BSG
			CD24		C9
			CD40		C4A/C4B
			CDH3		CASP3
			CDH13		CASP8
			CEBPA		CASP9
			CHEK1		CBLC
			CLCNKB		CCNF
			CLSTN1		CDH5
			COL1A1		CEACAM1
			CRYAB		CHUK
			CSF1		CIDEA
			CXCL16		CIZ1
			CYP1A1		CLDN2
			CYP1B1		CPS1
			DACT1		CTSE
			DLK1		CYP2B6
			DSG3		DDX5
			DST		DMPK
			DUSP6		DNMT3A
			EEF1A2		DNTT
			EGF		E2F3
			EGLN1		EIF1AX
			EIF3C		EIF2AK3
			ELAVL1		ESR1
			EMP3		ETS2
			ENO1		F3
			ENO2		F8
			EPAS1		FAS
			EPCAM		FGA
			EPHA2		FLT1
			ETS1		FUCA2
			EXTL3		FZD4
			EYA2		GC
			F2R		GJB1
			FABP7		GJB2
			FADS1		GLUD1
			FBLN1		GNA12
			FBXO32		GOLM1
			FGFR1		GPX1
			FGFR3		GSTM4
			FLNA		GSTM5
			FLNC		GSTO1
			FOXG1		HINT1
			FUT4		HNRNPH1
			FYN		HOXB6
			GALNT3		HRAS
			GAPDH		HSD17B6
			GATA6		HSP90AA1
			GLI3		HSPB1
			GNAQ		IL18
			GPC3		IL15RA
			GREB1		IL1RN
			GSTM2		IL6R
			GSTM3		ITGA4
			H3-3A/H3-3B		KDELR1
			HLTF		KRT20
			HMGA2		LECT2
			HOXB2		LGALS4
			HPGD		LPL
			HPSE		LYVE1
			HS3ST2		MAP1LC3A
			HSPA4		MDM4
			ID4		MECOM
			IDH1		MIR17HG
			IGF2		MMP11
			IGF1R		MTA1
			IGF2BP3		MTAP
			IGFBP3		MTOR
			IL1A		MYCN
			IL4R		NBN
			INHA		NINJ1
			INSM1		NNMT
			IRF4		PDCD4
			ITGA5		PDIA3
			ITGAV		PECAM1
			ITGB6		PEG3
			JAG1		PLG
			JAK2		PPARD
			JPT1		PPARGC1A
			JUN		PROX1
			KCNMA1		PSMD4
			KDM1A		PSMF1
			KDR		PTP4A3
			KIF14		RAD51
			KIF1A		RAF1
			KLF12		RARRES1
			KLK6		ROGDI
			KLK10		RPH3AL
			KPNA2		SELENOF
			KRAS		SERPINC1
			KRT5		SERPIND1
			KRT19		SLC45A3
			L1CAM		SMO
			LAMA5		SND1
			LCP1		SOAT2
			LETMD1		SOD2
			LGALS3		SOX7
			LGALS3BP		STAT3
			MAP2K6		TCF21
			MBP		TF
			MCAM		TGM3
			MCM4		THPO
			MDK		TP53
			MET		UGDH
			MITF		UGT1A1
			MME		WFDC2
			MMP9		WIF1
			MMP14
			MN1
			MSH6
			MSI1
			MSLN
			MTHFR
			MUC4
			MUC16
			MYD88
			NEUROG1
			NGFR
			NKX3-1
			NOTCH1
			NOTCH3
			OSMR
			PAWR
			PCDH11Y
			PCSK1
			PCSK2
			PCSK5
			PCSK9
			PDGFRA
			PDLIM5
			PITPNA
			PKM
			PLA2R1
			PLK1
			POSTN
			PRDX1
			PRKCE
			PRKCH
			PRKCI
			PROM1
			PRSS12
			PSIP1
			PSPH
			PTEN
			PTGS1
			PTGS2
			PTTG1
			RACGAP1
			RARB
			RDX
			RPS24
			RPS4X
			RPS4Y1
			RRM2B
			RUNX1
			S100A9
			SALL4
			SCD5
			SEMA6B
			SEPTIN9
			SET
			SFRP1
			SIAH2
			SLC2A1
			SLC39A14
			SLIT2
			SNCG
			SOCS1
			SOCS3
			SOX2
			SOX11
			SPARCL1
			SPINT2
			SRC
			SST
			STAT1
			STAT6
			STC1
			STRA6
			SYT11
			TAGLN
			TAX1BP3
			TFRC
			TGFB1
			THBS1
			THBS4
			THY1
			TMPRSS4
			TMSB10/TMSB4X
			TNFRSF10A
			TNNT2
			TP63
			TP73
			TPD52
			TPI1
			TPM1
			TRIM29
			TRIM37
			TUBB3
			TYMP
			TYMS
			UBQLN1
			UCHL1
			UPK2
			VEGFD
			VWA2
			YWHAG

## Sheet: PFOSPFOA biomarkers across tiss
Top biomarkers conserved in PFOS and PFOA exposed datasets, across species and tissue type (human liver, mouse liver, human embryonic stem cells, and monkey embryonic stem cells) using Stouffer Integration method
Gene	Cancer Associations
ACLY	Renal	Cervical
ACTA1
ALDH3A2	Endometrial	Renal
ATF4	Liver
CCNA2	Liver	Pancreatic	Renal	Lung
CCR6	Cervical	Lung	Head and neck
PCOLCE	Melanoma	Renal
CRY1	Renal
DUOX1	Cervical
ELOVL2	Breast	Glioma
ESPN	Renal
F5	Liver	Renal
FOXO3	Cervical	Ovarian	Renal
G0S2	Glioma	Pancreatic	Renal
GADD45A	Renal
GRHL2	Breast	Pancreatic
HSD17B11	Pancreatic	Renal
IDI1	Glioma	Renal	Thyroid
INSIG1	Renal	Thyroid
KRT19	Renal	Pancreatic
LAMP3	Pancreatic	Urothelial
LCN2	Lung	Renal
LDLR	Pancreatic
LRRC14B	Breast
MAOB	Glioma	Breast	Renal	Colorectal	Endometrial
MKI67	Liver	Lung	Pancreatic	Renal
NAMPT	Pancreatic	Renal
NEK2	Liver	Lung	Pancreatic	Renal
NDRG1	Breast	Glioma	Lung	Liver	Renal
NUCB2	Glioma	Renal
NR2F1	Renal
PARP14	Pancreatic	Renal
P4HA2	Breast	Liver	Lung	Renal	Cervical
PLCB2	Lung
PTGFR
SDC1	Breast	Pancreatic	Renal
SERPINE1	Stomach	Lung	Head and neck	Glioma	Pancreatic
SESN2	Liver
SRPX	Renal	Glioma	Colorectal
TIMM9	head and neck	Liver	Lung	Renal
TRIB3	Head and neck	Liver	Renal	Urothelial
TSC22D3	Liver
TUBB2A	Renal
UBE2C	Liver	Lung	Pancreatic	Renal

## Sheet: PFOS and PFOA specific biomarke
Lists the top biomarkers identified from PFOS- and PFOA-exposed datasets.
- PFOS: Biomarkers from the two PFOS-exposed datasets (human liver and human embryonic stem cells).
- PFOA: Biomarkers consistently present in at least 4 of the 6 PFOA-exposed datasets.
PFOS Biomarkers	PFOA Biomarkers
COL16A1	Vps26b
PTGFR	Slc25a5
THBS1	Pon2
KCNK1	Canx
AP1M2	Atp8b1
NDRG1	Aldoa
IGFBP3	Stard4
IER3	Sesn2
NRP1	Mdh2
RAB6C	Igfbp3
ID1	Baat
SERPINE1	Fgb
SLC7A11	Slc6a6
SRXN1	Parp14
HCLS1	Abcb11
TM2D2	Cidec
AR	Fgg
TSC22D3	Hook2
TRIM22	Snrnp48
MAOB	Zfp30
C1QC	Sdc4
PCOLCE	Hadh
CHN1	Mfge8
TUBB2B	Cfh
RAP2C	Nampt
TRBC1	Rnf145
DDR2	Scp2
	Acadvl
	Unc5b
	Cebpb
	Eci1
	Fn1
	Dmpk
	Cldn1
	Lhpp
	Nrn1
	Casp8
	Tenm3
	Pex11a
	F830016B08Rik
	S100a11
	Prlr
	Sulf2
	Acox1
	Id1
	Crot
	Tpm1
	Plin2
	P4ha2
	Aldh3a2
	Trib3
	Serpine1
	Tsc22d3
	Hsd17b11
