# Supplementary material for: Uncovering the Tumorigenic Blueprint of PFOS and PFOA Through Multi-Organ Transcriptomic Analysis of Biomarkers, Mechanisms, and Therapeutic Targets
Source: Curr Issues Mol Biol. 2025 Sep 15;47(9):763. doi: 10.3390/cimb47090763 (PMC12468109; doi:10.3390/cimb47090763)
Supplement: Supplementary file 1 [file cimb-47-00763-s001.zip › Excel Table S3-The pathway analysis results from the interaction network analysis and gene set enrichment analy-sis(IPA + GSEA Pathways).xlsx]

## Sheet: GSEA Pathways
ML = mouse liver; HeSC: human embryonic stem cells; HL: human liver; MMeSC: monkey (macca mulata) embryonic stem cells
Pathway Name	NES_PFOAML(0.05)	NES_PFOAML(0.3)	NES_PFOAHeSC	NES_PFOAHL	NES_MMeSC	NES_PFOAML	NES_PFOSHeSC	NES_PFOSHL
African trypanosomiasis	-1.44415	-1.44415	NA	NA	NA	NA	NA	-1.45124
alpha-Linolenic acid metabolism	1.78827	1.78827	NA	NA	NA	NA	NA	NA
Antigen processing and presentation	NA	NA	NA	NA	-1.63824	-1.63824	NA	-1.7163
Arachidonic acid metabolism	1.91141	1.91141	NA	NA	1.84285	1.84285	NA	NA
Autoimmune thyroid disease	NA	NA	NA	-1.46701	NA	NA	NA	-1.85575
beta-Alanine metabolism	1.51017	1.51017	NA	NA	NA	NA	NA	NA
Biosynthesis of amino acids	NA	NA	NA	1.5976	NA	NA	-1.32641	NA
Biosynthesis of unsaturated fatty acids	1.77702	1.77702	NA	NA	1.71309	1.71309	NA	NA
Butanoate metabolism	1.67669	1.67669	NA	1.6613	1.55256	1.55256	NA	NA
cAMP signaling pathway	NA	NA	NA	-1.41516	NA	NA	1.38795	-1.43083
Carbon metabolism	NA	NA	NA	1.70163	NA	NA	-1.37376	NA
Chagas disease	NA	NA	NA	-1.44084	NA	NA	NA	-1.57658
Chemical carcinogenesis - DNA adducts	NA	NA	NA	NA	1.57516	1.57516	NA	NA
Chemical carcinogenesis - reactive oxygen species	1.38723	1.38723	NA	NA	1.4615	1.4615	NA	NA
Chemokine signaling pathway	NA	NA	NA	-1.37067	NA	NA	NA	-1.38132
Cytokine-cytokine receptor interaction	NA	NA	NA	-1.47174	NA	NA	NA	-1.38509
Endocrine and other factor-regulated calcium reabsorption	-1.84127	-1.84127	NA	NA	NA	NA	NA	NA
Ether lipid metabolism	1.72497	1.72497	NA	NA	NA	NA	NA	-1.45928
Fatty acid degradation	1.99931	1.99931	NA	1.90463	2.08856	2.08856	NA	NA
Fatty acid elongation	1.78661	1.78661	NA	NA	1.55575	1.55575	NA	NA
Fatty acid metabolism	1.94416	1.94416	NA	NA	1.52004	1.52004	NA	NA
Glycerolipid metabolism	NA	NA	NA	NA	1.53118	1.53118	NA	NA
Glycerophospholipid metabolism	1.48917	1.48917	NA	NA	NA	NA	NA	NA
Graft-versus-host disease	NA	NA	NA	-1.42123	-1.49225	-1.49225	NA	-1.66283
Hippo signaling pathway	NA	NA	NA	NA	1.38116	1.38116	NA	NA
Inflammatory mediator regulation of TRP channels	1.52615	1.52615	NA	NA	1.83984	1.83984	NA	NA
Linoleic acid metabolism	1.74136	1.74136	NA	NA	1.55175	1.55175	NA	NA
Metabolism of xenobiotics by cytochrome P450	1.52059	1.52059	NA	NA	NA	NA	NA	NA
Natural killer cell mediated cytotoxicity	NA	NA	NA	-1.41462	NA	NA	NA	-1.98648
Oocyte meiosis	NA	NA	NA	NA	1.57143	1.57143	NA	NA
Ovarian steroidogenesis	NA	NA	NA	NA	1.4454	1.4454	NA	NA
Peroxisome	1.65814	1.65814	NA	NA	1.45002	1.45002	NA	NA
PPAR signaling pathway	2.18576	2.18576	NA	2.10537	1.94863	1.94863	NA	NA
Progesterone-mediated oocyte maturation	NA	NA	NA	NA	1.63146	1.63146	NA	NA
Propanoate metabolism	1.69015	1.69015	NA	NA	NA	NA	NA	NA
Protein export	NA	NA	NA	NA	-1.5042	-1.5042	NA	NA
Protein processing in endoplasmic reticulum	NA	NA	NA	NA	-1.75608	-1.75608	NA	NA
Regulation of lipolysis in adipocytes	1.57604	1.57604	NA	NA	1.46776	1.46776	-1.44876	NA
Retinol metabolism	1.66846	1.66846	NA	NA	1.76912	1.76912	NA	NA
Rheumatoid arthritis	NA	NA	NA	-1.41679	NA	NA	NA	-1.66269
Ribosome	NA	NA	NA	1.89027	NA	NA	1.67938	2.06613
Staphylococcus aureus infection	NA	NA	NA	NA	NA	NA	1.58527	-1.68703
Systemic lupus erythematosus	NA	NA	NA	NA	-1.55452	-1.55452	NA	-1.89653
Th1 and Th2 cell differentiation	NA	NA	NA	-1.40028	NA	NA	NA	-1.90402
Thermogenesis	NA	NA	NA	NA	1.30771	1.30771	NA	NA
TNF signaling pathway	NA	NA	NA	NA	NA	NA	-1.2715	-1.48269
Toll-like receptor signaling pathway	NA	NA	NA	-1.43396	NA	NA	NA	-1.50326
Tryptophan metabolism	NA	NA	NA	1.63066	NA	NA	NA	-1.54248
Valine, leucine and isoleucine degradation	1.65503	1.65503	NA	1.91957	NA	NA	NA	NA
Viral protein interaction with cytokine and cytokine receptor	NA	NA	NA	-1.55335	NA	NA	NA	-1.62459
Wnt signaling pathway	-1.29188	-1.29188	NA	NA	NA	NA	NA	NA
Cell cycle	NA	NA	NA	NA	1.38297	1.38297	NA	1.75127
Complement and coagulation cascades	-1.88598	-1.88598	NA	NA	-1.68554	-1.68554	1.41402	-1.60492
Cytoskeleton in muscle cells	1.37562	1.37562	NA	NA	NA	NA	1.59355	NA
ECM-receptor interaction	NA	NA	NA	NA	1.63408	1.63408	1.53955	NA
Ferroptosis	NA	NA	NA	1.74895	NA	NA	NA	1.61023
Pathways in cancer	NA	NA	NA	NA	1.23872	1.23872	NA	NA

## Sheet: IPA NonTumor Pathway Comparison
Top pathways obtained from IPA canonical pathway comparison analysis for nontumor samples
Canonical Pathways	PFOSHL	PFOAHL	PFOAML(0.3)	PFOAML(0.05)	PFOSHeSC	PFOAML	PFOAMMeSC	PFOAHeSC
Eukaryotic Translation Initiation	6.245	4.472	2.121	N/A	8.251	2.324	N/A	2.828
Eukaryotic Translation Elongation	5.831	4.69	2	N/A	9.003	1.89	N/A	2.646
Response of EIF2AK4 (GCN2) to amino acid deficiency	6.245	4.146	2.646	N/A	7.314	2.309	N/A	3.317
Major pathway of rRNA processing in the nucleolus and cytosol	6.008	4.472	3.13	-0.816	7.652	0.655	N/A	2.646
SRP-dependent cotranslational protein targeting to membrane	5.24	4.472	-1.886	N/A	8.292	-2.746	N/A	2.646
Eukaryotic Translation Termination	5.745	4.359	2	N/A	8.333	1.89	N/A	2.646
Nonsense-Mediated Decay (NMD)	5.831	4.359	2.111	-1	7.738	1.265	N/A	2.646
Selenoamino acid metabolism	5.667	4.359	0.535	1	7.888	-0.243	N/A	3
DHCR24 Signaling Pathway	-3.889	-2.646	-3.92	-1.347	1.947	-4.276	N/A	-2
Regulation of Insulin-like Growth Factor (IGF) transport and uptake by IGFBPs	-3.578	-1.414	-4.23	-2.117	2.994	-3.501	N/A	1.134
Post-translational protein phosphorylation	-3.153	-1.134	-4.221	-1.633	2.714	-3.539	N/A	0.816
LXR/RXR Activation	-2.132	-1	-3.893	-2.982	1.964	-4.012	N/A	N/A
Mitotic G2-G2/M phases	3	N/A	4.824	1.342	-4.082	2.38	N/A	0
Pathogen Induced Cytokine Storm Signaling Pathway	-2.137	-3.742	-2.474	2.197	3.109	-0.762	N/A	-0.905
Complement cascade	-2.5	-1.342	-3.9	-1.941	0.707	-4.796	N/A	N/A
Mitochondrial Dysfunction	0.18	-1.604	-6.931	-2	-0.883	-0.863	N/A	-2.646
IL-4 Signaling	-2.353	-2.121	-1.257	3.128	3.349	-0.152	N/A	-2.496
Cell Cycle Checkpoints	2.837	-1	2.213	0.905	-5.498	2.324	N/A	N/A
Extracellular matrix organization	-0.577	-1	-2.746	3	2.994	2.121	N/A	-2.121
Fatty Acid β-oxidation I	0.447	3	4.146	2.121	1.508	2.837	N/A	N/A
Electron transport, ATP synthesis, and heat production by uncoupling proteins	N/A	2.646	6.949	2	1.732	0.728	N/A	N/A
Oxidative Phosphorylation	N/A	2.236	6.928	2	2.496	0.302	N/A	N/A
Regulation of the Epithelial Mesenchymal Transition by Growth Factors Pathway	-1.877	-1.732	-2.535	2.183	1.524	-1.761	N/A	-2.236
Role of Osteoclasts in Rheumatoid Arthritis Signaling Pathway	-0.655	-1.89	-2.661	2.449	2.77	-0.246	N/A	-2.673
T Cell Receptor Signaling	-2.502	-2	-2.117	3.153	-0.302	-1.567	N/A	-1.633
Pancreatic Secretion Signaling Pathway	-2.111	-2.236	-0.566	-3.13	2.251	-1.5	N/A	-1.342
Integrin cell surface interactions	-0.905	-2	-2.982	0.905	2.967	1.177	N/A	-2.121
Wound Healing Signaling Pathway	-1.043	-2.309	-2.722	1.46	2.944	-1.265	N/A	-1
EIF2 Signaling	2.535	1.964	0	-0.333	5.735	-1.569	N/A	-0.333
Deubiquitination	1.279	-2.121	3.159	-1.604	-2.263	1.987	N/A	N/A
Protein Ubiquitination Pathway	2.524	1.89	2.81	-1.877	-2.151	0.843	N/A	N/A
Peroxisomal protein import	-1.667	2.646	4.542	-0.277	0	2.846	N/A	N/A
ICOS-ICOSL Signaling in T Helper Cells	-2.324	N/A	-2.309	2.714	1.46	-1.698	N/A	-1.342
Acetone Degradation I (to Methylglyoxal)	-2.138	2.121	2	1.667	1.134	2.673	N/A	N/A
GP6 Signaling Pathway	-0.277	-2.236	-2.524	0.535	3.647	-0.6	N/A	-1.897
Phagosome Formation	-3.71	-2.53	0	0.295	1.769	1.558	N/A	-1.732
Intrinsic Prothrombin Activation Pathway	-1.342	N/A	-2.887	-2.333	2.714	-2.183	N/A	N/A
Role of Tissue Factor in Cancer	-1.964	-2.887	-3.063	-1.877	-0.57	-0.267	N/A	-0.816
Neuroinflammation Signaling Pathway	-1.569	-2.828	-1.664	3.402	0.356	-1.291	N/A	-0.333
Interleukin-10 signaling	-2.449	-2.646	-1.89	2.449	-1.508	-0.378	N/A	N/A
Hepatic Fibrosis Signaling Pathway	-1.671	-3.153	-0.728	1.915	1	1.565	N/A	-1
Assembly of collagen fibrils and other multimeric structures	0	N/A	-1.941	1.897	3.888	1.147	N/A	-2.121
Collagen degradation	-0.447	N/A	-2.309	2.236	4.352	0	N/A	-1.633
Class A/1 (Rhodopsin-like receptors)	-3.207	-3	-0.16	-0.5	2.449	1.622	N/A	N/A
Insulin Secretion Signaling Pathway	-2	-1	-1.483	-1	1.222	-2.557	N/A	-1.667
Response to elevated platelet cytosolic Ca2+	-1.512	-1.89	-2.214	-0.853	2.188	-1.109	N/A	-1.134
Multiple Sclerosis Signaling Pathway	-3.578	-2.449	-1.257	2.746	0.816	0	N/A	0
Th1 Pathway	-2.673	N/A	-1.414	3.357	-0.365	-2	N/A	-1
Serotonin Receptor Signaling	-2.137	-2.5	0.556	0	2.518	0.756	N/A	-2.333
Synthesis of DNA	3.606	N/A	3.656	0.447	-1.877	1.177	N/A	N/A
Production of Nitric Oxide and Reactive Oxygen Species in Macrophages	-2.524	-1.342	-1.852	0.894	1.604	0.447	N/A	-2
Glycerophospholipid biosynthesis	-1.342	N/A	3.507	2.673	1.768	1.372	N/A	N/A
Regulation of mitotic cell cycle	2.646	N/A	4.082	N/A	-1.606	2.268	N/A	N/A
Cellular Effects of Sildenafil (Viagra)	0.928	-1.732	1.872	1.372	-1.243	-3.087	N/A	0.333
Histone Modification Signaling Pathway	-0.471	N/A	-1.18	-2.828	-3.092	1.633	N/A	1.342
Neutrophil degranulation	-1.443	-0.728	2.108	1.443	4.138	-0.362	N/A	-0.277
Oxytocin in Brain Signaling Pathway	-2.138	-2.449	1.461	-0.243	2.219	0.324	N/A	-1.633
Estrogen Biosynthesis	-1.069	1.89	2.524	1.265	1.414	2.236	N/A	N/A
Signaling by PDGF	-0.447	-2.236	-2.828	1.89	2.744	-0.218	N/A	N/A
XBP1(S) activates chaperone genes	-0.378	1	-2	-1.633	-0.535	-4.707	N/A	N/A
Collagen chain trimerization	N/A	N/A	-1.667	2.236	4.041	0.632	N/A	-1.633
Molecular Mechanisms of Cancer	-2.534	-2.985	-1.511	0.146	1.046	1.25	N/A	-0.688
RHO GTPase cycle	-1.279	-1.414	0.475	-1.18	-0.673	3.5	N/A	-1.604
Antigen Presentation Pathway	-2.121	N/A	-2.53	2.309	0	-3.162	N/A	N/A
Pulmonary Fibrosis Idiopathic Signaling Pathway	-0.18	-2.309	-2.689	0.928	1.432	0.663	N/A	-1.789
Interferon alpha/beta signaling	-0.333	N/A	-4.082	1.414	0	-4.146	N/A	N/A
Gap Junction Signaling	0	-2.333	0	1.4	-0.101	-4.013	N/A	-2.121
Stearate Biosynthesis I (Animals)	-1.667	1.633	2.558	1.134	1.387	1.528	N/A	N/A
Formation of Fibrin Clot (Clotting Cascade)	-1.89	N/A	-2.524	-2.496	0	-2.985	N/A	N/A
Tumor Microenvironment Pathway	-0.943	-3.162	-1.976	1.291	0.492	-0.603	N/A	-1.414
JAK/STAT Signaling	-0.632	-1.89	-0.626	1.732	-0.539	-2.828	N/A	-1.633
Regulation of TP53 Activity through Phosphorylation	2.53	N/A	-1.508	-0.816	-3.674	1.342	N/A	N/A
Superpathway of Cholesterol Biosynthesis	-2.887	1	3	N/A	2.333	-0.632	N/A	N/A
Neutrophil Extracellular Trap Signaling Pathway	-1.732	0.577	6.118	0.333	-0.606	0.465	N/A	0
Collagen biosynthesis and modifying enzymes	0.447	N/A	-1.886	1.414	3.795	0.655	N/A	-1.633
Xenobiotic Metabolism CAR Signaling Pathway	-2.268	-0.535	2.449	2.746	0.544	1.231	N/A	N/A
Glucose metabolism	0.333	1	0.209	2.887	-2.683	-2.646	N/A	N/A
Parkinson's Signaling Pathway	-1.768	-0.302	-3.677	0	0.453	0.911	N/A	2.646
Cholesterol biosynthesis	-3.464	N/A	1.342	N/A	2.53	-2.333	N/A	N/A
Bupropion Degradation	-1.508	1.633	1.941	1.414	0.816	2.309	N/A	N/A
IL-6 Signaling	-0.728	-2.121	-1.961	1.155	-1.521	-1.671	N/A	-0.447
Endocannabinoid Cancer Inhibition Pathway	1.606	1.89	-0.392	1.667	-0.438	1.718	N/A	1.89
Interferon gamma signaling	-1.265	N/A	-3.411	3.051	0.426	-1.414	N/A	N/A
S100 Family Signaling Pathway	-2.722	-2.138	-2.145	-0.272	1.23	-0.163	N/A	-0.894
Metabolism of polyamines	2.646	N/A	3.838	N/A	-1	2.065	N/A	N/A
Cilium Assembly	0.707	N/A	2.333	-0.447	-5.085	0.973	N/A	N/A
Role of JAK1 and JAK3 in γc Cytokine Signaling	-1.342	-1	-1.069	1.134	-0.853	-2.138	N/A	-2
Phase I - Functionalization of compounds	-3.9	1.604	1.859	0.943	0.408	0.801	N/A	N/A
G alpha (i) signalling events	-2.496	-2.828	-0.174	0	2.94	1.061	N/A	N/A
Senescence Pathway	-1.3	-2.84	-0.944	0.894	1.572	-1.565	N/A	-0.333
Huntington's Disease Signaling	-1.387	-1	-1.46	-1.265	2.263	-2.058	N/A	0
MSP-RON Signaling in Macrophages Pathway	1.069	N/A	-1.414	-2.673	1.961	-2.294	N/A	N/A
Mitochondrial protein import	1	N/A	5.516	0.447	0.378	2.065	N/A	N/A
Heparan Sulfate Biosynthesis	-1.342	N/A	-2.324	-1.633	-0.943	-3.128	N/A	N/A
G-Protein Coupled Receptor Signaling	-1.961	-2.53	-1.166	0.169	1.563	1.072	N/A	-0.905
HOTAIR Regulatory Pathway	-1.342	-2	-2.84	-0.577	0.137	-0.343	N/A	-2.121
Cardiac Hypertrophy Signaling	-1.732	-3	-0.152	-1	0.361	-1.05	N/A	-2
Macrophage Classical Activation Signaling Pathway	-0.894	-1.342	-2.2	3.3	0.73	-0.816	N/A	0
Mitotic G1 phase and G1/S transition	2.714	N/A	3.43	N/A	-1.091	2.043	N/A	N/A
Role of NANOG in Mammalian Embryonic Stem Cell Pluripotency	-1.134	-1.342	-1.387	-0.378	0	-3	N/A	-2
Gαq Signaling	-1.508	-2.236	-1.528	-0.905	1.372	-0.343	N/A	-1.342
CREB Signaling in Neurons	-2.357	-1.667	-1.812	-1.183	1.167	0.664	N/A	0.378
Hedgehog 'off' state	1.89	N/A	3.78	0	-1.789	1.706	N/A	N/A
Th2 Pathway	-2.673	-1	-0.5	2.5	0	-1.147	N/A	-1.342
Pancreatic Adenocarcinoma Signaling	-0.775	-2	-2.324	1.265	-1.257	-1.091	N/A	-0.447
HIF1α Signaling	-2.041	-1.414	-2.287	1.279	0.338	-1.414	N/A	-0.333
Response of EIF2AK1 (HRI) to heme deficiency	2.828	N/A	N/A	N/A	-2.887	1.134	N/A	2.236
NRF2-mediated Oxidative Stress Response	1.606	0	0.87	1.414	-2.401	0.557	N/A	2.236
Coronavirus Pathogenesis Pathway	-0.784	-2.138	1.372	1.508	-3.263	0	N/A	0
Amyloid fiber formation	-2.138	-1.342	-1.706	-1.134	0.853	-1.886	N/A	N/A
DNA Replication Pre-Initiation	2.309	N/A	4.158	1	-0.688	0.894	N/A	N/A
Signaling by the B Cell Receptor (BCR)	1.387	-1	3.286	2.236	0.471	0.655	N/A	N/A
Myelination Signaling Pathway	-1.715	-1.732	-1.069	0	1	-1.207	N/A	-2.183
KEAP1-NFE2L2 pathway	1.732	N/A	4.131	N/A	-1.698	1.342	N/A	N/A
PD-1, PD-L1 cancer immunotherapy pathway	2.673	N/A	1.807	-1.698	0.626	2.065	N/A	N/A
IGF-1 Signaling	-2.121	-1.89	0	1	-0.73	-3.128	N/A	N/A
fMLP Signaling in Neutrophils	-1.155	-2	-0.832	0.333	1.915	-1.633	N/A	-1
Breast Cancer Regulation by Stathmin1	-1.347	-1.941	-0.422	-1.859	1.159	1.782	N/A	0.333
Neddylation	2.111	0	2.828	-2.138	0.412	1.342	N/A	N/A
Heparan Sulfate Biosynthesis (Late Stages)	-1.342	N/A	-2.324	-1.633	-0.775	-2.683	N/A	N/A
IL-33 Signaling Pathway	-1.213	-1.633	-1.8	0.302	-1.406	-2.401	N/A	0
Xenobiotic Metabolism AHR Signaling Pathway	-1.5	-1	1.732	2.714	0.73	1.029	N/A	N/A
Cardiac Hypertrophy Signaling (Enhanced)	-1.569	-1.732	-0.976	0.649	2.376	-0.567	N/A	-0.832
ROBO SLIT Signaling Pathway	-0.277	-1	1.528	1.414	-2.064	1.915	N/A	0.447
Nuclear Cytoskeleton Signaling Pathway	-1.291	-1.342	0	-0.632	-3.349	0.14	N/A	-1.89
NIK-->noncanonical NF-kB signaling	2.828	N/A	3.71	N/A	-0.707	1.387	N/A	N/A
Sertoli Cell-Sertoli Cell Junction Signaling	-2.858	-3	0.156	1.147	-0.103	-1.364	N/A	0
TCR signaling	-1.279	N/A	3.413	2.449	-0.258	1.225	N/A	N/A
Arachidonic acid metabolism	-2.496	2	1.897	-0.378	-1.069	0.775	N/A	N/A
EGF Signaling	-2.236	-1.342	-0.832	-1.342	0.408	-1.414	N/A	-1
Granzyme A Signaling	1.342	0	-3.528	-2.236	-0.832	0.632	N/A	N/A
Role of NFAT in Cardiac Hypertrophy	-1.508	-2.121	-1.095	-0.535	0.611	-1.677	N/A	-1
Microautophagy Signaling Pathway	2.333	N/A	3.889	0.447	-0.775	1.095	N/A	N/A
MHC class II antigen presentation	-1.508	N/A	2.183	2.111	-2.333	-0.392	N/A	N/A
Integrin Signaling	-1.732	-2.714	0.667	0.775	0.593	-0.137	N/A	-1.89
Dendritic Cell Maturation	-2.357	N/A	-1.3	3.71	-0.283	-0.48	N/A	-0.378
Mouse Embryonic Stem Cell Pluripotency	-0.905	-2	-1.225	-0.277	-1.671	-1.512	N/A	0.905
Fc epsilon receptor (FCERI) signaling	0.905	-1	3.124	2	-0.218	1.225	N/A	N/A
RAC Signaling	-0.707	-2	-1.5	0.632	-1.029	-2.6	N/A	N/A
Semaphorin Neuronal Repulsive Signaling Pathway	1.155	0	2.711	-0.775	2.177	0.928	N/A	0.707
Signaling by NOTCH4	1.155	-1	4.082	N/A	-1	1.213	N/A	N/A
Regulation of Apoptosis	2.646	N/A	4.025	N/A	0.378	1.387	N/A	N/A
IL-2 Signaling	-1.342	-1.342	-1.265	0.816	-0.775	-2.887	N/A	N/A
Nicotine Degradation II	-1.886	0	1.961	0.728	1.667	2.117	N/A	N/A
Regulation of beta-cell development	-2	N/A	-2.449	-2.236	0	-1.667	N/A	N/A
Insulin Receptor Signaling	-0.707	-1.89	-0.218	-1.265	-1.938	-0.973	N/A	-1.342
Estrogen Receptor Signaling	-2.132	-1.732	0.762	-0.192	1.716	-0.53	N/A	-1.265
ABC-family proteins mediated transport	2.84	N/A	2.722	1	0.426	1.333	N/A	N/A
Role of Hypercytokinemia/hyperchemokinemia in the Pathogenesis of Influenza	0.707	-1.342	-2.183	2	-0.577	-1.5	N/A	N/A
Hedgehog 'on' state	2.828	N/A	2.858	-1	-0.728	0.894	N/A	N/A
Actin Cytoskeleton Signaling	-1.414	-1.897	-0.522	0	-0.882	-2.16	N/A	-1.414
RAR Activation	1	-1.732	-0.453	-0.73	1.768	-1.765	N/A	0.832
Signaling by MET	-0.333	-1.414	-1.342	1.342	2	-0.2	N/A	-1.633
The citric acid (TCA) cycle and respiratory electron transport	-1.414	N/A	3.674	1	-0.688	1.46	N/A	N/A
ATF4 activates genes in response to endoplasmic reticulum stress	1.89	-0.447	0.378	1	-1.508	1	N/A	2
Mitotic Prometaphase	0.333	N/A	1.183	0	-5.986	0.714	N/A	N/A
FLT3 Signaling in Hematopoietic Progenitor Cells	-1.134	-1.342	-1.291	-0.447	-0.378	-1.964	N/A	-1.633
Non-Small Cell Lung Cancer Signaling	-1.414	-2.449	-1.265	-1.414	0.229	-1.414	N/A	N/A
Reelin Signaling in Neurons	-2.309	-2.236	-0.392	0.447	-2.214	0.577	N/A	N/A
PTEN Regulation	2.887	N/A	3.307	0	-0.728	1.225	N/A	N/A
Mitotic Metaphase and Anaphase	1.414	N/A	2.949	0	-3.775	0	N/A	N/A
Cellular response to hypoxia	2.333	N/A	4.379	N/A	0.277	1.147	N/A	N/A
CNTF Signaling	-1.342	-2	-1.387	-0.816	-0.447	-2.138	N/A	N/A
Crosstalk between Dendritic Cells and Natural Killer Cells	-2.714	N/A	-0.632	2.449	1.667	0.632	N/A	N/A
Fatty acyl-CoA biosynthesis	-1.342	1	3.162	N/A	1.897	0.632	N/A	N/A
ILK Signaling	-2.132	-2.53	0	0.832	0.717	0.302	N/A	-1.508
CTLA4 Signaling in Cytotoxic T Lymphocytes	2.6	1.342	2.401	-1.043	0.457	0.164	N/A	N/A
Mitochondrial translation	2.236	N/A	5.292	N/A	0	-0.471	N/A	N/A
Apoptosis Signaling	0.302	1.342	2.683	0.905	1.091	1.671	N/A	N/A
Ethanol Degradation II	-1.414	0	3.207	1	0.632	1.732	N/A	N/A
Endocannabinoid Developing Neuron Pathway	-0.707	-2.236	-1.342	0.333	-1.976	-1.347	N/A	N/A
SAPK/JNK Signaling	-2.53	-2.333	0.302	0	0.898	-1.877	N/A	N/A
GM-CSF Signaling	-0.816	-1.633	-2.138	0.447	-0.218	-2.673	N/A	N/A
FGF Signaling	-1.667	-1.633	-1.886	0.447	-1.061	-1.225	N/A	0
CD28 Signaling in T Helper Cells	-1.941	N/A	-1.5	0.447	1.732	-1.279	N/A	-1
Sleep NREM Signaling Pathway	-2	N/A	0.218	0.707	2.058	2.887	N/A	N/A
NF-κB Signaling	-1.886	-1.633	-2.043	0.535	-0.137	-0.632	N/A	-1
Pyridoxal 5'-phosphate Salvage Pathway	1.342	N/A	0.535	1.89	-1.528	2.524	N/A	N/A
Ephrin Receptor Signaling	-1.414	-2.53	-1.225	0.277	0.152	-2.197	N/A	N/A
Costimulation by the CD28 family	-3.051	-1	-0.302	2.646	0.243	0.535	N/A	N/A
Role of Macrophages, Fibroblasts and Endothelial Cells in Rheumatoid Arthritis	-0.378	-1.265	-2.023	1.512	1.732	-0.602	N/A	0.258
Xenobiotic Metabolism General Signaling Pathway	-1.291	-2.646	-0.169	0.688	1.938	1.021	N/A	0
Ribonucleotide Reductase Signaling Pathway	-1.706	-2.333	-1.48	-0.277	0.128	-0.687	N/A	-1.134
Kinesins	0.447	N/A	2.236	N/A	-3.78	1.265	N/A	N/A
COPI-mediated anterograde transport	0.378	0.447	0.728	0.816	-0.816	-4.523	N/A	N/A
Role of Chondrocytes in Rheumatoid Arthritis Signaling Pathway	-0.943	-1.89	-1.461	1.414	0.714	-0.649	N/A	-0.632
Synaptogenesis Signaling Pathway	-1.414	-1.414	-1.361	0.277	0.792	-1.812	N/A	-0.632
Acute Phase Response Signaling	-1.279	-1.604	-1.414	0.816	-1.151	-0.949	N/A	0.447
Semaphorin interactions	-0.707	-1	0.832	1.155	0.577	1.387	N/A	-2
PPARα/RXRα Activation	-1.147	1.667	1.64	1.291	0.762	1.131	N/A	N/A
Cell Cycle Control of Chromosomal Replication	2.236	N/A	0.905	0.447	-2.357	1.667	N/A	N/A
Mitochondrial Fatty Acid Beta-Oxidation	-1.633	N/A	3.464	N/A	0	2.496	N/A	N/A
Signaling by Rho Family GTPases	-1.387	-1.342	-0.493	1.265	-0.447	-1.313	N/A	-1.342
RHO GTPases Activate Formins	0.333	N/A	0.426	1.633	-4.025	0.169	N/A	-1
Prostate Cancer Signaling	-1.291	-1.633	0	-0.632	-1.667	0.343	N/A	-2
Renal Cell Carcinoma Signaling	-1.342	-2.236	-0.905	0.447	1.091	-1.508	N/A	N/A
IL-3 Signaling	-0.816	-1.342	-1	0	0.577	-1.342	N/A	-2.449
Salvage Pathways of Pyrimidine Ribonucleotides	1.89	N/A	0.688	1.414	-1.633	1.89	N/A	N/A
Hematoma Resolution Signaling Pathway	2.041	1.134	3.15	0.408	-0.258	-0.13	N/A	0.378
Interleukin-4 and Interleukin-13 signaling	-0.447	-1.265	-0.655	1.508	1.571	-0.784	N/A	-1.265
Estrogen-Dependent Breast Cancer Signaling	-1	-2	-1.387	-0.378	0.229	-2.5	N/A	N/A
Intra-Golgi and retrograde Golgi-to-ER traffic	0.707	0	1.512	-0.277	-1.987	-3.01	N/A	N/A
Regulation of lipid metabolism by PPARalpha	-0.471	1.941	0.73	1.667	-0.186	2.496	N/A	N/A
CGAS-STING Signaling Pathway	0.333	-2	-1	2.53	0.73	-0.894	N/A	N/A
Signaling by ROBO receptors	2.111	-1	3	0	1.372	0	N/A	N/A
Activation of gene expression by SREBF (SREBP)	-3	N/A	0.632	N/A	2.324	-1.508	N/A	N/A
RHOA Signaling	-0.816	-1.633	-0.728	1.414	-0.729	-2.132	N/A	N/A
MSP-RON Signaling in Cancer Cells Pathway	0.728	-2.236	-0.816	-1.265	1.206	-1.183	N/A	0
Integrin signaling	-2	-1.89	-1.414	-0.447	0.378	-1.265	N/A	N/A
S Phase	2.138	N/A	3.657	0	-1	0.557	N/A	N/A
Smooth Muscle Contraction	-0.816	-1.342	1	N/A	1.886	0.302	N/A	-2
Xenobiotic Metabolism PXR Signaling Pathway	-2.746	0.832	2.06	1.569	-0.132	0	N/A	N/A
G alpha (12/13) signalling events	-1.633	-2.236	-0.229	-1.633	-0.186	1.4	N/A	N/A
NF-κB Activation by Viruses	-1.265	N/A	-1.807	0	-0.853	-1.387	N/A	-2
Glyoxylate metabolism and glycine degradation	-2.449	N/A	1.941	N/A	2	-0.905	N/A	N/A
Interleukin-1 family signaling	1.387	N/A	2.611	0	-2.117	1.177	N/A	N/A
HGF Signaling	-1.633	-2	-0.655	0.378	0.617	0	N/A	-2
SPINK1 General Cancer Pathway	-1.633	-2.236	-0.905	0	0	-2.496	N/A	N/A
RAF/MAP kinase cascade	-0.408	-1.941	1.511	1.528	-0.728	1.152	N/A	0
Macrophage Alternative Activation Signaling Pathway	-1	-1.342	0.73	2.353	0.98	-0.152	N/A	-0.707
G Beta Gamma Signaling	-1.633	-1.633	0.688	0.577	1.257	-1.46	N/A	N/A
Acute Myeloid Leukemia Signaling	-0.632	-2.236	-1	-0.378	-1.706	-1.279	N/A	N/A
NFE2L2 regulating anti-oxidant/detoxification enzymes	2.828	N/A	0.816	N/A	-3.162	0.378	N/A	N/A
Induction of Apoptosis by HIV1	-0.535	0	2	3	-0.5	1.147	N/A	N/A
Colorectal Cancer Metastasis Signaling	-1.147	-2.646	-0.781	0.243	1.039	-0.687	N/A	-0.632
Glioblastoma Multiforme Signaling	-1.155	-2.121	0	-1.387	1.457	0.302	N/A	-0.707
Noradrenaline and Adrenaline Degradation	-2.53	-0.447	2.309	1	0	0.832	N/A	N/A
Coagulation System	-1.134	-1	-1.043	-1.807	-0.905	-1.225	N/A	N/A
Oncostatin M Signaling	N/A	0	-1.387	1.342	-1.667	-2.714	N/A	N/A
Autism Signaling Pathway	-2.065	-1.897	-0.429	1.091	0.422	-0.896	N/A	-0.302
TP53 Regulates Metabolic Genes	0.577	0	3.53	N/A	-1.961	-0.209	N/A	0.816
PIP3 activates AKT signaling	-1.886	-1.414	-0.816	1.155	-0.149	-0.649	N/A	1
Cristae formation	N/A	N/A	4.359	N/A	0.707	2	N/A	N/A
Transcriptional Regulatory Network in Embryonic Stem Cells	-0.832	-1.633	-1.177	-0.258	-0.577	-0.781	N/A	-1.807
HMGB1 Signaling	-1.265	-2.449	-0.218	1.732	-1.151	0.229	N/A	0
Opioid Signaling Pathway	-0.535	-2.236	-0.845	0.471	0.788	-1.342	N/A	-0.816
Hereditary Breast Cancer Signaling	-0.728	-2.121	-1.291	0	1.121	-0.949	N/A	-0.816
Role of Osteoblasts in Rheumatoid Arthritis Signaling Pathway	-0.535	-0.447	-2	1.265	0.351	-1.64	N/A	-0.775
Glioma Signaling	-1.633	-1.633	-1.291	0	1.219	-1.225	N/A	N/A
TR/RXR Activation	-0.5	-2.449	-1.225	0.775	0.447	-1.151	N/A	0.447
HER-2 Signaling in Breast Cancer	-0.392	-2.333	-2.214	-0.832	-0.126	0.277	N/A	-0.816
Signaling by ALK	-1.342	-1.342	0.816	2	1.155	0.333	N/A	N/A
TP53 Regulates Transcription of Cell Death Genes	1.342	N/A	1	2	-1.414	1.213	N/A	N/A
CXCR4 Signaling	-1.89	-2.828	0	0.302	0.555	0.365	N/A	-1
IL-9 Signaling	-1.89	N/A	-0.378	1.633	-1.387	-1.633	N/A	N/A
C-type lectin receptors (CLRs)	0.535	N/A	3.651	1	0	1.732	N/A	N/A
PAK Signaling	-0.378	-0.447	-0.229	1.897	0.686	-1.043	N/A	-2.236
Atherosclerosis Signaling	-2.84	N/A	0.169	1.069	2.191	-0.169	N/A	-0.447
Immunoregulatory interactions between a Lymphoid and a non-Lymphoid cell	-2.53	N/A	-0.535	1.941	0.426	0.447	N/A	-1
Elastic fibre formation	N/A	N/A	-1.667	2	2.191	0	N/A	-1
Superpathway of Methionine Degradation	1.342	N/A	1.508	N/A	-1.508	-2.496	N/A	N/A
Syndecan interactions	-0.378	N/A	-2.121	1	0.894	0	N/A	-2.449
Apelin Cardiomyocyte Signaling Pathway	-2.449	-1.342	0.229	-0.333	-0.649	0.784	N/A	-1
Necroptosis Signaling Pathway	0.258	1.342	1.732	1.213	1.622	-0.617	N/A	N/A
Degradation of the extracellular matrix	-0.905	N/A	-2.138	-0.447	3.286	0	N/A	N/A
Signaling by VEGF	-1.155	-1.89	0.243	-0.447	0.146	1.89	N/A	1
Retinoid metabolism and transport	-1.265	N/A	-2.357	-0.816	0.243	-2.065	N/A	N/A
Neurotrophin/TRK Signaling	-0.816	-1.342	-1.291	0	0.408	-1.886	N/A	-1
Calcium Signaling	-1	N/A	-0.894	0.378	2.592	-1.877	N/A	0
eNOS Signaling	-1.069	-1	-1.177	-0.577	2.534	-0.378	N/A	0
Orexin Signaling Pathway	-1.886	-2.646	0.822	0	0.697	0.674	N/A	0
IL-13 Signaling Pathway	-1.265	-1.342	-0.471	-0.333	1.095	-0.218	N/A	-2
p53 Signaling	0.577	1.633	0.302	0.707	-2.137	0	N/A	1.342
FXR/RXR Activation	0.354	0.905	2.188	0.426	1.234	1.588	N/A	0
Systemic Lupus Erythematosus in T Cell Signaling Pathway	-3.13	0	-0.309	1.8	-0.508	-0.566	N/A	-0.378
Eicosanoid Signaling	-0.688	-2.646	1.443	-0.218	0.75	0.119	N/A	-0.816
ERB2-ERBB3 Signaling	-1	-1.633	-1.387	0.816	-0.943	-0.894	N/A	N/A
Natural Killer Cell Signaling	-0.728	-1.89	1.372	0.894	0.132	-0.309	N/A	-1.342
IL-17 Signaling	-0.5	-1.897	-1.569	1.387	1.093	-0.218	N/A	0
Chronic Myeloid Leukemia Signaling	0.378	-2.309	-1.214	-0.688	-1.307	0.447	N/A	-0.302
Binding and Uptake of Ligands by Scavenger Receptors	-1.732	N/A	-2.065	-1	1.606	-0.218	N/A	N/A
ISG15 antiviral mechanism	1.633	1	-0.577	N/A	-3.13	-0.243	N/A	N/A
Adrenomedullin signaling pathway	-0.5	-2.333	-0.898	-0.243	-0.391	-1.769	N/A	-0.447
MYC Mediated Apoptosis Signaling	0.302	N/A	2.309	2.449	-1.069	0.447	N/A	N/A
Signaling by Retinoic Acid	-1.633	N/A	2.5	N/A	1.941	-0.471	N/A	N/A
Prolactin Signaling	-1.134	-1.342	-1.147	0.333	0.365	-2.183	N/A	N/A
IL-27 Signaling Pathway	-1.667	N/A	0.447	1.941	1.441	0	N/A	-1
Nicotine Degradation III	-1.604	0.707	1.279	0	1.414	1.46	N/A	N/A
Activation of the pre-replicative complex	2	N/A	1.633	N/A	-2.828	0	N/A	N/A
Superpathway of Citrulline Metabolism	N/A	N/A	-2.236	N/A	-1.89	-2.333	N/A	N/A
IL-10 Signaling	2.132	0	0.174	-1.414	-0.149	-0.949	N/A	1.633
Cachexia Signaling Pathway	1.043	-1	0.843	-0.333	1.411	-0.914	N/A	0.905
Platelet homeostasis	-1.89	-2	0	0.447	1.333	-0.775	N/A	N/A
Airway Pathology in Chronic Obstructive Pulmonary Disease	-1.342	N/A	-2.646	N/A	N/A	-2.449	N/A	N/A
CD40 Signaling	-1.667	N/A	-1.387	1.342	-1.46	-0.577	N/A	N/A
Adipogenesis pathway	-1.213	0.816	-0.73	0.943	-0.98	-1.372	N/A	-0.378
Transcriptional regulation by RUNX1	1.941	N/A	1.976	-1.134	0.522	0.853	N/A	N/A
Nitric Oxide Signaling in the Cardiovascular System	-0.632	-0.447	-1.698	-1.265	1.298	-0.626	N/A	0.447
PDGF Signaling	0	-0.816	-1.606	1.134	1.616	-1.225	N/A	0
Cell surface interactions at the vascular wall	-0.258	-1.89	-1.512	1.508	-0.944	0	N/A	-0.277
Glutathione-mediated Detoxification	N/A	N/A	1.508	1.265	2.828	0.775	N/A	N/A
Ferroptosis Signaling Pathway	-0.943	-0.816	-0.186	2.111	0.555	-1.372	N/A	0.378
Gamma carboxylation, hypusine formation and arylsulfatase activation	-1.633	N/A	-2.111	N/A	0.302	-2.309	N/A	N/A
Oxytocin Signaling Pathway	-0.655	-2.496	1.313	0.626	0.632	0.246	N/A	-0.378
Mitochondrial L-carnitine Shuttle Pathway	N/A	N/A	3	N/A	1	2.333	N/A	N/A
WNT/β-catenin Signaling	1.667	1	-1.4	-0.905	0.816	0.539	N/A	0
Hedgehog ligand biogenesis	2.646	N/A	1.961	N/A	1	-0.688	N/A	N/A
Glycosaminoglycan metabolism	-0.447	N/A	-2.294	-0.378	2.03	-1.134	N/A	N/A
Renin-Angiotensin Signaling	-1.134	-1.633	-0.218	1.155	0.507	-1.633	N/A	0
Fcγ Receptor-mediated Phagocytosis in Macrophages and Monocytes	N/A	-2	0.535	1.265	2.058	-0.408	N/A	N/A
Interferon Signaling	-0.816	N/A	-2.673	N/A	-0.632	-2.111	N/A	N/A
Regulation of RUNX2 expression and activity	1.667	N/A	3.266	N/A	-1.291	0	N/A	N/A
Peroxisomal lipid metabolism	-1.342	N/A	2.309	0.707	-0.447	1.414	N/A	N/A
Beta-catenin independent WNT signaling	0.333	-1.342	-0.333	0	1.581	-1.279	N/A	1.342
GNRH Signaling	-0.707	-2	-0.557	-0.577	1.54	-0.822	N/A	N/A
Regulation of TLR by endogenous ligand	-1	N/A	-0.333	-1.342	1.633	-1.89	N/A	N/A
Virus Entry via Endocytic Pathways	0	-1.342	0.277	1	-0.156	-1.789	N/A	-1.633
Transcriptional regulation by RUNX3	2.496	N/A	2.746	N/A	0.218	0.73	N/A	N/A
Cyclins and Cell Cycle Regulation	1.633	N/A	0.5	-2.236	-0.728	1.091	N/A	N/A
Superpathway of Melatonin Degradation	-2.183	1.265	0.392	0.258	0.905	1.177	N/A	N/A
Dilated Cardiomyopathy Signaling Pathway	1	N/A	-1.964	-1	-0.316	-1.877	N/A	N/A
Superpathway of Inositol Phosphate Compounds	-1.633	N/A	1.061	0.905	-0.896	0.662	N/A	-1
cAMP-mediated signaling	-1.633	N/A	-0.343	0.277	2.142	0.412	N/A	-1.342
Leukocyte Extravasation Signaling	-1.134	-1.633	0	0.905	-0.762	-1	N/A	-0.707
NCAM signaling for neurite out-growth	N/A	N/A	-1.807	1.414	2.646	0.258	N/A	N/A
WNT/SHH Axonal Guidance Signaling Pathway	-1.667	N/A	0	-0.905	-0.263	1.347	N/A	-1.941
ID1 Signaling Pathway	0	-2.111	-1.859	-1.043	-0.11	-0.662	N/A	-0.333
Signaling by PTK6	-0.707	-2.121	0	1	1.789	0.5	N/A	N/A
Glutathione Redox Reactions I	1	N/A	2.121	1	1.414	0.577	N/A	N/A
Signaling by ERBB4	-0.707	-0.816	-1.414	N/A	1.279	-1.886	N/A	N/A
Apelin Endothelial Signaling Pathway	-1.667	-2.236	0.209	0.905	-0.457	0.6	N/A	N/A
IL-17A Signaling in Fibroblasts	-0.535	-2.121	0	2.111	1.061	0.229	N/A	0
GDNF Family Ligand-Receptor Interactions	-1.342	-1.342	-0.277	0	0.894	-2.183	N/A	N/A
Complement System	-1.897	-1	-0.707	0.333	0.816	-1.265	N/A	N/A
Cellular response to heat stress	1.732	N/A	2.357	-0.378	-0.853	0.688	N/A	N/A
tRNA Charging	2	N/A	1.342	N/A	-2.357	-0.302	N/A	N/A
TCF dependent signaling in response to WNT	0.243	-1.633	1.109	-0.333	-0.866	-0.156	N/A	1.633
Growth Hormone Signaling	-2.333	-0.447	-1	0	0.898	-1.291	N/A	N/A
B-WICH complex positively regulates rRNA expression	-2.236	N/A	1.134	N/A	-0.707	1.89	N/A	N/A
Sirtuin Signaling Pathway	-0.392	1.155	-1.692	0	0.391	1.068	N/A	1.265
Endometrial Cancer Signaling	0	-2	-1.897	0	0.258	-1.807	N/A	N/A
Phosphatidylglycerol Biosynthesis II (Non-plastidic)	N/A	N/A	2.714	N/A	1.897	1.342	N/A	N/A
D-myo-inositol-5-phosphate Metabolism	-1	N/A	1.569	1	-1.64	0.729	N/A	N/A
DAP12 interactions	-1.633	-1	-1.667	N/A	0	-1.633	N/A	N/A
Mitophagy	1	N/A	2.53	0	1.134	1.265	N/A	N/A
Extra-nuclear estrogen signaling	-2.887	-1.89	-0.302	N/A	0.378	-0.471	N/A	N/A
Pulmonary Healing Signaling Pathway	-0.943	-1.633	-0.845	-1.291	-0.226	0.283	N/A	0.707
VEGF Signaling	0	-2.121	-0.535	-0.816	-0.539	-1.46	N/A	-0.447
Glutaryl-CoA Degradation	0	2	2.646	N/A	N/A	1.265	N/A	N/A
Urea cycle	N/A	N/A	-2.236	N/A	-1	-2.646	N/A	N/A
MIF-mediated Glucocorticoid Regulation	-0.816	N/A	2.111	1	-1.134	0.816	N/A	N/A
TNF signaling	0.816	N/A	-0.258	1.633	2	-1.147	N/A	N/A
Pre-NOTCH Expression and Processing	-2.449	N/A	1.265	0.447	-1	-0.632	N/A	N/A
Toll-like Receptor Cascades	-1	N/A	2.449	N/A	1.342	1	N/A	N/A
ESR-mediated signaling	-1	0	-1.46	-2	1.095	0.218	N/A	N/A
Thyroid Hormone Metabolism II (via Conjugation and/or Degradation)	-1	N/A	-1.732	-1.134	1	-0.905	N/A	N/A
SNARE Signaling Pathway	0	N/A	0.408	1.89	1.183	-2.268	N/A	N/A
DNA Methylation and Transcriptional Repression Signaling	1.89	N/A	1.291	0	0.688	1.877	N/A	N/A
MyD88:MAL(TIRAP) cascade initiated on plasma membrane	0.378	N/A	-1.897	N/A	1.732	-1.732	N/A	N/A
WNK Renal Signaling Pathway	-2.646	-2	0	0.447	0.174	-0.471	N/A	N/A
PTEN Signaling	1.213	1.414	1.134	0.577	0.156	1.234	N/A	N/A
Paxillin Signaling	-1	-2.236	0.5	0.447	-0.343	-0.2	N/A	-1
Role of JAK2 in Hormone-like Cytokine Signaling	0.333	0	-0.728	-1.134	-1.528	-2	N/A	N/A
ISGylation Signaling Pathway	0.333	1.633	-2.041	1.134	0.557	0	N/A	N/A
NER (Nucleotide Excision Repair, Enhanced Pathway)	2.449	N/A	-0.577	0.447	-0.832	-1.387	N/A	N/A
Activin Inhibin Signaling Pathway	-1.4	-1.667	-0.973	0.943	-0.367	0	N/A	-0.333
NR1H2 and NR1H3-mediated signaling	-1	N/A	1.667	2	0.535	-0.471	N/A	N/A
IL-8 Signaling	-0.577	-2.828	0	1.147	0	1.121	N/A	0
Ethanol Degradation IV	-0.816	N/A	2.714	N/A	0	2.121	N/A	N/A
O-linked glycosylation	N/A	N/A	-0.447	-1.342	2.496	1.347	N/A	N/A
ATF6 (ATF6-alpha) activates chaperone genes	0.447	N/A	-2	N/A	0.707	-2.449	N/A	N/A
Coronavirus Replication Pathway	1	N/A	1.265	0.447	-1.387	-1.5	N/A	N/A
Acetylcholine Receptor Signaling Pathway	-1.604	-0.447	-0.539	-0.243	1.833	-0.926	N/A	0
Sphingosine-1-phosphate Signaling	-2.236	-1	-1.225	0	0.603	0.522	N/A	N/A
NOD1/2 Signaling Pathway	1.069	-1	-1.029	0.577	1.372	-0.539	N/A	N/A
Protein folding	0.302	N/A	2.236	-0.816	-1.134	-1.091	N/A	N/A
L1CAM interactions	0.378	N/A	1.225	-0.816	-0.962	0.18	N/A	-2
P2Y Purinergic Receptor Signaling Pathway	-0.333	-2	-0.626	-0.577	0.16	-1.859	N/A	N/A
Death Receptor Signaling	-0.535	-1.89	0	2.121	-0.816	-0.192	N/A	N/A
BER (Base Excision Repair) Pathway	2.236	N/A	-1.897	N/A	-0.707	-0.707	N/A	N/A
Endothelin-1 Signaling	-0.333	-1.633	0.762	0.471	0.384	0.962	N/A	-1
Osteoarthritis Pathway	-0.728	-1.89	-0.926	1.213	-0.64	0.13	N/A	0
Melatonin Degradation I	-1.807	1	0.408	0	1.265	1.043	N/A	N/A
Antioxidant Action of Vitamin C	0.816	N/A	-1.4	-1.414	0.218	-1.671	N/A	N/A
Telomerase Signaling	0	-0.378	-1.291	-1.265	1.8	-0.784	N/A	N/A
Docosahexaenoic Acid (DHA) Signaling	-1.043	-0.333	0.944	-0.816	1.667	0.329	N/A	-0.378
PI3K/AKT Signaling	2	0	-0.557	-0.302	-1.48	0.343	N/A	-0.816
HDR through Homologous Recombination (HRR) or Single Strand Annealing (SSA)	0.905	N/A	-1.291	N/A	-1.886	1.414	N/A	N/A
NAFLD Signaling Pathway	0.577	0	0.152	1.964	0.246	-1.213	N/A	1.342
TNFR2 non-canonical NF-kB pathway	1.667	N/A	2.711	N/A	0.333	0.775	N/A	N/A
IL-12 Signaling and Production in Macrophages	1.347	1	0.617	0.408	0	0.98	N/A	1.134
Interconversion of nucleotide di- and triphosphates	1.633	N/A	2.449	N/A	-0.378	1	N/A	N/A
γ-linolenate Biosynthesis II (Animals)	N/A	N/A	2.828	N/A	0.707	1.89	N/A	N/A
Factors Promoting Cardiogenesis in Vertebrates	0.447	N/A	0.962	-1.89	0.272	0.845	N/A	1
MAPK6/MAPK4 signaling	-1	N/A	2.121	N/A	1.387	-0.905	N/A	N/A
Thrombin Signaling	-1.508	-2.121	0	-1.069	0.267	0.447	N/A	N/A
Role of MAPK Signaling in Inhibiting the Pathogenesis of Influenza	0	N/A	1.789	1.342	-0.655	1.606	N/A	N/A
PEDF Signaling	0.302	-0.816	-0.775	1.265	-1.606	-0.626	N/A	N/A
Cell junction organization	0.333	N/A	-1.069	0.447	2.082	0.192	N/A	-1.265
Chemokine Signaling	N/A	-2.236	-0.832	0.816	0.816	-0.688	N/A	N/A
mTOR Signaling	0.905	-1	0.186	0	1.677	1.616	N/A	N/A
PFKFB4 Signaling Pathway	0.447	N/A	-1.155	1.342	-0.535	-1.886	N/A	N/A
Glutaminergic Receptor Signaling Pathway (Enhanced)	-0.943	-0.447	0.263	0.577	1.493	-0.224	N/A	-1.414
COPII-mediated vesicle transport	N/A	N/A	-0.229	0.447	-1	-3.683	N/A	N/A
Cysteine Biosynthesis III (mammalia)	N/A	N/A	2.121	N/A	-1.89	-1.342	N/A	N/A
Triacylglycerol Biosynthesis	N/A	N/A	1.886	1.633	1.291	0.535	N/A	N/A
CDP-diacylglycerol Biosynthesis I	N/A	N/A	2.333	N/A	1.667	1.342	N/A	N/A
Netrin Signaling	0	-0.378	-0.756	0	0.802	-2.058	N/A	-1.342
Fc Epsilon RI Signaling	-1.342	-2	0.655	0.333	-0.365	-0.626	N/A	N/A
Phenylalanine Degradation IV (Mammalian, via Side Chain)	0	2	1.342	N/A	-1.633	0.333	N/A	N/A
Glioma Invasiveness Signaling	-0.378	-1	-1.069	-0.447	-0.408	-1	N/A	-1
PPAR Signaling	0.333	-0.447	1.706	-0.577	0.192	2.043	N/A	N/A
Mitotic Prophase	N/A	N/A	0.905	2	-2.2	-0.186	N/A	N/A
Sertoli Cell-Germ Cell Junction Signaling Pathway (Enhanced)	-0.626	-0.378	-0.469	0.688	0.436	-0.788	N/A	-1.897
LPS/IL-1 Mediated Inhibition of RXR Function	0	-0.302	-1.095	-1.789	-0.426	-1.667	N/A	N/A
Folate Signaling Pathway	0.577	N/A	-1.732	0	-1.043	-0.894	N/A	1
Processing of SMDT1	N/A	N/A	3	N/A	N/A	2.236	N/A	N/A
Protein methylation	1	N/A	2	N/A	2.236	N/A	N/A	N/A
Ketogenesis	-1.633	N/A	2.449	N/A	N/A	1.134	N/A	N/A
3-phosphoinositide Degradation	-1	N/A	1.671	1	-1.067	0.447	N/A	N/A
Triglyceride metabolism	N/A	N/A	3.207	N/A	-0.816	1.155	N/A	N/A
Ceramide Signaling	0.707	0	0.229	0.832	-1.225	-2.183	N/A	N/A
Tryptophan Degradation X (Mammalian, via Tryptamine)	-1	N/A	2.121	N/A	-1.342	0.707	N/A	N/A
D-myo-inositol (3,4,5,6)-tetrakisphosphate Biosynthesis	-1	N/A	1.225	1	-1.622	0.309	N/A	N/A
D-myo-inositol (1,4,5,6)-Tetrakisphosphate Biosynthesis	-1	N/A	1.225	1	-1.622	0.309	N/A	N/A
Role of BRCA1 in DNA Damage Response	N/A	N/A	-1.414	N/A	-2.138	1.604	N/A	N/A
Effects of PIP2 hydrolysis	N/A	N/A	2	1	1.155	1	N/A	N/A
Role of JAK family kinases in IL-6-type Cytokine Signaling	0	N/A	-2.449	-1.508	0.378	-0.816	N/A	N/A
CDX Gastrointestinal Cancer Signaling Pathway	0	2	0.784	-0.5	0	-1.151	N/A	0.707
MIF Regulation of Innate Immunity	-1.134	N/A	1.941	0.447	-0.905	0.707	N/A	N/A
Toll Like Receptor 3 (TLR3) Cascade	2	N/A	-1.134	N/A	0.707	-1.291	N/A	N/A
Role of PKR in Interferon Induction and Antiviral Response	-0.5	N/A	-1.581	2.53	-0.343	0.174	N/A	N/A
GPER1 signaling	-2	-1	0.707	N/A	0.5	-0.905	N/A	N/A
3-phosphoinositide Biosynthesis	-1.633	N/A	1.134	0.905	-1.286	-0.146	N/A	N/A
Thrombopoietin Signaling	-0.447	-1	-1	-0.447	-0.209	-2	N/A	N/A
Unfolded protein response	1.069	N/A	-0.943	-0.577	0.218	-2.294	N/A	N/A
Oxidative Ethanol Degradation III	0	N/A	2.828	N/A	-0.378	1.89	N/A	N/A
Type I Diabetes Mellitus Signaling	-0.905	N/A	0.229	2.333	-0.853	0.775	N/A	N/A
Metabolism of water-soluble vitamins and cofactors	-0.378	N/A	2.982	1	0.535	-0.2	N/A	N/A
Fatty Acid Activation	N/A	N/A	2.646	N/A	0.816	1.633	N/A	N/A
Aspirin ADME	-2.333	1.342	0.707	N/A	N/A	0.707	N/A	N/A
Signaling by NTRK1 (TRKA)	-1.414	-2.121	-0.243	N/A	-0.898	-0.408	N/A	N/A
NGF Signaling	0	-1.89	-0.626	1	0.667	-0.898	N/A	N/A
Type II Diabetes Mellitus Signaling	-1.069	-0.447	-1.342	0.632	0.73	-0.853	N/A	N/A
Tryptophan Degradation III (Eukaryotic)	0	2	2.53	N/A	N/A	0.535	N/A	N/A
Role of Pattern Recognition Receptors in Recognition of Bacteria and Viruses	-2.111	N/A	-0.535	0.905	0.784	-0.728	N/A	N/A
UFMylation Signaling Pathway	1	1	-1.508	-0.378	0.728	-0.447	N/A	N/A
DNA Damage Bypass	2.449	N/A	-1.155	N/A	-1.155	0.302	N/A	N/A
Angiopoietin Signaling	0.378	-2	0.302	0.447	-1.155	-0.775	N/A	N/A
Role of MAPK Signaling in Promoting the Pathogenesis of Influenza	1.134	N/A	1.633	0.707	0.577	1	N/A	N/A
Immunogenic Cell Death Signaling Pathway	1.941	N/A	1.147	0	0.962	-1	N/A	N/A
Transport of bile salts and organic acids, metal ions and amine compounds	-2	N/A	-0.392	1.387	-0.894	0.365	N/A	N/A
trans-Golgi Network Vesicle Budding	1	N/A	1.941	1.89	0	-0.2	N/A	N/A
Erythropoietin Signaling Pathway	0.728	-1.265	-0.192	-1.604	-0.146	-1.095	N/A	N/A
p38 MAPK Signaling	-1	N/A	0.784	1.667	0.392	0.186	N/A	1
IL-23 Signaling Pathway	-1.414	N/A	-0.447	1	0.5	-1.667	N/A	N/A
Degradation of beta-catenin by the destruction complex	1.897	N/A	1.768	N/A	0.905	-0.447	N/A	N/A
RHO GTPases activate PAKs	-1	N/A	1	2	-1	N/A	N/A	N/A
IL-15 Production	-2.121	N/A	-1.964	-0.333	0	0.577	N/A	N/A
Ephrin A Signaling	-0.775	0	1.147	0	-0.283	0.898	N/A	-1.89
Gα12/13 Signaling	-0.302	-2	0	0	0.302	-0.378	N/A	-2
Nucleotide Excision Repair	1.732	N/A	-1	-1	-0.243	-1	N/A	N/A
White Adipose Tissue Browning Pathway	1.134	N/A	1.147	1.508	-0.603	-0.577	N/A	N/A
HEY1 Signaling Pathway	-1.5	-2.449	-0.365	0	0.263	0	N/A	-0.378
Class I peroxisomal membrane protein import	N/A	N/A	2.53	0.447	1.134	0.832	N/A	N/A
PXR/RXR Activation	-1.091	-0.302	1	0.258	0.577	1.715	N/A	N/A
Serotonin Degradation	-2.496	-0.378	0.626	-0.632	0.577	0.209	N/A	N/A
FAT10 Cancer Signaling Pathway	-1.508	N/A	0	1.89	0.243	-1.265	N/A	N/A
Putrescine Degradation III	-1.134	N/A	1.134	N/A	-1.633	1	N/A	N/A
Sperm Motility	-1	N/A	1.569	-0.302	1.667	0.343	N/A	N/A
Chaperone Mediated Autophagy Signaling Pathway	0.174	0.905	0	-0.688	1.238	-0.525	N/A	1.342
Role of CHK Proteins in Cell Cycle Checkpoint Control	N/A	N/A	0.577	2	-0.905	-1.387	N/A	N/A
Metabolism of nitric oxide: NOS3 activation and regulation	-2.236	N/A	1	N/A	-1.633	N/A	N/A	N/A
TP53 Regulates Transcription of DNA Repair Genes	2	N/A	1.155	0	-1	-0.707	N/A	N/A
Intrinsic Pathway for Apoptosis	1.667	-0.447	0.535	1	0	1.213	N/A	N/A
Prednisone ADME	-0.447	N/A	-2.236	-1.342	N/A	-0.816	N/A	N/A
STAT3 Pathway	-0.632	-1	-0.626	1.604	-0.973	0	N/A	N/A
Synaptic Long Term Depression	0	-1	0.845	-0.728	1.604	0.632	N/A	N/A
Dopamine Degradation	-1.667	1	0	1	-1.134	0	N/A	N/A
Fatty Acid α-oxidation	-0.447	N/A	2	N/A	-1.342	1	N/A	N/A
NAD Signaling Pathway	-2.132	0	0.354	1.155	-0.762	0	N/A	-0.378
G-protein beta:gamma signalling	-2	-2	N/A	N/A	0.333	0.447	N/A	N/A
Regulation of eIF4 and p70S6K Signaling	-0.378	-0.707	-1.604	-1.134	0.229	-0.728	N/A	N/A
Thyroid Cancer Signaling	-0.577	-2.121	-0.832	0.447	-0.2	-0.6	N/A	N/A
Glutamate and glutamine metabolism	-2	N/A	N/A	N/A	-1.633	-1.134	N/A	N/A
Endoplasmic Reticulum Stress Pathway	1.134	N/A	-1.414	N/A	0.707	-1.508	N/A	N/A
Aggrephagy	0.707	N/A	2.236	N/A	-0.905	0.905	N/A	N/A
Protein Sorting Signaling Pathway	-0.447	N/A	0	0	1.896	-2.405	N/A	N/A
Chaperone Mediated Autophagy	1.89	1	0.816	N/A	0.333	0.707	N/A	N/A
Plasma lipoprotein assembly, remodeling, and clearance	-1.155	0	0.408	0.333	2.2	-0.649	N/A	N/A
Unfolded Protein Response (UPR)	1.342	N/A	-1.342	N/A	0.378	-1.667	N/A	N/A
Melanocyte Development and Pigmentation Signaling	0	-1.342	-0.243	-0.378	0.557	-2.2	N/A	N/A
Sulfur amino acid metabolism	-0.816	N/A	0.905	1	0.707	-1.291	N/A	N/A
IL-22 Signaling	N/A	N/A	-1.89	N/A	-2.449	-0.378	N/A	N/A
Retinol Biosynthesis	N/A	N/A	2.496	N/A	0.707	1.508	N/A	N/A
Neuroprotective Role of THOP1 in Alzheimer's Disease	-0.816	N/A	-0.302	0	2.84	0.728	N/A	N/A
RHO GTPases Activate ROCKs	N/A	N/A	2	1.342	0	1.342	N/A	N/A
Ovarian Cancer Signaling	-0.378	N/A	-0.905	-0.707	0.626	-2.065	N/A	N/A
Glycolysis I	0.816	N/A	0.333	N/A	-2.111	-1.414	N/A	N/A
Cohesin Chromatin Regulation Pathway	-1.732	-1.134	-1.257	0.277	0.263	0	N/A	N/A
Protein Kinase A Signaling	-0.277	-1.342	-0.762	0	0.962	-0.976	N/A	0.333
Histidine Degradation VI	N/A	N/A	N/A	N/A	2	-2.646	N/A	N/A
Asparagine N-linked glycosylation	N/A	N/A	0	-1	0.632	-3	N/A	N/A
MyD88 dependent cascade initiated on endosome	0.447	N/A	-1.633	N/A	1.134	-1.414	N/A	N/A
AMPK Signaling	-0.535	-1.134	0	-0.632	0.283	-0.687	N/A	-1.342
Assembly of RNA Polymerase II Complex	2	N/A	1.342	N/A	N/A	-1.265	N/A	N/A
Sumoylation Pathway	-0.577	0	1	1	0.816	1.213	N/A	N/A
Apelin Pancreas Signaling Pathway	-1.633	N/A	-1.134	0	1	0.832	N/A	N/A
ABRA Signaling Pathway	N/A	-0.816	0.832	1.134	0.522	0.894	N/A	-0.378
CDK5 Signaling	N/A	N/A	0.209	1.897	0.707	-1.732	N/A	N/A
Human Embryonic Stem Cell Pluripotency	-0.277	-1.134	-0.745	-0.447	0.768	-0.42	N/A	0.728
TREM1 Signaling	-1.134	-2	-0.302	0.816	-0.258	0	N/A	N/A
Neurotransmitter release cycle	-1.342	N/A	-1.633	N/A	0.535	-1	N/A	N/A
Chondroitin Sulfate Biosynthesis	N/A	N/A	-2.449	N/A	-0.243	-1.807	N/A	N/A
PCP (Planar Cell Polarity) Pathway	N/A	N/A	0	-1	1.043	1.633	N/A	0.816
Ion channel transport	0	N/A	-1.3	0	2.032	-1.151	N/A	N/A
Growth hormone receptor signaling	-1	N/A	-1.414	-1.342	0.333	-0.378	N/A	N/A
RHOGDI Signaling	1.414	1	0.557	0.632	-0.687	0.169	N/A	N/A
DNA Damage/Telomere Stress Induced Senescence	-0.816	N/A	-1	N/A	-1.508	1.134	N/A	N/A
Autophagy	-0.392	0.707	0.438	0.728	0.516	-1.305	N/A	0.333
Phase II - Conjugation of compounds	-2.111	-1	-0.229	-0.302	0.775	0	N/A	N/A
Ephrin B Signaling	N/A	N/A	-1.291	1	1.886	0.229	N/A	N/A
Cytosolic sensors of pathogen-associated DNA	0.816	N/A	-1	N/A	1.414	-1.155	N/A	N/A
Gluconeogenesis I	0	N/A	1.667	N/A	-2.714	0	N/A	N/A
IL-1 Signaling	-0.447	N/A	-1.213	N/A	-0.775	-1.941	N/A	N/A
Cholesterol Biosynthesis II (via 24,25-dihydrolanosterol)	-2.449	N/A	N/A	N/A	1.89	N/A	N/A	N/A
Cholesterol Biosynthesis I	-2.449	N/A	N/A	N/A	1.89	N/A	N/A	N/A
Cholesterol Biosynthesis III (via Desmosterol)	-2.449	N/A	N/A	N/A	1.89	N/A	N/A	N/A
Regulation of the Epithelial Mesenchymal Transition in Development Pathway	0.816	N/A	0.832	0.816	1.134	0.277	N/A	0.447
Kinetochore Metaphase Signaling Pathway	N/A	N/A	-0.218	0.816	-2.556	0.73	N/A	N/A
ERK5 Signaling	1.89	N/A	0.277	-1	0	1.147	N/A	N/A
E3 ubiquitin ligases ubiquitinate target proteins	-0.447	N/A	0.577	N/A	-1.667	-1.604	N/A	N/A
TP53 Regulates Transcription of Cell Cycle Genes	N/A	N/A	0.333	N/A	-2.357	1.604	N/A	0
Leptin Signaling in Obesity	-2	N/A	-1.342	N/A	-0.243	-0.707	N/A	N/A
Glycine Betaine Degradation	N/A	N/A	-1.633	N/A	N/A	-2.646	N/A	N/A
Metabolism of cofactors	N/A	N/A	2.828	N/A	-0.447	1	N/A	N/A
Clathrin-mediated endocytosis	1.134	N/A	-1.5	-0.447	0.687	-0.507	N/A	N/A
Apelin Adipocyte Signaling Pathway	-0.816	N/A	1.147	0.632	0	1.671	N/A	N/A
CSDE1 Signaling Pathway	0.816	-0.447	0.632	N/A	1.213	1.155	N/A	N/A
Arginine Biosynthesis IV	N/A	N/A	-2	N/A	N/A	-2.236	N/A	N/A
Lipid particle organization	N/A	N/A	2.236	N/A	N/A	2	N/A	N/A
Urea Cycle	N/A	N/A	-2	N/A	N/A	-2.236	N/A	N/A
Regulation of mRNA stability by proteins that bind AU-rich elements	1.414	N/A	1.414	N/A	0.832	-0.535	N/A	N/A
IL-7 Signaling Pathway	-0.447	-1	-0.535	1.633	0	-0.577	N/A	N/A
Activation of NMDA receptors and postsynaptic events	-0.816	N/A	0.632	N/A	-1.043	-1.698	N/A	N/A
ERBB4 Signaling	-1	-1.342	-0.302	0	0.471	-1.069	N/A	N/A
Class I MHC mediated antigen processing and presentation	0.408	-0.378	0.436	-1.877	0.417	-0.663	N/A	N/A
RANK Signaling in Osteoclasts	-0.707	N/A	-1.807	0.816	0.186	-0.655	N/A	N/A
Pyroptosis Signaling Pathway	0	N/A	-1.069	1.667	0.209	1.225	N/A	N/A
VEGF Family Ligand-Receptor Interactions	-0.816	-1.342	0.471	-0.378	0.209	-0.943	N/A	N/A
Lymphotoxin β Receptor Signaling	-1	N/A	-1.897	N/A	0.258	-1	N/A	N/A
Interleukin-6 family signaling	N/A	N/A	-2.236	N/A	-0.277	-1.633	N/A	N/A
Signaling by TGF-beta Receptor Complex	0.447	N/A	0.378	1	2.041	-0.277	N/A	N/A
Nucleotide catabolism	-2	N/A	1	N/A	1.134	0	N/A	N/A
Detoxification of Reactive Oxygen Species	-0.707	N/A	2.309	0.816	0	0.302	N/A	N/A
Transcriptional regulation of granulopoiesis	-2.121	N/A	-1	N/A	0.632	-0.378	N/A	N/A
NLR signaling pathways	1.667	0	0.632	N/A	0.535	1.291	N/A	N/A
Superpathway of Geranylgeranyldiphosphate Biosynthesis I (via Mevalonate)	-1.134	N/A	2.646	N/A	N/A	-0.333	N/A	N/A
TNFR1 Signaling	0	N/A	0.5	2.236	0.535	0.832	N/A	N/A
Transcriptional Regulation by VENTX	N/A	N/A	1.89	1	-0.577	0.632	N/A	N/A
MicroRNA Biogenesis Signaling Pathway	1.213	-0.378	0.174	-0.243	-1.18	-0.447	N/A	0.447
MyD88-independent TLR4 cascade	1.342	N/A	-1.134	N/A	0	-1.604	N/A	N/A
Cytoprotection by HMOX1	-1.134	0.447	1.342	0	-0.905	-0.243	N/A	N/A
Retinoate Biosynthesis I	N/A	N/A	0.277	-1	1.633	-1.155	N/A	N/A
Metabolism of steroid hormones	-1.342	N/A	-0.632	-1	0.447	-0.632	N/A	N/A
TCA Cycle II (Eukaryotic)	N/A	N/A	3.317	N/A	N/A	0.707	N/A	N/A
Ubiquinol-10 Biosynthesis (Eukaryotic)	N/A	N/A	0.378	N/A	2	-1.633	N/A	N/A
RHO GTPases Activate WASPs and WAVEs	N/A	N/A	-2	N/A	-0.277	-1.732	N/A	N/A
HSP90 chaperone cycle for steroid hormone receptors in the presence of ligand	0.333	N/A	2.673	0	-1	0	N/A	N/A
Pregnenolone Biosynthesis	N/A	N/A	N/A	N/A	2	-2	N/A	N/A
Iron uptake and transport	1.342	N/A	0.277	1.89	-0.229	0.258	N/A	N/A
Methionine Degradation I (to Homocysteine)	N/A	N/A	2.646	N/A	-1.342	N/A	N/A	N/A
Role of RIG1-like Receptors in Antiviral Innate Immunity	1	N/A	-0.632	N/A	-1.342	-1	N/A	N/A
Resolution of Abasic Sites (AP sites)	1.633	N/A	-0.707	N/A	-0.707	-0.905	N/A	N/A
Dermatan Sulfate Biosynthesis	N/A	N/A	-2.449	N/A	0	-1.5	N/A	N/A
Phospholipases	N/A	N/A	1.789	0.378	0.5	1.279	N/A	N/A
Regulation of TP53 Activity through Methylation	2.236	N/A	N/A	N/A	-0.707	1	N/A	N/A
DDX58/IFIH1-mediated induction of interferon-alpha/beta	0.832	0.447	0.218	1	-1.213	-0.229	N/A	N/A
Hepatic Cholestasis	-0.557	0	-1.206	1.342	-0.14	-0.687	N/A	N/A
BMP signaling pathway	N/A	N/A	0.447	0	-2.183	-1.279	N/A	N/A
RHO GTPases activate PKNs	N/A	N/A	1.633	N/A	-0.632	1.633	N/A	N/A
BBSome Signaling Pathway	-1.265	N/A	-0.728	-1.091	-0.385	0.422	N/A	N/A
Inhibition of Angiogenesis by TSP1	1.134	N/A	1.342	N/A	-0.277	1.134	N/A	N/A
Metabolism of porphyrins	-0.632	N/A	1.667	0	1	0.577	N/A	N/A
GABA receptor activation	N/A	N/A	1.342	N/A	1.528	1	N/A	N/A
ERK/MAPK Signaling	-0.905	0	-0.164	1.213	0.739	0.135	N/A	-0.707
Cargo concentration in the ER	N/A	N/A	-1	N/A	-1.155	-1.706	N/A	N/A
BEX2 Signaling Pathway	-0.277	-1	0.229	-0.816	0	1.528	N/A	N/A
Androgen Signaling	-0.816	N/A	1.155	0	0.962	-0.905	N/A	N/A
Dopamine-DARPP32 Feedback in cAMP Signaling	0.707	N/A	0.784	-0.577	1.605	0.16	N/A	N/A
Regulation of Cellular Mechanics by Calpain Protease	N/A	N/A	-1	-0.447	0.775	-1.604	N/A	N/A
Neuregulin Signaling	0.333	-1.414	-0.258	-0.816	0.378	0.626	N/A	N/A
RAB geranylgeranylation	N/A	N/A	0.707	N/A	1.606	-1.5	N/A	N/A
MAP kinase activation	0.447	N/A	-1.134	N/A	-1.897	0.333	N/A	N/A
CLEAR Signaling Pathway	0.392	0	0.651	-0.6	0.75	0	N/A	1.414
Netrin-1 signaling	N/A	N/A	1.134	N/A	-1.279	1.387	N/A	N/A
PI3K Cascade	-1.134	-0.447	-1.134	N/A	-0.258	0.816	N/A	N/A
Epithelial Adherens Junction Signaling	0.277	1.414	0.186	-0.5	-0.135	1.265	N/A	N/A
WNT/Ca+ pathway	0	N/A	-0.258	-0.447	0.816	0.894	N/A	1.342
Sensory processing of sound by inner hair cells of the cochlea	N/A	N/A	-0.905	-1	1.569	-0.277	N/A	N/A
Inhibition of ARE-Mediated mRNA Degradation Pathway	-1	N/A	-1.091	0.333	0.192	1.134	N/A	N/A
Transcriptional regulation of white adipocyte differentiation	1.265	-1	-0.5	-0.302	0.655	0	N/A	N/A
IL-17A Signaling in Airway Cells	-1	N/A	-0.905	1	-0.229	-0.577	N/A	N/A
Gene and protein expression by JAK-STAT signaling after IL-12 stimulation	-0.378	N/A	-0.816	N/A	1.508	-1	N/A	N/A
Metabolism of folate and pterines	0	N/A	-1	N/A	-0.447	-2.236	N/A	N/A
Neurotransmitter clearance	-2.236	0	N/A	N/A	1	-0.447	N/A	N/A
MTOR signalling	1.633	N/A	1.342	N/A	-0.707	0	N/A	N/A
Signaling by Type 1 Insulin-like Growth Factor 1 Receptor (IGF1R)	N/A	-1.633	0	N/A	-0.707	-1.342	N/A	N/A
Cancer Drug Resistance by Drug Efflux	0	N/A	-1.134	0.447	-1.069	-1	N/A	N/A
Nucleosome assembly	0	N/A	0.816	N/A	-1.155	1.633	N/A	N/A
Mevalonate Pathway I	-1.134	N/A	2.449	N/A	N/A	0	N/A	N/A
Insertion of tail-anchored proteins into the endoplasmic reticulum membrane	N/A	N/A	-0.447	2	N/A	-1.134	N/A	N/A
Amyloid Processing	-1	N/A	0.447	N/A	1	1.134	N/A	N/A
Telomere Maintenance	0	N/A	-0.302	-2	-0.632	-0.632	N/A	N/A
Neuropathic Pain Signaling in Dorsal Horn Neurons	N/A	N/A	-1.213	-0.816	0.781	-0.756	N/A	N/A
LPS-stimulated MAPK Signaling	-0.333	N/A	-1.213	0.378	-0.408	-1.213	N/A	N/A
Relaxin Signaling	-0.333	N/A	-0.302	0	0.577	-2.324	N/A	N/A
Adrenergic Receptor Signaling Pathway (Enhanced)	-0.302	0	1.3	-0.5	1.109	0.324	N/A	N/A
FOXO-mediated transcription	-1.633	N/A	1	N/A	-0.447	-0.447	N/A	N/A
Mitochondrial biogenesis	-1.342	N/A	1.291	N/A	-0.229	0.655	N/A	N/A
GABAergic Receptor Signaling Pathway (Enhanced)	-1.134	0.447	-1.147	0	-0.781	0	N/A	N/A
SUMOylation of intracellular receptors	-1.342	N/A	-0.447	N/A	0.707	1	N/A	N/A
Transcriptional regulation by RUNX2	0	N/A	-0.707	N/A	-1.279	1.5	N/A	N/A
Cholecystokinin/Gastrin-mediated Signaling	N/A	-1.342	-0.209	-1.414	0.309	0.192	N/A	N/A
Cardiac β-adrenergic Signaling	N/A	N/A	0	-0.302	2.466	0.686	N/A	N/A
Apelin Liver Signaling Pathway	N/A	N/A	1	N/A	0.816	1.633	N/A	N/A
Sphingolipid metabolism	-0.378	N/A	0.784	0	2.268	0	N/A	N/A
p75 NTR receptor-mediated signalling	0.277	-0.378	0.392	0.816	-0.493	1.061	N/A	N/A
POU5F1 (OCT4), SOX2, NANOG activate genes related to proliferation	N/A	N/A	-2	N/A	-1.414	N/A	N/A	N/A
GPCR-Mediated Nutrient Sensing in Enteroendocrine Cells	N/A	N/A	0.5	-1.265	0.845	-0.784	N/A	N/A
Retinoic acid Mediated Apoptosis Signaling	0	-2	0	N/A	-1.387	0	N/A	N/A
Oncogene Induced Senescence	2	N/A	0	N/A	0.378	1	N/A	N/A
RIPK1-mediated regulated necrosis	1.342	-1	0	N/A	0.632	0.378	N/A	N/A
Signaling by CSF3 (G-CSF)	N/A	N/A	-1.633	N/A	-0.302	-1.414	N/A	N/A
UDP-N-acetyl-D-galactosamine Biosynthesis II	N/A	N/A	N/A	N/A	-1.342	-2	N/A	N/A
Leucine Degradation I	N/A	N/A	1.342	N/A	1	1	N/A	N/A
Histamine Degradation	-0.447	N/A	2	N/A	-0.447	0.447	N/A	N/A
Signaling by ERBB2	-0.816	-1.414	0.378	N/A	0.471	0.258	N/A	N/A
Vasopressin regulates renal water homeostasis via Aquaporins	-0.447	N/A	1.89	N/A	0.277	-0.707	N/A	N/A
Carnitine metabolism	N/A	N/A	1.89	N/A	0	1.414	N/A	N/A
Acyl-CoA Hydrolysis	N/A	N/A	1.667	N/A	N/A	1.633	N/A	N/A
ATM Signaling	-0.447	N/A	-1.213	0	-0.408	1.225	N/A	N/A
Endocannabinoid Neuronal Synapse Pathway	N/A	N/A	-0.229	-0.333	-1.219	1.512	N/A	N/A
Myogenesis	N/A	N/A	-1.89	N/A	-0.577	0.816	N/A	N/A
April Mediated Signaling	1	N/A	-1	N/A	0.832	0.447	N/A	N/A
Regulation of Actin-based Motility by Rho	N/A	N/A	0.258	1.134	0.539	-1.342	N/A	N/A
Ketolysis	-0.447	N/A	2	N/A	N/A	0.816	N/A	N/A
Bile Acid Biosynthesis, Neutral Pathway	0.707	N/A	-1.134	N/A	N/A	-1.414	N/A	N/A
Melanoma Signaling	-0.378	N/A	-0.816	-0.447	-0.535	-1.069	N/A	N/A
Role of IL-17F in Allergic Inflammatory Airway Diseases	0.447	-1.342	0	N/A	-0.632	-0.816	N/A	N/A
Gastrin-CREB signalling pathway via PKC and MAPK	N/A	N/A	-1	N/A	0	-2.236	N/A	N/A
Basal Cell Carcinoma Signaling	N/A	N/A	-1.134	N/A	0.943	0.707	N/A	0.447
Colanic Acid Building Blocks Biosynthesis	1	N/A	0.816	0	N/A	-1.414	N/A	N/A
Agrin Interactions at Neuromuscular Junction	-1	N/A	0.905	0.816	0	0.5	N/A	N/A
Signaling by Insulin receptor	N/A	-1.633	-0.302	N/A	0.577	-0.707	N/A	N/A
Signaling by NOTCH2	0.447	N/A	1.342	N/A	0.577	-0.816	N/A	N/A
Transport of inorganic cations/anions and amino acids/oligopeptides	-0.447	N/A	-0.688	0	-1	-1.043	N/A	N/A
Carboxyterminal post-translational modifications of tubulin	0	N/A	1.633	N/A	-0.905	-0.632	N/A	N/A
TGF-β Signaling	-0.447	-1	0.408	0.447	0.426	-0.426	N/A	N/A
RAB GEFs exchange GTP for GDP on RABs	N/A	N/A	0.258	-0.816	0.192	-1.877	N/A	N/A
Ketone body metabolism	N/A	N/A	2	N/A	N/A	1.134	N/A	N/A
Cargo recognition for clathrin-mediated endocytosis	0.378	N/A	-0.943	-0.378	0.649	0.784	N/A	N/A
Role of PI3K/AKT Signaling in the Pathogenesis of Influenza	-0.378	N/A	0.447	1.342	0.577	-0.378	N/A	N/A
NGF-stimulated transcription	N/A	N/A	0.378	N/A	-1.387	0	N/A	1.342
Inhibition of Matrix Metalloproteases	0	N/A	0.816	N/A	-1.155	1.134	N/A	N/A
EPH-Ephrin signaling	-0.447	N/A	-1.069	0.378	-0.164	-1.043	N/A	N/A
Apelin Cardiac Fibroblast Signaling Pathway	N/A	N/A	-0.447	-1	-1.265	0.378	N/A	N/A
Androgen Biosynthesis	0.447	N/A	-1.633	N/A	N/A	-1	N/A	N/A
Signaling by NOTCH1	0.378	-1	0	0	-1.461	0.229	N/A	N/A
Estrogen-mediated S-phase Entry	N/A	N/A	1.414	N/A	-0.378	1.265	N/A	N/A
Macroautophagy	0	N/A	0.535	N/A	1.291	-1.225	N/A	N/A
nNOS Signaling in Skeletal Muscle Cells	N/A	N/A	-0.816	0	1.414	-0.816	N/A	N/A
RAS processing	0.447	N/A	0.447	N/A	1.134	-1	N/A	N/A
Pyrimidine Ribonucleotides Interconversion	N/A	N/A	1.414	N/A	0.707	-0.905	N/A	N/A
NAD Salvage Pathway II	N/A	N/A	2.236	N/A	0.447	0.333	N/A	N/A
Signaling by NOTCH3	0.447	N/A	0.905	-0.378	-1.279	0	N/A	N/A
Superoxide Radicals Degradation	N/A	N/A	1	N/A	N/A	2	N/A	N/A
Integration of energy metabolism	0.447	N/A	0.943	0	0.209	-1.4	N/A	N/A
ERBB Signaling	-0.707	-1.342	0	-0.333	0	0.6	N/A	N/A
Cellular hexose transport	N/A	N/A	-1.633	N/A	0	-1.342	N/A	N/A
Transport of vitamins, nucleosides, and related molecules	N/A	N/A	0.535	0.816	1.069	0.535	N/A	N/A
Antiproliferative Role of Somatostatin Receptor 2	-1	N/A	-1.134	0	0.243	-0.577	N/A	N/A
Gαi Signaling	-1	-1	-0.218	0.333	0.192	-0.186	N/A	N/A
Caveolar-mediated Endocytosis Signaling	0	N/A	0	0	-1.279	-0.302	N/A	-1.342
G alpha (z) signalling events	N/A	N/A	1.633	N/A	0.471	0.816	N/A	N/A
GADD45 Signaling	-0.333	N/A	-1.155	0	0.426	-1	N/A	N/A
CD27 Signaling in Lymphocytes	-0.378	N/A	-1.807	N/A	-0.728	0	N/A	N/A
Macropinocytosis Signaling	-1	N/A	-0.632	0	1.279	0	N/A	N/A
Gap junction trafficking and regulation	0	N/A	2	N/A	-0.577	-0.333	N/A	N/A
Gαs Signaling	-1	N/A	-0.302	N/A	0.392	-1.213	N/A	N/A
Insulin processing	N/A	N/A	-2	N/A	-0.905	N/A	N/A	N/A
Nicotinate metabolism	N/A	N/A	1.633	N/A	0.447	0.816	N/A	N/A
Activation of IRF by Cytosolic Pattern Recognition Receptors	0.707	N/A	-0.229	N/A	-0.775	-1.155	N/A	N/A
HIPPO signaling	N/A	N/A	-2.138	N/A	0.728	0	N/A	N/A
Signaling by NTRK2 (TRKB)	N/A	-1.342	-0.816	N/A	0	-0.707	N/A	N/A
Aldosterone Signaling in Epithelial Cells	-1	N/A	0	-0.816	0.822	-0.218	N/A	0
Synaptic Long Term Potentiation	0.447	N/A	-1.091	-0.333	0.469	-0.507	N/A	N/A
Valine Degradation I	N/A	N/A	1.508	N/A	1	-0.333	N/A	N/A
Actin Nucleation by ARP-WASP Complex	N/A	N/A	-0.577	-1	0.471	-0.775	N/A	N/A
Sensory processing of sound by outer hair cells of the cochlea	N/A	N/A	0	1	1.8	0	N/A	N/A
Translocation of SLC2A4 (GLUT4) to the plasma membrane	0	N/A	0.535	N/A	-1.043	-1.213	N/A	N/A
Cardiac conduction	0	N/A	-0.243	-0.447	1.857	-0.243	N/A	N/A
Granzyme B Signaling	N/A	N/A	1.342	N/A	-1	0.447	N/A	N/A
Interleukin-7 signaling	-1	N/A	-0.447	0.447	0.447	-0.447	N/A	N/A
Signaling by CSF1 (M-CSF) in myeloid cells	0	0	-1.342	N/A	-0.728	-0.707	N/A	N/A
FOXO-mediated transcription of cell death genes	0	N/A	N/A	N/A	1.134	-1.633	N/A	N/A
Other interleukin signaling	N/A	N/A	-2	N/A	-0.378	-0.378	N/A	N/A
RHO GTPases activate CIT	N/A	N/A	N/A	N/A	-1.414	1.342	N/A	N/A
Small Cell Lung Cancer Signaling	0	N/A	-1	N/A	-0.243	-1.508	N/A	N/A
Signaling by FGFR4	0.447	-0.816	-0.333	N/A	-0.302	-0.832	N/A	N/A
Nephrin family interactions	N/A	N/A	N/A	N/A	-1.387	1.342	N/A	N/A
GPVI-mediated activation cascade	N/A	N/A	N/A	N/A	1.387	1.342	N/A	N/A
Pyrimidine Ribonucleotides De Novo Biosynthesis	N/A	N/A	0.632	N/A	0.707	-1.387	N/A	N/A
TAK1-dependent IKK and NF-kappa-B activation	0	-1.342	-0.632	N/A	-0.447	0.302	N/A	N/A
EGR2 and SOX10-mediated initiation of Schwann cell myelination	N/A	N/A	-1	N/A	1.387	-0.333	N/A	N/A
14-3-3-mediated Signaling	0.333	-1	0.655	0	-0.522	0.209	N/A	N/A
Cell Cycle: G1/S Checkpoint Regulation	-0.378	N/A	-1.155	N/A	0.943	-0.243	N/A	N/A
FOXO-mediated transcription of oxidative stress, metabolic and neuronal genes	-1.342	N/A	0.333	N/A	0.333	-0.707	N/A	N/A
Senescence-Associated Secretory Phenotype (SASP)	0	-1	0.277	1	0.426	0	N/A	N/A
Glycogen metabolism	0	N/A	-0.707	N/A	0.577	-1.414	N/A	N/A
Regulation of TP53 Expression and Degradation	0.816	N/A	0.447	N/A	-0.277	1.155	N/A	N/A
Synthesis, secretion, and deacylation of Ghrelin	N/A	N/A	-1.342	N/A	0	-1.342	N/A	N/A
GP1b-IX-V activation signalling	N/A	N/A	N/A	N/A	1.342	1.342	N/A	N/A
Pyroptosis	N/A	N/A	-1	N/A	0	-1.667	N/A	N/A
UVA-Induced MAPK Signaling	N/A	N/A	-1.155	-0.816	0.209	-0.471	N/A	N/A
DNA Double Strand Break Response	0	N/A	-0.707	N/A	-0.277	1.667	N/A	N/A
RAN Signaling	N/A	N/A	N/A	N/A	-2.646	N/A	N/A	N/A
Opioid Signalling	-0.447	N/A	0	0.707	0.707	-0.784	N/A	N/A
BMAL1:CLOCK,NPAS2 activates circadian gene expression	N/A	-1	-1.342	N/A	0	0.302	N/A	N/A
Amyotrophic Lateral Sclerosis Signaling	1.265	0	0.728	0	0.2	0	N/A	-0.447
UVB-Induced MAPK Signaling	-0.447	N/A	0.333	-0.816	0.209	0.832	N/A	N/A
Oxidative Stress Induced Senescence	0.707	N/A	0	N/A	0.229	1.698	N/A	N/A
D-myo-inositol (1,4,5)-Trisphosphate Biosynthesis	N/A	N/A	1	N/A	-0.632	1	N/A	N/A
Signaling by FGFR1	0.447	-0.816	-0.632	N/A	-0.728	0	N/A	N/A
Transcriptional activity of SMAD2/SMAD3:SMAD4 heterotrimer	1.342	N/A	-0.333	N/A	0.943	0	N/A	N/A
Signaling by Hippo	N/A	N/A	0	N/A	1.265	1.342	N/A	N/A
Signaling by NTRK3 (TRKC)	N/A	-1.342	-0.447	N/A	-0.447	-0.333	N/A	N/A
Hypoxia Signaling in the Cardiovascular System	0.378	N/A	0.378	N/A	-1.508	-0.302	N/A	N/A
RHO GTPases activate IQGAPs	-1.134	N/A	0.447	N/A	-0.302	-0.632	N/A	N/A
Toll-like Receptor Signaling	-1	N/A	-0.632	N/A	-0.577	0.302	N/A	N/A
Glutamate binding, activation of AMPA receptors and synaptic plasticity	N/A	N/A	N/A	N/A	-0.5	-2	N/A	N/A
Methylglyoxal Degradation III	-0.333	N/A	0.816	N/A	N/A	1.342	N/A	N/A
Metabolism of Angiotensinogen to Angiotensins	N/A	N/A	-0.333	N/A	1.342	-0.816	N/A	N/A
Chondroitin Sulfate Degradation (Metazoa)	N/A	N/A	1.342	N/A	1.134	N/A	N/A	N/A
Tumoricidal Function of Hepatic Natural Killer Cells	N/A	N/A	1.342	N/A	0	1.134	N/A	N/A
Signaling by FGFR3	0.447	-0.816	-0.333	N/A	-0.277	-0.577	N/A	N/A
Interleukin-15 signaling	N/A	N/A	-0.816	N/A	N/A	-1.633	N/A	N/A
Aspartate and asparagine metabolism	N/A	N/A	2	N/A	N/A	0.447	N/A	N/A
Role of p14/p19ARF in Tumor Suppression	1	N/A	N/A	N/A	-0.302	1.134	N/A	N/A
RET signaling	N/A	-1	0	N/A	1.155	-0.277	N/A	N/A
CCR3 Signaling in Eosinophils	-1	N/A	1	0	-0.2	-0.229	N/A	N/A
Signaling by Erythropoietin	N/A	-1	-0.378	N/A	-0.333	-0.707	N/A	N/A
Transcriptional regulation of pluripotent stem cells	N/A	N/A	1	N/A	-1.414	N/A	N/A	N/A
Notch Signaling	N/A	N/A	1.633	0	0.333	-0.447	N/A	N/A
Neurexins and neuroligins	N/A	N/A	-0.277	N/A	-2.132	0	N/A	N/A
DNA damage-induced 14-3-3σ Signaling	0.816	N/A	1	N/A	-0.277	-0.302	N/A	N/A
Neurovascular Coupling Signaling Pathway	-0.632	0	0.316	0	0.985	0.438	N/A	N/A
tRNA Splicing	N/A	N/A	0.577	0	1.291	0.5	N/A	N/A
TYSND1 cleaves peroxisomal proteins	N/A	N/A	1.342	N/A	N/A	1	N/A	N/A
Role of WNT/GSK-3β Signaling in the Pathogenesis of Influenza	N/A	N/A	0	N/A	1.069	0.816	N/A	0.447
4-1BB Signaling in T Lymphocytes	0	N/A	-0.378	N/A	-1.134	0.816	N/A	N/A
MyD88 cascade initiated on plasma membrane	N/A	N/A	-0.816	N/A	1.134	-0.378	N/A	N/A
Bladder Cancer Signaling	N/A	N/A	-0.378	N/A	-1.897	0	N/A	N/A
Corticotropin Releasing Hormone Signaling	N/A	N/A	-0.229	-1	0.822	-0.218	N/A	N/A
FLT3 Signaling	0	-0.816	-0.816	N/A	-0.632	0	N/A	N/A
SUMOylation of transcription factors	N/A	N/A	N/A	N/A	0	2.236	N/A	N/A
Meiotic recombination	0	N/A	0	N/A	0	2.236	N/A	N/A
Tyrosine Degradation I	N/A	N/A	N/A	N/A	N/A	-2.236	N/A	N/A
Miro GTPase Cycle	N/A	N/A	N/A	N/A	N/A	2.236	N/A	N/A
Signaling by SCF-KIT	N/A	N/A	-1	N/A	-0.655	-0.577	N/A	N/A
Miscellaneous transport and binding events	N/A	N/A	0.707	N/A	0.378	1.134	N/A	N/A
Assembly and cell surface presentation of NMDA receptors	0.447	N/A	0.378	N/A	-0.535	-0.816	N/A	N/A
BAG2 Signaling Pathway	0.258	N/A	0.258	0	0.258	-1.387	N/A	N/A
D-myo-inositol (1,3,4)-trisphosphate Biosynthesis	N/A	N/A	N/A	N/A	1.342	0.816	N/A	N/A
Class B/2 (Secretin family receptors)	N/A	N/A	-0.333	N/A	1.134	0.632	N/A	0
Acetate Conversion to Acetyl-CoA	N/A	N/A	2	N/A	N/A	N/A	N/A	N/A
NAD Phosphorylation and Dephosphorylation	N/A	N/A	N/A	N/A	1	-1	N/A	N/A
Ceramide Biosynthesis	N/A	N/A	2	N/A	N/A	N/A	N/A	N/A
Pentose phosphate pathway	N/A	N/A	N/A	N/A	N/A	-2	N/A	N/A
Differential Regulation of Cytokine Production in Macrophages and T Helper Cells by IL-17A and IL-17F	N/A	-2	N/A	N/A	N/A	N/A	N/A	N/A
Differential Regulation of Cytokine Production in Intestinal Epithelial Cells by IL-17A and IL-17F	N/A	-2	N/A	N/A	N/A	N/A	N/A	N/A
RAF-independent MAPK1/3 activation	N/A	N/A	N/A	N/A	-1.667	0.333	N/A	N/A
Pexophagy	N/A	N/A	N/A	N/A	1	1	N/A	N/A
TWEAK Signaling	0.378	N/A	0	N/A	-0.707	0.905	N/A	N/A
Potassium Channels	N/A	N/A	-0.378	N/A	0.686	0.905	N/A	N/A
Late endosomal microautophagy	1.633	0	N/A	N/A	0.333	0	N/A	N/A
Triacylglycerol Degradation	N/A	N/A	1.698	0	0	0.229	N/A	N/A
Extrinsic Prothrombin Activation Pathway	N/A	N/A	-0.447	N/A	1	-0.447	N/A	N/A
Transcriptional Regulation by MECP2	N/A	N/A	-0.447	N/A	-1.069	-0.378	N/A	N/A
Receptor-type tyrosine-protein phosphatases	N/A	N/A	N/A	N/A	-1.414	-0.447	N/A	N/A
MAPK targets/ Nuclear events mediated by MAP kinases	N/A	N/A	0.707	N/A	-0.577	0.577	N/A	N/A
Vitamin-C Transport	N/A	N/A	1.134	N/A	0	0.707	N/A	N/A
Signal regulatory protein family interactions	N/A	N/A	1	N/A	0.378	0.447	N/A	N/A
VDR/RXR Activation	N/A	N/A	-0.378	0	-0.728	-0.707	N/A	N/A
Melatonin Signaling	N/A	N/A	-0.5	0.447	-0.626	0.229	N/A	N/A
Folate Transformations I	N/A	N/A	N/A	N/A	-0.447	-1.342	N/A	N/A
Sucrose Degradation V (Mammalian)	N/A	N/A	-0.447	N/A	N/A	-1.342	N/A	N/A
The Visual Cycle	N/A	N/A	0.447	N/A	1.342	0	N/A	N/A
Signaling by BMP	N/A	N/A	-0.447	N/A	0.333	-1	N/A	N/A
Energy dependent regulation of mTOR by LKB1-AMPK	N/A	N/A	1.134	N/A	-0.632	0	N/A	N/A
α-Adrenergic Signaling	N/A	N/A	0	-0.816	0.943	0	N/A	N/A
Isoleucine Degradation I	0	N/A	1.414	N/A	N/A	-0.333	N/A	N/A
Signal amplification	N/A	N/A	1	N/A	0	0.707	N/A	N/A
Bile acid and bile salt metabolism	-1.134	N/A	0	N/A	0.333	-0.229	N/A	N/A
Phenylalanine and tyrosine metabolism	N/A	N/A	N/A	N/A	N/A	-1.667	N/A	N/A
Mitotic Roles of Polo-Like Kinase	N/A	N/A	N/A	N/A	-0.832	0.832	N/A	N/A
Synthesis of Prostaglandins (PG) and Thromboxanes (TX)	N/A	N/A	0.447	N/A	-0.378	0.816	N/A	N/A
Citrulline Biosynthesis	N/A	N/A	N/A	N/A	N/A	-1.633	N/A	N/A
Histidine Degradation III	N/A	N/A	N/A	N/A	N/A	-1.633	N/A	N/A
Histidine catabolism	N/A	N/A	N/A	N/A	N/A	-1.633	N/A	N/A
SUMOylation of DNA methylation proteins	N/A	N/A	N/A	N/A	N/A	1.633	N/A	N/A
Cell Cycle Regulation by BTG Family Proteins	N/A	N/A	0.816	N/A	-0.816	0	N/A	N/A
PI Metabolism	N/A	N/A	0	-0.378	-0.186	-1.043	N/A	N/A
Apelin Muscle Signaling Pathway	N/A	N/A	0.447	N/A	-0.447	-0.707	N/A	N/A
Remodeling of Epithelial Adherens Junctions	N/A	N/A	-0.447	N/A	0.816	-0.333	N/A	N/A
Striated Muscle Contraction	N/A	N/A	0.447	N/A	1.069	N/A	N/A	N/A
IL-17A Signaling in Gastric Cells	N/A	N/A	0.378	N/A	1.134	N/A	N/A	N/A
Dopamine Receptor Signaling	N/A	N/A	0	N/A	0.378	-1.134	N/A	N/A
Apoptotic execution phase	-0.707	N/A	0.277	N/A	-0.229	0.277	N/A	N/A
GPCR-Mediated Integration of Enteroendocrine Signaling Exemplified by an L Cell	N/A	N/A	0	0	0.209	-1.279	N/A	N/A
Aryl Hydrocarbon Receptor Signaling	0.577	N/A	0	0.378	-0.522	0	N/A	N/A
Transcriptional Regulation by NPAS4	N/A	N/A	0.447	N/A	-0.577	-0.447	N/A	N/A
B Cell Activating Factor Signaling	0	N/A	-0.707	N/A	-0.302	0.447	N/A	N/A
Signaling by FGFR2	0.378	0	-0.333	0	0.5	-0.243	N/A	N/A
Signaling by Activin	N/A	N/A	-1	N/A	0.447	N/A	N/A	N/A
Purine Nucleotides De Novo Biosynthesis II	N/A	N/A	N/A	N/A	-0.447	-1	N/A	N/A
Peptide hormone biosynthesis	N/A	N/A	N/A	N/A	0.447	-1	N/A	N/A
NAD biosynthesis II (from tryptophan)	N/A	N/A	1	N/A	N/A	-0.447	N/A	N/A
FOXO-mediated transcription of cell cycle genes	N/A	N/A	0	N/A	0.302	-1.134	N/A	N/A
Signaling by EGFR	0	-0.447	0	N/A	0.218	0.728	N/A	N/A
DAG and IP3 signaling	N/A	N/A	0.378	N/A	1	0	N/A	N/A
Dissolution of Fibrin Clot	N/A	N/A	-1	0	0	0.378	N/A	N/A
Branched-chain amino acid catabolism	N/A	N/A	0.378	N/A	N/A	-1	N/A	N/A
Inflammasome pathway	N/A	N/A	0	N/A	1.342	N/A	N/A	N/A
Dermatan Sulfate Degradation (Metazoa)	N/A	N/A	1.342	N/A	0	N/A	N/A	N/A
DNA Double-Strand Break Repair by Non-Homologous End Joining	N/A	N/A	N/A	N/A	N/A	1.342	N/A	N/A
RHO GTPases activate KTN1	N/A	N/A	N/A	N/A	-1.342	N/A	N/A	N/A
Glucocorticoid Biosynthesis	0	N/A	N/A	N/A	N/A	-1.342	N/A	N/A
Glucose and Glucose-1-phosphate Degradation	N/A	N/A	N/A	N/A	N/A	-1.342	N/A	N/A
FAT10 Signaling Pathway	N/A	N/A	N/A	N/A	N/A	1.342	N/A	N/A
nNOS Signaling in Neurons	N/A	N/A	N/A	N/A	1.342	N/A	N/A	N/A
Mitotic Telophase/Cytokinesis	N/A	N/A	N/A	N/A	-1.342	0	N/A	N/A
Glycogen Degradation II	N/A	N/A	0.447	N/A	-0.447	-0.447	N/A	N/A
Oleate Biosynthesis II (Animals)	N/A	N/A	0.447	N/A	0.447	-0.447	N/A	N/A
UVC-Induced MAPK Signaling	N/A	N/A	-0.302	0	0.728	0.277	N/A	N/A
Transcriptional regulation by the AP-2 (TFAP2) family of transcription factors	-0.707	N/A	0	N/A	-0.277	0.302	N/A	N/A
Reversible hydration of carbon dioxide	N/A	N/A	-0.447	N/A	0	-0.816	N/A	N/A
Thrombin signalling through proteinase activated receptors (PARs)	N/A	N/A	-0.447	N/A	0	-0.816	N/A	N/A
Interleukin-3, Interleukin-5 and GM-CSF signaling	N/A	-0.447	0	N/A	0.243	-0.5	N/A	N/A
WNT ligand biogenesis and trafficking	N/A	N/A	N/A	N/A	1.155	N/A	N/A	N/A
iNOS Signaling	-0.447	N/A	0	N/A	-0.302	-0.378	N/A	N/A
TNFR2 Signaling	0	N/A	-0.333	N/A	-0.378	-0.378	N/A	N/A
Phosphatidylethanolamine Biosynthesis II	N/A	N/A	N/A	N/A	N/A	-1	N/A	N/A
Interleukin-9 signaling	N/A	N/A	-1	N/A	N/A	N/A	N/A	N/A
Mineralocorticoid Biosynthesis	0	N/A	N/A	N/A	N/A	-1	N/A	N/A
Lysine Degradation V	1	N/A	N/A	N/A	N/A	N/A	N/A	N/A
Azathioprine ADME	N/A	N/A	0	N/A	0	-1	N/A	N/A
Abacavir ADME	-1	N/A	0	N/A	N/A	0	N/A	N/A
Fructose metabolism	N/A	N/A	N/A	N/A	N/A	-1	N/A	N/A
SUMOylation of immune response proteins	0	N/A	-1	N/A	N/A	N/A	N/A	N/A
Atorvastatin ADME	-1	N/A	N/A	N/A	N/A	N/A	N/A	N/A
Advanced glycosylation endproduct receptor signaling	N/A	N/A	-1	N/A	N/A	N/A	N/A	N/A
Citrulline-Nitric Oxide Cycle	N/A	N/A	N/A	N/A	-1	N/A	N/A	N/A
UDP-N-acetyl-D-glucosamine Biosynthesis II	N/A	N/A	N/A	N/A	N/A	-1	N/A	N/A
Alpha-protein kinase 1 signaling pathway	N/A	N/A	N/A	N/A	N/A	-1	N/A	N/A
TRAIL signaling	N/A	N/A	N/A	N/A	-1	N/A	N/A	N/A
γ-glutamyl Cycle	N/A	N/A	0	N/A	N/A	1	N/A	N/A
Lysine Degradation II	1	N/A	N/A	N/A	N/A	N/A	N/A	N/A
Circadian Clock	N/A	N/A	0.302	N/A	-0.447	0.243	N/A	N/A
Cell Cycle: G2/M DNA Damage Checkpoint Regulation	0	N/A	0.378	N/A	0	-0.577	N/A	N/A
Interleukin-2 family signaling	N/A	N/A	-0.632	N/A	0	-0.277	N/A	N/A
Caspase activation via Dependence Receptors in the absence of ligand	N/A	N/A	0.447	N/A	0	-0.447	N/A	N/A
Regulation of TP53 Activity through Association with Co-factors	N/A	N/A	N/A	N/A	0.816	N/A	N/A	N/A
Glycogen Degradation III	N/A	N/A	0.816	N/A	0	0	N/A	N/A
Regulation of cholesterol biosynthesis by SREBP (SREBF)	N/A	N/A	N/A	N/A	N/A	-0.816	N/A	N/A
Lysine catabolism	N/A	N/A	0.816	N/A	N/A	0	N/A	N/A
Tryptophan catabolism	N/A	N/A	0.378	N/A	N/A	0.378	N/A	N/A
Formation of paraxial mesoderm	N/A	N/A	N/A	N/A	-0.707	N/A	N/A	N/A
Polyamine Regulation in Colon Cancer	-0.378	N/A	0.277	N/A	0	0	N/A	N/A
Heme signaling	N/A	N/A	0	N/A	0.333	-0.302	N/A	N/A
Activation of kainate receptors upon glutamate binding	N/A	N/A	N/A	N/A	-0.632	0	N/A	N/A
Platelet Aggregation (Plug Formation)	N/A	N/A	N/A	N/A	N/A	0.447	N/A	N/A
Prostanoid Biosynthesis	N/A	N/A	N/A	N/A	-0.447	N/A	N/A	N/A
HDR through MMEJ (alt-NHEJ)	N/A	N/A	N/A	N/A	N/A	0.447	N/A	N/A
Guanosine Nucleotides Degradation III	N/A	N/A	N/A	N/A	N/A	0.447	N/A	N/A
Role of JAK1, JAK2 and TYK2 in Interferon Signaling	N/A	N/A	N/A	N/A	-0.447	N/A	N/A	N/A
Choline catabolism	N/A	N/A	-0.447	N/A	N/A	N/A	N/A	N/A
Lipophagy	N/A	N/A	N/A	N/A	-0.447	0	N/A	N/A
Pentose Phosphate Pathway	N/A	N/A	N/A	N/A	0.447	N/A	N/A	N/A
Sphingosine and Sphingosine-1-phosphate Metabolism	N/A	N/A	N/A	N/A	0.447	N/A	N/A	N/A
Regulation of RUNX1 Expression and Activity	N/A	N/A	N/A	N/A	-0.378	N/A	N/A	N/A
Signaling by Leptin	N/A	N/A	0	N/A	-0.378	N/A	N/A	N/A
Rap1 signalling	N/A	N/A	N/A	N/A	0	0.378	N/A	N/A
Serine Biosynthesis	N/A	N/A	N/A	N/A	N/A	N/A	N/A	N/A
Acetyl-CoA Biosynthesis I (Pyruvate Dehydrogenase Complex)	N/A	N/A	N/A	N/A	N/A	N/A	N/A	N/A
1,25-dihydroxyvitamin D3 Biosynthesis	N/A	N/A	N/A	N/A	N/A	N/A	N/A	N/A
Glycerol Degradation I	N/A	N/A	N/A	N/A	N/A	N/A	N/A	N/A
Spermine and Spermidine Degradation I	N/A	N/A	N/A	N/A	N/A	N/A	N/A	N/A
NGF processing	N/A	N/A	N/A	N/A	N/A	N/A	N/A	N/A
Formaldehyde Oxidation II (Glutathione-dependent)	N/A	N/A	N/A	N/A	N/A	N/A	N/A	N/A
NFE2L2 regulating TCA cycle genes	N/A	N/A	N/A	N/A	N/A	N/A	N/A	N/A
Glutathione Biosynthesis	N/A	N/A	N/A	N/A	N/A	N/A	N/A	N/A
Glutamine Degradation I	N/A	N/A	N/A	N/A	N/A	N/A	N/A	N/A
Regulation of the Epithelial-Mesenchymal Transition Pathway	N/A	N/A	N/A	N/A	N/A	N/A	N/A	N/A
Superpathway of Serine and Glycine Biosynthesis I	N/A	N/A	N/A	N/A	N/A	N/A	N/A	N/A
Thiosulfate Disproportionation III (Rhodanese)	N/A	N/A	N/A	N/A	N/A	N/A	N/A	N/A
Glycine Degradation (Creatine Biosynthesis)	N/A	N/A	N/A	N/A	N/A	N/A	N/A	N/A
Tryptophan Degradation to 2-amino-3-carboxymuconate Semialdehyde	N/A	N/A	N/A	N/A	N/A	N/A	N/A	N/A
Uracil Degradation II (Reductive)	N/A	N/A	N/A	N/A	N/A	N/A	N/A	N/A
Th1 and Th2 Activation Pathway	N/A	N/A	N/A	N/A	N/A	N/A	N/A	N/A
Transport of glycerol from adipocytes to the liver by Aquaporins	N/A	N/A	N/A	N/A	N/A	N/A	N/A	N/A
Glycerol-3-phosphate Shuttle	N/A	N/A	N/A	N/A	N/A	N/A	N/A	N/A
Phenylethylamine Degradation I	N/A	N/A	N/A	N/A	N/A	N/A	N/A	N/A
Sulfite Oxidation IV	N/A	N/A	N/A	N/A	N/A	N/A	N/A	N/A
Eumelanin Biosynthesis	N/A	N/A	N/A	N/A	N/A	N/A	N/A	N/A
Carnitine synthesis	N/A	N/A	N/A	N/A	N/A	N/A	N/A	N/A
Platelet Adhesion to exposed collagen	N/A	N/A	N/A	N/A	0	N/A	N/A	N/A
Folate Polyglutamylation	N/A	N/A	N/A	N/A	N/A	N/A	N/A	N/A
Passive transport by Aquaporins	N/A	N/A	N/A	N/A	N/A	0	N/A	N/A
Sulfate Activation for Sulfonation	N/A	N/A	N/A	N/A	N/A	N/A	N/A	N/A
Aryl hydrocarbon receptor signalling	N/A	N/A	N/A	N/A	N/A	N/A	N/A	N/A
Spermine Biosynthesis	N/A	N/A	N/A	N/A	N/A	N/A	N/A	N/A
DNA Double-Strand Break Repair by Homologous Recombination	N/A	N/A	N/A	N/A	N/A	N/A	N/A	N/A
NR1D1 (REV-ERBA) represses gene expression	N/A	N/A	N/A	N/A	N/A	0	N/A	N/A
Role of IL-17A in Psoriasis	N/A	N/A	0	N/A	N/A	N/A	N/A	N/A
Intestinal absorption	N/A	N/A	N/A	N/A	N/A	N/A	N/A	N/A
Circadian Rhythm Signaling	N/A	N/A	N/A	N/A	N/A	N/A	N/A	N/A
Palmitate Biosynthesis I (Animals)	N/A	N/A	N/A	N/A	N/A	N/A	N/A	N/A
Signaling by NODAL	N/A	N/A	N/A	N/A	0	N/A	N/A	N/A
Pyrophosphate hydrolysis	N/A	N/A	N/A	N/A	N/A	N/A	N/A	N/A
D-glucuronate Degradation I	N/A	N/A	N/A	N/A	N/A	N/A	N/A	N/A
Granulocyte Adhesion and Diapedesis	N/A	N/A	N/A	N/A	N/A	N/A	N/A	N/A
Role of Osteoblasts, Osteoclasts and Chondrocytes in Rheumatoid Arthritis	N/A	N/A	N/A	N/A	N/A	N/A	N/A	N/A
Role of OCT4 in Mammalian Embryonic Stem Cell Pluripotency	N/A	N/A	N/A	N/A	N/A	N/A	N/A	N/A
D-mannose Degradation	N/A	N/A	N/A	N/A	N/A	N/A	N/A	N/A
Antimicrobial peptides	N/A	N/A	N/A	N/A	N/A	N/A	N/A	N/A
Agranulocyte Adhesion and Diapedesis	N/A	N/A	N/A	N/A	N/A	N/A	N/A	N/A
Methionine Salvage II (Mammalian)	N/A	N/A	N/A	N/A	N/A	N/A	N/A	N/A
Xenobiotic Metabolism Signaling	N/A	N/A	N/A	N/A	N/A	N/A	N/A	N/A
RHO GTPases regulate CFTR trafficking	N/A	N/A	N/A	N/A	N/A	N/A	N/A	N/A
Glutamate Receptor Signaling	N/A	N/A	0	N/A	0	N/A	N/A	N/A
MSP-RON Signaling Pathway	N/A	N/A	N/A	N/A	N/A	N/A	N/A	N/A
Asparagine Degradation I	N/A	N/A	N/A	N/A	N/A	N/A	N/A	N/A
Caspase activation via Death Receptors in the presence of ligand	0	N/A	N/A	N/A	0	0	N/A	N/A
Proline Biosynthesis I	N/A	N/A	N/A	N/A	N/A	N/A	N/A	N/A
Alanine Degradation III	N/A	N/A	N/A	N/A	N/A	N/A	N/A	N/A
Neurotransmitter uptake and metabolism In glial cells	N/A	N/A	N/A	N/A	N/A	N/A	N/A	N/A
Leukotriene Biosynthesis	N/A	N/A	N/A	N/A	N/A	N/A	N/A	N/A
Semaphorin Signaling in Neurons	N/A	N/A	N/A	N/A	N/A	N/A	N/A	N/A
Putrescine Biosynthesis III	N/A	N/A	N/A	N/A	N/A	N/A	N/A	N/A
GABA Receptor Signaling	N/A	N/A	N/A	N/A	N/A	N/A	N/A	N/A
Metallothioneins bind metals	N/A	N/A	N/A	N/A	N/A	N/A	N/A	N/A
Trehalose Degradation II (Trehalase)	N/A	N/A	N/A	N/A	N/A	N/A	N/A	N/A
Tight Junction Signaling	N/A	N/A	N/A	N/A	N/A	N/A	N/A	N/A
Role of IL-17A in Arthritis	N/A	N/A	N/A	N/A	N/A	N/A	N/A	N/A
Arsenate Detoxification I (Glutaredoxin)	N/A	N/A	N/A	N/A	N/A	N/A	N/A	N/A
Axonal Guidance Signaling	N/A	N/A	N/A	N/A	N/A	N/A	N/A	N/A
CMP-N-acetylneuraminate Biosynthesis I (Eukaryotes)	N/A	N/A	N/A	N/A	N/A	N/A	N/A	N/A
Cysteine Biosynthesis/Homocysteine Degradation	N/A	N/A	N/A	N/A	N/A	N/A	N/A	N/A
Formation of xylulose-5-phosphate	N/A	N/A	N/A	N/A	N/A	N/A	N/A	N/A
Choline Degradation I	N/A	N/A	N/A	N/A	N/A	N/A	N/A	N/A
Arginine Degradation I (Arginase Pathway)	N/A	N/A	N/A	N/A	N/A	N/A	N/A	N/A
Fatty Acid β-oxidation III (Unsaturated, Odd Number)	N/A	N/A	N/A	N/A	N/A	N/A	N/A	N/A
Ascorbate Recycling (Cytosolic)	N/A	N/A	N/A	N/A	N/A	N/A	N/A	N/A
Taurine Biosynthesis	N/A	N/A	N/A	N/A	N/A	N/A	N/A	N/A
Alanine metabolism	N/A	N/A	N/A	N/A	N/A	N/A	N/A	N/A
Galactose Degradation I (Leloir Pathway)	N/A	N/A	N/A	N/A	N/A	N/A	N/A	N/A
L-DOPA Degradation	N/A	N/A	N/A	N/A	N/A	N/A	N/A	N/A
Thioredoxin Pathway	N/A	N/A	N/A	N/A	N/A	N/A	N/A	N/A
rRNA modification in the mitochondrion	N/A	N/A	N/A	N/A	N/A	0	N/A	N/A
Aspartate Degradation II	N/A	N/A	N/A	N/A	N/A	N/A	N/A	N/A
Glucocorticoid Receptor Signaling	N/A	N/A	N/A	N/A	N/A	N/A	N/A	N/A
Galactose catabolism	N/A	N/A	N/A	N/A	N/A	N/A	N/A	N/A
Adenine and Adenosine Salvage I	N/A	N/A	N/A	N/A	N/A	N/A	N/A	N/A
Dolichol and Dolichyl Phosphate Biosynthesis	N/A	N/A	N/A	N/A	N/A	N/A	N/A	N/A
Maturity Onset Diabetes of Young (MODY) Signaling	N/A	N/A	N/A	N/A	N/A	N/A	N/A	N/A
Role of MAPK Signaling in the Pathogenesis of Influenza	N/A	N/A	N/A	N/A	N/A	N/A	N/A	N/A
Heme Degradation	N/A	N/A	N/A	N/A	N/A	N/A	N/A	N/A
Synthesis of Lipoxins (LX)	N/A	N/A	N/A	N/A	0	N/A	N/A	N/A
Primary Immunodeficiency Signaling	N/A	N/A	N/A	N/A	N/A	N/A	N/A	N/A
Glutamate Removal from Folates	N/A	N/A	N/A	N/A	N/A	N/A	N/A	N/A
GDP-L-fucose Biosynthesis I (from GDP-D-mannose)	N/A	N/A	N/A	N/A	N/A	N/A	N/A	N/A
Mechanisms of Viral Exit from Host Cells	N/A	N/A	N/A	N/A	N/A	N/A	N/A	N/A
Glycine Biosynthesis I	N/A	N/A	N/A	N/A	N/A	N/A	N/A	N/A
Cardiolipin Biosynthesis II	N/A	N/A	N/A	N/A	N/A	N/A	N/A	N/A
Phagosome Maturation	N/A	N/A	N/A	N/A	N/A	N/A	N/A	N/A
Hepatic Fibrosis / Hepatic Stellate Cell Activation	N/A	N/A	N/A	N/A	N/A	N/A	N/A	N/A
Germ Cell-Sertoli Cell Junction Signaling	N/A	N/A	N/A	N/A	N/A	N/A	N/A	N/A
Epoxysqualene Biosynthesis	N/A	N/A	N/A	N/A	N/A	N/A	N/A	N/A
Zymosterol Biosynthesis	N/A	N/A	N/A	N/A	N/A	N/A	N/A	N/A
Alanine Biosynthesis II	N/A	N/A	N/A	N/A	N/A	N/A	N/A	N/A
Arginine Degradation VI (Arginase 2 Pathway)	N/A	N/A	N/A	N/A	N/A	N/A	N/A	N/A
L-glutamine Biosynthesis II (tRNA-dependent)	N/A	N/A	N/A	N/A	N/A	N/A	N/A	N/A
Thymine Degradation	N/A	N/A	N/A	N/A	N/A	N/A	N/A	N/A
L-carnitine Biosynthesis	N/A	N/A	N/A	N/A	N/A	N/A	N/A	N/A
Glutamate Degradation X	N/A	N/A	N/A	N/A	N/A	N/A	N/A	N/A
Proline Biosynthesis II (from Arginine)	N/A	N/A	N/A	N/A	N/A	N/A	N/A	N/A
Melatonin Degradation II	N/A	N/A	N/A	N/A	N/A	N/A	N/A	N/A
α-tocopherol Degradation	N/A	N/A	N/A	N/A	N/A	N/A	N/A	N/A
Flavin Biosynthesis IV (Mammalian)	N/A	N/A	N/A	N/A	N/A	N/A	N/A	N/A
Glutamate Biosynthesis II	N/A	N/A	N/A	N/A	N/A	N/A	N/A	N/A
Reelin signalling pathway	N/A	N/A	N/A	N/A	N/A	N/A	N/A	N/A
Clathrin-mediated Endocytosis Signaling	N/A	N/A	N/A	N/A	N/A	N/A	N/A	N/A
UDP-D-xylose and UDP-D-glucuronate Biosynthesis	N/A	N/A	N/A	N/A	N/A	N/A	N/A	N/A
Pathogenesis of Multiple Sclerosis	N/A	N/A	N/A	N/A	N/A	N/A	N/A	N/A
Iron homeostasis signaling pathway	N/A	N/A	N/A	N/A	N/A	N/A	N/A	N/A
Uridine-5'-phosphate Biosynthesis	N/A	N/A	N/A	N/A	N/A	N/A	N/A	N/A
Glutathione Redox Reactions II	N/A	N/A	N/A	N/A	N/A	N/A	N/A	N/A
Interleukin-1 processing	N/A	N/A	N/A	N/A	N/A	N/A	N/A	N/A
