# Supplementary material for: Uncovering the Tumorigenic Blueprint of PFOS and PFOA Through Multi-Organ Transcriptomic Analysis of Biomarkers, Mechanisms, and Therapeutic Targets
Source: Curr Issues Mol Biol. 2025 Sep 15;47(9):763. doi: 10.3390/cimb47090763 (PMC12468109; doi:10.3390/cimb47090763)
Supplement: Supplementary file 1 [file cimb-47-00763-s001.zip › Excel Table S4-List of upstream regulators consistent across all non-tumor samples with calculated z-scores(Upstream Regulators with Z-Score).xlsx]

## Sheet: Upstream Regulators
Upstream regulator moleucles, including proteins and receptors, altered across all nontumor PFOS/PFOA exposed dataset and their z-score by sample obtained from IPA
Upstream Regulators	PFOS Human Liver	PFOA Human Liver	0.3 WT Mouse Liver	0.05 WT Mouse Liver	PFOS Human Embryonic Stem Cells	PFOA Mouse Liver	PFOA Human Embryonic Stem Cells	PFOA Monkey Stem Cells
PPARA	0.482	3.595	9.684	5.252	1.189	8.726	0.788	N/A
LARP1	-5.74	-4.468	N/A	N/A	-8.419	-2.138	-2.643	N/A
ACOX1	-1.852	-1.589	-5.685	-4.106	0.173	-6.69	-2.121	N/A
MYC	4.515	2.509	4.224	1.107	-2.222	2.423	3.427	N/A
MYCN	4.942	4.52	3.3	0.32	1.65	1.704	3.543	N/A
SLC27A2	0.851	-2.957	-6.331	-3.844	N/A	-5.824	N/A	N/A
XBP1	-0.847	1.135	-4.796	-2.127	0.408	-8.933	0.496	N/A
PPARGC1A	-0.152	2.369	5.893	1.371	-2.23	2.624	3.268	N/A
CLPP	0.074	-3.873	-4.79	-3	1.819	-2.271	-2	N/A
HNF1A	-2.948	-1.731	-4.154	-4.052	-0.958	-3.739	N/A	N/A
NFE2L2	1.657	0.617	5.222	2.408	-1.575	3.93	2.104	N/A
PPARG	-0.482	2.521	5.68	4.537	-0.917	1.655	1.594	N/A
MLXIPL	3.34	2.865	0.328	N/A	7.116	-1.131	2.449	N/A
SMARCAL1	-4.426	1	3.414	1.528	3.429	0	-2.646	N/A
interferon alpha	-1.729	-2.014	-4.724	3.64	-0.959	-1.335	-1.783	N/A
IFNG	1.718	-0.937	-3.124	4.21	-1.968	-0.91	1.665	0.891
UCP1	3.405	1.824	2.641	-0.819	-3.283	1.07	2.868	N/A
CMTM3	2.894	2.236	4.075	N/A	-2.03	2.112	2.309	N/A
TNF	2.175	-1.132	-3.292	3.829	-0.895	-1.735	0.075	0.898
NFkB (complex)	-0.569	-4.323	-2.111	2.932	-1.082	-0.256	-0.774	1.021
LH	3.032	4.025	0.426	-0.134	4.452	0.426	2.395	N/A
STAT5B	-1.435	-0.898	-2.731	-2.378	2.019	-4.238	1.066	N/A
TEAD1	0	2.688	6.837	N/A	1.264	2.875	-0.896	N/A
ZBTB7B	0.522	2.449	4.888	N/A	1.761	3.623	-1.091	N/A
ESRRA	-0.57	1.359	3.445	3.164	1.932	2.136	1.706	N/A
IFN beta	1.021	-0.272	-4.771	4.098	-0.523	-1.645	1.977	N/A
KRAS	3.318	-1.154	2.164	-0.103	-4.418	0.223	2.824	N/A
CHUK	0.869	-2.213	-4.462	2.34	-1.19	-1.87	1.232	N/A
FMR1	-4.345	-3.162	N/A	N/A	-4.416	N/A	-2.132	N/A
CITED2	1.148	3.191	3.97	-2.157	1.925	0.645	0.99	N/A
COPS5	-2.524	-2.63	-1.374	-2	-2.253	1.473	-1.732	N/A
IRF7	-0.859	-1.877	-5.903	2.285	N/A	-3.061	N/A	N/A
STING1	-0.345	-1.26	-5.322	2.958	-0.732	-2.683	-0.64	N/A
TRIM24	-1.492	0.447	5.124	-1.897	-1.561	2.26	1	N/A
alpha catenin	2.069	1.103	2.456	-3.105	-2.726	-2.313	N/A	N/A
OMA1	2.813	N/A	2.028	N/A	-3.196	2.559	2.813	N/A
IFNAR1	-1.183	-1.237	-5.319	2.733	0.018	-2.915	N/A	N/A
PPARD	0.006	-0.055	4.547	3.72	-0.302	3.835	0.92	N/A
MAP4K4	-0.242	-2.309	-5.443	-1.991	-1.566	-1.809	N/A	N/A
NTRK1	1.632	0.194	-2.457	-1.472	-0.977	-4.075	1.941	-0.577
IL27	-2.036	-3.069	-3.032	3.264	-1.573	0.286	N/A	N/A
F3	1.373	0.309	4.508	-1.898	1.144	3.625	0.365	N/A
RB1	-0.706	1.407	4.964	0.41	4.62	0.789	0.182	N/A
IL1B	1.02	-2.307	-2.999	2.96	0.3	-1.845	0.41	1.232
TP53	-1.343	-1.22	-3.833	2.184	-0.927	-1.57	0.148	N/A
HIF1A	0.935	-2.927	-2.379	3.254	-0.58	-0.814	2.149	N/A
IFNB1	1.121	-0.989	-4.062	2.166	-1.6	-2.943	0.021	N/A
IRF3	0.052	-0.7	-4.665	3.1	-2.203	-2.128	N/A	N/A
miR-30c-5p (and other miRNAs w/seed GUAAACA)	0.137	2.396	-3.06	-1.868	-2.149	-3.23	N/A	N/A
STAT1	0.119	-2.346	-4.653	3.619	-0.265	-1.829	N/A	N/A
Hbb-b1	-1.89	1.342	3.024	2.04	2.688	-1.846	N/A	N/A
PNPLA2	0.63	2.244	4.26	1.205	1.803	2.603	N/A	N/A
ETV6-RUNX1	2.233	1.818	3.414	-2.458	-0.869	1.279	-0.658	N/A
ATF4	2.911	0.122	0.023	0.255	-4.395	-0.911	4.11	N/A
TGM2	0.252	-2.216	-3.346	2.649	1.388	-2.371	-0.493	N/A
EIF2AK3	2.663	1.195	-0.2	0.619	-3.551	-2.29	2.166	N/A
IL1A	-1.921	-1.867	-2.54	1.86	0.727	-1.94	-0.594	1.047
TGFB1	0.475	-2.558	-1.566	2.287	1.281	-0.18	-0.826	1.631
KMT2D	-0.611	N/A	4.97	0.944	2.851	3.072	N/A	N/A
Irgm1	-0.075	-0.152	5.31	-3.642	2.818	0.379	0	N/A
EGLN	-0.393	0.91	-2.577	-1.805	2.806	-0.659	-3.086	N/A
CD40	2.204	-0.592	3.717	2.009	-1.031	0.281	2.394	N/A
EHHADH	1.387	-2.433	-3.208	-2.345	N/A	-2.853	N/A	N/A
BACH1	-2.17	-1.526	-2.882	-1.942	1.28	-0.305	-1.969	N/A
IgE	0.672	-1.718	1.44	3.585	-1.173	2.474	1	N/A
ERN1	0.653	0.233	-3.302	-2.447	-0.006	-5.407	N/A	N/A
IFNA2	-0.49	-1.517	-4.39	2.119	-0.348	-3.086	-0.098	N/A
NKX2-3	0.943	1	2.573	-1.048	-0.713	2.62	3.059	N/A
HNF4A	-3.433	1.668	-0.201	0.042	1.464	-2.747	2.394	N/A
SIRT1	1.071	1.641	2.282	-3.573	-0.777	2.055	-0.435	N/A
FKBP10	1.134	1.342	2.4	-1.64	-3.772	0.728	0.816	N/A
CASR	1.257	-2	1.135	1.756	-2.704	2.523	-0.447	N/A
STK11	1.862	2.366	3.229	0.846	1.939	-0.44	1.117	N/A
NRG1	1.439	-2.057	0.711	3.113	0.165	2.192	2.086	N/A
INSR	-1.151	2.721	3.695	1.037	0.494	1.498	1.145	N/A
RORC	-1.697	-1.673	-1.477	-0.905	2.575	2.069	-1.342	N/A
PML	1.635	-0.914	-5.206	0.367	-0.518	-2.297	-0.796	N/A
KLF15	-0.798	2.148	2.935	2.035	1.159	1.938	0.686	N/A
PPARA:RXRA Coactivator	-0.824	2.751	2.593	1.698	-0.551	3.258	N/A	N/A
AGT	0.351	-1.57	-0.504	2.88	2.533	1.559	-0.292	N/A
KAT2A	1.016	-1.342	0.735	1.89	-4.143	1.146	1.342	N/A
miR-9-5p (and other miRNAs w/seed CUUUGGU)	1.516	-0.368	-4.687	-1.756	-1.278	-1.975	N/A	N/A
KLF6	0.072	-3.225	-1.952	2.46	-2.6	-0.692	0.53	N/A
VEGFA	1.036	-0.748	2.099	1.977	-1.058	2.773	1.81	N/A
HUWE1	-0.915	0.971	4.197	4.205	-0.226	0.685	0.293	N/A
TGS1	-1.976	N/A	1.554	N/A	2.573	3.144	-2.219	N/A
FAS	-0.774	-1.168	0.081	-2.188	-4.257	-0.428	2.556	N/A
ZBTB10	0.336	0.378	-3.205	4.08	2.446	-0.984	N/A	N/A
HSD17B4	1.387	-2.433	-2.853	-2.345	N/A	-2.387	N/A	N/A
RPSA	-0.047	N/A	3.712	-1.964	2.625	3.053	N/A	N/A
IL33	-0.263	-2.909	0.978	3.637	-1.751	0.502	1.343	N/A
NONO	-0.217	-1.88	-4.93	N/A	-1.75	-2.553	N/A	N/A
BHLHE40	-0.227	-2.646	-2.053	1.594	-0.234	-2.744	-1.801	N/A
mir-122 (includes others)	-2.301	N/A	-1.97	-1.982	2.609	-1.041	-1.342	N/A
SREBF2	-3.195	-1.234	2.563	1.422	1.163	-0.95	-0.714	N/A
CSF2	-0.248	-1.905	-1.54	1.466	-2.489	2.514	1.058	N/A
LEP	-0.313	1.047	1.711	2.57	-1.239	3.231	1.004	N/A
NCOA2	-1.319	-0.623	-2.816	-0.844	-1.434	-4.021	N/A	N/A
IKBKB	-0.81	-2.874	-2.935	1.46	-0.683	-1.022	1.072	0.192
EGF	0.061	-2.709	0.574	1.91	-1.562	0.893	2.486	0.842
RELA	-1.172	-2.181	-1.729	3.075	-0.811	-1.982	0.033	N/A
MXD1	-2.309	N/A	-4.333	N/A	1.29	-3.007	N/A	N/A
IRF1	-0.719	-0.895	-4.264	1.689	-0.958	-2.408	N/A	N/A
C3	0.521	-2.593	-2.874	0.451	-1.399	-1.894	1.195	N/A
SMAD3	0.71	-2.078	-1.235	2.555	3.243	0.368	0.675	N/A
INHBB	1.159	N/A	2.412	2.401	2.638	2.242	N/A	N/A
SMARCA5	1.89	N/A	2.164	-2.383	2.156	1.437	-0.816	N/A
NUPR1	3.116	0.18	0.352	2.764	0.969	0.724	2.738	N/A
USP8	0.155	0.152	4.301	-2.228	-0.067	3.931	N/A	N/A
SPDEF	0.583	2.158	1.756	-1.89	-2.178	-0.582	1.673	N/A
HDAC6	1.992	N/A	2.376	1.998	2.668	1.772	N/A	N/A
JUNB	1.353	-1.432	-1.827	2.118	-0.593	1.945	-1.526	N/A
HELLS	-2.138	-0.447	0.258	N/A	4.435	0	-3.5	N/A
IRF5	-0.34	-1.406	-3.629	1.771	-1.579	-2.048	N/A	N/A
RARB	-2.421	-0.379	-2.722	1.414	2.529	-0.624	-0.649	N/A
MAP2K5	-3.368	N/A	1.811	1.153	1.559	-2.829	N/A	N/A
NEUROG1	1.667	2.828	1.414	1.89	0.822	-0.2	1.89	N/A
CEBPB	0.994	-2.052	-2.193	-0.898	-1.68	0.974	1.915	N/A
miR-124-3p (and other miRNAs w/seed AAGGCAC)	0.153	0.364	-1.422	-2.11	-1.999	-3.403	1.111	N/A
CPT1B	1.175	-0.47	-4.658	-0.181	-1.799	-1.438	0.816	N/A
ARNT	1.313	-0.6	1.492	2.785	-1.698	0.499	2.148	N/A
SORL1	-2.097	-1.134	-2.469	1.069	3.17	-0.35	-0.243	N/A
MYCL	3.105	2.425	1.869	-0.788	0.331	N/A	2	N/A
F2	1.605	-1.403	1.199	3.344	-0.409	1.599	0.945	N/A
SENP3	0.853	-1	-3.159	2.433	N/A	-3.058	N/A	N/A
IL4	0.282	-1.73	1.181	2.635	-2.175	0.783	0.66	0.048
CEBPD	-1.023	-2.048	-1.412	2.507	1.948	-0.637	0.861	N/A
PPP2R5A	-1.929	1.342	2.345	2.449	N/A	2.353	N/A	N/A
EIF2AK4	2.412	1.105	1.377	0.668	-2.153	0.643	2.059	N/A
TERT	1.119	-0.816	-2.933	1.112	-2.099	-2.313	N/A	N/A
HGF	1.099	-1.915	-2.048	0.165	-3.671	0.83	0.647	N/A
PPP2R1A	-1.667	1.342	2.72	2.449	N/A	2.173	N/A	N/A
ERK1/2	1.513	-1.26	1.832	1.848	-0.621	1.069	2.192	N/A
KLF2	-0.135	1.216	-2.38	-3.257	-0.059	-2.195	-1.069	N/A
FOXO1	-0.413	-1.277	0.902	1.652	-3.007	-0.072	2.223	0.762
ITGAV	-1.098	-0.447	-2.102	2.828	1.127	1.425	-1.21	N/A
TREX1	0.345	0.82	3.582	-2.902	-0.205	2.338	N/A	N/A
PPP2CA	-1.712	N/A	3.991	-1.026	-1.306	2.156	N/A	N/A
DDIT3	2.285	1.128	-0.559	0.5	-3.36	0.854	1.494	N/A
SREBF1	-2.089	0.178	2.598	3.09	0.65	-1.252	0.298	N/A
G protein alpha i	-0.087	-2	-3.694	1.29	0.611	-2.473	N/A	N/A
LONP1	-1.698	-1.501	-1.471	2.219	1.846	0.075	-1.342	N/A
TGFB2	-0.354	-2.206	0.415	1.876	2.963	-0.438	-1.896	N/A
FOXC1	-0.484	-0.186	-3.253	2.885	1.541	N/A	1.769	N/A
PRKAA2	1.216	1.655	1.988	2.241	0.45	2.496	0.013	N/A
JAK2	-0.94	N/A	-1.639	2.282	-3.45	-1.746	N/A	N/A
SPI1	-2.668	-1.108	-1.076	3.432	1.763	N/A	N/A	N/A
CCR2	-1.286	-0.116	N/A	3.015	3.617	N/A	-2	N/A
PIK3R1	1.831	-1.346	-1.25	-0.515	-3.292	-0.83	0.97	N/A
SLC15A4	-0.519	-1.912	-3.077	1.823	-0.914	-0.273	-1.492	N/A
DICER1	-2.345	-1.664	N/A	N/A	3.219	-2.324	0.456	N/A
SKIC2	-1.265	0.447	-0.775	-1.414	3.157	0.5	-2.449	N/A
IL17A	-0.624	-2.944	-2.718	1.084	1.345	N/A	1.263	N/A
LCN2	-2.153	-2.169	-1.848	0.736	0.9	-1.086	-1.067	N/A
ERK	1.426	-2.023	-0.85	3.334	-1.364	0.775	-0.178	N/A
N6AMT1	-1.436	-1.172	0.521	1.393	-2.266	1.981	1.153	N/A
miR-335-3p (miRNAs w/seed UUUUCAU)	N/A	N/A	-1.89	-2.2	-3.153	-2.668	N/A	N/A
TCF3	-1.483	0.557	-1.483	0.209	2.031	-3.98	0.163	N/A
IFNAR	0.032	N/A	-4.641	3.178	0.145	-1.892	N/A	N/A
CHKB	-2	1.89	2.985	N/A	N/A	2.943	N/A	N/A
PRKAA1	2.273	2.377	1.934	0.933	0.162	1.684	0.429	N/A
F2RL1	-0.786	-2.2	-2.378	1.973	-1.565	N/A	0.865	N/A
TLR7	-0.504	-2.563	-1.95	3.067	N/A	N/A	1.665	N/A
IL15	0.477	-2.421	0.904	2.233	-1.53	-0.088	2.077	N/A
IL10RA	-2.099	0	1.408	-3.275	0.849	1.267	-0.832	N/A
PRDM2	-0.087	N/A	-1.955	N/A	3.395	-2.015	2.236	N/A
PTGER4	0.187	-0.176	2.741	-3.188	0.905	0.808	1.664	N/A
IRF9	-0.475	-0.882	-5.335	-0.239	N/A	-2.726	N/A	N/A
IL20	-2.333	-0.816	-3.207	-1.89	N/A	-1.387	N/A	N/A
BCL6	0.943	2.75	3.406	-0.257	0.261	1.584	0.391	N/A
TCF4	0.824	1.938	-1.513	-0.098	-1.022	-3.526	-0.653	N/A
ACKR2	-0.447	N/A	4.146	-2.828	N/A	2.138	N/A	N/A
TNF (family)	0.663	-2.208	0.304	2.772	1.041	2.569	N/A	N/A
CFTR	0.267	3.219	2.019	1.592	-0.304	-0.166	1.982	N/A
E2F1	2.058	0.145	-0.21	2.356	-2.649	0.982	1.14	N/A
ERBB2	0.218	-3.031	0.246	1.051	-2.32	1.132	1.532	N/A
TFRC	-2.5	-0.632	2.663	-0.471	1.42	0.574	-1.265	N/A
TCR (complex)	2.753	1.052	0.237	0.179	2.3	1.612	1.387	N/A
TBX3	1.359	-0.555	N/A	N/A	-3.605	2.98	1	N/A
EPO	0.73	-0.23	-3.001	-2.404	-1.276	-0.998	0.853	N/A
IKBKG	0.165	-2.211	-3.642	1.237	0.481	-1.617	0.13	N/A
FGFR1	1.181	N/A	1.793	2.733	0.651	2.687	-0.437	N/A
NCOA/NR1I2/RXRA	-0.2	1.997	2.643	1.997	N/A	2.641	N/A	N/A
SMAD4	0.545	0.889	-0.577	1.745	2.8	-0.617	2.042	N/A
MED1	-0.904	1.708	1.914	2.066	-0.798	2.076	0	N/A
ITGB1	1.229	-1.276	N/A	3.467	-2.041	1.225	-0.203	N/A
NR1I2	0.548	-0.081	3.107	2.666	N/A	3.023	N/A	N/A
IGF1R	-0.647	0.226	1.947	2.436	-1.238	0.673	2.257	N/A
miR-29b-3p (and other miRNAs w/seed AGCACCA)	2.089	1.459	0.137	-0.739	-2.606	-1.789	0.603	N/A
CGAS	-0.217	0.14	-4.056	1.954	N/A	-2.967	N/A	N/A
AGO2	N/A	-1.061	-2.966	-2.157	N/A	-3.111	N/A	N/A
WWTR1	0.714	0.943	2.042	1.969	0.726	2.296	-0.6	N/A
EIF6	-1.746	-2.309	-0.648	2.848	0.354	1.383	N/A	N/A
NR1H	-1.457	1.041	3.389	0.44	1.37	0.251	-1.327	N/A
POR	3.137	N/A	-0.502	-1.625	-0.821	3.179	N/A	N/A
TLR3	-0.489	-1.876	-2.177	2.864	-1.834	N/A	N/A	N/A
RC3H1	-0.632	0.447	3.5	N/A	0.471	1.941	-2.236	N/A
PI3K (complex)	0.954	-2.788	0.519	2.839	-0.689	0.128	1.305	N/A
BCR (complex)	1.324	0.401	4.174	2.187	0.134	0.26	0.738	N/A
ATP7B	-3.051	N/A	N/A	N/A	3.317	-2.828	N/A	N/A
TP63	1.463	-0.285	-0.517	1.478	-3.76	-0.446	-1.236	N/A
CAR/RXRα/CAR ligand/retinoic acid	0.478	N/A	3.138	2.433	N/A	3.132	N/A	N/A
p38 MAPK	1.145	-2.6	N/A	3.115	-0.787	N/A	1.497	N/A
PRDM1	-1.558	-1.457	-0.887	-1.901	-1.41	-1.901	-0.028	N/A
RIGI	-0.849	-0.841	-4.001	1.264	0.137	-2.024	N/A	N/A
SETD2	1.772	2.538	0.273	-1.265	-1.791	0.408	1.067	N/A
HTT	2.261	0.392	0.327	2.528	0.661	2.922	N/A	N/A
TGF beta	0.258	-1.545	-0.756	1.315	0.848	1.453	-0.96	N/A
CSF1	-1.167	-2.244	-1.145	2.1	0.466	-1.297	-0.655	N/A
PRKCA	-1.545	-1.904	-2.052	0.13	-1.631	-1.421	-0.388	N/A
IFNL1	0.244	-1.065	-4.685	N/A	N/A	-3.072	N/A	N/A
RIPK2	-1.18	-1.149	-3.738	1.488	N/A	-1.494	N/A	N/A
AKT	2.043	-2.342	0.113	1.656	-0.426	-0.925	0.609	-0.9
KLF5	0.839	-2.62	-1.84	0.871	0.665	-0.426	-1.713	N/A
TARDBP	-2.7	-1.176	2.111	-0.6	1.986	-0.397	N/A	N/A
MET	0.379	-2.015	-1.78	1.935	-1.296	0.554	-0.999	N/A
AHR	-1.54	-0.309	0.866	1.478	-2.165	0.419	2.176	N/A
LPCAT3	-1.342	N/A	3.207	1	-0.905	2.496	N/A	N/A
FOXM1	-0.665	-1.042	0.431	N/A	-3.62	2.902	-0.287	N/A
VEGF	-0.525	-2.024	-1.094	1.072	-2.737	1.229	0.258	N/A
YBX1	0.927	-1.69	N/A	2.002	-0.952	0.791	2.569	N/A
RNF187	-1.236	1.89	1.021	N/A	3.29	0.385	-1.103	N/A
EIF2AK2	0.701	-1.455	-1.983	0.128	-1.385	-1.804	1.452	N/A
RAB2A	0.712	1.97	2.975	2.206	N/A	1.034	N/A	N/A
OSM	-0.04	-2.65	-2.426	0.319	-0.163	-0.84	-0.484	N/A
IL1RN	-0.328	0.927	2.715	-0.985	1.338	1.938	0.651	N/A
NOS2	0.652	-1.536	-2.736	1.828	0.101	-1.02	1	N/A
MMP11	-0.816	-2	-2.095	N/A	-2.435	-1.49	N/A	N/A
SPNS2	-0.543	N/A	-1.69	-2.219	1.691	-0.47	-2.219	N/A
GDF2	0.985	-1.277	-0.08	1.4	1.239	1.451	2.364	N/A
CREB1	0.767	-1.604	-0.39	2.71	-1.823	-1.174	0.321	N/A
NR1I3	-0.149	1.262	1.532	1.809	-1.22	2.368	0.447	N/A
ETV3	0	0	4.082	-2	N/A	2.683	N/A	N/A
PGR	1.667	0.598	1.887	-1.265	-0.741	-1.332	1.099	N/A
TGFBR2	1.35	1.32	1.611	-1.765	1.198	1.464	0.03	N/A
NFIC	-2.041	-0.816	-1.083	2.182	1.697	0.089	0.82	N/A
IgG	2.901	-0.393	-0.119	0.318	1.488	2.665	0.843	N/A
CD40LG	0.968	-2.635	0.47	1.621	-1.477	-0.158	1.395	N/A
NR1H2	-2.538	-1.342	0.336	1.226	2.048	-1.229	N/A	N/A
NPM1	1.167	-1.026	-0.194	2.885	1.448	1.06	-0.898	N/A
KAT2B	1.644	-1.969	0.409	1.6	-0.832	-0.716	1.504	N/A
NR4A1	-1.296	-1.031	-1.755	-2.17	-0.752	-0.991	-0.66	N/A
ACSS2	-1.066	2.219	1.504	2.309	0.577	0.977	N/A	N/A
PKD1	N/A	0.912	0.603	-1.969	-1.636	-2.537	-0.978	N/A
ADAR	0.239	N/A	3.068	-1.89	1.732	1.664	N/A	N/A
QKI	-1.937	-0.896	2.81	0.659	0.564	-0.561	-1.154	N/A
PXR/RXRA/pxr ligand/retinoic acid	-0.213	1.58	2.719	1.398	N/A	2.658	N/A	N/A
AREG	0.522	-1.633	N/A	N/A	-2.008	3.45	0.948	N/A
OGDH	-2.63	N/A	N/A	N/A	3.45	-0.239	-2.219	N/A
SALL4	0.535	-0.333	1.655	2.714	-1.528	-0.493	1.265	N/A
HMOX1	0.797	2.406	2.487	1.182	1.49	N/A	0.156	N/A
DDX5	1.1	2.596	3.056	N/A	-0.513	N/A	1.25	N/A
IL5	0.561	-0.791	0.819	1.832	-2.01	-0.32	2.165	N/A
PNPT1	-0.896	N/A	4.626	-1.915	N/A	1.054	N/A	N/A
CR1L	N/A	N/A	0.923	-2.282	-3.719	-1.554	N/A	N/A
SIRT3	-0.445	0.547	-2.334	-1.964	1.578	1.6	N/A	N/A
NSUN6	1.89	0.447	2.236	N/A	0.392	3.5	N/A	N/A
PARP1	-1.232	-1.216	-2.068	2.121	-1.261	-0.01	-0.555	N/A
ITK	-1.942	-1.982	N/A	2.138	1.812	0.581	N/A	N/A
IFN	1.152	-0.447	-3.757	2.561	N/A	-0.536	N/A	N/A
CCL5	-1.026	-2.398	N/A	2.644	-0.709	N/A	1.664	N/A
IL18	-1.066	-1.95	N/A	2.235	-1.54	N/A	1.625	N/A
miR-21-5p (and other miRNAs w/seed AGCUUAU)	2.057	1.845	0.775	-1.671	0.363	0.565	1.122	N/A
PLAU	0.175	-0.651	-1.805	2.522	-1.274	-0.289	-1.673	N/A
KAT5	1.872	1.342	-0.418	N/A	-2.521	-0.515	1.706	N/A
IL6	-0.161	-2.81	-2.311	1.198	-0.546	-0.922	0.418	N/A
KDM8	1.667	N/A	0.632	1.803	-1.919	0.453	1.89	N/A
KDM5A	-0.333	-0.447	-5.928	N/A	N/A	-1.648	N/A	N/A
ASXL1	-2	N/A	-1.265	-1.633	2.673	-0.775	N/A	N/A
TASL	-0.651	-1.067	-2.646	N/A	-1.982	-2	N/A	N/A
ZMPSTE24	-1.369	-1.364	-0.697	-2.164	1.543	-1.192	N/A	N/A
IGF2BP3	1.424	N/A	-0.818	1.882	-0.583	2.03	1.591	N/A
MAGI1	-0.775	N/A	-1.342	-0.64	3.573	-0.649	1.342	N/A
MEK	1.895	-2.064	-0.428	N/A	-2.377	0.92	0.633	N/A
NFKB1	0.899	-1.164	-2.335	1.121	-1.465	0.549	-0.78	N/A
CIITA	-1.738	N/A	N/A	2.528	-2.224	-1.821	N/A	N/A
ELOVL3	0.336	N/A	-1.838	1.667	0.894	1.553	-2	N/A
CTNNB1	-0.748	-0.709	-3.454	-0.356	0.279	-1.235	1.505	N/A
SLC40A1	1.345	-0.956	-2.306	0.817	0	0.939	1.915	N/A
PKC	-1.059	-1.571	-0.096	2.122	0.715	1.983	-0.729	N/A
PI3K (family)	0.212	-2.981	-1.892	0.473	-0.56	-0.826	1.331	N/A
TWNK	-2.236	-2	1.492	N/A	2.53	N/A	N/A	N/A
TNFSF10	0.868	-0.892	0.915	2.353	-1.891	1.332	N/A	N/A
IL6R	-0.665	-2.369	-3.012	1.912	-0.275	N/A	-0.016	N/A
RRAS2	-0.728	-1.134	-2.535	0.447	1.25	-1.441	-0.707	N/A
DUSP1	0.18	0.948	3.274	0.275	0.875	1.79	0.896	N/A
RAD51	-2.333	-0.816	-3.578	N/A	-0.408	-0.648	-0.447	N/A
NFATC2	0.477	N/A	-3.476	1.83	-1.057	-1.324	0.059	N/A
NR1H3	-1.707	-0.984	0.69	1.974	1.484	-1.378	N/A	N/A
TCF7L2	-2.212	-0.011	0.398	0.052	-0.855	1.811	-2.877	N/A
BACE1	2.044	2.236	1.562	-0.128	-0.851	1.384	N/A	N/A
let-7 (includes others)	-0.391	1.326	0.005	-1.788	3.511	-0.547	-0.615	N/A
DNMT3A	-1.069	0.707	1.728	2.84	-0.406	1.384	N/A	N/A
let-7a-5p (and other miRNAs w/seed GAGGUAG)	0.44	2.089	N/A	-2.146	-0.98	-1.993	0.476	N/A
IRF2BP2	2.975	0.447	1.749	-1.309	N/A	1.639	N/A	N/A
Hbb-b2	-1.633	N/A	N/A	2.143	2.646	-1.667	N/A	N/A
ETV6	1.1	N/A	3.813	N/A	0.836	2.33	N/A	N/A
HFE	-0.571	1.463	2.817	1.094	1.021	1.107	N/A	N/A
mir-21 (includes others)	-0.392	-0.454	1.233	-1.552	3.229	-0.85	-0.361	N/A
HNF4G	-1.664	-0.152	-1.591	-1.982	0.728	-1.946	N/A	N/A
miR-34a-5p (and other miRNAs w/seed GGCAGUG)	-0.887	0.896	N/A	-1.695	2.035	-0.785	-1.755	N/A
L2HGDH	-1.44	-0.665	N/A	N/A	3.342	-0.367	-2.231	N/A
COMMD1	-2	N/A	-1	-0.13	1.678	1	-2.236	N/A
OVOL2	0.03	N/A	N/A	-2.553	1.692	-1.579	-2.189	N/A
LDL	2.644	-1.438	-0.779	1.034	-1.115	0.339	0.683	N/A
EDN1	1.066	-2.35	-0.04	1.804	0.575	1.363	-0.831	N/A
FBXO32	0.412	2.219	-1.061	-0.333	0.283	-2.304	1.408	N/A
CD3 (complex)	1.278	-2.467	1.013	0.344	0.834	-0.505	1.557	N/A
IL21	-1.297	-0.022	-2.662	1.257	N/A	-2.758	N/A	N/A
ASPSCR1-TFE3	-0.378	N/A	1.502	1.732	1.245	2.137	-1	N/A
PPP2R2A	-2	N/A	2.449	1.633	N/A	1.89	N/A	N/A
PF4	-1.273	-1.932	-1.6	N/A	-1.104	-0.855	1.206	N/A
ESR1	1.241	0.158	0.508	-1.199	-1.199	1.649	-1.834	0.178
EIF4E	0.66	-0.879	0.141	2.131	-1.948	0.529	1.671	N/A
EBF1	0.011	-2.621	0.843	2.083	0.095	1.09	1.195	N/A
GPX1	2.423	0.808	-1.121	-1.583	N/A	-2	N/A	N/A
Ap1	0.352	-2.289	-1.201	2.768	0.011	N/A	1.273	N/A
ELL2	0	N/A	-2.183	N/A	-0.688	-5.014	N/A	N/A
miR-16-5p (and other miRNAs w/seed AGCAGCA)	-1.409	1.254	-2.053	-1.837	0.186	-1.143	N/A	N/A
HRAS	2.8	0.404	0.176	1.854	-1.167	-0.109	1.364	N/A
ARID1A	-0.922	-0.126	-1.344	-0.581	2.857	-0.565	-1.234	N/A
PPP1R15B	-2.401	N/A	N/A	N/A	2.401	-0.87	-2.191	N/A
IGF1	0.577	-0.726	-0.349	2.625	1.182	-1.109	1.281	N/A
NCOA/NR1I3/RXRA	0.175	N/A	2.631	2.219	N/A	2.815	N/A	N/A
WBP2	1	0.707	-1.411	-2.309	1.711	0.249	-0.447	N/A
RBPJ	-0.367	-0.378	1.186	3.707	-0.591	-0.633	0.97	N/A
JNK	0.605	-1.671	N/A	2.69	0.5	0.986	1.351	N/A
CD28	1.015	-2.942	1.098	-0.282	-1.133	-0.309	1	N/A
DDX3X	1.897	2	N/A	N/A	1.643	N/A	2.236	N/A
miR-433-3p (miRNAs w/seed UCAUGAU)	N/A	N/A	-3.162	N/A	1.982	-2.63	N/A	N/A
IKZF1	1.26	1.556	0.02	-1.599	0.283	-1.17	1.877	N/A
BAK1	-1.387	N/A	-1.349	1.195	-2.36	-1.461	N/A	N/A
IKBKE	1.076	-0.719	-0.461	1.969	-1.94	-1.567	N/A	N/A
USP36	1.387	-0.218	1.488	1.067	1.212	2.36	N/A	N/A
GSK3	0.015	2	N/A	-1.623	-1.882	-0.702	1.477	N/A
ATF6	1.168	-0.523	-2.335	-1.576	0.149	-1.942	N/A	N/A
MAOA	0.896	-0.626	N/A	1.982	0.488	2.547	1.154	N/A
JUN	0.529	-0.649	0.84	2.153	-1.729	1.512	0.265	N/A
DGAT1	0	N/A	2.954	2	N/A	2.714	N/A	N/A
mir-1 (includes others)	1.664	3.249	-0.058	N/A	1.106	1.401	-0.186	N/A
GRIN3A	N/A	N/A	2.132	2.121	1.677	1.732	N/A	N/A
AKT1	0.998	-0.821	-0.107	2.13	0.159	-1.673	1.771	N/A
TRPV4	-1.747	-1.264	N/A	2.177	2.188	N/A	0.283	N/A
FSH	-1.655	-0.717	-1.055	-2.614	-0.613	0.382	-0.62	N/A
ETV7	2	N/A	2.602	-1.39	0	1.644	N/A	N/A
collagenase	-1.066	-2	-1.667	1.982	-0.898	N/A	N/A	N/A
GSR	-1.492	N/A	-1.437	-1.195	0.832	-2.652	N/A	N/A
IFIH1	-1.511	-2.228	-1.921	N/A	-1.947	N/A	N/A	N/A
RHOA	1.375	-2.749	0.503	1.49	-0.963	0.494	0.029	N/A
PCK1	N/A	N/A	-2.828	-2	N/A	-2.775	N/A	N/A
Hif1	0.873	N/A	0.914	2.425	-1.414	N/A	1.97	N/A
miR-487b-3p (miRNAs w/seed AUCGUAC)	N/A	N/A	-3.162	N/A	1.982	-2.449	N/A	N/A
RAF1	0.208	-1.528	1.423	1.567	-1.523	0.385	0.956	N/A
SGPL1	-1.187	N/A	-1.444	-1.98	1.089	-1.871	N/A	N/A
activin (family)	1.556	0.266	1.065	1.757	0.441	0.294	2.182	N/A
NFkB (family)	0.251	-2.225	-0.795	2.861	-0.353	0.605	0.458	N/A
SMAD7	1.055	1.044	0.692	-1.358	-2.272	-0.572	0.552	N/A
SLC13A1	-0.535	-1.633	-1.095	1.387	0.577	2.309	0	N/A
IL11	-0.807	-2.205	N/A	1.516	1.792	N/A	1.213	N/A
mir-142 (includes others)	0.398	1.605	2.055	0.581	0.065	1.592	1.231	N/A
GLI1	-0.71	-2.387	1.164	0	1.297	-0.941	-1.026	N/A
TRPS1	1	N/A	N/A	2.63	2.685	-1.206	N/A	N/A
SIRT6	0.097	0.656	-1.786	-2.207	-1.72	-1.05	N/A	N/A
PPARGC1B	-1.606	0.985	3.654	N/A	0.095	0.083	1.091	N/A
BDNF	-2.656	-0.684	-0.085	0.845	-0.634	-1.831	-0.775	N/A
Scd2	-0.128	N/A	4.785	N/A	N/A	2.597	N/A	N/A
STAT3	-0.679	-2.951	-0.328	1.693	0.493	-1.082	0.279	N/A
miR-122-5p (miRNAs w/seed GGAGUGU)	-1.092	N/A	-1.862	-2.611	-0.02	-1.918	N/A	N/A
ALB	1.827	-1.446	-1.073	0.992	-0.562	-0.139	1.46	N/A
ATF3	2.319	1.233	-0.123	-0.704	-1.084	0.286	1.743	N/A
MTOR	0.532	-1.287	0.343	1.485	-1.062	-1.429	1.353	N/A
Immunoglobulin	0.868	0.76	-1.488	-0.641	-2.388	0.642	-0.169	-0.531
MLYCD	1.192	N/A	-2.433	N/A	-1.231	-2.621	N/A	N/A
KITLG	-1.148	-2.388	-0.435	1.881	-0.758	-0.852	N/A	N/A
HMGB1	-1.62	-2.219	N/A	2.363	0.37	N/A	0.883	N/A
CG	0.139	-2.9	-0.005	1.5	2.648	-0.122	0.141	0
CAV1	0.864	-0.128	1.251	1.941	-0.476	0.839	-1.946	N/A
AR	-2.234	-1.774	-1.539	-0.244	0.252	-1.098	-0.303	N/A
HNRNPU	0.942	N/A	1.273	-1.631	-1.05	0.905	1.633	N/A
GFER	N/A	1.951	3.604	N/A	N/A	1.876	N/A	N/A
TRIB1	0.505	1.408	3.244	N/A	N/A	2.272	N/A	N/A
BMP7	0.413	0.742	1.362	2.088	0.678	0.233	1.91	N/A
BAX	-1.294	N/A	-1.558	1.195	-1.353	-2.026	N/A	N/A
NOTCH1	1.213	-0.834	-0.356	2.019	-1.332	-0.329	1.34	N/A
TSPO	1.508	N/A	-3.3	2.111	-0.5	N/A	N/A	N/A
F2R	2.146	-1.435	N/A	1.744	-1.034	0.588	0.472	N/A
CDK19	0.243	-2.236	N/A	N/A	2.423	-1.321	-1.195	N/A
MED14	2.216	N/A	1.732	1.982	N/A	1.477	N/A	N/A
KDM1A	0.162	-2.2	-0.689	1.24	-1.326	0.933	-0.827	N/A
TLR4	0.091	-2.083	-1.23	2.027	-0.22	0.111	1.608	N/A
LRP1	1.185	1.432	1.339	0.835	-2.186	-0.102	-0.283	N/A
GJA1	-1.179	N/A	N/A	N/A	1.578	2.619	-1.98	N/A
IFN type 1	0.468	N/A	-2.999	1.973	-1.906	N/A	N/A	N/A
OGT	1.418	-1.066	1.384	N/A	0.308	1.806	-1.354	N/A
DUSP11	-0.218	N/A	3.121	-1.982	N/A	2.008	N/A	N/A
PPAR	-1.342	1.342	1.744	1.709	N/A	1.175	N/A	N/A
TYK2	-1.609	N/A	-0.389	3.284	N/A	-2.022	N/A	N/A
RARA	-0.878	-1.941	-1.582	-0.104	0.302	-0.143	2.345	N/A
miR-379-5p (and other miRNAs w/seed GGUAGAC)	N/A	N/A	-2.714	N/A	2.449	-2.121	N/A	N/A
BMP2	-0.252	-0.627	1.469	1.959	0.32	0.884	1.764	N/A
TRAP1	0.213	-2.425	-2.758	N/A	-0.057	0.453	-1.342	N/A
NRG4	-0.747	-1.982	-1.42	-1.944	0.555	0.571	N/A	N/A
NQO1	1.362	-0.152	N/A	1.851	-1.554	-0.312	1.981	N/A
ITPR2	-1.664	N/A	-1.987	2.534	N/A	1.026	N/A	N/A
FOXO4	0.431	1.187	1.473	0.538	-1.711	0.296	1.572	N/A
CERS6	1.294	N/A	1.982	2.393	N/A	1.539	N/A	N/A
SHH	-1.455	-1.206	-2.261	-1.03	0.871	N/A	0.384	N/A
ABCB6	-1.328	0.967	0.003	1.569	-2.433	0.907	N/A	N/A
LOXL1	-1.982	-1.98	N/A	N/A	2.345	0.896	N/A	N/A
VHL	0.367	-0.38	1.169	-1.301	1.077	1.815	-1.087	N/A
miR-495-3p (and other miRNAs w/seed AACAAAC)	N/A	N/A	-3.407	-0.762	1.019	-2	N/A	N/A
CLCF1	N/A	N/A	-5.177	-2	N/A	N/A	N/A	N/A
APC	-0.313	N/A	-0.062	-2.559	1.81	0.209	-2.212	N/A
LGR5	-1.961	-0.762	-1.437	0.447	N/A	-2.548	N/A	N/A
BMAL1	-0.822	1.98	-1.07	1.151	-2.032	0.086	N/A	N/A
CNTF	-1.397	-1.408	-2.692	0.528	0.133	0.979	N/A	N/A
TAL1	2.383	N/A	0.233	N/A	-0.563	1.969	-1.982	N/A
TFAM	-1	2	1.257	N/A	N/A	2.858	N/A	N/A
SMARCA4	0.723	-1.029	-2.55	0.363	0.064	-2.039	-0.339	N/A
miR-182-5p (and other miRNAs w/seed UUGGCAA)	1.154	1.067	2.647	N/A	-0.723	1.515	N/A	N/A
BCR-ABL1	1.886	-0.78	-1.037	0.715	-0.282	1.596	0.808	N/A
EP300	-0.258	-2.359	1.503	2.002	0.052	0.782	-0.14	N/A
HNF1B	0.422	0.897	0.546	-0.47	-2.351	-0.074	2.334	N/A
RXRA	0.749	0.98	1.22	-0.855	-1.008	-0.052	2.23	N/A
ATP2B2	-1.929	N/A	-1.508	1.414	-0.571	-0.775	-0.896	N/A
mir-322 (includes others)	-1.067	N/A	-2.155	N/A	1.583	-2.288	N/A	N/A
PLCG2	0.674	0.277	2.973	-0.837	-0.385	1.934	N/A	N/A
RELB	1.858	-0.943	0.857	1.388	1.312	0.716	N/A	N/A
KL	1.381	1.817	N/A	-2.207	0.084	1.578	0	N/A
HDL/cholesterol	-0.152	-1	N/A	0.447	1.6	-1.673	-2.186	N/A
METTL3	-1.817	-1.538	0.624	1.972	-0.565	0.118	0.416	N/A
mir-30 (includes others)	-2.582	0.64	-1.32	-1.06	0.946	-0.5	N/A	N/A
PTGER2	-0.102	-0.492	N/A	N/A	-3.648	2.803	N/A	N/A
CCND1	1.735	-0.342	-0.872	0.652	-1.901	1.262	-0.277	N/A
TRIM28	-0.097	-0.343	N/A	-2.13	0.336	1.484	2.646	N/A
OGA	0.517	-0.714	0.433	1.282	-0.868	2.043	1.169	N/A
BTK	0.152	-1.524	-0.137	2.779	-2.428	N/A	N/A	N/A
REL	0.624	-1.758	-0.732	-0.193	-1.096	-1.908	0.707	N/A
SRC	1.537	-2.338	-0.299	0.039	-0.762	-0.412	1.627	N/A
MAPK7	-2.399	-1.982	N/A	0.45	0.672	-1.358	-0.152	N/A
NCOR2	-0.415	-1.912	-2.324	-0.05	-0.499	-1.811	N/A	N/A
GNA12	-1.411	-2.183	1.107	N/A	-1.402	0.897	N/A	N/A
ADAM17	-0.368	-1.481	0.368	2.091	2.126	0.311	-0.239	N/A
BMP6	1.354	0.064	1.364	1.552	-0.465	0.369	1.81	N/A
STAT2	-1.333	N/A	-3.222	N/A	N/A	-2.411	N/A	N/A
BMP4	0.775	-0.664	N/A	2.973	-0.1	0.064	2.378	N/A
mir-17 (includes others)	1.541	0.526	0.635	1.945	1.141	-1.164	N/A	N/A
PTPN1	-1.8	N/A	N/A	1.089	2.016	-2.043	N/A	N/A
FASN	-0.531	-0.277	2.617	1.003	0.777	1.46	0.277	N/A
miR-155-5p (miRNAs w/seed UAAUGCU)	0.626	2.085	0.384	N/A	1.494	0.566	-1.78	N/A
TNFSF13B	2.147	-1.885	N/A	1.745	1.091	0.054	N/A	N/A
DRD2	-1.092	0.239	1.277	2.98	1.116	N/A	-0.218	N/A
PSEN1	1.821	0.447	1.258	0.767	-0.358	2.269	N/A	N/A
ADAM10	-0.408	0	-1.674	-1.474	-2.291	-1.064	N/A	N/A
UBE2I	-1.27	N/A	-0.528	2.53	0.177	-2.4	N/A	N/A
calmodulin	N/A	N/A	-2.53	N/A	-1.698	-2.673	N/A	N/A
HDAC5	0	1.231	1.234	0.632	1.366	2.414	N/A	N/A
MAPK1	-0.298	0.632	1.683	-0.475	0.032	1.441	1.59	0.676
RB	-2.204	N/A	N/A	N/A	2.961	-0.658	-1	N/A
HSP90 (family)	-1.459	-1.796	N/A	N/A	0.983	1.852	-0.713	N/A
LOX	-0.191	N/A	-2.742	-0.64	1.804	-1.426	N/A	N/A
DYRK1B	N/A	-1.96	-4.839	N/A	N/A	N/A	N/A	N/A
CDK (family)	1.225	-0.849	-2.416	N/A	N/A	-0.077	2.213	N/A
JAG1	1.437	1.633	N/A	1.168	-0.517	1.036	0.976	N/A
RBL1	-2.191	N/A	N/A	N/A	2.807	-1.766	N/A	N/A
IGF2BP2	1.52	-1.982	N/A	1.082	-0.357	0.788	1	N/A
JINK1/2	-1.98	N/A	-1.463	1.067	0.046	-2.137	N/A	N/A
PHLPP2	0.747	-0.247	-1.969	N/A	-2.423	-1.303	N/A	N/A
TRAF6	-2.212	-2.418	N/A	2.044	N/A	N/A	N/A	N/A
EGFR	1.713	-1.561	0.586	0.942	-0.734	0.453	0.678	N/A
ERBB3	0.152	-0.895	N/A	1.128	1.971	2.181	-0.333	N/A
mir-24 (includes others)	-2.045	-0.841	N/A	N/A	-0.857	-1.81	-1.091	N/A
CAT	-1.233	1.147	N/A	-1.969	2.04	N/A	-0.254	N/A
NR4A3	-1.841	2.137	0.981	N/A	0.673	-0.618	-0.392	N/A
TNFRSF1B	-1.742	-1.335	N/A	-1	-0.622	1.935	N/A	N/A
LATS2	1.947	1.432	N/A	-0.314	-1.42	1.516	N/A	N/A
WNT3A	0.229	-1.281	-3.121	-0.389	0.377	-0.113	-1.115	N/A
RUNX1-RUNX1T1	2.216	N/A	2.433	N/A	-0.809	1.137	N/A	N/A
ETS1	0.682	-2.439	N/A	2.054	-0.256	N/A	1.163	N/A
LIPA	-0.378	N/A	0.316	-1.974	-2.076	-1.846	N/A	N/A
CEBPA	-1.22	-0.044	1.108	1.741	1.117	-0.089	1.255	N/A
JAK	-0.647	-0.447	-2.137	N/A	-1.411	-1.929	N/A	N/A
AURK	-1	N/A	-0.277	N/A	3.327	0.898	-1.067	N/A
ISGF3	N/A	N/A	-2.408	N/A	-2.401	-1.751	N/A	N/A
STAR	-0.905	N/A	1.342	N/A	-3.13	1.177	N/A	N/A
ICAM1	-0.449	-2.2	-1.993	1.201	-0.709	N/A	N/A	N/A
LIF	0.293	-1.316	-0.827	-0.581	-0.14	1.001	2.394	N/A
NAMPT	-0.314	0.11	2.871	1.866	0.669	0.46	0.257	N/A
FGF7	-1.226	-0.467	1.148	1.362	-0.333	-1.526	0.478	N/A
PDGF-BB	0.832	-0.952	0.591	1.874	-0.681	-0.249	1.358	N/A
LAMA4	1.838	2.121	-0.263	-0.385	-1.151	0.662	0.114	N/A
mir-802	-0.194	1.941	1.106	N/A	-1.019	0.29	1.982	N/A
SIAH1	-1.633	N/A	-0.6	-2	-1.169	-1	0.128	N/A
ZHX2	N/A	-1.446	-3.141	-1.934	N/A	N/A	N/A	N/A
PTN	-1.387	0.707	0.6	2.138	1.058	-0.6	N/A	N/A
HDAC1	-0.836	-1.547	0.369	-2.238	-0.633	0.272	-0.591	N/A
CETP	1.36	N/A	-2.071	-2.18	-0.103	-0.762	N/A	N/A
growth hormone	-0.701	-0.638	-1.698	-1.456	-0.859	0.113	1.003	N/A
JAK1/2	-1.342	N/A	-1.897	1.89	-1.327	N/A	N/A	N/A
MNT	-0.905	N/A	-0.471	-1.414	-0.943	-0.6	-2.121	N/A
ITGA6	0.73	N/A	-1.985	1.165	-0.791	-1.782	N/A	N/A
MSTN	0.906	-0.107	-1.159	0.804	2.564	0.151	-0.759	N/A
TNFSF11	-0.236	-1.969	-0.053	2	0.434	1.62	0.127	N/A
S100A6	N/A	N/A	1.982	N/A	-2.111	2.345	N/A	N/A
TNFSF12	0.351	-2.289	-1.967	1.83	N/A	N/A	N/A	N/A
SAMD8	0.378	N/A	1.414	2.449	1.89	0.302	N/A	N/A
MAPK	-0.91	-2.157	N/A	2.414	-0.164	N/A	0.785	N/A
EGR3	1.473	N/A	2.043	N/A	1.346	0.71	0.842	N/A
TXNRD1	-0.913	N/A	-1.229	-1.744	0.387	-2.14	N/A	N/A
TLR9	-0.503	-1.691	N/A	3.027	N/A	1.186	N/A	N/A
PTGS2	0.889	-2.261	0.507	0.196	-0.636	0.559	1.358	N/A
miR-127-3p (miRNAs w/seed CGGAUCC)	N/A	N/A	-3.162	N/A	1.353	-1.89	N/A	N/A
IFNA4	-0.426	N/A	-2.401	2.433	N/A	-1.115	N/A	N/A
CA9	N/A	N/A	-2.028	N/A	-1.922	N/A	2.425	N/A
JAK1	-0.49	0.663	-2.22	2.941	0.047	N/A	N/A	N/A
RAS	-0.175	-2.599	-0.598	2.415	-0.234	0.31	-0.012	N/A
PIK3CG	0.66	0.509	3.165	-2.008	N/A	N/A	N/A	N/A
C1QBP	-1.572	-1.213	N/A	0.083	1.405	0.959	-1.109	N/A
BLM	N/A	N/A	1.913	1	-0.538	1.155	-1.732	N/A
MUC1	-0.232	-0.532	-1.547	N/A	-2.418	-1.048	0.55	N/A
YAP1	0.251	-1.111	0.609	2.019	-1.094	1.091	-0.149	N/A
IFNGR1	-2.867	N/A	0.319	2.042	-0.625	-0.455	N/A	N/A
AZGP1	-2.408	N/A	1.765	-1.236	0.258	0.64	N/A	N/A
CXCR4	-0.417	-2.187	N/A	1.709	-0.799	N/A	1.195	N/A
GCK	-1.342	N/A	-1.586	N/A	-1.961	-1.414	N/A	N/A
MMP12	-1.944	N/A	-1.98	0.447	-1.923	N/A	N/A	N/A
F7	1.641	-0.824	N/A	N/A	-1.885	N/A	1.941	N/A
LPL	1.048	0.688	1.144	1.207	-0.57	1.63	N/A	N/A
ALDH2	-1.438	-0.588	-0.207	N/A	2.147	-0.473	-1.432	N/A
CHI3L1	-1.134	-1.938	N/A	2	-0.577	-0.632	N/A	N/A
THRB	0.839	0.988	0.938	2.589	0.539	-0.386	N/A	N/A
MCOLN1	1.213	1.982	-0.483	N/A	-2.479	0.114	N/A	N/A
PPRC1	N/A	N/A	N/A	1.964	-1.664	0.64	2	N/A
TAB1	0.726	1.205	2.538	N/A	1.796	N/A	N/A	N/A
N-CoR	-0.97	0.57	-0.76	-1.392	1.304	1.267	N/A	N/A
MAP3K8	-1.424	-0.967	-2.726	N/A	-0.229	-0.908	N/A	N/A
MFSD2A	2.887	N/A	0	-0.928	-1.222	1.199	N/A	N/A
TEAD	0.688	-0.425	N/A	-2	0.287	1.986	-0.849	N/A
EML4-ALK	2.554	0.676	0.818	N/A	-0.664	-0.179	-1.342	N/A
FGFR2	1.58	-0.9	N/A	2.574	0.216	0.19	0.769	N/A
ILF3	-0.704	0	-2.327	-2.025	-0.021	-1.151	N/A	N/A
BMPR1A	0.631	N/A	N/A	0.656	0.736	-1.635	2.567	N/A
SNAI1	0.086	-2.345	-1.881	N/A	0.393	-0.291	-1.221	N/A
PSEN2	1.49	1	0.981	0.823	-0.742	1.177	N/A	N/A
EIF5A2	-2.082	-1	N/A	N/A	1.544	0.446	-1.134	N/A
FGF21	-1.123	0.314	3.082	1.026	0.194	0.463	N/A	N/A
E2F3	-0.371	-0.239	N/A	N/A	-1.655	2.731	-1.195	N/A
NPR1	0.729	1.419	0.621	N/A	-2.592	0.826	N/A	N/A
CDKN1A	0.544	0.995	0.438	-0.032	0.362	-2.059	1.755	N/A
BRD4	0.447	-1.151	-0.233	2.002	-0.312	0.97	-1.067	N/A
MAFB	-1.276	-2.2	-1.974	-0.302	0.427	N/A	N/A	N/A
GATA1	-1.061	N/A	-1.248	1.425	1.866	-0.574	0	N/A
PAK2	-1.134	0	N/A	-1.134	1.964	0.302	-1.633	N/A
PAX3-FOXO1	0.44	2.828	N/A	N/A	1.002	N/A	-1.89	N/A
LACTB	0.104	1.387	1.555	N/A	-2.066	-0.173	0.873	N/A
CD38	1.23	-0.99	-0.09	1.534	-1.518	-0.371	0.418	N/A
ARG1	0.368	-1.154	-1.659	N/A	1.449	-1.287	-0.232	N/A
SLC22A5	0.447	-1.342	-1.604	0.447	0.791	-1.069	0.447	N/A
PTP4A1	-0.177	-1.633	-0.056	-1.012	-1.798	0.9	0.555	N/A
mir-146 (includes others)	0.314	1.947	0.378	-1.829	0.806	N/A	-0.851	N/A
STAT4	1.004	-0.484	0.849	0.188	-1.262	0.867	1.47	N/A
NRIP1	-1.007	N/A	-2.932	N/A	N/A	-2.176	N/A	N/A
FOXA2	-0.871	1.202	0.079	0.639	1.816	1.404	-0.102	N/A
miR-125b-5p (and other miRNAs w/seed CCCUGAG)	-0.261	N/A	-2.017	-1.489	0.257	-2.083	N/A	N/A
WNT1	-0.529	-1.3	0.582	1.757	0.798	-1.14	0	N/A
SATB1	0.455	1.97	N/A	-0.015	-1.439	1.085	1.134	N/A
IFN alpha/beta	-1.065	-0.412	-2.947	1.667	N/A	N/A	N/A	N/A
IGBP1	N/A	1.987	4.098	N/A	N/A	N/A	N/A	N/A
estrogen receptor	-1.23	0.662	-0.496	-0.525	1.357	-0.944	0.862	N/A
HOXA10	1.212	-1.219	-0.071	-1.763	-0.976	-0.043	0.788	N/A
EIF4G1	2.4	-1.103	N/A	0.447	N/A	2.121	N/A	N/A
SRF	-0.43	-2.746	-0.229	-0.192	0.333	-1.045	-1.095	N/A
BCAP31	0.916	N/A	1.618	1.298	1.107	0.971	0.159	N/A
TGIF1	N/A	-1.993	-1.893	N/A	-2.183	N/A	N/A	N/A
NRAS	0.193	1.118	1.656	-1.801	-0.239	0.772	0.287	N/A
CXCL8	-0.127	-1.809	N/A	2.396	1.277	0.114	0.333	N/A
USP38	2.19	2.186	N/A	N/A	-1.678	N/A	N/A	N/A
EPRS1	-0.645	-0.625	1.221	N/A	1.688	0.165	-1.709	N/A
CD1	-1.89	N/A	2.449	1	N/A	0.707	N/A	N/A
TMPRSS2-ERG	-0.158	0.447	-1.202	-1.069	1.15	-0.283	-1.732	N/A
GRIN1	-1.89	-2	N/A	N/A	0.2	-1.949	N/A	N/A
EPAS1	0.548	-2.126	1.082	0.749	0.028	-0.221	1.283	N/A
GHR	-1.238	0.893	N/A	-1.91	N/A	-1.995	N/A	N/A
mir-29 (includes others)	1.173	1.236	N/A	N/A	-1.313	-2.141	-0.169	N/A
IL10	-1.134	1.28	0.742	2.104	-0.428	0.339	N/A	N/A
IFN gamma	0.769	N/A	-1.039	2.436	N/A	1.78	N/A	N/A
RPL22	-1.937	N/A	N/A	N/A	2.155	1.929	N/A	N/A
NOG	-1.967	N/A	N/A	N/A	1.689	N/A	-2.364	N/A
IFNL4	N/A	N/A	-2.806	N/A	-1.999	-1.203	N/A	N/A
CCN2	-0.607	-1.505	-0.278	0.726	0.66	1.766	0.461	N/A
mir-27 (includes others)	-1.035	N/A	-1.652	-0.71	-0.307	0.809	-1.479	N/A
EGR1	1.069	-0.511	-1.385	1.168	0.137	0.416	1.305	N/A
PTEN	-0.15	1.407	-0.671	-0.635	1.898	1.184	0.043	N/A
CDK4	1.132	N/A	2.195	N/A	-0.872	1.786	N/A	N/A
mir-10 (includes others)	-0.802	0.842	-0.667	-0.507	-0.318	-1.325	-1.513	N/A
ING1	1.981	N/A	0.631	1.4	1.153	0.807	N/A	N/A
AMPK	-0.724	1.348	1.725	-0.532	1.532	0.111	N/A	N/A
TRIM14	N/A	N/A	2	N/A	1.969	2	N/A	N/A
NCOA3	0.418	-0.406	N/A	1.968	-2.369	N/A	0.808	N/A
miR-146a-5p (and other miRNAs w/seed GAGAACU)	1.34	1.446	0.557	0.034	1.138	1.229	0.223	N/A
KLF11	1.097	0.508	0.727	-0.632	-0.896	0.949	1.134	N/A
GPS2	1.63	2	0	N/A	-1.25	-1.058	N/A	N/A
MKNK1	2.138	N/A	-0.206	1.134	-0.775	1.684	N/A	N/A
EHMT1	-0.128	2	0.73	1.508	0.632	0.918	N/A	N/A
SNAI2	-0.65	-1.709	-1.762	N/A	-1.154	N/A	-0.629	N/A
IFNE	0.378	N/A	-2.333	N/A	-1.069	-2.121	N/A	N/A
HSPB8	0.873	N/A	0.913	1.982	-0.392	1.732	N/A	N/A
TFEB	1.884	-0.808	0.594	-0.077	-1.488	1.038	N/A	N/A
AIRE	0.816	2	2.383	-0.686	N/A	N/A	N/A	N/A
FOXF2	0.209	N/A	1.934	N/A	-1.426	2.315	N/A	N/A
HOXA5	0.174	1.623	N/A	N/A	0.081	2.064	1.936	N/A
AGER	2.263	0.051	N/A	2.314	0.618	0.627	N/A	N/A
miR-431-5p (and other miRNAs w/seed GUCUUGC)	N/A	N/A	-3.273	N/A	N/A	-2.598	N/A	N/A
ANXA7	-1.414	-2	N/A	N/A	0.311	-2.132	N/A	N/A
CD3E	1.354	N/A	N/A	1.951	-2.529	N/A	N/A	N/A
PDK1	-0.816	N/A	-1.114	1.154	0.631	-2.11	N/A	N/A
PML-RARA	N/A	N/A	1.956	-1.964	0.146	1.747	N/A	N/A
CREBZF	-1.425	N/A	-0.893	-0.085	1.026	2.383	N/A	N/A
miR-1-3p (and other miRNAs w/seed GGAAUGU)	0.414	1.762	0.441	0.913	0.047	-0.222	2.01	N/A
FAAH	-2.219	-1.982	N/A	N/A	-1.601	N/A	N/A	N/A
SMARCB1	-2.672	-0.333	-0.581	0.452	1.131	-0.622	N/A	N/A
UCHL1	-1.27	-0.699	-0.575	1.819	-1.096	-0.33	N/A	N/A
NCOA1	-1.221	0.385	-0.548	-0.313	-1.035	-1.571	0.714	N/A
CCN5	-1.653	0.152	-1.58	-1.234	-0.295	-0.865	0	N/A
BCL3	2.208	0.896	1.438	-1.235	N/A	N/A	N/A	N/A
S1PR1	-1.842	-1.987	N/A	-1.724	-0.217	N/A	N/A	N/A
GFI1	2.059	0.625	N/A	-1.491	0.148	1.445	N/A	N/A
miR-543-3p (and other miRNAs w/seed AACAUUC)	N/A	N/A	-3.317	N/A	N/A	-2.449	N/A	N/A
POU5F1	-0.09	-2.071	N/A	N/A	-1.968	1.044	0.587	N/A
miR-450a-5p (and other miRNAs w/seed UUUGCGA)	1.414	1	1.265	-0.447	-1	-0.632	N/A	N/A
MGA	N/A	N/A	-1.4	-2.324	-0.335	-1.698	N/A	N/A
CDK9	-0.818	-1.977	-1.755	-0.068	-0.25	0.886	N/A	N/A
CLUH	-2.635	N/A	1.763	N/A	0.335	1.007	N/A	N/A
CALR	-0.805	N/A	N/A	1.296	0.247	1.397	-1.992	N/A
HNF4α dimer	-1.966	N/A	-1.537	N/A	N/A	-2.228	N/A	N/A
MAP3K1	1.448	0.278	N/A	2.408	0.227	1.367	N/A	N/A
MEF2C	-2.219	N/A	2.116	N/A	0.484	N/A	0.905	N/A
miR-299a-3p (and other miRNAs w/seed AUGUGGG)	N/A	N/A	-3.162	N/A	N/A	-2.558	N/A	N/A
TWF1	1.723	0.038	2.052	N/A	0.408	1.494	N/A	N/A
EGLN1	0.351	1.746	-1.336	-1.286	-0.305	N/A	-0.679	N/A
NFKB2	-1.405	-1.452	N/A	-0.697	0.638	N/A	1.51	N/A
SGPP2	-1.195	N/A	-0.981	1.463	1.026	1.035	N/A	N/A
RAC1	0.122	-2.928	N/A	1.807	-0.335	-0.392	0.113	N/A
MRTFA	1.179	-1.513	-0.622	1.332	-0.544	0.48	-0.016	N/A
CD274	0.858	-1.744	N/A	1.223	1.859	N/A	N/A	N/A
PPARA/RXRA	-2	N/A	1.89	N/A	0.378	1.414	N/A	N/A
PRKCB	-0.467	-0.915	-1.335	2.213	0.528	-0.222	N/A	N/A
SRC (family)	-0.104	-0.283	-0.711	1.698	-2.749	0.135	N/A	N/A
CSF	-1.134	N/A	N/A	1.897	0	2.646	N/A	N/A
MAP2K1/2	2.338	-0.651	N/A	1.526	-1.162	N/A	N/A	N/A
IL1	-0.934	-1.536	N/A	0.736	-0.303	-0.267	1.898	N/A
CARM1	N/A	N/A	-1.964	1.172	-1.94	-0.594	N/A	N/A
CAPN6	-1	1	N/A	N/A	-1	1.961	0.707	N/A
CAB39L	N/A	N/A	3.612	N/A	2.049	N/A	N/A	N/A
TNFSF14	-0.256	-1.948	N/A	1.997	1.458	N/A	N/A	N/A
MAP2K1	1.66	-1.154	-0.97	N/A	-0.458	1.328	0.084	N/A
NR1H4	0.443	0.45	-1.575	-0.723	1.593	-0.864	0	N/A
RNF5	0.213	N/A	0.737	-1.807	-1.204	-0.336	1.342	N/A
TBX2	-0.333	N/A	N/A	1.294	-2.644	1.365	N/A	N/A
PTPRR	N/A	N/A	0	-2.309	-2.325	1	N/A	N/A
CREM	0.042	N/A	1.809	1.778	-2.005	N/A	N/A	N/A
CLPB	1	N/A	-4	N/A	N/A	-0.632	N/A	N/A
CNR1	-0.324	-2.219	-0.793	N/A	-0.842	-0.105	-1.342	N/A
ROCK2	-0.695	-1.387	-0.686	N/A	-2.066	-0.788	N/A	N/A
ZEB1	-0.625	-1.977	-1.769	N/A	0.727	0.019	-0.505	N/A
PEMT	1.131	N/A	-1.067	N/A	-1.969	-1.446	N/A	N/A
miR-344d-3p (and other miRNAs w/seed AUAUAAC)	N/A	N/A	-3.162	N/A	N/A	-2.449	N/A	N/A
miR-409-3p (miRNAs w/seed AAUGUUG)	N/A	N/A	-3.162	N/A	N/A	-2.449	N/A	N/A
miR-541-5p (miRNAs w/seed AGGGAUU)	N/A	N/A	-3.162	N/A	N/A	-2.449	N/A	N/A
RAG2	N/A	N/A	1.291	1.414	-0.756	1.147	-1	N/A
ZBTB18	0.248	N/A	N/A	-1.98	-3.37	N/A	N/A	N/A
TAF4	-0.728	N/A	1.181	-1.276	-1.902	-0.507	N/A	N/A
IGF2BP1	-0.893	-1.155	-2.194	N/A	0.52	-0.599	0.222	N/A
RUNX3	-0.494	1.358	N/A	N/A	-0.869	-1.188	1.671	N/A
TP73	1.314	0.973	0.213	1.53	-0.209	-0.594	0.742	N/A
SMURF2	-1.091	-0.218	-2.158	-0.44	-0.226	-0.825	-0.611	N/A
TNFSF15	-1.524	-1.977	N/A	N/A	N/A	-2.06	N/A	N/A
TFAP2A	-0.912	-1.346	0.445	0.567	-1.425	0.286	-0.575	N/A
CD3 (family)	-0.115	N/A	2.095	2.158	-1.183	N/A	N/A	N/A
FOXO3	-1.299	0.358	0.328	0.517	-0.594	1.341	1.11	N/A
FBXW7	-1.575	-0.555	-1.707	-0.232	-0.629	-0.847	N/A	N/A
48S ribosome	2.213	N/A	N/A	-0.277	-1.066	N/A	1.982	N/A
NRF1	1.586	0.762	3.131	N/A	N/A	0.055	N/A	N/A
KDM3B	1.342	1.633	-0.471	0.378	0	-1.706	N/A	N/A
GPER1	0.158	0.14	N/A	N/A	1.355	-1.423	2.449	N/A
PIM1	-0.247	-0.651	N/A	-2.008	0.155	-1.394	1.067	N/A
FcER1	N/A	-1.672	N/A	2.382	N/A	N/A	1.46	N/A
HMG20A	-0.784	0.378	-0.283	2.688	0.753	0.25	0.378	N/A
mir-34 (includes others)	-0.521	N/A	N/A	-1.408	2.167	-1.162	-0.247	N/A
GUCY1B1	0.426	-1	0.663	-1.383	-0.148	1.883	0	N/A
LEF1	-0.343	-1.4	-1.212	-1.413	0.526	-0.029	-0.577	N/A
FGF2	1.202	-1.397	-0.956	0.082	-0.329	0.311	1.207	N/A
SYK	0.113	-0.849	N/A	1.733	1.502	-0.244	1.042	N/A
CYP19A1	-1.07	-0.422	-0.684	0.551	1.017	-1.155	-0.577	N/A
ST6GAL1	-0.922	-2.207	-0.405	0.647	-0.408	-0.875	N/A	N/A
LIPE	-0.12	1.3	1.815	-0.481	0.695	1.041	N/A	N/A
FZD9	0	N/A	-3.073	1.98	N/A	-0.396	N/A	N/A
NFKBIA	-0.529	-0.526	-1.098	1.186	-1.477	-0.296	-0.333	N/A
XIAP	-0.487	-1.227	N/A	1.901	-0.842	0.987	N/A	N/A
NCF1	-0.651	-1	N/A	2.387	1.4	N/A	N/A	N/A
PRMT1	0.969	0.233	0.761	1.754	0.126	1.032	-0.562	N/A
USP7	0.329	0.492	-0.731	1.254	-2.127	-0.504	N/A	N/A
Collagen type I (complex)	-0.626	N/A	-1.895	N/A	-0.7	0.001	-2.213	N/A
PCYT2	-1.664	N/A	-1	-1.982	0.707	-0.081	N/A	N/A
E2F2	1.103	N/A	N/A	2.159	-0.592	1.58	N/A	N/A
IL1R	-0.578	-1.309	N/A	1.915	-1.263	-0.355	N/A	N/A
ACOD1	0.254	N/A	1.897	-1.23	2.037	N/A	N/A	N/A
STK26	-1.29	-1.067	N/A	N/A	1.243	-1.807	N/A	N/A
miR-381-3p (and other miRNAs w/seed AUACAAG)	N/A	N/A	-2.429	N/A	N/A	-2.967	N/A	N/A
SETD7	-1.98	N/A	-1.982	N/A	N/A	-1.432	N/A	N/A
NCOR1	-0.632	-2.646	0.483	-0.898	N/A	0.735	N/A	N/A
ABCA1	-0.449	-1	N/A	-2.172	0.17	-1.601	N/A	N/A
NTRK3	0.976	-0.904	-1.809	N/A	-1.699	N/A	N/A	N/A
STAT3/STAT3	-0.078	-1.616	-0.795	-1.331	-0.361	-0.032	1.172	N/A
XDH	-0.97	0.695	-0.159	-1.6	-0.5	-1.461	N/A	N/A
SLC2A3	0.762	N/A	0.873	1.98	-1.769	N/A	N/A	N/A
RUNX2	-1.431	-1.105	-1.397	0.664	0.111	-0.18	0.493	N/A
WNT5A	-0.58	-1.605	N/A	1.097	1.013	0.033	1.045	N/A
PTBP1	1.791	N/A	N/A	1.541	-2.041	N/A	N/A	N/A
SPHK1	-1.213	-2.241	-0.221	0.623	-0.632	N/A	-0.44	N/A
TGFA	2.21	-0.567	-0.07	1.216	0.248	0.461	0.597	N/A
miR-411-5p (and other miRNAs w/seed AGUAGAC)	N/A	N/A	-2.714	N/A	N/A	-2.646	N/A	N/A
SMAD	0.092	N/A	1.932	N/A	-1.14	N/A	2.187	N/A
TET3	-0.555	0.762	0.605	N/A	-0.721	2.705	N/A	N/A
HSF1	0.626	-0.552	1.138	-1.293	0.228	-0.243	-1.268	N/A
PIN1	0	-1.067	N/A	-0.176	-1.485	-1.163	1.446	N/A
E2F	0.522	N/A	N/A	1.034	-2.575	1.2	N/A	N/A
EIF4EBP1	1.814	1.253	N/A	-0.907	0.444	0.907	N/A	N/A
GSK3B	-0.201	2.079	N/A	N/A	-1.258	-0.434	1.353	N/A
FBXL6	0.816	N/A	-0.905	1.219	N/A	2.385	N/A	N/A
ALK	0.132	N/A	-1.987	N/A	-1.225	-1.98	N/A	N/A
G protein alpha	N/A	N/A	-0.6	N/A	0.816	-1.671	-2.236	N/A
CLOCK	-0.478	2.63	0.221	N/A	-0.428	1.549	N/A	N/A
SP1	-1.755	0.197	1.187	1.577	0.466	-0.026	-0.096	N/A
CCNC	0.37	N/A	2.203	1.987	N/A	0.734	N/A	N/A
ZBTB7A	-0.946	N/A	N/A	-1.467	2.159	0.707	N/A	N/A
KDM6B	-0.724	N/A	-1.994	N/A	N/A	-2.561	N/A	N/A
mir-8 (includes others)	0.787	1.923	-0.278	0.352	0.556	-0.616	-0.758	N/A
IGF2	1.867	-0.277	0.302	1.408	0.112	-0.22	1.081	N/A
PITX2	-0.491	N/A	3.332	N/A	-0.379	0.933	-0.131	N/A
PDX1	0.255	-1.944	-1.441	-0.872	-0.071	-0.189	-0.493	N/A
MTORC1	0.88	N/A	N/A	1.977	-1.379	-1.019	N/A	N/A
ZFTA-RELA	0	N/A	-2.53	2	-0.447	-0.277	N/A	N/A
IL1R1	-1.945	-1.287	-1.841	0.179	N/A	N/A	N/A	N/A
NGFR	-0.843	N/A	N/A	1.787	2.622	N/A	N/A	N/A
IL17F	-1.858	-1.474	N/A	1.915	N/A	N/A	N/A	N/A
IL13	0.433	-0.018	0.89	1.412	1.584	0.696	-0.195	N/A
RXRB	1.508	N/A	N/A	-0.302	-1.413	-1.552	0.447	N/A
MYF6	-0.663	N/A	N/A	-1.091	-0.941	-2.521	N/A	N/A
IDO1	2.449	N/A	N/A	N/A	-2.765	N/A	N/A	N/A
HDL	1.749	0.064	N/A	-2.217	-0.896	0.287	N/A	N/A
ACVRL1	-1.363	N/A	-2.162	-0.047	-0.4	0.3	0.94	N/A
FGF1	-0.472	-0.896	-0.549	0.426	-0.833	-0.77	1.264	N/A
IHH	N/A	N/A	-2.073	-0.102	-1.342	-1.035	0.655	N/A
FHL2	0.823	-1.463	N/A	-0.193	1.905	N/A	0.816	N/A
miR-494-3p (miRNAs w/seed GAAACAU)	N/A	N/A	-3.162	N/A	N/A	-2.03	N/A	N/A
NFAT (family)	-0.946	-1.387	N/A	1.625	1.232	N/A	0	N/A
CTBP1	2.781	N/A	N/A	N/A	1.065	-0.19	-1.154	N/A
mir-133 (includes others)	0.912	1.709	0.514	-0.499	1.553	N/A	N/A	N/A
Cyp2c70	-0.923	0	0.816	-1.982	N/A	-1.463	N/A	N/A
TWIST1	-0.316	-1.962	-0.454	0.997	0.233	-0.461	0.76	N/A
BMP10	-0.958	-1.342	0.498	0.66	-0.294	-0.818	0.61	N/A
EXT1	0.718	-1.067	-0.102	2.449	-0.042	-0.797	N/A	N/A
ZC3H12A	1.578	0.553	2.152	-0.062	0.612	0.214	N/A	N/A
TAFAZZIN	-2.132	-1.732	0.041	0.163	-0.092	0.011	1	N/A
SOX4	-1.088	N/A	0.133	-0.911	-1.03	0.65	-1.356	N/A
AMFR	-2.53	N/A	N/A	N/A	2.63	N/A	N/A	N/A
MYBL2	0.478	N/A	-1.085	N/A	-1.153	1.536	0.902	N/A
DHCR24	1.126	N/A	-2.121	0	N/A	-1.905	N/A	N/A
PRMT5	0.721	0.435	-1.089	0.922	-1.36	0.617	N/A	N/A
TRAF3IP2	-0.616	-1.911	N/A	2.608	N/A	N/A	N/A	N/A
ERG	-0.699	-0.532	0.314	0.985	-0.813	1.515	-0.277	N/A
KDM4C	-1.982	N/A	N/A	N/A	-1.175	-1.976	N/A	N/A
MAP3K12	-1.414	N/A	N/A	1.067	-1.649	-1	N/A	N/A
ACLY	1.3	1	1.995	N/A	-0.833	N/A	N/A	N/A
FGF10	-1.219	N/A	0.434	1.567	0.071	0.866	-0.97	N/A
PRKCD	0.076	-1.192	N/A	2.045	-0.369	-0.133	1.307	N/A
ACSL4	N/A	N/A	-2.128	0.923	-1.47	-0.592	N/A	N/A
DYRK1A	-1.154	N/A	N/A	N/A	1.539	-2.415	N/A	N/A
SIAH2	-1.161	-0.152	-0.447	-2	0.082	-0.812	-0.447	N/A
WFS1	0.555	N/A	2.137	N/A	0.251	2.158	N/A	N/A
CDK5	1.266	N/A	2.741	N/A	1.084	N/A	N/A	N/A
MAT1A	0.654	N/A	2.037	1.171	N/A	1.225	N/A	N/A
VDR	0.145	0.651	-0.472	-0.672	-1.152	1.803	-0.186	N/A
HMGA2	-0.143	N/A	-1.154	1.698	-0.224	-1.858	N/A	N/A
PTTG1	0.718	N/A	0.662	1.539	-1.631	0.052	0.471	N/A
miR-17-5p (and other miRNAs w/seed AAAGUGC)	0.582	1.839	1.4	N/A	0.751	0.183	0.314	N/A
TREM2	2.081	N/A	1.213	0.498	1.113	-0.153	N/A	N/A
MDK	-0.218	-1.982	N/A	1.954	-0.903	N/A	N/A	N/A
GPAT4	1.342	N/A	-0.447	-1	-1.134	-1.134	N/A	N/A
RIPK1	-1.62	-0.749	0.301	N/A	-1.454	0.171	0.762	N/A
FZD7	1.238	N/A	0.765	N/A	-1.071	1.977	N/A	N/A
MRTFB	0.913	-1.619	-0.784	0.102	0.521	0.395	-0.714	N/A
NFIX	-1	N/A	-0.748	-0.594	0.787	-1.912	N/A	N/A
GPX4	1.98	N/A	-0.198	N/A	1.3	1.555	N/A	N/A
TNFRSF9	2.267	N/A	N/A	N/A	-2.763	N/A	N/A	N/A
STAT6	0.707	-1.586	0.001	-1.892	-0.075	-0.336	0.432	N/A
DNAJB6	0.882	N/A	1.947	N/A	-0.973	1.219	N/A	N/A
KIF3A	2.214	N/A	N/A	N/A	-1.532	1.273	N/A	N/A
USP18	0.758	1.455	2.172	N/A	0.631	N/A	N/A	N/A
LDHB	0	N/A	0.898	-2	2.111	N/A	N/A	N/A
TRIM2	0.954	N/A	1.486	N/A	-2.435	N/A	-0.132	N/A
SETDB1	0.054	0.228	2.215	-0.391	-0.987	N/A	1.131	N/A
PDHA1	-1	-2	N/A	N/A	-2	N/A	N/A	N/A
SOX10	N/A	N/A	N/A	1.238	0.941	2.813	N/A	N/A
ADORA2B	-0.447	-2.236	-2.121	N/A	-0.185	N/A	N/A	N/A
PADI2	-0.277	-2.236	-2	0.469	N/A	N/A	N/A	N/A
TNFRSF1A	-0.44	-0.571	0.33	1.91	-0.003	-0.524	1.195	N/A
YY1	1.873	-1.673	-0.353	0.167	0.627	0.102	0.176	N/A
EIF2A	0.485	N/A	1.067	N/A	-1.238	-0.239	1.941	N/A
SREBP	-1.397	N/A	N/A	1.103	1.575	-0.893	N/A	N/A
MEF2D	0.699	-1.216	N/A	1.58	0.786	-0.577	0.083	N/A
YAP/TAZ	2.075	0.749	N/A	N/A	-0.417	1.699	N/A	N/A
miR-145-5p (and other miRNAs w/seed UCCAGUU)	-1.397	0.215	1.471	-0.509	1.21	0.136	N/A	N/A
MXI1	-1.919	N/A	N/A	N/A	1.616	-1.398	N/A	N/A
CBX5	-0.277	N/A	N/A	-1	-1.382	-2.268	N/A	N/A
MLX	-1.941	-1.446	N/A	N/A	-0.15	-1.371	N/A	N/A
CTBP2	1.964	N/A	N/A	N/A	-1.706	-1.236	N/A	N/A
ETS2	-0.478	N/A	N/A	2.425	N/A	N/A	2	N/A
POU2F1	0.937	N/A	-1.951	N/A	-1.067	-0.946	N/A	N/A
aldose reductase	0.747	N/A	N/A	N/A	-2.17	1.982	N/A	N/A
USP2	N/A	N/A	-1.997	N/A	-2.213	-0.678	N/A	N/A
IL6ST	0.617	-0.447	-1.97	N/A	-1.854	N/A	N/A	N/A
FOXA1	-1.67	0.777	-0.241	-0.471	0.618	1.057	-0.052	N/A
MAPKAPK2	-1.939	N/A	N/A	0.458	N/A	-2.244	-0.243	N/A
ETV6-NTRK3	N/A	N/A	-2.646	N/A	N/A	-2.236	N/A	N/A
MMP2	2.371	N/A	-0.636	-0.883	0.43	0.561	N/A	N/A
miR-24-3p (and other miRNAs w/seed GGCUCAG)	-1.446	N/A	N/A	-2.391	1.039	N/A	N/A	N/A
TRIB3	-0.285	-0.243	0.58	N/A	1.202	1.038	-1.523	N/A
PKM	-1.041	-1.188	-0.512	0.091	-0.633	-1.009	0.391	N/A
TPH1	-0.342	N/A	0.12	1.961	0.338	2.102	N/A	N/A
SNCA	-0.753	0.92	-0.81	0.942	-0.657	-0.344	-0.434	N/A
IL2	0.08	-0.985	-1.571	-0.263	-0.632	0.467	0.858	N/A
APOE	0.784	-1.034	-0.307	-1.748	-0.457	-0.366	-0.152	N/A
STEAP3	-1.414	1.982	N/A	-0.816	-0.186	0	-0.447	N/A
OSMR	-1.387	N/A	-0.788	-1.172	1.329	0.162	N/A	N/A
TEAD4	-0.626	-1.706	N/A	N/A	0.451	0.697	-1.353	N/A
MYO1C	N/A	N/A	2.828	2	N/A	N/A	N/A	N/A
RNF31	-1.89	-1.264	N/A	-1.667	N/A	N/A	N/A	N/A
FOS	1.036	0.822	0.278	1.623	0.104	-0.433	-0.524	N/A
DCLK1	-0.571	-1.987	N/A	N/A	-2.261	N/A	N/A	N/A
S1PR4	-2.449	N/A	N/A	N/A	1.698	-0.671	N/A	N/A
NLRC5	0.116	N/A	-1.854	1.029	N/A	-1.816	N/A	N/A
CX3CL1	-0.087	-0.333	0.336	1.709	1.516	0.07	-0.762	N/A
PDGFB	-0.132	-1.701	N/A	2.201	-0.147	0.383	0.246	N/A
SIX1	0.745	0.447	N/A	-1.89	-0.659	N/A	-1.067	N/A
SRD5A1	-2.828	N/A	1.673	N/A	N/A	-0.302	N/A	N/A
IL24	1.403	0.663	N/A	N/A	-1.791	-0.938	N/A	N/A
CDKN2B	0	-0.816	-0.333	0	1.383	-0.258	-2	N/A
MMP9	-0.086	-1.961	-0.418	0.478	-0.291	1.2	0.355	N/A
TOX	1.492	N/A	N/A	1.134	-1.056	1.107	N/A	N/A
mir-182	0.384	-1	1.183	1.368	-0.51	-0.341	N/A	N/A
NFAT5	0.006	-0.392	1.985	0.789	0.213	0.056	1.334	N/A
C5AR1	-1.019	-1.664	N/A	-0.142	1.948	N/A	N/A	N/A
THPO	0.781	-1.103	-1.054	N/A	-1.2	0.635	N/A	N/A
T3/TR/RXR	-0.282	N/A	-1.211	1.2	-1.018	-1.056	N/A	N/A
STX18	0.302	-0.816	N/A	N/A	-0.152	1.859	-1.633	N/A
NOTCH3	-0.1	-0.888	0.288	-0.723	-0.047	-0.581	2.12	N/A
SRSF2	-1.673	N/A	N/A	N/A	2.891	0.18	N/A	N/A
KDM5B	-0.036	0.894	N/A	N/A	1.469	-2.177	0.166	N/A
AIP	N/A	N/A	-2.534	N/A	-2.055	-0.148	N/A	N/A
DNMT1	-0.057	N/A	N/A	N/A	-1.784	-0.951	-1.945	N/A
ITGB3	-0.649	-0.6	-2.222	N/A	1.264	N/A	N/A	N/A
NKX2-1	-0.562	N/A	1.521	-0.991	0.02	-1.633	N/A	N/A
LDB1	0	-0.707	-0.944	-1.257	-0.793	-1.026	0	N/A
NR5A2	1.302	0.073	0.563	0.603	0.887	-0.426	-0.868	N/A
calcineurin A	N/A	-2	N/A	N/A	2.72	N/A	N/A	N/A
TFAP4	-0.212	N/A	-1.226	N/A	-0.043	-1.042	-2.183	N/A
RORA	-0.774	-0.128	1.187	0.542	-1.038	0.481	-0.555	N/A
mir-155	0.006	-1.411	1.152	0.424	-0.432	1.016	-0.263	N/A
P2RY2	0.594	-1.067	1.277	N/A	0.684	1.082	N/A	N/A
EREG	0.388	N/A	N/A	N/A	-1.373	2.941	N/A	N/A
MYB	-0.358	-2.099	-0.13	-0.068	0.423	0.6	-1.019	N/A
RC3H2	0.378	2.449	N/A	N/A	-0.535	-1.333	N/A	N/A
NPC2	-1.4	N/A	1.463	N/A	1.48	-0.351	N/A	N/A
PRKN	-0.257	-0.929	-0.768	-1.164	1.237	-0.339	N/A	N/A
MIF	0.005	-1.807	0.592	0.607	-0.214	N/A	1.467	N/A
PTPN11	-0.523	-0.227	2.16	-0.76	0.16	0.861	N/A	N/A
PTGER3	0.577	N/A	N/A	0.816	N/A	1.291	2	N/A
PKNOX1	0	N/A	1.706	N/A	0.366	2.608	N/A	N/A
TGFB3	0.494	-1.066	N/A	N/A	1.66	0.403	1.052	N/A
MYRF	0.816	1	0.057	0.739	N/A	1.063	1	N/A
USP14	0.038	-1.067	N/A	1.572	0.603	1.394	N/A	N/A
RXRG	1.342	N/A	-1.134	1.89	N/A	0.302	N/A	N/A
PTPN6	0.343	2	2.219	N/A	0.104	N/A	N/A	N/A
GRN	1.439	1.145	-0.076	-0.213	0.096	0.727	0.963	N/A
MAP3K5	0	-1.154	N/A	2.433	-1.072	N/A	N/A	N/A
DPP4	-0.622	N/A	N/A	2.212	1.339	0.477	N/A	N/A
TGFB1I1	-1.895	0.559	-0.14	-1.362	-0.379	0.311	N/A	N/A
PLG	-0.514	-2.187	N/A	0.318	-0.808	N/A	0.817	N/A
MMP14	0.137	N/A	-0.788	1.25	1.513	0.956	N/A	N/A
miR-26a-5p (and other miRNAs w/seed UCAAGUA)	-0.816	N/A	-1.611	N/A	1.702	0.513	N/A	N/A
IREB2	N/A	N/A	0.2	-2.186	-0.207	-2.041	N/A	N/A
JUND	-0.86	-1.96	N/A	N/A	1.805	N/A	N/A	N/A
SOCS3	-0.918	N/A	2.073	-1.41	-0.218	N/A	N/A	N/A
ADORA2A	-0.531	0	0.898	0.278	0.678	-1.124	1.109	N/A
ZBTB20	-1.585	0	-0.816	0.62	0.921	-0.661	N/A	N/A
IKZF3	1.562	0.762	-0.039	N/A	N/A	N/A	2.236	N/A
TREM1	-0.47	-1.673	-0.185	N/A	-0.724	1.547	0	N/A
IL7	-2.62	-1.977	N/A	N/A	N/A	N/A	N/A	N/A
MED13	0.294	N/A	0.208	-2.138	-1.213	0.744	N/A	N/A
ONECUT1	-1.393	N/A	-2.355	N/A	N/A	-0.847	N/A	N/A
MAPK8	0.635	1.095	0.489	0.679	-0.491	-0.36	0.841	N/A
NEUROG3	-1.414	N/A	N/A	N/A	1.629	-1.327	-0.218	N/A
NOX4	-0.209	-0.611	-1.116	1.97	-0.167	-0.07	-0.443	N/A
TRAIP	-0.761	-1.4	N/A	N/A	2.419	N/A	N/A	N/A
RHOB	N/A	1.177	N/A	N/A	-1.42	-1.982	N/A	N/A
USF1	-0.537	N/A	0.185	2.385	0.331	-1.141	N/A	N/A
SEC63	N/A	N/A	-1.474	N/A	1.103	-2	N/A	N/A
IRF4	-0.948	N/A	N/A	N/A	0.625	-1.651	-1.353	N/A
CYP1B1	1.463	N/A	-0.058	0.832	-0.868	0.909	-0.447	N/A
LDHA	1.236	-0.447	-0.325	-0.706	0.912	0.184	-0.765	N/A
ROR1	0.992	-0.946	N/A	N/A	0.534	2.1	N/A	N/A
SUCNR1	N/A	N/A	N/A	N/A	2.333	2.236	N/A	N/A
ATG7	-0.084	0.671	-0.011	-1.373	1.196	0.423	-0.808	N/A
RACK1	-1.455	0	0.19	N/A	1.27	1.643	N/A	N/A
MEF2A	N/A	N/A	-1.157	2.393	0.013	-0.995	N/A	N/A
INPP5D	N/A	N/A	N/A	-2.432	N/A	2.125	N/A	N/A
NRP1	0.291	-1.387	-0.155	-2.333	-0.388	N/A	N/A	N/A
SMAD2	-1.156	-1.353	N/A	1.047	0.786	N/A	0.207	N/A
CXCL12	0.271	0.76	N/A	1.051	-0.421	0.998	1.037	N/A
ELOVL5	0.968	-0.883	-1.697	N/A	N/A	0.988	N/A	N/A
KLF14	N/A	N/A	2.232	N/A	N/A	2.301	N/A	N/A
FLT1	-0.707	N/A	N/A	-1.567	-0.397	-1.852	N/A	N/A
NKX2-5	N/A	N/A	-1.763	N/A	2.757	N/A	N/A	N/A
TRIM26	1.551	N/A	N/A	-2.967	N/A	N/A	N/A	N/A
HAND1	N/A	N/A	N/A	N/A	-1.706	-2.8	N/A	N/A
FOXC2	-1.178	-2.209	-0.727	N/A	0.343	0.046	N/A	N/A
POU2F2	-0.149	N/A	N/A	N/A	-2.494	-1.86	N/A	N/A
LATS1	1.913	N/A	N/A	-0.896	-0.851	0.839	N/A	N/A
TRIM21	0.395	N/A	2.287	-1.47	0.14	0.204	N/A	N/A
HSF2	N/A	N/A	2.579	N/A	-1.913	N/A	N/A	N/A
miR-296-5p (miRNAs w/seed GGGCCCC)	-1.067	N/A	N/A	-2.2	1.095	-0.126	N/A	N/A
MAX	-0.418	N/A	N/A	0.849	-0.701	-1.382	-1.131	N/A
GATA3	-0.425	-2.209	N/A	-0.932	0.504	N/A	-0.404	N/A
EIF4EBP2	0.929	N/A	N/A	-1.377	1.112	1.055	N/A	N/A
miR-223-3p (miRNAs w/seed GUCAGUU)	1.467	N/A	1.964	N/A	0.175	0.865	N/A	N/A
IL3	0.56	-0.021	1.07	0.552	0.079	-0.196	1.982	N/A
PDGF (complex)	1.285	-0.153	N/A	1.836	0.36	0.433	0.39	N/A
TBK1	-0.795	-1.996	-0.558	0.976	N/A	0.127	N/A	N/A
IKZF2	N/A	N/A	2	-2.449	N/A	N/A	N/A	N/A
ZBED6	N/A	N/A	N/A	N/A	-2.165	-2.28	N/A	N/A
NPC1	1.154	N/A	0.095	-0.124	-0.474	0.372	2.224	N/A
MBOAT7	2.219	N/A	N/A	N/A	N/A	2.219	N/A	N/A
NAA10	N/A	N/A	-1.964	N/A	-0.671	-1.791	N/A	N/A
NPR3	N/A	N/A	-4.426	N/A	N/A	N/A	N/A	N/A
miR-199a-3p (and other miRNAs w/seed CAGUAGU)	-0.38	0.849	-0.217	-1.941	1.009	0.027	0	N/A
SMAD1	0.436	-1.969	N/A	1.236	-0.498	N/A	0.277	N/A
PARP9	N/A	N/A	-2.18	2.236	N/A	N/A	N/A	N/A
NCOR/LXR/RXR/oxysterol/9 cis RA	0.113	N/A	1.667	1.982	N/A	0.653	N/A	N/A
FLT3LG	-0.784	0.555	N/A	3.07	N/A	N/A	N/A	N/A
TMEM120A	N/A	N/A	-2.425	N/A	N/A	-1.98	N/A	N/A
TCF1/3/4	N/A	N/A	-2.2	N/A	N/A	-2.2	N/A	N/A
PRKCE	1.093	-1.141	-0.243	0.718	-0.327	-0.553	0.323	N/A
ODC1	1.633	N/A	-0.156	N/A	-2.338	0.267	N/A	N/A
ESR2	0.771	-0.86	1.36	-0.158	-0.628	0.248	-0.366	N/A
LMO2	-0.12	-0.378	-0.87	-0.939	-0.57	-0.879	-0.632	N/A
KLF4	-0.055	-0.308	0.805	N/A	-1.702	1.001	-0.517	N/A
Ferritin	-1.969	N/A	N/A	N/A	-2.415	N/A	N/A	N/A
mir-145	-0.37	-0.823	N/A	1.414	1.766	N/A	N/A	N/A
NEU3	1.342	N/A	0.707	-1.414	-0.905	N/A	N/A	N/A
CEMIP	N/A	N/A	-1.714	-0.088	-0.595	-1.967	N/A	N/A
VEGFB	-0.679	N/A	1.993	0.062	1.003	0.624	N/A	N/A
STIM1	1	1	N/A	-0.333	0.493	-1.528	0	N/A
miR-27a-3p (and other miRNAs w/seed UCACAGU)	1.255	N/A	0.329	-1.946	-0.076	0.746	N/A	N/A
ROCK	-1.342	-1.98	N/A	N/A	0.173	-0.853	N/A	N/A
miR-338-3p (miRNAs w/seed CCAGCAU)	0	N/A	N/A	N/A	-2.333	-2.013	N/A	N/A
UBA1	-2.534	N/A	N/A	N/A	0.714	1.093	N/A	N/A
CBL	1.019	1.067	2.155	N/A	0.089	N/A	N/A	N/A
cytokine	0.835	-1.691	N/A	N/A	-0.404	N/A	1.4	N/A
APOC3	N/A	N/A	2.414	N/A	N/A	1.915	N/A	N/A
ENG	-1.323	-1.048	N/A	0.768	-0.533	0.654	N/A	N/A
MAPK14	-0.206	-1.997	N/A	1.426	0.19	0.292	-0.213	N/A
SIX5	N/A	N/A	N/A	1.964	2.359	N/A	N/A	N/A
IL4R	N/A	N/A	N/A	2.433	N/A	1.89	N/A	N/A
SENP1	0.1	N/A	2.309	0.816	-0.588	-0.507	N/A	N/A
CEBPE	-1.757	N/A	-0.898	-1.648	-0.014	N/A	N/A	N/A
NDRG1	-0.197	0.021	-1.014	1.372	1.245	-0.463	N/A	N/A
HDAC2	-0.249	-0.447	N/A	-0.563	-0.199	2.173	-0.674	N/A
SLC29A1	0.447	-1	N/A	N/A	-2.853	N/A	N/A	N/A
GHRL	-1.073	N/A	1.94	N/A	0.524	0.754	N/A	N/A
ITGA5	-0.895	-1.901	-0.374	N/A	-0.266	N/A	0.849	N/A
HLX	-1.432	N/A	1.982	N/A	0.867	N/A	0	N/A
DNASE2	0.775	N/A	2.419	N/A	N/A	1.082	N/A	N/A
GPBAR1	1.119	1.091	0.989	0.096	-0.654	0.32	N/A	N/A
mir-96	0.229	-1	-1.768	N/A	N/A	-1.269	N/A	N/A
N4BP1	N/A	N/A	1.961	N/A	2.305	N/A	N/A	N/A
PRDM16	N/A	N/A	2.082	-1.14	N/A	1.041	N/A	N/A
SLC51A	0.651	N/A	-0.64	N/A	N/A	-2.97	N/A	N/A
EZH2	0.432	-1.388	N/A	-0.99	-0.199	0.301	-0.941	N/A
EGLN2	-0.447	1.97	-1.427	N/A	0.108	-0.298	N/A	N/A
IL12 (family)	-1.859	-2.39	N/A	N/A	N/A	N/A	N/A	N/A
mir-144	-0.294	N/A	-2.4	N/A	N/A	-1.55	N/A	N/A
PHLPP1	N/A	N/A	-2	N/A	N/A	-2.236	N/A	N/A
EXO1	N/A	N/A	-2.236	N/A	N/A	-2	N/A	N/A
CIZ1	N/A	N/A	N/A	N/A	2.236	-2	N/A	N/A
BRCA1	-0.074	-0.488	-0.127	0.993	-1.284	0.24	1.029	N/A
MAP2K3	0.478	N/A	-1.035	N/A	-1.777	-0.936	N/A	N/A
ABCC8	-0.555	N/A	-2.416	N/A	N/A	-1.249	N/A	N/A
FABP3	0	-0.277	1.937	0.152	-0.424	-0.198	1.231	N/A
DKK1	-0.07	N/A	N/A	-0.926	-0.936	-0.079	-2.2	N/A
BMP15	0	N/A	N/A	N/A	-2.215	N/A	1.993	N/A
NGF	-0.485	-0.812	N/A	0.151	-0.623	-0.444	1.688	N/A
ELK1	2.385	N/A	N/A	1.503	0.315	N/A	N/A	N/A
IRP	N/A	N/A	-0.849	-0.927	0	-2.425	N/A	N/A
BAP1	-2.208	N/A	N/A	N/A	1.979	N/A	N/A	N/A
HSPA5	0.746	0.585	1.308	0.572	-0.097	0.878	N/A	N/A
ZNF281	1.89	1	N/A	N/A	1.291	N/A	N/A	N/A
CDK6	0.57	0.816	0.489	N/A	-1.064	0.864	-0.378	N/A
ATF2	0.632	-0.64	N/A	N/A	-2.599	-0.309	N/A	N/A
SIN3A	N/A	N/A	-1	N/A	-1.545	-1.633	N/A	N/A
FOXO	1.974	N/A	N/A	N/A	N/A	2.204	N/A	N/A
FOSL1	0.137	0.339	N/A	-0.718	1.635	N/A	-1.342	N/A
BCL2	-0.265	-2.325	N/A	N/A	1.19	N/A	0.385	N/A
IRF2	0.128	-1.667	0.47	0.892	0.509	-0.499	N/A	N/A
ATG5	-0.051	0.378	-0.442	-0.935	1.9	-0.458	N/A	N/A
NR3C2	-0.392	-0.294	0.123	1.725	0.365	1.024	-0.235	N/A
ESRRG	N/A	-1	-0.877	N/A	-0.149	-2.128	N/A	N/A
ADRB	1.104	0	1.122	N/A	0.857	-0.282	-0.788	N/A
mir-15 (includes others)	-0.502	N/A	-1.463	0.012	1.619	-0.555	N/A	N/A
ZFP36	0.666	N/A	N/A	N/A	2.3	-1.185	N/A	N/A
mir-183	0.277	-0.083	-2.383	0.816	0.242	-0.346	N/A	N/A
UBR5	1.633	N/A	-1.185	0.718	0.129	0.48	N/A	N/A
USF2	0.026	N/A	-0.712	1.714	-0.395	-1.29	N/A	N/A
MDM2	0.033	0.163	N/A	2.681	0.38	0.822	0.051	N/A
TLR2	-1.049	-1.732	N/A	1.186	N/A	N/A	-0.156	N/A
ABL1	1.25	0.6	N/A	N/A	0.825	N/A	1.446	N/A
SEMA7A	-1.664	N/A	N/A	N/A	1.604	0.853	N/A	N/A
CYB561A3	1	N/A	N/A	1.131	-1.011	0.97	N/A	N/A
SELP	-1.387	-2.121	N/A	N/A	0.599	N/A	N/A	N/A
miR-291a-3p (and other miRNAs w/seed AAGUGCU)	0.128	1.109	-0.119	N/A	1.696	N/A	-1.053	N/A
NCOA6	-2.219	N/A	0.788	N/A	0.2	0.896	N/A	N/A
MASTL	0.346	N/A	1.348	N/A	-1.181	1.222	N/A	N/A
GPR174	0.707	N/A	1.342	0.632	-1.212	0.198	N/A	N/A
THRA	0.389	-0.2	-0.114	0.388	1.034	-1.783	-0.179	N/A
HPN	N/A	N/A	-1.536	N/A	-1.969	-0.581	N/A	N/A
HMGB2	0.487	-0.831	1.639	N/A	N/A	1.129	N/A	N/A
PSME3	-0.577	N/A	N/A	2.219	-0.094	-1.195	N/A	N/A
ACACB	1.718	N/A	N/A	N/A	N/A	2.36	N/A	N/A
APOA1	1.315	N/A	N/A	-2.369	-0.308	0.08	N/A	N/A
ACVR1	N/A	N/A	1.461	1.508	-1.099	N/A	N/A	N/A
ULK3	N/A	N/A	-1.987	N/A	0.488	-1.59	N/A	N/A
PTPRO	0.53	N/A	1.589	N/A	-0.472	1.47	N/A	N/A
SPHK2	-2.113	N/A	N/A	0.265	N/A	1.682	N/A	N/A
HECTD2	N/A	N/A	-1.633	N/A	-0.426	-2	N/A	N/A
FGF8	N/A	-1	-1.809	N/A	-0.52	N/A	0.725	N/A
MFN2	0.447	2	N/A	N/A	0.788	-0.816	N/A	N/A
SLC30A7	0.44	N/A	-0.853	N/A	-1.292	-1.463	N/A	N/A
HHEX	-1.969	N/A	N/A	N/A	2.061	N/A	N/A	N/A
PLAT	-0.871	N/A	N/A	2.116	1.043	N/A	N/A	N/A
RUNX1	-0.174	0.112	0.989	1.406	-0.428	-0.003	0.908	N/A
CRBN	-1.067	N/A	N/A	N/A	1.289	-1.664	N/A	N/A
SMPD1	-1.48	-1.969	N/A	-0.57	N/A	N/A	N/A	N/A
SESN2	-1.682	N/A	N/A	N/A	-0.081	2.256	N/A	N/A
IL32	-1.867	-2.015	N/A	0.131	N/A	N/A	N/A	N/A
PKNOX2	0.128	N/A	N/A	1.067	-1.751	1.066	N/A	N/A
GLB1	2	N/A	0.378	-1.633	N/A	N/A	N/A	N/A
NR3C1	-0.168	0.527	0.474	-0.997	0.304	-1.45	-0.088	N/A
LCK	1.732	0	N/A	N/A	2.275	N/A	N/A	N/A
MARK2	-2	N/A	-2	N/A	N/A	N/A	N/A	N/A
LEPR	0.729	0.089	0.221	-0.035	-1.745	0.113	1.067	N/A
FGFR3	1.51	-1.96	N/A	0	0.082	0	0.447	N/A
PDGF (family)	0.156	N/A	-0.946	N/A	2.578	-0.314	N/A	N/A
TGFBR1	1.472	-0.379	0.164	1.023	0.825	N/A	0.13	N/A
TRAF2	N/A	-2.179	N/A	-0.19	-1.159	0.463	N/A	N/A
PPP3CA	0.503	N/A	-0.699	1.131	-0.404	-1.25	N/A	N/A
LOXL3	N/A	N/A	-2	N/A	N/A	-1.982	N/A	N/A
SP3	0.186	1.406	-0.686	0.25	-0.721	-0.226	0.507	N/A
insulin	1.27	-0.049	-1.001	-0.048	-0.121	-1.456	0.035	N/A
SIGIRR	1.998	N/A	1.981	N/A	N/A	N/A	N/A	N/A
SFRP1	-0.262	0.128	N/A	-1.941	-0.907	0.74	N/A	N/A
PKA	-0.237	N/A	N/A	N/A	-1.265	-0.805	1.664	N/A
CREB	0.648	0.137	-1.437	N/A	-0.806	-0.03	0.912	N/A
mir-290 (includes others)	1.993	N/A	N/A	N/A	-1.974	N/A	N/A	N/A
INHBA	0.437	-0.97	N/A	N/A	-0.734	0.856	0.969	N/A
RIPK3	N/A	-1.98	-1.982	N/A	N/A	N/A	N/A	N/A
PCGF2	-1.005	N/A	N/A	N/A	1.977	-0.973	N/A	N/A
TMPRSS6	0.061	N/A	-0.957	-1.198	1.103	-0.631	N/A	N/A
WT1	0.839	-0.326	-1.186	0.32	0.559	-0.391	0.322	N/A
NEIL2	N/A	2	N/A	N/A	1.937	N/A	N/A	N/A
SOX2	-0.299	-0.139	0.405	0.001	-1.956	0.49	0.641	N/A
FOXP3	1.709	N/A	N/A	1.172	0.088	-0.961	0	N/A
MGLL	0.2	N/A	-2	0.218	N/A	-1.508	N/A	N/A
CYP27A1	0.539	N/A	0.019	-2.116	N/A	-1.25	N/A	N/A
STK40	-0.594	0.772	-1.23	N/A	0.872	N/A	-0.447	N/A
miR-199a-5p (and other miRNAs w/seed CCAGUGU)	0.213	N/A	1.378	-0.075	0.163	1.289	0.788	N/A
HDAC	-0.929	-0.783	N/A	0.099	0.586	-0.87	0.633	N/A
SUMO2	-1.424	0.277	0.412	N/A	-0.41	0.718	-0.651	N/A
SSTR2	-0.967	0	0.583	-0.174	-1.363	-0.652	0.152	N/A
miR-200b-3p (and other miRNAs w/seed AAUACUG)	-1.686	N/A	N/A	N/A	1.395	-0.804	N/A	N/A
NGLY1	1.041	N/A	2.476	N/A	N/A	-0.367	N/A	N/A
CDKN2AIP	-1.231	N/A	N/A	1.218	N/A	1.432	N/A	N/A
mir-320 (includes others)	0.725	N/A	1.804	N/A	1.018	0.334	N/A	N/A
KDM4B	0.106	N/A	-0.793	2.213	0.531	0.232	N/A	N/A
miR-30a-3p (and other miRNAs w/seed UUUCAGU)	-0.132	N/A	N/A	N/A	1.749	N/A	1.987	N/A
SCP2	1.195	-1.359	0.68	0.186	N/A	-0.447	N/A	N/A
mir-515 (includes others)	0.196	1.095	-1.067	N/A	0.688	-0.812	N/A	N/A
KLF10	1.331	N/A	N/A	0.75	-0.899	0.87	N/A	N/A
HIPK2	0.288	N/A	-0.18	0.152	-1.608	-0.457	1.163	N/A
miR-139-5p (miRNAs w/seed CUACAGU)	N/A	N/A	N/A	-1.372	-0.836	-1.632	N/A	N/A
SLC7A5	-1.069	N/A	N/A	N/A	1.311	N/A	-1.455	N/A
AGTR2	-1.467	N/A	-1.793	N/A	-0.572	N/A	N/A	N/A
UGCG	N/A	N/A	N/A	N/A	1.016	2.804	N/A	N/A
mir-130 (includes others)	-1.665	N/A	N/A	1.949	0.203	N/A	N/A	N/A
CREB3	0.277	N/A	N/A	-1	N/A	-2.538	N/A	N/A
FGFR4	0.36	0.911	-0.422	-0.235	1.302	-0.573	N/A	N/A
mir-23 (includes others)	1.287	N/A	N/A	0.342	-1.166	0.375	0.625	N/A
miR-210-3p (miRNAs w/seed UGUGCGU)	N/A	N/A	0.483	-1.981	0	-1.331	N/A	N/A
GCDH	-2.449	N/A	N/A	N/A	1.342	0	N/A	N/A
EOMES	N/A	0.762	N/A	N/A	-0.442	-2.586	N/A	N/A
GRIN2A	1.567	N/A	N/A	N/A	-2.223	N/A	N/A	N/A
GNAQ	2.412	N/A	N/A	N/A	0.044	1.333	N/A	N/A
FUS-DDIT3	0.239	0.447	-0.971	-0.447	-1.207	0.477	N/A	N/A
LHX2	N/A	N/A	N/A	N/A	-2.596	N/A	1.188	N/A
SOX17	-1.884	N/A	N/A	N/A	1.829	0.067	N/A	N/A
YWHAZ	0.343	N/A	N/A	N/A	-0.915	2.521	N/A	N/A
ZBTB22	-1	N/A	N/A	N/A	N/A	-2.777	N/A	N/A
MAP2K7	0.371	N/A	-0.849	N/A	-1.97	0.586	N/A	N/A
KCNJ2	N/A	N/A	N/A	N/A	-0.551	2.77	-0.447	N/A
mir-185	1.976	N/A	N/A	N/A	-0.632	1.159	N/A	N/A
ZBTB16	0.206	-0.13	1.116	0.232	0.582	0.405	-1.092	N/A
METTL14	N/A	N/A	-0.718	1.982	0.873	0.183	N/A	N/A
FEV	-1	N/A	N/A	N/A	1.411	N/A	-1.342	N/A
RND3	N/A	N/A	N/A	N/A	-1.056	0.754	1.935	N/A
SFMBT1	N/A	N/A	N/A	N/A	1.508	2.236	0	N/A
LRP5	1.979	N/A	N/A	N/A	N/A	1.756	N/A	N/A
MIR124	2.223	N/A	N/A	0.769	0.741	N/A	N/A	N/A
mir-210	0.104	N/A	-0.815	-0.665	-1.353	-0.795	N/A	N/A
Calcineurin (complex)	2.408	-0.507	N/A	N/A	-0.162	-0.654	N/A	N/A
MOGAT1	N/A	N/A	2.433	N/A	N/A	1.294	N/A	N/A
SIX2	-1	1	-1.069	N/A	0	-0.655	N/A	N/A
PARP14	N/A	N/A	-2.2	N/A	-1.519	N/A	N/A	N/A
ITCH	0.422	N/A	N/A	-2.374	0.917	N/A	N/A	N/A
GSK3A	1.387	1.387	N/A	N/A	0.936	N/A	N/A	N/A
RHEB	0.197	N/A	-0.706	N/A	2	0.806	N/A	N/A
FDX1	-1.168	N/A	-0.513	N/A	0.473	-0.09	-1.463	N/A
TRIM71	N/A	N/A	N/A	N/A	-1.698	N/A	2	N/A
NfkB-RelA	-0.293	-2.215	N/A	N/A	-1.186	N/A	N/A	N/A
TXNDC5	N/A	N/A	-1.066	-1.067	1.134	-0.426	N/A	N/A
H2AX	N/A	N/A	2.069	N/A	-0.644	0.973	N/A	N/A
HOXD10	1.414	N/A	N/A	0.156	1.199	-0.913	N/A	N/A
GRM5	0.882	N/A	-1.491	N/A	1.308	N/A	N/A	N/A
TFE3	0.78	N/A	1.199	1.121	N/A	0.581	N/A	N/A
IL25	-0.36	-2.219	N/A	-1.102	N/A	N/A	N/A	N/A
SERTAD2	N/A	N/A	-2.744	N/A	N/A	-0.935	N/A	N/A
INHA	-0.366	-1.387	-0.35	0.282	0.61	-0.624	0.059	N/A
GDNF	-1	N/A	-1.767	N/A	-0.534	N/A	0.371	N/A
SOD2	0.215	N/A	N/A	-2.619	-0.568	-0.266	N/A	N/A
MBTPS1	-2	N/A	N/A	N/A	N/A	-1.664	N/A	N/A
IFNA1/IFNA13	-0.492	N/A	-3.168	N/A	N/A	N/A	N/A	N/A
miR-221-3p (and other miRNAs w/seed GCUACAU)	0.829	N/A	1.739	N/A	0.794	0.292	N/A	N/A
LGR4	0.093	N/A	-0.898	-0.452	N/A	-2.21	N/A	N/A
APH-1	0.239	N/A	N/A	N/A	-1.021	1.393	-1	N/A
HSPA8	N/A	N/A	-1.698	N/A	N/A	-1.954	N/A	N/A
CREB3L2	N/A	N/A	-1.432	N/A	N/A	-2.219	N/A	N/A
CX3CR1	-1.97	N/A	N/A	N/A	-1.402	-0.275	N/A	N/A
IFNAR2	1.067	N/A	-2.58	N/A	N/A	N/A	N/A	N/A
SLC16A2	N/A	N/A	0.581	-1.633	1.425	N/A	N/A	N/A
SUZ12	2.169	N/A	N/A	N/A	-0.816	-0.651	N/A	N/A
MDM4	-0.826	N/A	N/A	-2.037	0.772	N/A	N/A	N/A
TTYH3	N/A	N/A	-1.633	N/A	0	-2	N/A	N/A
ARNT2	0	-1.342	0.295	1.279	-0.13	0.577	N/A	N/A
WWOX	-2.375	N/A	N/A	N/A	N/A	-1.247	N/A	N/A
SLC6A4	N/A	N/A	1.014	N/A	1.452	N/A	-1.154	N/A
MAPK3	-0.295	-2.2	N/A	N/A	-0.843	N/A	0.277	N/A
C1Q (family)	-0.86	1.131	N/A	N/A	1.301	-0.317	N/A	N/A
Fcor	N/A	N/A	-0.97	N/A	0.655	-1.982	N/A	N/A
Collagen(s)	0.606	N/A	N/A	N/A	-0.816	-2.178	N/A	N/A
DAXX	-1.717	N/A	N/A	N/A	0.962	-0.913	N/A	N/A
WWTR1-CAMTA1	0	N/A	N/A	2	0.877	0.707	N/A	N/A
FZD8	-1.188	N/A	N/A	N/A	0.846	1.549	N/A	N/A
MECOM	0.651	-0.849	0.602	N/A	-0.576	0.895	N/A	N/A
PTP4A3	-0.739	N/A	N/A	N/A	-1.234	-1.596	N/A	N/A
ZBED2	N/A	N/A	2.161	N/A	N/A	1.408	N/A	N/A
HOXB13	0	N/A	N/A	-1	2.35	-0.213	N/A	N/A
ASCL1	N/A	N/A	N/A	2.236	-0.43	N/A	0.896	N/A
TAF4B	N/A	N/A	-1.982	N/A	1.095	0.478	N/A	N/A
AKT3	0	-1.432	N/A	N/A	2.121	N/A	N/A	N/A
NTRK2	0.404	1	N/A	0.555	-0.568	1.025	N/A	N/A
MBD2	0.245	N/A	-0.497	1.131	-1.547	0.128	N/A	N/A
TCOF1	N/A	N/A	-1.414	-1.633	0.5	0	N/A	N/A
miR-133a-3p (and other miRNAs w/seed UUGGUCC)	0.847	0.954	N/A	N/A	1.743	N/A	N/A	N/A
miR-18a-5p (and other miRNAs w/seed AAGGUGC)	0.332	1.133	1.031	N/A	0.952	0.091	N/A	N/A
DLX4	N/A	N/A	N/A	N/A	-1.54	1.991	N/A	N/A
OSBPL8	1.464	N/A	N/A	N/A	0.084	-1.982	N/A	N/A
TAS1R3	N/A	N/A	-1.206	N/A	1.294	-1.026	N/A	N/A
PTGES	-1.131	N/A	N/A	0.391	1.485	-0.518	N/A	N/A
PIK3C3	-0.475	N/A	1.365	0.932	0.679	0.074	N/A	N/A
mir-181 (includes others)	0.974	N/A	N/A	0.275	1.707	-0.246	-0.322	N/A
PGF	0.12	-1.525	N/A	N/A	0.113	1.763	N/A	N/A
IRF8	-1.114	N/A	N/A	0.991	-1.413	N/A	N/A	N/A
HYAL1	-1.342	N/A	N/A	N/A	-1.225	-0.943	N/A	N/A
PROC	0.383	-0.698	0.314	-1.664	-0.45	N/A	N/A	N/A
EFEMP1	-2	N/A	0.378	0.447	-0.3	0.378	N/A	N/A
EFNA2	-0.816	N/A	N/A	N/A	1.342	N/A	-1.342	N/A
C5	-0.309	-2.134	N/A	0.893	-0.163	N/A	N/A	N/A
IRAK4	-1.541	N/A	N/A	N/A	-1.48	0.478	N/A	N/A
miR-204-5p (and other miRNAs w/seed UCCCUUU)	0.266	0.431	0.822	N/A	-0.46	0.699	-0.82	N/A
MAP3K14	-1.343	-1.054	N/A	N/A	0.891	N/A	-0.2	N/A
NOTCH	1.729	N/A	0.019	-0.253	-0.466	N/A	1.01	N/A
MAPK9	0.451	-1.296	-0.222	1.019	0.019	0.394	0.072	N/A
KDM3A	1.264	-0.849	N/A	0.881	-0.472	N/A	N/A	N/A
PSMB11	0.153	-0.293	N/A	-1.191	-0.393	-1.326	0.108	N/A
ANGPT2	0.597	0.415	0.419	0.675	0.239	-0.645	-0.47	N/A
ALKBH5	N/A	N/A	-1.583	N/A	0.181	0.708	-0.984	N/A
IL9	1.474	N/A	N/A	N/A	N/A	N/A	1.982	N/A
PIK3CD	N/A	-2.216	N/A	N/A	0.239	1	N/A	N/A
UCHL3	-0.816	N/A	1.408	N/A	1.134	0.094	N/A	N/A
EWSR1-FLI1	-0.812	0.402	N/A	N/A	-1.875	N/A	0.361	N/A
mir-874	1	N/A	N/A	N/A	-2.449	0	N/A	N/A
RALA	-1.446	N/A	N/A	N/A	1.238	-0.765	N/A	N/A
KCNJ10	1	N/A	N/A	N/A	0	2.449	N/A	N/A
CAVIN1	N/A	N/A	-1.463	N/A	1.982	0	N/A	N/A
STAT6 dimer	0.97	N/A	N/A	0	1.756	-0.718	N/A	N/A
APEX1	N/A	N/A	N/A	1.982	-1.094	0.364	N/A	N/A
IRS1	-0.919	-0.1	0.238	0.967	-0.856	-0.353	N/A	N/A
MELK	0.738	N/A	0.25	N/A	-2.141	-0.303	N/A	N/A
HSPD1	-1.45	N/A	N/A	1.976	N/A	N/A	N/A	N/A
GSDMD	0.378	N/A	1.698	N/A	-0.898	0.447	N/A	N/A
NDUFA13	-0.896	N/A	N/A	N/A	0.517	-2.003	N/A	N/A
TSC22D3	1.57	0.875	N/A	-0.492	0.476	N/A	N/A	N/A
FOXL2	0.346	-1.982	N/A	N/A	-0.761	0.324	N/A	N/A
BTNL2	-0.447	N/A	N/A	0.333	1.633	N/A	-1	N/A
LATS	-1.342	N/A	N/A	-2	-0.07	N/A	N/A	N/A
B4GALNT1	2.412	N/A	N/A	-1	N/A	N/A	N/A	N/A
EHMT2	N/A	N/A	N/A	N/A	-2.206	-1.205	N/A	N/A
CTH	N/A	N/A	-0.927	N/A	-0.492	-1.987	N/A	N/A
KLF9	1.154	N/A	0.059	1.698	-0.49	N/A	N/A	N/A
SAR1B	N/A	N/A	-0.192	-0.703	-1.053	-1.45	N/A	N/A
C3AR1	0.243	-1.633	N/A	-0.465	1.056	N/A	N/A	N/A
mir-135 (includes others)	0.635	N/A	-0.101	N/A	-1.425	-1.235	N/A	N/A
JAG2	0.555	N/A	N/A	-0.97	-1.646	N/A	0.218	N/A
SMARCA2	-0.721	N/A	-1.982	N/A	0.685	N/A	N/A	N/A
NFYC	N/A	N/A	N/A	N/A	-2	-1.387	N/A	N/A
LHX1	-1.192	N/A	0.167	0	-0.17	0.858	1	N/A
UBE2E2	1.087	N/A	-0.948	N/A	-1.242	-0.105	N/A	N/A
SATB2	N/A	N/A	-1	-1.214	0.126	-1.033	N/A	N/A
PCTP	N/A	N/A	-2.236	N/A	N/A	-1.134	N/A	N/A
PRKAA	0.488	N/A	N/A	-1.175	0.164	-1.54	N/A	N/A
MTM1	N/A	N/A	N/A	N/A	1.34	-2.025	N/A	N/A
POU2AF1	-0.152	N/A	N/A	1.32	1.886	N/A	N/A	N/A
CHD1	-1	N/A	N/A	N/A	-2.357	N/A	N/A	N/A
NF-Y	0.149	N/A	N/A	1.409	-1.312	-0.486	N/A	N/A
CREBBP	-0.19	N/A	-0.473	1.847	0.148	0.674	-0.02	N/A
OXTR	N/A	N/A	1.342	N/A	N/A	2	N/A	N/A
TNK1	N/A	N/A	-2	N/A	N/A	-1.342	N/A	N/A
ABCB10	-2	N/A	N/A	N/A	1.342	N/A	N/A	N/A
OVOL1	N/A	N/A	N/A	-2	-1.342	N/A	N/A	N/A
NCSTN	0.956	N/A	N/A	-1.042	N/A	1.336	N/A	N/A
PAX5	0.57	2.219	N/A	0	0.542	N/A	N/A	N/A
ADAM9	N/A	N/A	N/A	N/A	-1.109	-2.219	N/A	N/A
ARID2	0	N/A	N/A	-1.108	-2.132	0.087	N/A	N/A
PLA2G2A	N/A	N/A	2.236	N/A	-1.085	N/A	N/A	N/A
USP11	N/A	N/A	N/A	N/A	-2.401	0.917	N/A	N/A
SND1	-0.468	-0.625	-0.717	-0.132	-1.138	0.019	-0.218	N/A
SOX7	N/A	N/A	N/A	2.236	0.208	0.872	0	N/A
OLR1	-0.958	N/A	N/A	2.201	N/A	N/A	0.152	N/A
CYBA	0.218	N/A	N/A	1.698	-0.174	1.219	0	N/A
NR0B2	1.498	0.293	-0.558	-0.747	N/A	-0.21	N/A	N/A
CYBB	0.584	-1.982	N/A	N/A	-0.739	N/A	N/A	N/A
EIF3E	-0.798	-1.982	N/A	N/A	-0.105	-0.41	N/A	N/A
DCAF1	-1.231	N/A	N/A	N/A	-1.313	0.747	N/A	N/A
PTK2B	N/A	N/A	-1.342	N/A	N/A	-1.948	N/A	N/A
FTO	-0.167	-1.065	-0.826	N/A	0.375	0.075	-0.774	N/A
HCAR1	N/A	N/A	N/A	1.964	-0.206	1.108	N/A	N/A
FOXA3	0	0.374	1.002	0.857	N/A	1.045	N/A	N/A
ST8SIA1	1.706	N/A	N/A	-1.572	N/A	N/A	N/A	N/A
mir-148 (includes others)	0.722	0.252	N/A	-0.319	0.667	1.317	N/A	N/A
GATA6	-0.282	-0.061	N/A	N/A	1.06	0.684	1.188	N/A
SMAD2/3/SMAD4	0.9	-0.782	N/A	N/A	1.084	-0.502	N/A	N/A
CBX1	N/A	N/A	N/A	-0.816	N/A	-2.449	N/A	N/A
HSP27	-1.673	N/A	N/A	N/A	-1.067	0.508	N/A	N/A
FGF19	1.4	N/A	-0.179	N/A	0.296	1.367	N/A	N/A
CPXM1	N/A	N/A	-1	N/A	2.236	N/A	N/A	N/A
SPP1	-0.307	-1.419	0.089	N/A	0.206	-0.149	1.061	N/A
TMTC3	1.261	N/A	N/A	N/A	N/A	-1.967	N/A	N/A
SLC35D3	N/A	N/A	2.213	N/A	N/A	1.014	N/A	N/A
PER2	-2.236	N/A	N/A	N/A	N/A	0.99	N/A	N/A
BMPR1B	N/A	N/A	N/A	1.231	-0.041	N/A	1.953	N/A
IL2RG	0.928	N/A	0.182	0.707	0.316	1.083	N/A	N/A
NAB2	-0.634	N/A	-1	N/A	-0.288	-1.294	N/A	N/A
mir-25 (includes others)	-1.45	N/A	N/A	N/A	1.583	0.181	N/A	N/A
G3BP1	-1.551	N/A	N/A	N/A	N/A	-1.663	N/A	N/A
SOX11	-1.863	N/A	N/A	N/A	0.854	N/A	0.496	N/A
ALDH1A2	0.928	N/A	N/A	N/A	-1.833	-0.447	N/A	N/A
mir-451 (includes others)	N/A	N/A	-1.96	N/A	N/A	-1.243	N/A	N/A
PPP1R13L	N/A	N/A	N/A	N/A	-1.869	-0.333	1	N/A
MAP3K7	-0.582	0.613	-0.557	1.448	N/A	N/A	N/A	N/A
NCOA4	-1.195	N/A	-0.513	-1.491	N/A	N/A	N/A	N/A
TFDP1	2	N/A	N/A	N/A	N/A	1.195	N/A	N/A
FABP4	-0.896	N/A	N/A	N/A	-1.913	0.385	N/A	N/A
BSG	-0.054	-0.661	0.097	1.669	-0.406	-0.306	N/A	N/A
mir-541	0.949	N/A	N/A	N/A	0.802	-1.44	N/A	N/A
AURKA	1.177	N/A	N/A	0.259	-0.514	1.237	N/A	N/A
SOD1	-0.547	N/A	0	-1.4	0.788	-0.447	N/A	N/A
miR-378a-3p (and other miRNAs w/seed CUGGACU)	-0.271	N/A	-1.94	N/A	0.096	-0.875	N/A	N/A
UBA2	1.981	N/A	N/A	N/A	N/A	1.195	N/A	N/A
ETV5	-0.32	-0.447	0.215	N/A	0.031	-1.346	-0.816	N/A
miR-503-5p (miRNAs w/seed AGCAGCG)	N/A	N/A	0.277	N/A	2.346	-0.552	N/A	N/A
DDR1	0.115	N/A	N/A	N/A	-1.081	-1.977	N/A	N/A
ATM	0.128	-0.766	-1.827	N/A	-0.211	0.232	N/A	N/A
PAX1	N/A	N/A	N/A	N/A	3.162	N/A	N/A	N/A
SFRP4	-1.98	N/A	N/A	N/A	-1.177	0	N/A	N/A
IDH2	N/A	N/A	-0.254	N/A	-1.488	-1.406	N/A	N/A
MEOX2	0.317	2	N/A	N/A	0.175	N/A	-0.655	N/A
PLCL1	-1	N/A	N/A	N/A	0.726	-1.413	N/A	N/A
mir-375 (includes others)	N/A	N/A	N/A	N/A	0.939	-2.199	N/A	N/A
mir-150 (includes others)	1.154	1.981	N/A	N/A	N/A	N/A	N/A	N/A
ELF4	0.314	N/A	N/A	-1.467	0.546	0.799	N/A	N/A
IgM	-0.102	N/A	-1.969	N/A	-1.054	N/A	N/A	N/A
PIK3CA	0.282	-0.152	-0.684	0.564	0.635	-0.802	N/A	N/A
EGR2	0.089	0.728	N/A	N/A	0.069	-0.18	2.051	N/A
CLCA2	0.686	N/A	0.896	N/A	N/A	1.534	N/A	N/A
GNB1	0.13	0.849	N/A	N/A	-2.137	N/A	N/A	N/A
DLX2	N/A	N/A	N/A	N/A	-0.529	1.954	-0.626	N/A
REV1	N/A	N/A	N/A	N/A	2.449	0.651	N/A	N/A
CNGA3	-1.154	N/A	0.286	N/A	-0.19	1.469	N/A	N/A
miR-130a-3p (and other miRNAs w/seed AGUGCAA)	N/A	N/A	2.233	N/A	0.866	N/A	N/A	N/A
PSMD10	0.29	-0.655	0.786	N/A	-1.113	0.251	N/A	N/A
GABARAP	-0.447	N/A	1	N/A	1.069	0.577	N/A	N/A
voltage-gated calcium channel	N/A	N/A	N/A	N/A	-1.091	-2	N/A	N/A
HEXIM1	N/A	N/A	N/A	N/A	-0.818	-2.272	N/A	N/A
MYOD1	0.108	0.537	-0.68	-1.055	-0.506	0.199	N/A	N/A
ARID3A	0	N/A	N/A	N/A	-3.084	N/A	N/A	N/A
EPHB4	-1.508	N/A	N/A	N/A	-0.026	0.547	1	N/A
GATA4	-0.63	-0.915	0.626	N/A	0.755	N/A	0.152	N/A
SCARB1	0.832	N/A	N/A	-0.114	-0.854	1.27	N/A	N/A
hemoglobin	N/A	N/A	N/A	N/A	-1.067	2	N/A	N/A
GPRC6A	N/A	N/A	1.969	1.091	N/A	N/A	N/A	N/A
USP1	N/A	N/A	N/A	N/A	1.063	1.987	N/A	N/A
CYGB	N/A	N/A	1.982	1.067	N/A	N/A	N/A	N/A
Ces2a	-1	N/A	-1.342	N/A	N/A	-0.707	N/A	N/A
PPP1R14B	N/A	N/A	N/A	N/A	1.067	1.98	N/A	N/A
PXDN	-1.414	N/A	N/A	-1	0.632	N/A	N/A	N/A
TOB1	-1	N/A	0.302	N/A	1.744	N/A	N/A	N/A
FGF4	-0.152	N/A	0.896	N/A	-1.609	0.388	N/A	N/A
HIBCH	0	0.816	0.626	-0.577	-0.6	-0.426	N/A	N/A
ILK	-0.199	N/A	N/A	2.166	0.673	N/A	N/A	N/A
CK2	1.969	N/A	N/A	N/A	N/A	-1.067	N/A	N/A
NFATC4	N/A	N/A	N/A	N/A	1.964	1.067	N/A	N/A
CTLA4	0.456	N/A	N/A	N/A	2.574	N/A	N/A	N/A
NOS3	0.405	N/A	N/A	1.046	-1.022	-0.556	N/A	N/A
26S proteasome	-0.658	-0.607	0.107	-0.421	-0.033	1.198	N/A	N/A
ID2	-0.102	-1.387	N/A	-0.73	0.223	-0.439	-0.142	N/A
CHCHD3	N/A	N/A	0.333	N/A	1.982	0.707	N/A	N/A
HSD11B1	N/A	N/A	-0.632	-0.277	1.504	-0.607	N/A	N/A
mir-223	0.887	-0.098	N/A	0.706	0.8	0.527	N/A	N/A
Laminin (complex)	-0.505	0.83	N/A	N/A	-1.258	-0.146	0.275	N/A
ADAMTS12	N/A	N/A	0.788	-2.219	N/A	N/A	N/A	N/A
TFAP2C	-0.931	0.647	N/A	0.116	0.989	-0.319	N/A	N/A
NODAL	N/A	N/A	N/A	1.067	N/A	-1.934	N/A	N/A
PTPRJ	N/A	N/A	-3	N/A	N/A	N/A	N/A	N/A
F13B	N/A	-2	-1	N/A	N/A	N/A	N/A	N/A
atrial natriuretic peptide	N/A	N/A	N/A	N/A	-1	-2	N/A	N/A
STARD5	-1	N/A	N/A	N/A	2	0	N/A	N/A
OCT4/NANOG	N/A	N/A	N/A	N/A	-1	2	N/A	N/A
CHIT1	N/A	N/A	N/A	N/A	2	1	N/A	N/A
TIAL1	-2	N/A	N/A	N/A	N/A	-1	N/A	N/A
KAT6A	N/A	N/A	N/A	N/A	1.029	N/A	1.969	N/A
MYH9	2.074	N/A	N/A	N/A	-0.682	-0.24	N/A	N/A
ANXA1	0.051	0.943	N/A	N/A	-1.608	N/A	0.391	N/A
KMT2A	N/A	N/A	-0.629	N/A	1.751	0.12	0.485	N/A
FABP5	-1.268	-1.71	N/A	N/A	N/A	N/A	N/A	N/A
mir-101 (includes others)	0.655	N/A	N/A	1.177	0.089	-1.057	N/A	N/A
DLX1	0.933	-1	N/A	N/A	-0.244	-0.428	-0.371	N/A
STK25	N/A	N/A	-1.342	N/A	N/A	-1.633	N/A	N/A
G6PD	-0.792	N/A	N/A	2.183	N/A	N/A	N/A	N/A
SMAD5	N/A	N/A	N/A	0.883	-2.09	N/A	N/A	N/A
CCNK	N/A	N/A	0.043	-0.447	-1.849	0.632	N/A	N/A
PLAG1	1.633	N/A	N/A	N/A	1.336	N/A	N/A	N/A
CSF3	-0.506	-0.307	N/A	0.7	1.226	0.228	N/A	N/A
TRRAP	2.185	N/A	-0.254	N/A	N/A	0.523	N/A	N/A
PRKG1	-0.447	-0.152	N/A	N/A	-1.934	-0.426	N/A	N/A
ID3	-0.569	-0.336	N/A	-1.008	0.299	-0.092	-0.651	N/A
USP47	-1.982	N/A	N/A	N/A	N/A	-0.971	N/A	N/A
SMO	N/A	N/A	0.115	-1.477	0.923	-0.436	N/A	N/A
SLC37A4	-1.533	N/A	N/A	N/A	0.731	-0.685	N/A	N/A
TEAD3	N/A	-1	N/A	N/A	0.948	N/A	-1	N/A
RPS6KB1	0.816	-1.067	N/A	N/A	0.15	-0.913	N/A	N/A
GPR151	0	N/A	0.277	2	0.333	0.333	N/A	N/A
GCR/glucocorticoid dimer	-0.844	-0.728	0.272	N/A	N/A	-1.098	N/A	N/A
SRA1	1	N/A	N/A	N/A	N/A	1.941	N/A	N/A
AQP1	-0.555	N/A	0.864	N/A	-1.342	-0.174	N/A	N/A
SOX9	-0.889	-0.114	N/A	-0.36	-0.104	1.298	-0.169	N/A
MSR1	0.95	N/A	N/A	N/A	-1.982	N/A	N/A	N/A
AGPAT2	2.219	N/A	0	N/A	N/A	0.711	N/A	N/A
S1PR2	N/A	N/A	N/A	1.029	1.898	N/A	N/A	N/A
ITGB2	-1.414	-1.51	N/A	N/A	N/A	N/A	N/A	N/A
EFNA3	-1.387	N/A	N/A	N/A	0.535	N/A	-1	N/A
MAP2K6	N/A	N/A	-0.894	N/A	-2.028	N/A	N/A	N/A
SS18	N/A	N/A	N/A	N/A	-0.471	2.449	N/A	N/A
ERBB4	0.397	-0.6	N/A	-0.251	1.132	0.262	-0.277	N/A
IPMK	1.633	-0.218	N/A	N/A	0.788	N/A	-0.277	N/A
PLK2	N/A	N/A	-2.121	N/A	N/A	0.788	N/A	N/A
TSLP	0.277	N/A	N/A	N/A	0.098	2.155	-0.378	N/A
ADA	0.73	1.177	N/A	N/A	-0.999	N/A	N/A	N/A
TSHZ3	N/A	N/A	N/A	2.213	0.691	N/A	N/A	N/A
REN	0.883	N/A	0.242	1.778	N/A	N/A	N/A	N/A
FKBP4	-0.832	N/A	N/A	-0.728	N/A	-1.342	N/A	N/A
RNF181	N/A	N/A	-1.982	-0.728	-0.087	-0.102	N/A	N/A
SMC1B	N/A	N/A	N/A	N/A	-0.447	2.449	N/A	N/A
ILKAP	N/A	N/A	N/A	-2	0.895	N/A	N/A	N/A
RABGEF1	N/A	N/A	2.891	N/A	N/A	N/A	N/A	N/A
ACO1	N/A	N/A	N/A	N/A	0.902	-1.982	N/A	N/A
GSTO1	0.342	N/A	-0.515	N/A	1.424	-0.391	0.2	N/A
MAPKAPK3	-0.882	N/A	-1.987	N/A	N/A	N/A	N/A	N/A
ESRRB	0.293	N/A	-2.121	-0.447	N/A	N/A	N/A	N/A
JARID2	1.109	N/A	N/A	-0.447	-0.108	-1.192	N/A	N/A
LDLR	-0.47	0.447	0.475	0.781	-0.122	-0.56	N/A	N/A
BMPR2	-1.259	N/A	N/A	1.52	-0.056	N/A	-0.02	N/A
STAT5A/B	0.236	N/A	N/A	-0.804	-0.385	-1.43	N/A	N/A
miR-22-3p (miRNAs w/seed AGCUGCC)	N/A	N/A	0.718	1.951	0.183	N/A	N/A	N/A
GNAS	0	-0.218	0.076	N/A	-1.269	-1.283	N/A	N/A
FABP1	-0.863	-0.391	-0.791	-0.378	N/A	-0.421	N/A	N/A
LRAT	N/A	N/A	N/A	N/A	-2.236	0.6	N/A	N/A
SDCBP	-0.067	N/A	N/A	N/A	2.131	-0.637	N/A	N/A
CDK1	-1.964	N/A	N/A	N/A	-0.445	0.423	N/A	N/A
PAK1	0.451	N/A	N/A	N/A	-0.102	-1.044	-1.234	N/A
DHX9	0.273	N/A	N/A	N/A	0.419	2.137	N/A	N/A
YARS2	N/A	N/A	2.828	N/A	N/A	N/A	N/A	N/A
PLK4	N/A	N/A	-2.828	N/A	N/A	0	N/A	N/A
miR-144-3p (miRNAs w/seed ACAGUAU)	N/A	N/A	N/A	1	1.826	N/A	N/A	N/A
EIF2S1	0.555	N/A	N/A	N/A	-1.195	-1.067	N/A	N/A
PDCD1	0.816	N/A	N/A	-2	N/A	N/A	N/A	N/A
CYLD	-1.183	-1.177	N/A	N/A	-0.454	N/A	N/A	N/A
TET2	-0.82	-0.333	0.553	N/A	0.445	-0.214	-0.447	N/A
BRD7	0.761	-0.555	N/A	0.14	-1.245	-0.11	N/A	N/A
NR2F1	0.448	-1.982	N/A	N/A	-0.38	N/A	N/A	N/A
HK2	-0.64	N/A	-1.134	N/A	-1.034	N/A	N/A	N/A
MAFF	1	N/A	0	N/A	-1.633	0.174	N/A	N/A
miR-192-5p (and other miRNAs w/seed UGACCUA)	N/A	N/A	N/A	N/A	2.359	0.447	N/A	N/A
CPSF3	N/A	N/A	1.067	N/A	N/A	1.732	N/A	N/A
GABPA	N/A	N/A	N/A	1.076	N/A	1.719	N/A	N/A
MAP3K3	N/A	N/A	-0.766	N/A	-0.046	-1.981	N/A	N/A
CD5	-0.555	N/A	N/A	2.236	N/A	N/A	N/A	N/A
RLIM	-0.447	-1	N/A	N/A	N/A	-1.342	N/A	N/A
KDR	-1.732	N/A	N/A	N/A	-1.054	N/A	N/A	N/A
MTDH	-0.116	N/A	0.524	-1.287	0.632	0.226	N/A	N/A
mir-19 (includes others)	0.928	-0.313	N/A	N/A	-0.458	-1.079	N/A	N/A
CDK5R1	0	N/A	-1.414	0.555	-0.808	N/A	N/A	N/A
TNF receptor	N/A	0	N/A	1.982	0.787	N/A	N/A	N/A
GCH1	N/A	N/A	N/A	N/A	0.555	-2.213	N/A	N/A
HDAC4	1.348	N/A	N/A	N/A	1.194	N/A	-0.225	N/A
XRCC5	N/A	N/A	N/A	1.633	N/A	-1.134	N/A	N/A
EGLN3	0.781	N/A	N/A	N/A	-0.684	-1.285	N/A	N/A
RHO	0	0.391	1.064	-0.466	-0.305	0.512	N/A	N/A
GLI3	N/A	N/A	N/A	-1.982	0.753	N/A	0	N/A
POGLUT3	0.849	N/A	N/A	N/A	-0.666	-0.332	0.887	N/A
mir-22 (includes others)	1.213	N/A	N/A	N/A	1.516	N/A	N/A	N/A
PIAS1	-0.728	-0.64	N/A	N/A	-0.555	0.806	N/A	N/A
AGMAT	N/A	N/A	N/A	N/A	0.739	-1.987	N/A	N/A
HOXA3	N/A	N/A	N/A	-1.052	N/A	N/A	-1.673	N/A
HAND2	N/A	N/A	1.98	N/A	0.741	N/A	N/A	N/A
IRF6	-0.105	N/A	N/A	N/A	-1.889	-0.726	N/A	N/A
FURIN	-1.432	N/A	N/A	N/A	-1.286	N/A	N/A	N/A
mir-204 (includes others)	-0.214	-0.967	N/A	N/A	1.535	N/A	N/A	N/A
HIC1	N/A	N/A	0.081	N/A	-1.096	-0.943	0.594	N/A
MITF	N/A	0.786	0.309	0.221	-0.261	0.124	1.01	N/A
CD2	0.896	N/A	N/A	1.808	N/A	N/A	N/A	N/A
ATP6V1C2	0.132	N/A	N/A	N/A	0.585	-1.987	N/A	N/A
MTTP	-1.803	N/A	0.29	-0.156	N/A	0.452	N/A	N/A
BACH2	0.651	N/A	N/A	-1.817	-0.231	N/A	N/A	N/A
USP37	0.577	0	N/A	N/A	-1.964	N/A	-0.152	N/A
miR-3648 (miRNAs w/seed GCCGCGG)	N/A	N/A	-0.401	N/A	-1.439	-0.847	N/A	N/A
TNFRSF8	-1.444	-1.234	N/A	N/A	N/A	N/A	N/A	N/A
mir-103 (includes others)	0.873	N/A	-1.803	N/A	N/A	N/A	N/A	N/A
NSD3	N/A	N/A	N/A	N/A	0.928	-1.746	N/A	N/A
PPP3R1	N/A	N/A	1.683	N/A	0.991	N/A	N/A	N/A
NDP	0.841	N/A	0.545	N/A	-1.141	0.143	N/A	N/A
GH1	-0.445	-0.976	-0.406	0.16	-0.29	0.302	-0.089	N/A
STAT5 dimer	1.432	N/A	N/A	N/A	1.227	N/A	N/A	N/A
SUPT16H	1.633	N/A	N/A	N/A	-1.025	N/A	N/A	N/A
AXL	-0.011	N/A	N/A	0.552	2.091	N/A	N/A	N/A
FGFR	N/A	N/A	-1.342	N/A	-1.311	N/A	N/A	N/A
PHF12	N/A	N/A	N/A	N/A	2.646	N/A	N/A	N/A
C/EBP	-0.152	N/A	-0.788	N/A	N/A	-1.706	N/A	N/A
FUS	N/A	N/A	0.389	N/A	-1.36	0.896	N/A	N/A
HBEGF	1.104	-0.378	N/A	0.146	-1.017	N/A	0	N/A
NADPH oxidase	N/A	N/A	N/A	1.067	1.572	N/A	N/A	N/A
USP39	-0.242	N/A	-1.168	N/A	N/A	-1.229	N/A	N/A
SMAD2/3/4	-0.277	-1.432	N/A	N/A	0.923	N/A	N/A	N/A
FOSL2	1.98	-0.651	N/A	N/A	N/A	N/A	N/A	N/A
FASLG	-0.426	N/A	N/A	1.588	0.617	N/A	N/A	N/A
DACH1	-0.152	N/A	N/A	1.109	0.918	N/A	-0.447	N/A
ADIPOR2	N/A	N/A	1.192	N/A	N/A	1.432	N/A	N/A
SOD3	N/A	N/A	2.193	N/A	-0.43	N/A	N/A	N/A
MAP2K4	1.225	N/A	N/A	0.142	-1.238	-0.013	N/A	N/A
TNFAIP3	N/A	N/A	N/A	-2.361	0.25	N/A	N/A	N/A
NFE2L1	2	N/A	0.607	N/A	N/A	N/A	N/A	N/A
RARG	-0.391	N/A	N/A	N/A	2.215	N/A	N/A	N/A
SYVN1	0.722	N/A	-0.103	0.277	0.538	-0.663	-0.302	N/A
CTSS	0.447	N/A	N/A	N/A	N/A	2.157	N/A	N/A
PINK1	0.048	N/A	1.789	N/A	N/A	0.766	N/A	N/A
HEY2	N/A	N/A	-1.998	N/A	-0.605	N/A	N/A	N/A
ADAM12	0.168	-0.179	0.174	-0.436	-1.088	0	-0.555	N/A
FOXK2	0.271	N/A	N/A	0.555	-1.162	-0.6	N/A	N/A
APLNR	0.351	N/A	N/A	N/A	N/A	2.236	N/A	N/A
PCYT1A	N/A	N/A	-1.463	-0.447	-0.578	-0.094	N/A	N/A
mir-630	0.106	N/A	N/A	N/A	0.485	-1.982	N/A	N/A
ZIC2	N/A	N/A	N/A	N/A	-1.67	N/A	0.896	N/A
WDR5	1.141	N/A	N/A	N/A	N/A	-1.421	N/A	N/A
NFAT (complex)	-0.508	N/A	N/A	N/A	-0.707	-1.342	N/A	N/A
FOXP4	N/A	N/A	N/A	-0.447	0.497	1.609	N/A	N/A
HDAC7	1.938	N/A	N/A	N/A	N/A	-0.608	N/A	N/A
AIFM1	N/A	N/A	2.184	N/A	N/A	0.359	N/A	N/A
NEK10	N/A	N/A	N/A	N/A	-1.98	-0.555	N/A	N/A
collagen type i (family)	0.962	N/A	-1.065	N/A	N/A	-0.507	N/A	N/A
miR-197-3p (and other miRNAs w/seed UCACCAC)	-0.371	N/A	-1.179	N/A	0.312	-0.665	N/A	N/A
HIVEP1	1.915	N/A	N/A	N/A	-0.602	N/A	N/A	N/A
LRRK2	-0.585	N/A	0.799	1.131	N/A	N/A	N/A	N/A
ELANE	-1	N/A	N/A	-0.371	1.144	N/A	N/A	N/A
NEDD4	-0.842	N/A	N/A	N/A	1.118	-0.554	N/A	N/A
CUL3	N/A	N/A	0.282	N/A	2.232	N/A	N/A	N/A
FDFT1	0.022	N/A	-0.478	N/A	0.835	-1.177	N/A	N/A
BTG2	-0.136	2.008	N/A	N/A	0.363	N/A	N/A	N/A
ACVR1C	N/A	N/A	0.933	1.184	0.389	N/A	N/A	N/A
CDK4/6	0.149	N/A	1.213	N/A	-1.142	0	N/A	N/A
UPP1	N/A	N/A	-1.067	N/A	N/A	-1.432	N/A	N/A
DIO3	N/A	N/A	0.303	1.026	0.093	1.075	N/A	N/A
PKG	N/A	N/A	1.805	N/A	0.691	N/A	N/A	N/A
HMOX2	N/A	0.849	0.611	0	0.443	0.593	N/A	N/A
ANGPT1	-0.391	N/A	N/A	N/A	1.181	0.923	N/A	N/A
SLC10A1	N/A	N/A	-0.816	N/A	N/A	-1.673	N/A	N/A
EIF4G2	N/A	N/A	N/A	N/A	1.026	-1.463	N/A	N/A
CBFB	-0.522	N/A	N/A	N/A	1.965	N/A	N/A	N/A
FXR/RXRα/FXR ligand/retinoic acid	-1.32	N/A	0.228	-0.587	N/A	-0.351	N/A	N/A
HSP70	-0.233	-1.367	0.882	N/A	N/A	N/A	N/A	N/A
PDGF-DD	-0.509	N/A	N/A	N/A	-1.667	0.302	N/A	N/A
ATG16L1	-0.277	N/A	N/A	N/A	2.2	N/A	N/A	N/A
TRPM2	-1.131	N/A	0.99	N/A	-0.171	-0.184	N/A	N/A
MYOCD	-1.146	-0.902	N/A	N/A	-0.068	N/A	0.355	N/A
RAR/RXR/retinoic acid	1	N/A	N/A	N/A	1.47	N/A	N/A	N/A
KIT	N/A	-1.043	N/A	N/A	0.48	-0.943	N/A	N/A
MEN1	-1.226	-1.027	N/A	N/A	-0.051	0.161	N/A	N/A
EPHB6	N/A	N/A	N/A	N/A	N/A	-2.449	N/A	N/A
RHOJ	N/A	N/A	0	N/A	2.449	N/A	N/A	N/A
FAN1	N/A	N/A	2.449	N/A	N/A	N/A	N/A	N/A
NRG (family)	N/A	N/A	N/A	N/A	2.449	N/A	N/A	N/A
C4BP	-2.449	N/A	N/A	N/A	N/A	N/A	N/A	N/A
ZFP91	N/A	N/A	N/A	N/A	N/A	-2.449	N/A	N/A
PMVK	N/A	N/A	N/A	N/A	2.449	0	N/A	N/A
PTPN3	N/A	N/A	0.522	N/A	0.993	0.932	N/A	N/A
PTF1A	N/A	N/A	N/A	N/A	N/A	-2	0.447	N/A
CIRBP	1.328	N/A	N/A	N/A	-1.118	N/A	N/A	N/A
GNA13	N/A	-1.964	N/A	N/A	-0.479	N/A	N/A	N/A
JMJD6	N/A	N/A	-1.982	N/A	N/A	-0.456	N/A	N/A
CNR2	N/A	N/A	N/A	N/A	-2.433	N/A	N/A	N/A
CCL3	N/A	N/A	-1.972	N/A	-0.457	N/A	N/A	N/A
STAT1 Dimer	-0.447	N/A	N/A	1.982	N/A	N/A	N/A	N/A
KLF3	-0.243	0	-0.522	N/A	-1.284	-0.375	N/A	N/A
EIF5A	N/A	N/A	N/A	N/A	-2	0.422	N/A	N/A
TCF12	-0.848	N/A	N/A	1.111	0.212	N/A	-0.247	N/A
mir-224	N/A	N/A	N/A	N/A	2.414	N/A	N/A	N/A
RXR	-0.391	N/A	-0.555	0.147	0.557	-0.756	N/A	N/A
NLRP3	0.562	-0.061	-0.357	-0.557	-0.867	N/A	N/A	N/A
SGK1	-0.186	N/A	N/A	N/A	0.521	0.696	1	N/A
ZFHX3	N/A	N/A	2	N/A	-0.378	N/A	N/A	N/A
CCNE1	-0.152	N/A	N/A	N/A	-2.223	N/A	N/A	N/A
ANTXR2	1.131	N/A	N/A	N/A	1.242	N/A	N/A	N/A
TWIST2	-0.818	N/A	N/A	-0.289	-0.393	0.335	-0.537	N/A
ELF3	-1.206	-1.165	N/A	N/A	N/A	N/A	N/A	N/A
GNE	N/A	N/A	N/A	N/A	2.219	0.152	N/A	N/A
MED12	0.562	N/A	N/A	N/A	-1.803	N/A	N/A	N/A
HRH3	N/A	N/A	1.706	N/A	N/A	-0.655	N/A	N/A
RGS2	0.333	0	0	0.775	-0.686	0.566	N/A	N/A
mir-379 (includes others)	-0.322	N/A	1.662	N/A	-0.171	0.203	N/A	N/A
STK24	-0.881	N/A	-0.342	N/A	N/A	-1.129	N/A	N/A
TNFSF13	-0.342	N/A	N/A	N/A	2.01	N/A	N/A	N/A
TEAD2	N/A	N/A	N/A	N/A	1.342	1	N/A	N/A
ARL3	N/A	1	N/A	N/A	1.342	N/A	N/A	N/A
ADAM15	1.154	N/A	N/A	-1.188	N/A	N/A	N/A	N/A
DGCR8	-1.342	N/A	N/A	N/A	0.997	N/A	N/A	N/A
IDH1	-0.928	N/A	N/A	N/A	-1.109	0.302	N/A	N/A
PRKDC	N/A	N/A	N/A	0.283	-0.857	1.199	N/A	N/A
DDX4	N/A	N/A	-1	N/A	-0.333	1	N/A	N/A
CRKL	N/A	N/A	-2.219	N/A	N/A	0.113	N/A	N/A
WNT4	0.692	N/A	N/A	-0.294	-1.068	-0.278	N/A	N/A
TIMP1	-0.933	N/A	N/A	N/A	-0.137	0.262	-1	N/A
EBI3	0.388	N/A	N/A	1.941	N/A	N/A	N/A	N/A
CIC	N/A	N/A	N/A	N/A	2.324	N/A	N/A	N/A
SOAT1	-0.762	N/A	N/A	N/A	-0.157	-1.4	N/A	N/A
PLA2G4A	-0.97	N/A	N/A	1.342	N/A	N/A	N/A	N/A
SMAD6	N/A	N/A	N/A	N/A	1.567	0.74	N/A	N/A
FGF9	0.832	N/A	N/A	N/A	-1.474	N/A	N/A	N/A
miR-142-5p (and other miRNAs w/seed AUAAAGU)	0.958	N/A	N/A	N/A	0.6	-0.747	N/A	N/A
LILRB1	2.2	N/A	0.104	N/A	N/A	N/A	N/A	N/A
MGAT3	N/A	N/A	-0.485	-0.762	-1.054	N/A	N/A	N/A
miR-103-3p (and other miRNAs w/seed GCAGCAU)	N/A	N/A	N/A	N/A	-0.285	-2.008	N/A	N/A
LYL1	0.762	N/A	0.816	N/A	-0.705	N/A	N/A	N/A
EEF2K	0.849	N/A	N/A	N/A	-1.432	N/A	N/A	N/A
LPIN1	-1.22	N/A	N/A	N/A	-0.34	-0.716	N/A	N/A
GDF9	N/A	N/A	N/A	N/A	-0.089	N/A	2.184	N/A
CBP/p300	N/A	N/A	1.136	1.131	N/A	N/A	N/A	N/A
miR-483-3p (miRNAs w/seed CACUCCU)	0.017	N/A	N/A	N/A	1.238	1.012	N/A	N/A
ID4	-0.307	N/A	N/A	N/A	1.038	0.916	N/A	N/A
MEIS2	N/A	N/A	2	N/A	0.258	N/A	N/A	N/A
miR-205-5p (and other miRNAs w/seed CCUUCAU)	0.756	N/A	N/A	N/A	-1.119	-0.376	N/A	N/A
NfkB1-RelA	-0.322	N/A	N/A	1.928	N/A	N/A	N/A	N/A
NTN1	N/A	N/A	N/A	N/A	2.242	N/A	N/A	N/A
NFIL3	-0.6	N/A	N/A	N/A	N/A	-1.641	N/A	N/A
ZNF32	N/A	N/A	N/A	N/A	-1.746	-0.494	N/A	N/A
GAS6	0.197	N/A	N/A	N/A	2.041	N/A	N/A	N/A
proteasome	N/A	N/A	N/A	N/A	1.718	0.52	N/A	N/A
MRAS	N/A	N/A	N/A	N/A	-2.236	N/A	N/A	N/A
HOXD9	N/A	N/A	N/A	N/A	N/A	-2.236	N/A	N/A
ADAMTS18	N/A	N/A	N/A	0.728	1.508	N/A	N/A	N/A
TLR	0.253	-1.982	N/A	N/A	N/A	N/A	N/A	N/A
HOXA13	N/A	N/A	N/A	N/A	-1.232	N/A	1	N/A
MECP2	0.085	N/A	-0.608	0.089	0.726	-0.723	N/A	N/A
GATA2	-0.297	-1.633	N/A	0.301	N/A	N/A	N/A	N/A
GPX5	N/A	N/A	0.243	N/A	N/A	1.987	N/A	N/A
PGK1	N/A	N/A	N/A	N/A	0.246	-1.982	N/A	N/A
PPP5C	-1.124	N/A	N/A	N/A	N/A	1.102	N/A	N/A
MAP3K4	N/A	N/A	N/A	N/A	-2.219	N/A	N/A	N/A
NUP98-DDX10	2.219	N/A	N/A	N/A	N/A	N/A	N/A	N/A
CHEK2	0	N/A	N/A	N/A	-0.785	-1.432	N/A	N/A
mir-873 (includes others)	N/A	N/A	N/A	N/A	-2.216	N/A	N/A	N/A
RSPO3	N/A	N/A	N/A	N/A	2.216	N/A	N/A	N/A
PTPN2	-0.898	N/A	N/A	-0.463	0.854	N/A	N/A	N/A
TNFRSF12A	N/A	N/A	N/A	N/A	-2.213	N/A	N/A	N/A
GPR37	N/A	N/A	N/A	N/A	2.213	N/A	N/A	N/A
NUS1	N/A	N/A	N/A	N/A	N/A	2.213	N/A	N/A
RNF2	-0.609	N/A	N/A	N/A	-1.304	-0.297	N/A	N/A
PRKD1	-2.208	N/A	N/A	N/A	N/A	N/A	N/A	N/A
GPI	1.054	-1.154	N/A	N/A	N/A	N/A	N/A	N/A
AIMP1	N/A	-2.207	N/A	N/A	N/A	N/A	N/A	N/A
RFX1	N/A	N/A	N/A	N/A	-2.207	N/A	N/A	N/A
CD14	N/A	-2.205	N/A	N/A	N/A	N/A	N/A	N/A
HDAC9	N/A	N/A	N/A	N/A	N/A	2.2	N/A	N/A
caspase	0	N/A	N/A	N/A	-1.948	0.251	N/A	N/A
P2RY6	N/A	N/A	-1.89	N/A	N/A	-0.308	N/A	N/A
TRAF3	0.113	N/A	N/A	-1.031	N/A	-1.054	N/A	N/A
LYN	-0.883	-1.131	N/A	N/A	-0.183	N/A	N/A	N/A
KSR1	N/A	N/A	N/A	N/A	N/A	2.195	N/A	N/A
RPS6KA3	1.307	N/A	N/A	N/A	-0.887	N/A	N/A	N/A
LTBR	-0.655	N/A	N/A	-0.048	-1.49	N/A	N/A	N/A
PLA2R1	N/A	N/A	2.191	N/A	N/A	N/A	N/A	N/A
CCL20	0.07	N/A	N/A	2.121	N/A	N/A	N/A	N/A
APOL1	N/A	N/A	N/A	N/A	-2.19	N/A	N/A	N/A
PRDX2	N/A	N/A	N/A	N/A	N/A	2.189	N/A	N/A
DDX17	2	N/A	N/A	N/A	-0.184	N/A	N/A	N/A
PDGFC	0.218	N/A	N/A	N/A	1.155	0.807	N/A	N/A
IL12B	N/A	N/A	-2.178	N/A	N/A	N/A	N/A	N/A
IL18R1	N/A	N/A	N/A	N/A	2.177	N/A	N/A	N/A
miR-149-5p (miRNAs w/seed CUGGCUC)	N/A	N/A	N/A	N/A	-2.177	N/A	N/A	N/A
mir-335	N/A	N/A	N/A	-2.172	N/A	N/A	N/A	N/A
PLA2G10	1.103	N/A	N/A	N/A	N/A	N/A	1.067	N/A
DUX4	N/A	N/A	N/A	N/A	2.168	N/A	N/A	N/A
PLAGL1	1.053	N/A	0.69	N/A	N/A	0.424	N/A	N/A
BDKRB2	N/A	N/A	N/A	N/A	-2.163	N/A	N/A	N/A
MTA1	-0.341	-0.816	-0.808	N/A	0.193	N/A	N/A	N/A
EN1	N/A	N/A	N/A	N/A	2.157	N/A	N/A	N/A
GNRH	1.273	N/A	N/A	N/A	0.883	N/A	N/A	N/A
PDPK1	1.511	0.368	N/A	N/A	0.117	-0.145	N/A	N/A
MSX2	0.374	N/A	N/A	N/A	1.767	N/A	N/A	N/A
FOSB	1.101	0.958	N/A	N/A	0.08	N/A	N/A	N/A
SOX2/OCT4/NANOG	N/A	N/A	N/A	N/A	-2.138	N/A	N/A	N/A
CSNK2A1	-0.113	N/A	-0.285	1.026	0.234	-0.48	N/A	N/A
ubiquitin	-0.816	N/A	N/A	N/A	1.32	0	N/A	N/A
CASP3	-0.714	N/A	N/A	-0.447	N/A	0.974	N/A	N/A
Fibrin	1	N/A	N/A	N/A	-1.134	N/A	N/A	N/A
PLA2G1B	N/A	N/A	-1	N/A	N/A	-1.134	N/A	N/A
CDC42	1.664	N/A	N/A	N/A	-0.47	N/A	N/A	N/A
CNOT7	N/A	N/A	1.982	N/A	0.152	N/A	N/A	N/A
MERTK	N/A	N/A	N/A	N/A	2.132	N/A	N/A	N/A
CFB	0.277	N/A	N/A	-1.671	N/A	-0.183	N/A	N/A
NR1D2	N/A	N/A	N/A	N/A	2	-0.128	N/A	N/A
PCSK9	0.577	N/A	N/A	N/A	-1.047	0.502	0	N/A
CASZ1	N/A	N/A	N/A	1.673	-0.45	N/A	N/A	N/A
DNMT3B	-0.525	N/A	-0.226	0.471	0.643	0.256	N/A	N/A
TGFBR3	0.326	N/A	0.58	N/A	-0.766	0.446	N/A	N/A
PPIF	-0.816	-1	N/A	0.302	N/A	N/A	N/A	N/A
FFAR3	-0.378	N/A	0	1.437	-0.057	0.246	N/A	N/A
Collagen type IV	1	N/A	N/A	N/A	1.117	N/A	N/A	N/A
p85 PIK3R	1.253	N/A	N/A	N/A	-0.86	N/A	N/A	N/A
DNM1L	N/A	N/A	1.849	N/A	N/A	0.264	N/A	N/A
CSF1R	N/A	N/A	N/A	2	-0.111	N/A	N/A	N/A
mir-9 (includes others)	1.531	N/A	N/A	N/A	-0.58	N/A	N/A	N/A
STAT4 dimer	-0.378	N/A	N/A	N/A	1.732	N/A	N/A	N/A
SLC39A8	N/A	N/A	-1.108	-1	N/A	N/A	N/A	N/A
MIR200	N/A	N/A	N/A	N/A	-0.581	-1.523	N/A	N/A
ETV4	0.762	-1.3	N/A	N/A	0.039	N/A	N/A	N/A
OXSR1	N/A	N/A	N/A	N/A	2.1	N/A	N/A	N/A
CD4	-1.103	0.106	0.891	N/A	N/A	N/A	N/A	N/A
PIK3CB	N/A	N/A	N/A	0.927	1.172	N/A	N/A	N/A
IL27RA	-0.108	N/A	N/A	-1.989	N/A	N/A	N/A	N/A
PROX1	N/A	N/A	-0.593	N/A	1.268	0.232	N/A	N/A
AGK	N/A	N/A	N/A	N/A	-2.091	N/A	N/A	N/A
miR-150-5p (and other miRNAs w/seed CUCCCAA)	0	N/A	N/A	-1.987	0.104	N/A	N/A	N/A
SPZ1	0.141	N/A	-1.633	N/A	-0.314	N/A	N/A	N/A
GALNT6	N/A	N/A	-0.378	N/A	N/A	-1.706	N/A	N/A
RUVBL1	0.655	N/A	0.927	N/A	0.5	N/A	N/A	N/A
mir-33 (includes others)	0.059	N/A	-0.751	N/A	N/A	-1.262	N/A	N/A
PDGFRB	-0.171	N/A	N/A	N/A	N/A	-1.897	N/A	N/A
PPARG:Fatty Acid:RXRA:Mediator:Coactivator	N/A	N/A	1.52	N/A	N/A	0.548	N/A	N/A
PGAM5	-1.96	0.106	N/A	N/A	N/A	N/A	N/A	N/A
HCAR2	N/A	N/A	N/A	N/A	1.89	-0.174	N/A	N/A
NOP2	N/A	N/A	-1.633	N/A	-0.093	0.333	N/A	N/A
PARG	-1	N/A	N/A	N/A	-0.294	0.765	N/A	N/A
mir-199 (includes others)	-1.044	N/A	N/A	N/A	0.561	-0.45	N/A	N/A
CAND1	-1.329	N/A	0.283	N/A	N/A	-0.443	N/A	N/A
ZBTB17	N/A	N/A	N/A	N/A	0.666	-1.387	N/A	N/A
CKS2	N/A	N/A	N/A	N/A	-2	0.05	N/A	N/A
mir-154 (includes others)	0.058	-1.452	N/A	N/A	N/A	-0.536	N/A	N/A
NT5E	1.664	N/A	N/A	N/A	N/A	0.378	N/A	N/A
FHIT	0.477	N/A	N/A	N/A	-1.564	N/A	N/A	N/A
FUBP1	N/A	N/A	N/A	N/A	1.931	0.11	N/A	N/A
GAL3ST1	N/A	N/A	N/A	N/A	1.192	0.849	N/A	N/A
FOXQ1	0.921	N/A	N/A	N/A	N/A	N/A	-1.119	N/A
mir-124 (includes others)	0.216	N/A	N/A	N/A	1.822	N/A	N/A	N/A
angiotensin II receptor type 1	N/A	-1.387	N/A	N/A	0.651	N/A	N/A	N/A
SMYD1	N/A	N/A	0.816	N/A	N/A	-1.213	N/A	N/A
HAS2	1.448	N/A	N/A	N/A	-0.574	N/A	N/A	N/A
BTRC	N/A	N/A	1.989	N/A	0.026	N/A	N/A	N/A
RYR2	1	N/A	0	N/A	0	-1.014	N/A	N/A
ABCG1	-0.656	-0.577	N/A	-0.599	N/A	-0.18	N/A	N/A
NFYA	-0.342	N/A	N/A	0.563	-0.798	0.309	N/A	N/A
SLC2A1	-0.976	N/A	N/A	0.174	0.641	N/A	-0.218	N/A
TRPC1	N/A	N/A	2.008	N/A	N/A	N/A	N/A	N/A
PRKCI	0.218	N/A	0.761	0.538	-0.49	N/A	N/A	N/A
ARRB1	-0.478	N/A	0.113	N/A	0.707	-0.707	N/A	N/A
AQP11	N/A	N/A	N/A	N/A	-2	N/A	N/A	N/A
MEST	N/A	N/A	N/A	N/A	-2	N/A	N/A	N/A
CYP46A1	2	N/A	N/A	N/A	N/A	N/A	N/A	N/A
GNAI3	N/A	-2	N/A	N/A	N/A	N/A	N/A	N/A
IL37	N/A	2	N/A	N/A	N/A	N/A	N/A	N/A
CLEC7A	N/A	-2	N/A	N/A	N/A	N/A	N/A	N/A
endothelin	N/A	N/A	N/A	2	N/A	N/A	N/A	N/A
SLC18A2	N/A	N/A	N/A	N/A	2	N/A	N/A	N/A
CCR9	N/A	N/A	2	N/A	N/A	N/A	N/A	N/A
PRKAR2B	N/A	N/A	N/A	N/A	-2	N/A	N/A	N/A
SETX	N/A	N/A	N/A	N/A	N/A	2	N/A	N/A
PRKCG	N/A	N/A	N/A	N/A	2	N/A	N/A	N/A
FRK	N/A	N/A	N/A	N/A	-2	N/A	N/A	N/A
IRX2	N/A	N/A	N/A	N/A	2	N/A	N/A	N/A
CHRNA9	N/A	N/A	N/A	N/A	-2	N/A	N/A	N/A
PDE	N/A	N/A	-2	N/A	N/A	N/A	N/A	N/A
MT	N/A	N/A	2	N/A	N/A	N/A	N/A	N/A
SELENOW	N/A	N/A	N/A	N/A	2	N/A	N/A	N/A
UHRF1	N/A	N/A	2	N/A	N/A	N/A	N/A	N/A
CAPN3	N/A	N/A	N/A	2	N/A	0	N/A	N/A
IFNK	N/A	N/A	-2	N/A	N/A	N/A	N/A	N/A
Macf1	N/A	N/A	N/A	N/A	-2	N/A	N/A	N/A
ZBTB48	N/A	N/A	-2	N/A	N/A	N/A	N/A	N/A
GPC1	N/A	N/A	N/A	N/A	-2	N/A	N/A	N/A
SLC22A2	N/A	N/A	N/A	N/A	N/A	-2	N/A	N/A
TXNDC17	N/A	N/A	N/A	N/A	2	N/A	N/A	N/A
TLX3	N/A	N/A	N/A	N/A	1.997	N/A	N/A	N/A
SAA	N/A	N/A	N/A	1.997	N/A	N/A	N/A	N/A
miR-335-5p (and other miRNAs w/seed CAAGAGC)	N/A	N/A	N/A	-1.997	N/A	N/A	N/A	N/A
IL17A dimer	N/A	-1.996	N/A	N/A	N/A	N/A	N/A	N/A
DDB2	N/A	N/A	N/A	N/A	-0.302	-1.693	N/A	N/A
ACKR3	1.067	N/A	N/A	N/A	-0.728	0.2	N/A	N/A
MAFA	-1.067	N/A	N/A	N/A	0.927	N/A	N/A	N/A
MAEL	N/A	N/A	N/A	N/A	-1.994	N/A	N/A	N/A
HOXC10	N/A	N/A	N/A	N/A	1.993	N/A	N/A	N/A
miR-7a-5p (and other miRNAs w/seed GGAAGAC)	1.264	N/A	N/A	-0.525	0.204	N/A	N/A	N/A
mir-218 (includes others)	0.749	N/A	N/A	N/A	-0.888	-0.355	N/A	N/A
UBA7	N/A	N/A	1.992	N/A	N/A	N/A	N/A	N/A
PTPRA	N/A	N/A	N/A	N/A	-1.99	N/A	N/A	N/A
FZD4	N/A	N/A	N/A	N/A	1.988	N/A	N/A	N/A
miR-615-3p (miRNAs w/seed CCGAGCC)	N/A	N/A	N/A	N/A	N/A	-1.988	N/A	N/A
PIK3R2	N/A	N/A	-1.954	N/A	N/A	-0.034	N/A	N/A
CDK7	N/A	N/A	N/A	N/A	1.987	N/A	N/A	N/A
TOPORS	N/A	N/A	N/A	N/A	-1.987	N/A	N/A	N/A
Lymphotoxin	N/A	N/A	N/A	N/A	-1.987	N/A	N/A	N/A
PDK4	N/A	N/A	N/A	1.177	-0.807	N/A	N/A	N/A
TRIM33	N/A	N/A	N/A	N/A	-1.982	N/A	N/A	N/A
TNFRSF13B	-1.982	N/A	N/A	N/A	N/A	N/A	N/A	N/A
GRM1	N/A	N/A	N/A	N/A	N/A	1.982	N/A	N/A
DGAT2	N/A	N/A	N/A	N/A	N/A	-1.982	N/A	N/A
TASP1	N/A	N/A	N/A	N/A	N/A	1.982	N/A	N/A
Duxbl1	N/A	N/A	-1.982	N/A	N/A	N/A	N/A	N/A
IL17F dimer	N/A	-1.982	N/A	N/A	N/A	N/A	N/A	N/A
SRPK1	-1.982	N/A	N/A	N/A	N/A	N/A	N/A	N/A
MTORC2	N/A	N/A	N/A	N/A	N/A	-1.982	N/A	N/A
Klra4 (includes others)	N/A	N/A	N/A	1.982	N/A	N/A	N/A	N/A
PTPN22	N/A	N/A	1.982	N/A	N/A	N/A	N/A	N/A
FCER1G	N/A	-1.981	N/A	N/A	N/A	N/A	N/A	N/A
NCK1	-1.98	N/A	N/A	N/A	N/A	N/A	N/A	N/A
WBP11	N/A	N/A	N/A	N/A	N/A	-1.98	N/A	N/A
TRPM8	N/A	N/A	N/A	N/A	N/A	1.98	N/A	N/A
mir-216 (includes others)	N/A	N/A	N/A	N/A	1.98	N/A	N/A	N/A
SLC6A3	N/A	N/A	N/A	N/A	1.98	N/A	N/A	N/A
PITX1	N/A	N/A	N/A	N/A	1.98	N/A	N/A	N/A
MAC	0.743	N/A	N/A	N/A	1.234	N/A	N/A	N/A
ENDOG	N/A	N/A	N/A	N/A	N/A	-1.974	N/A	N/A
LCOR	0.728	N/A	-1.109	N/A	N/A	-0.137	N/A	N/A
CLIC4	0.852	N/A	-0.18	0.745	0.036	0.159	0	N/A
RPS6KA5	1.97	N/A	N/A	N/A	N/A	N/A	N/A	N/A
ELOVL2	N/A	N/A	N/A	N/A	N/A	1.969	N/A	N/A
IL23A	N/A	N/A	N/A	N/A	-1.969	N/A	N/A	N/A
ATP7A	N/A	N/A	N/A	N/A	-1.969	N/A	N/A	N/A
NSD2	N/A	N/A	-0.707	N/A	-1.26	0	N/A	N/A
SSRP1	N/A	N/A	N/A	N/A	-1.964	N/A	N/A	N/A
SCN1B	N/A	N/A	N/A	N/A	-1.964	N/A	N/A	N/A
MMP7	N/A	N/A	N/A	N/A	1.964	N/A	N/A	N/A
NCF4	N/A	N/A	N/A	N/A	1.964	N/A	N/A	N/A
MMP8	N/A	N/A	N/A	N/A	N/A	-1.964	N/A	N/A
PNPLA7	N/A	N/A	N/A	N/A	-1.964	N/A	N/A	N/A
xanthine oxidase	N/A	N/A	-1.964	N/A	N/A	N/A	N/A	N/A
ITGA4	N/A	N/A	N/A	N/A	1.964	N/A	N/A	N/A
HOXC9	N/A	N/A	N/A	N/A	0.896	N/A	-1.067	N/A
IFNA16	N/A	N/A	-1.961	N/A	N/A	N/A	N/A	N/A
IFNA5	N/A	N/A	-1.961	N/A	N/A	N/A	N/A	N/A
IFNA6	N/A	N/A	-1.961	N/A	N/A	N/A	N/A	N/A
IFNA8	N/A	N/A	-1.961	N/A	N/A	N/A	N/A	N/A
IFNA7	N/A	N/A	-1.961	N/A	N/A	N/A	N/A	N/A
IFNA10	N/A	N/A	-1.961	N/A	N/A	N/A	N/A	N/A
TET1	-1.114	N/A	0.422	N/A	-0.295	0.129	N/A	N/A
ABCC1	N/A	N/A	N/A	N/A	1.96	N/A	N/A	N/A
RFX3	N/A	N/A	N/A	N/A	-1.96	N/A	N/A	N/A
FCER1A	N/A	N/A	N/A	N/A	-1.956	N/A	N/A	N/A
IKK (complex)	N/A	N/A	N/A	1.954	N/A	N/A	N/A	N/A
FZR1	N/A	N/A	N/A	N/A	1.954	N/A	N/A	N/A
IFNA21	N/A	N/A	-1.954	N/A	N/A	N/A	N/A	N/A
TFCP2	N/A	N/A	-1.953	N/A	N/A	N/A	N/A	N/A
TLR8	N/A	-1.951	N/A	N/A	N/A	N/A	N/A	N/A
MC1R	N/A	N/A	N/A	N/A	N/A	-1.951	N/A	N/A
FOXN3	N/A	N/A	N/A	N/A	1.951	N/A	N/A	N/A
CAMK2D	N/A	N/A	N/A	N/A	N/A	-1.951	N/A	N/A
SAT1	N/A	N/A	-0.369	N/A	-1.377	-0.204	N/A	N/A
CHKA	N/A	N/A	N/A	N/A	1.949	N/A	N/A	N/A
ONECUT2	1.356	N/A	N/A	N/A	N/A	-0.592	N/A	N/A
KDM2A	N/A	N/A	N/A	N/A	1.941	N/A	N/A	N/A
mir-196 (includes others)	N/A	N/A	N/A	N/A	-1.938	N/A	N/A	N/A
SSB	N/A	N/A	N/A	-1.937	N/A	N/A	N/A	N/A
PHGDH	N/A	N/A	N/A	N/A	-1.934	N/A	N/A	N/A
ASCC3	-0.391	N/A	0.57	N/A	N/A	0.97	N/A	N/A
TRIM31	-0.447	N/A	0.333	0	-0.499	0.652	N/A	N/A
NEK8	1.298	N/A	N/A	N/A	N/A	0.631	N/A	N/A
PRKCZ	-0.99	N/A	N/A	N/A	0.939	N/A	N/A	N/A
SMYD3	-1.715	N/A	N/A	N/A	-0.213	N/A	N/A	N/A
miR-186-5p (miRNAs w/seed AAAGAAU)	-0.111	N/A	N/A	-1.358	N/A	0.452	N/A	N/A
B2M	N/A	N/A	N/A	1.915	N/A	N/A	N/A	N/A
HADH	N/A	N/A	N/A	N/A	1.914	0	N/A	N/A
ABL1/2	0.43	N/A	-1.481	N/A	N/A	N/A	N/A	N/A
MAF	-1.91	N/A	N/A	N/A	N/A	N/A	N/A	N/A
EHF	-0.499	-1.126	N/A	N/A	0.284	N/A	N/A	N/A
LXR/LXR ligand/RXRA/retinoic acid	-0.975	N/A	0.44	N/A	N/A	-0.491	N/A	N/A
FLI1	1.399	N/A	N/A	N/A	-0.506	N/A	N/A	N/A
TCF20	N/A	N/A	N/A	N/A	-1.279	-0.626	N/A	N/A
PHB1	-0.15	N/A	N/A	N/A	-1.74	N/A	N/A	N/A
UXT	-0.663	N/A	N/A	N/A	1.226	N/A	N/A	N/A
SIRT2	-0.563	N/A	N/A	N/A	1.32	N/A	N/A	N/A
LMX1B	N/A	N/A	1.877	N/A	N/A	N/A	N/A	N/A
USP19	-0.24	N/A	1.25	N/A	0.041	-0.34	N/A	N/A
OGG1	-0.16	-1.709	N/A	N/A	N/A	N/A	N/A	N/A
pro-inflammatory cytokine	0.707	N/A	N/A	N/A	-1.161	N/A	N/A	N/A
SMURF1	N/A	N/A	-0.083	1.26	N/A	-0.52	N/A	N/A
APBB1	N/A	N/A	N/A	N/A	-0.849	1.01	N/A	N/A
BRAF	N/A	N/A	0.805	N/A	-0.611	0.44	N/A	N/A
NFATC3	1	N/A	N/A	N/A	-0.856	N/A	N/A	N/A
ARID5A	-0.849	N/A	N/A	1.003	N/A	N/A	N/A	N/A
ITGB4	0.692	N/A	N/A	N/A	-0.182	-0.976	N/A	N/A
AEBP1	-1.067	N/A	N/A	N/A	-0.391	-0.391	N/A	N/A
mir-338 (includes others)	-1.06	N/A	N/A	N/A	0.064	-0.721	N/A	N/A
SDHB	N/A	N/A	-0.333	N/A	-1.134	0.378	N/A	N/A
CHD4	0.277	N/A	0	0.563	-1	N/A	N/A	N/A
MAPK10	-1.154	N/A	-0.557	N/A	N/A	0.128	N/A	N/A
EPHA2	0.956	N/A	N/A	N/A	-0.307	0.571	N/A	N/A
CBX3	-0.262	N/A	N/A	-0.816	N/A	-0.755	N/A	N/A
HELZ2	N/A	N/A	0.762	N/A	N/A	-1.067	N/A	N/A
PCBP1	N/A	N/A	0.41	N/A	-1.418	N/A	N/A	N/A
ADRB3	N/A	N/A	N/A	N/A	-1.826	N/A	N/A	N/A
MAFG	0.688	N/A	N/A	-1.131	N/A	N/A	N/A	N/A
RAB7A	0.38	N/A	0.152	N/A	0.457	0.829	0	N/A
miR-423-5p (and other miRNAs w/seed GAGGGGC)	1	N/A	N/A	N/A	N/A	0.816	N/A	N/A
growth factor	N/A	N/A	N/A	N/A	0.816	1	N/A	N/A
RHOC	N/A	N/A	N/A	N/A	0.816	1	N/A	N/A
BHLHA15	N/A	N/A	N/A	N/A	1	0.816	N/A	N/A
PSMC3IP	-0.447	N/A	0.152	-0.655	N/A	0.555	N/A	N/A
TWIST	N/A	N/A	N/A	N/A	1.254	0.555	N/A	N/A
CPEB1	-0.254	N/A	N/A	N/A	1.553	N/A	N/A	N/A
miR-137-3p (miRNAs w/seed UAUUGCU)	N/A	N/A	N/A	N/A	-1.806	N/A	N/A	N/A
NR0B1	0.8	N/A	0.73	N/A	N/A	-0.276	N/A	N/A
Complement	N/A	N/A	N/A	N/A	1.408	0.391	N/A	N/A
RXR/VDR/vitamin D3	0.365	N/A	N/A	0.294	N/A	-1.14	N/A	N/A
STUB1	-0.022	0.744	N/A	-0.575	0.085	-0.366	N/A	N/A
CNOT6L	N/A	N/A	N/A	N/A	1.414	-0.378	N/A	N/A
ID1	1.183	0.106	-0.104	-0.11	0.246	0.037	N/A	N/A
PELI1	N/A	N/A	N/A	N/A	1.782	N/A	N/A	N/A
NOX1	0.323	N/A	N/A	0.447	1.012	N/A	N/A	N/A
MAD2L2	-0.057	N/A	N/A	N/A	-0.882	0.842	N/A	N/A
JMY	N/A	N/A	N/A	N/A	-1.134	0.64	N/A	N/A
histone deacetylase	0	N/A	N/A	N/A	-1.772	N/A	N/A	N/A
mir-132 (includes others)	N/A	N/A	N/A	N/A	-1.113	-0.654	N/A	N/A
SOX3	0	N/A	N/A	N/A	0.577	-0.853	0.333	N/A
AURKB	N/A	N/A	N/A	N/A	1.761	N/A	N/A	N/A
ASAH1	0	N/A	N/A	N/A	0.276	1.48	0	N/A
mir-373	-0.683	N/A	-1.07	N/A	N/A	N/A	N/A	N/A
CREB3L3	N/A	N/A	-0.729	0.232	N/A	-0.789	N/A	N/A
SUMO1	0.246	N/A	0.805	N/A	N/A	-0.696	N/A	N/A
NHERF1	-0.34	-1.406	N/A	N/A	N/A	N/A	N/A	N/A
CMKLR1	N/A	N/A	N/A	N/A	-0.911	0.835	N/A	N/A
NFKBIB	0.063	-1.279	N/A	N/A	-0.404	N/A	N/A	N/A
Rhox5	N/A	N/A	-0.141	-0.555	-0.852	-0.192	N/A	N/A
miR-128-3p (and other miRNAs w/seed CACAGUG)	N/A	N/A	N/A	N/A	0.538	-1.201	N/A	N/A
HDAC8	0.485	N/A	N/A	N/A	1.254	N/A	N/A	N/A
PTK2	-0.85	N/A	N/A	-0.277	0.346	0.261	N/A	N/A
CTNNB1/TCF	N/A	N/A	N/A	N/A	-1.732	N/A	N/A	N/A
PAX5-ELN	0	N/A	N/A	N/A	0	1.732	N/A	N/A
FFAR1	1.732	N/A	N/A	N/A	N/A	N/A	N/A	N/A
PDE5A	N/A	N/A	N/A	N/A	-1.726	N/A	N/A	N/A
VCP	0.152	N/A	N/A	N/A	-0.478	1.091	N/A	N/A
NSUN5	N/A	N/A	N/A	N/A	N/A	1.718	N/A	N/A
HOXD3	0.816	N/A	N/A	N/A	0.896	N/A	N/A	N/A
SLC16A3	N/A	N/A	N/A	N/A	-1.71	N/A	N/A	N/A
TRPM7	-1.103	N/A	N/A	N/A	-0.603	N/A	N/A	N/A
PDGFA	N/A	N/A	N/A	N/A	-1.706	N/A	N/A	N/A
EPHA4	N/A	N/A	N/A	N/A	N/A	-1.706	N/A	N/A
miR-92a-3p (and other miRNAs w/seed AUUGCAC)	-0.528	N/A	N/A	N/A	0.998	-0.178	N/A	N/A
PTK6	N/A	N/A	N/A	N/A	1.702	N/A	N/A	N/A
NEK2	0.152	N/A	N/A	N/A	1.432	0.115	N/A	N/A
PAX7	-0.895	N/A	0.102	N/A	-0.413	0	0.289	N/A
CUL7	-0.243	N/A	N/A	N/A	N/A	-1.455	N/A	N/A
MST1R	1.698	N/A	N/A	N/A	N/A	N/A	N/A	N/A
PEX5L	1.698	N/A	N/A	N/A	N/A	N/A	N/A	N/A
miR-181a-5p (and other miRNAs w/seed ACAUUCA)	0.707	N/A	N/A	N/A	-0.984	0.007	N/A	N/A
GMNN	-0.333	N/A	N/A	N/A	0.506	-0.853	0	N/A
PRKG2	N/A	N/A	N/A	N/A	1.673	N/A	N/A	N/A
RAD21	-0.378	N/A	N/A	-1.044	-0.249	N/A	N/A	N/A
APOC1	-0.523	N/A	N/A	N/A	-0.232	-0.916	N/A	N/A
SAR1A	N/A	N/A	N/A	N/A	N/A	-1.671	N/A	N/A
Laminin5	N/A	N/A	N/A	N/A	0.956	-0.714	N/A	N/A
NFATC1	0.864	N/A	N/A	N/A	0.806	N/A	N/A	N/A
METTL4	N/A	N/A	N/A	N/A	1.667	N/A	N/A	N/A
DUSP5	N/A	N/A	N/A	N/A	1.667	N/A	N/A	N/A
p70 S6k	-0.152	N/A	N/A	N/A	1.012	-0.501	N/A	N/A
CCAR1	N/A	N/A	N/A	N/A	1.387	0.277	N/A	N/A
RBCK1	N/A	N/A	N/A	N/A	-1.664	N/A	N/A	N/A
TNFSF9	-1.664	N/A	N/A	N/A	N/A	N/A	N/A	N/A
SIGMAR1	N/A	N/A	-1.664	N/A	N/A	N/A	N/A	N/A
mir-140	-0.689	N/A	N/A	N/A	0.299	-0.672	N/A	N/A
HIF3A	N/A	N/A	-1.172	N/A	-0.48	N/A	N/A	N/A
ADCY	1.103	N/A	N/A	N/A	-0.547	N/A	N/A	N/A
PNPLA8	N/A	N/A	-0.45	N/A	1.199	N/A	N/A	N/A
STAT	-0.647	N/A	N/A	-1	N/A	N/A	N/A	N/A
ARID4B	N/A	N/A	0.353	N/A	0.128	0.212	-0.954	N/A
ELK3	0.106	N/A	N/A	N/A	1.216	-0.323	N/A	N/A
mir-3622 (includes others)	N/A	N/A	N/A	N/A	0.687	0.954	N/A	N/A
PAX3	-0.73	N/A	0.034	N/A	-0.324	-0.447	0.106	N/A
WNT	-0.873	N/A	N/A	N/A	0.768	N/A	N/A	N/A
CCN6	N/A	N/A	N/A	N/A	-1.64	N/A	N/A	N/A
TGIF2	N/A	N/A	-1.287	N/A	N/A	-0.351	N/A	N/A
LMX1A	N/A	N/A	1.633	N/A	N/A	N/A	N/A	N/A
VAV2	-1.633	N/A	N/A	N/A	N/A	N/A	N/A	N/A
FAR1	N/A	N/A	1.633	N/A	N/A	N/A	N/A	N/A
SLC5A5	N/A	N/A	0.816	N/A	N/A	-0.816	N/A	N/A
BCL11A	0.535	N/A	N/A	N/A	N/A	-1.077	N/A	N/A
ZNF148	N/A	N/A	0.431	N/A	N/A	1.176	N/A	N/A
EFNA4	N/A	N/A	N/A	N/A	0.607	N/A	-1	N/A
Sik1	N/A	N/A	N/A	N/A	N/A	1.605	N/A	N/A
NFIA	N/A	N/A	1.05	0.555	N/A	N/A	N/A	N/A
PIEZO1	-1.591	N/A	N/A	N/A	N/A	N/A	N/A	N/A
NR4A2	-1.424	N/A	N/A	N/A	-0.166	N/A	N/A	N/A
SOX1	0	N/A	N/A	N/A	0.6	-0.655	0.333	N/A
MTO1	-0.514	N/A	N/A	N/A	0	1.072	N/A	N/A
ATP2A2	0	N/A	N/A	N/A	0	1.584	N/A	N/A
MAFK	1.312	N/A	0.271	N/A	N/A	N/A	N/A	N/A
TENM1	N/A	N/A	0	N/A	1.134	-0.447	N/A	N/A
HLF	N/A	N/A	N/A	N/A	-1	-0.577	N/A	N/A
miR-214-3p (and other miRNAs w/seed CAGCAGG)	N/A	N/A	N/A	N/A	-1.23	-0.341	N/A	N/A
AP2	-0.447	N/A	N/A	N/A	1.118	N/A	N/A	N/A
miR-218-5p (and other miRNAs w/seed UGUGCUU)	0.271	N/A	N/A	-0.585	-0.432	-0.276	N/A	N/A
PRLR	-0.776	N/A	N/A	N/A	N/A	-0.785	N/A	N/A
ATP6AP2	-0.898	N/A	N/A	N/A	0.66	N/A	N/A	N/A
miR-142-3p (and other miRNAs w/seed GUAGUGU)	N/A	N/A	N/A	0.426	N/A	1.129	N/A	N/A
IL1F10	N/A	N/A	N/A	N/A	1.554	N/A	N/A	N/A
PHB2	-1	N/A	N/A	N/A	0.552	N/A	N/A	N/A
RET	-0.451	N/A	N/A	N/A	-0.722	0.158	0.218	N/A
UBE2O	-0.548	N/A	-0.131	N/A	0.801	0.064	N/A	N/A
PDE4	0.387	N/A	N/A	0.422	0.73	N/A	N/A	N/A
mir-506 (includes others)	1.153	N/A	N/A	N/A	0.385	N/A	N/A	N/A
ZNF217	N/A	N/A	N/A	N/A	-0.2	-0.333	1	N/A
ZAP70	-0.478	N/A	N/A	N/A	0.542	-0.512	N/A	N/A
OAT	N/A	N/A	-0.816	N/A	-0.378	0.333	N/A	N/A
SIM1	N/A	N/A	0.149	0.957	-0.042	0.378	N/A	N/A
ECSIT	0.655	N/A	N/A	N/A	-0.864	N/A	N/A	N/A
SHC	0.339	N/A	-1.172	N/A	N/A	N/A	N/A	N/A
KLKB1	N/A	N/A	N/A	N/A	1.506	N/A	N/A	N/A
SQSTM1	-0.089	N/A	-0.069	0.355	-0.524	0.469	N/A	N/A
MAML1	N/A	N/A	N/A	N/A	-1.501	N/A	N/A	N/A
E2F4	N/A	N/A	N/A	N/A	0.083	-1.415	N/A	N/A
NR2E1	N/A	N/A	N/A	N/A	1.205	-0.293	N/A	N/A
SLCO1B3	N/A	N/A	N/A	N/A	N/A	1.498	N/A	N/A
ETV1	N/A	N/A	N/A	N/A	1.497	N/A	N/A	N/A
miR-100-5p (and other miRNAs w/seed ACCCGUA)	N/A	N/A	0.008	N/A	1.488	N/A	N/A	N/A
MIR101	-0.152	N/A	N/A	N/A	0.162	-1.181	N/A	N/A
ELF5	1.491	N/A	N/A	N/A	N/A	N/A	N/A	N/A
CUX1	0.757	-0.725	N/A	N/A	N/A	N/A	N/A	N/A
LRP1B	0.218	N/A	1.219	0	-0.043	N/A	N/A	N/A
RAC	N/A	N/A	N/A	N/A	-1.478	N/A	N/A	N/A
KCNIP3	N/A	N/A	N/A	1.265	-0.211	N/A	N/A	N/A
NGF	0.739	N/A	N/A	N/A	-0.202	0.304	0.218	N/A
SQLE	N/A	N/A	N/A	N/A	1.457	N/A	N/A	N/A
VLDLR	N/A	N/A	1.109	N/A	0.348	N/A	N/A	N/A
PTAFR	0.409	N/A	N/A	0.742	-0.305	N/A	N/A	N/A
[truncated: 2,572 more rows]
