# Supplementary material for: Uncovering the Tumorigenic Blueprint of PFOS and PFOA Through Multi-Organ Transcriptomic Analysis of Biomarkers, Mechanisms, and Therapeutic Targets
Source: Curr Issues Mol Biol. 2025 Sep 15;47(9):763. doi: 10.3390/cimb47090763 (PMC12468109; doi:10.3390/cimb47090763)
Supplement: Supplementary file 1 [file cimb-47-00763-s001.zip › Excel Table S5-Downstream biological functions, toxicological functions, and diseases predicted across non-tumor samples with calculated z-scores(Downstream Effects).xlsx]

## Sheet: Downstream Effects
The predicted activity of the shared downstream effects of PFOS and PFOA exposed datasets
Diseases, Bio Functions, and Tox Functions	PFOS Human Liver	PFOA Human Liver	0.3 WT Mouse Liver	0.05 WT Mouse Liver	PFOS Human Embryonic Stem Cells	PFOA Mouse Liver	PFOA Monkey Stem Cells	PFOA Human Embryonic Stem Cells
Migration of cells	-1.455	-3.6	-1.775	3.318	-1.804	2.462	N/A	1.916
Cell movement	-1.79	-3.837	-2.168	3.092	-1.525	2.111	N/A	1.646
Migration of tumor cell lines	0.707	-3.676	N/A	2.796	-3.154	3.072	N/A	2.365
Cell movement of tumor cell lines	0.26	-4.158	N/A	2.863	-2.85	2.718	N/A	2.831
Invasion of cells	0.574	-3.157	N/A	3.993	-1.939	2.502	1.867	1.096
Cell proliferation of tumor cell lines	-0.234	-3.422	1.202	1.316	-4.212	2.381	N/A	1.833
Growth of tumor	0.018	-2.302	1.349	2.051	-2.538	3.694	N/A	1.788
Invasion of tumor cell lines	1.124	-2.989	N/A	4.099	-1.639	2.593	N/A	0.995
Inflammatory response	-2.284	-2.835	-1.776	1.476	N/A	-1.362	N/A	0.875
Apoptosis of tumor cell lines	-1.188	1.852	-2.774	-0.537	1.535	-0.909	-0.655	-0.687
Immune mediated inflammatory disease	-0.945	-1.648	-1.218	1.62	0.452	-1.81	N/A	-1.601
Liver lesion	1.035	-1.148	0.559	2.409	1.195	2.417	N/A	-0.475
Growth of liver cholangiocarcinoma	1.257	1.98	-1.043	1.257	-1.327	-2.548	N/A	N/A
Fibrosis of liver	0.703	-0.235	1.8	1.676	2.285	1.513	N/A	-0.218
Liver cancer	1.73	0.331	-1.543	0.726	-1.793	0.104	N/A	0.322
