# Supplementary material for: Uncovering the Tumorigenic Blueprint of PFOS and PFOA Through Multi-Organ Transcriptomic Analysis of Biomarkers, Mechanisms, and Therapeutic Targets
Source: Curr Issues Mol Biol. 2025 Sep 15;47(9):763. doi: 10.3390/cimb47090763 (PMC12468109; doi:10.3390/cimb47090763)
Supplement: Supplementary file 1 [file cimb-47-00763-s001.zip › Excel Table S6Concentration-dependent pathway results of PFOS and PFOA exposed human liver samples with their z-scores for each concentration 0.02uM(Cancer-specific Pathways).xlsx]

## Sheet: Testicular
Top pathways obtained from IPA canonical pathway analysis for testicular tumor samples
Canonical Pathways	z-score	-log(p-value)	Molecules
Extracellular matrix organization	-2.668	10.2	AGRN,CEACAM6,COL11A1,COL18A1,COL1A2,COL4A5,COL5A1,COL6A1,COL6A2,COL9A2,HSPG2,ITGA3,LAMA5,LAMB2,NTN4,PDGFB,TNC
Collagen biosynthesis and modifying enzymes	-1.508	6.95	COL11A1,COL18A1,COL1A2,COL26A1,COL4A5,COL5A1,COL6A1,COL6A2,COL9A2,P3H2,PLOD2
Collagen chain trimerization	-2.333	6.64	COL11A1,COL18A1,COL1A2,COL26A1,COL4A5,COL5A1,COL6A1,COL6A2,COL9A2
Integrin cell surface interactions	-3.317	5.87	AGRN,COL18A1,COL1A2,COL4A5,COL5A1,COL6A1,COL6A2,COL9A2,HSPG2,ITGA3,TNC
GP6 Signaling Pathway	-2.887	5.57	CALM2,COL11A1,COL18A1,COL1A2,COL26A1,COL4A5,COL5A1,COL6A1,COL6A2,COL9A2,LAMA5,LAMB2,TLN1
Assembly of collagen fibrils and other multimeric structures	-2.333	5.39	COL11A1,COL18A1,COL1A2,COL4A5,COL5A1,COL6A1,COL6A2,COL9A2,PLEC
Collagen degradation	-2.333	5.21	COL11A1,COL18A1,COL1A2,COL26A1,COL4A5,COL5A1,COL6A1,COL6A2,COL9A2
NCAM signaling for neurite out-growth	-2.828	4.37	AGRN,COL4A5,COL5A1,COL6A1,COL6A2,COL9A2,SPTB,SPTBN2
Wound Healing Signaling Pathway	-2.84	3.59	COL11A1,COL18A1,COL1A2,COL26A1,COL4A5,COL5A1,COL6A1,COL6A2,COL9A2,ITGA3,LAMA5,MAP3K14,PDGFB,TGFA,TRPV1
Pulmonary Fibrosis Idiopathic Signaling Pathway	-3.153	3.34	ADAMTS1,COL11A1,COL18A1,COL1A2,COL26A1,COL4A5,COL5A1,COL6A1,COL6A2,COL9A2,FGFR3,MMP25,PDGFB,PRKN,TCF7L1,TGFA,WNT9A
Axonal Guidance Signaling	#NUM!	3.3	ADAM33,ADAMTS1,BMP8A,DCC,EFNB1,EPHA2,EPHA3,EPHA4,GNG2,ITGA3,MMP25,NTN4,PDGFB,PLXNA2,PLXNB1,PLXNB2,PLXND1,PMPCB,PXN,ROBO2,SEMA6B,TUBA1A,WNT9A
Hepatic Fibrosis / Hepatic Stellate Cell Activation	#NUM!	3.19	COL11A1,COL18A1,COL1A2,COL26A1,COL4A5,COL5A1,COL6A1,COL6A2,COL9A2,IGFBP5,PDGFB,TGFA
Role of Osteoclasts in Rheumatoid Arthritis Signaling Pathway	-2.673	3.01	ADAM33,CALCR,CALM2,COL11A1,COL18A1,COL1A2,COL26A1,COL4A5,COL5A1,COL6A1,COL6A2,COL9A2,CSF1R,CTNNA3,MAP3K14,MMP25
Signaling by PDGF	-2.449	2.92	COL4A5,COL5A1,COL6A1,COL6A2,COL9A2,PDGFB
Signaling by MET	-1.89	2.92	COL11A1,COL1A2,COL5A1,HGS,ITGA3,LAMA5,LAMB2
Post-translational protein phosphorylation	-0.707	2.78	APOL1,IGFBP5,LAMB2,PENK,PRSS23,SCG3,TMEM132A,TNC
Microautophagy Signaling Pathway	#NUM!	2.77	COL11A1,COL18A1,COL1A2,COL26A1,COL4A5,COL5A1,COL6A1,COL6A2,COL9A2,HGS
Retinoid metabolism and transport	-1.342	2.7	AGRN,GPC4,HSPG2,LRAT,LRP1
Signaling by NOTCH3	-0.447	2.45	FABP7,HEY2,JAG2,PLXND1,PSEN2
NAD Signaling Pathway	-1.134	2.41	H1-0,LDHA,PDGFB,POLR2K,POLRMT,SLC29A2,SLC7A5,TGFA,TPCN2
Regulation of Insulin-like Growth Factor (IGF) transport and uptake by IGFBPs	-0.707	2.38	APOL1,IGFBP5,LAMB2,PENK,PRSS23,SCG3,TMEM132A,TNC
trans-Golgi Network Vesicle Budding	-0.816	2.35	AP1G2,CTSZ,GBF1,HGS,HIP1R,TPD52
Caveolar-mediated Endocytosis Signaling	-2	2.22	CAVIN1,FLNA,FLNB,FLNC,ITGA3,RAB5A
Docosahexaenoic Acid (DHA) Signaling	0	2.21	ADCY8,FABP7,PDGFB,PLAAT5,PNPLA3,PSEN2,RXRA,SPTB,SPTBN2,SYT4,SYT6,TGFA
CSDE1 Signaling Pathway	#NUM!	2.2	FABP7,PAIP1,PIWIL1,PIWIL2,TNC
tRNA Charging	-1	2.13	LARS2,TARS3,VARS1,VARS2
Activation of anterior HOX genes in hindbrain during early embryogenesis	0.816	2.11	DPY30,H2BC14,HOXB1,MEIS1,POLR2K,RXRA
Salvage Pathways of Pyrimidine Deoxyribonucleotides	#NUM!	2.08	AICDA,CDA
Glycogen Biosynthesis II (from UDP-D-Glucose)	#NUM!	2.08	GBE1,UGP2
CDK5 Signaling	-0.447	2.01	ADCY8,CAPN1,ITGA3,LAMA5,MAPK15,PPP1R3C,PPP2R2D
Activation of gene expression by SREBF (SREBP)	#NUM!	1.97	ACACA,FASN,HELZ2,RXRA
Transport of vitamins, nucleosides, and related molecules	-1	1.94	SLC27A4,SLC29A2,SLC5A6,SLCO1B3
Cell junction organization	-1.633	1.93	CLDN11,FLNA,FLNC,JUP,PLEC,PXN
Glycogen metabolism	#NUM!	1.85	GBE1,PPP1R3C,UGP2
Glycosaminoglycan metabolism	-2.646	1.78	ABCC5,AGRN,B3GAT3,GPC4,HSPG2,NAGLU,SGSH
Syndecan interactions	#NUM!	1.76	COL1A2,COL5A1,TNC
Gene Silencing by RNA	1.633	1.71	H2BC14,MAEL,NUP188,PIWIL1,PIWIL2,POLR2K
Metallothioneins bind metals	#NUM!	1.69	MT1E,MT1X
Regulation of CDH11 Expression and Function	#NUM!	1.63	ADAM33,JUP,MOV10
Transport of inorganic cations/anions and amino acids/oligopeptides	-0.816	1.62	SLC26A6,SLC6A20,SLC7A1,SLC7A2,SLC7A5,SLC8A3
GP1b-IX-V activation signalling	#NUM!	1.62	COL1A2,FLNA
Mitotic Metaphase and Anaphase	-0.632	1.61	ANAPC2,CENPU,CHMP2B,DYNC1H1,ESPL1,NSL1,NUF2,NUP188,RANGAP1,TUBA1A
RHO GTPase cycle	-2.5	1.61	ARAP1,ARHGAP25,ARHGEF17,CAVIN1,CKB,DSG1,EPHA2,FAM13B,HGS,JUP,PLEKHG3,PLXNB1,PLXND1,RHPN1,SCRIB,SYDE1
Ephrin Receptor Signaling	#NUM!	1.6	EFNB1,EPHA2,EPHA3,EPHA4,GNG2,ITGA3,MAP3K14,PDGFB,PXN
Phagosome Maturation	#NUM!	1.6	CTSH,CTSO,CTSZ,DYNC1H1,DYNC2I2,RAB5A,TAP1,TUBA1A
Cilium Assembly	-1.667	1.59	CEP164,DYNC1H1,DYNC2I2,FBF1,GBF1,IFT46,NPHP4,OFD1,TUBA1A
RHO GTPases Activate Formins	-0.378	1.59	CENPU,DVL1,DYNC1H1,NSL1,NUF2,RANGAP1,TUBA1A
Mitotic Prometaphase	-0.333	1.58	CENPU,CEP164,DYNC1H1,NSL1,NUF2,OFD1,RANGAP1,TUBA1A,TUBGCP6
Chromatin modifications during the maternal to zygotic transition (MZT)	#NUM!	1.56	AICDA,H2BC14,KDM6B
Kinetochore Metaphase Signaling Pathway	1.342	1.53	ANAPC2,CENPU,ESPL1,NSL1,NUF2,PPP1R3C
Regulation of the Epithelial Mesenchymal Transition in Development Pathway	-2	1.49	DVL1,JAG2,PSEN2,TCF7L1,WNT9A
PIP3 activates AKT signaling	-0.378	1.49	FGF10,FGF17,FGFR3,IRAK4,NR4A1,PDGFB,TGFA
Carnitine metabolism	#NUM!	1.49	ACACA,RXRA
Nucleotide biosynthesis	#NUM!	1.49	CAD,PFAS
Generic Transcription Pathway	2.324	1.48	NR4A1,RXRA,ZNF253,ZNF415,ZNF440,ZNF492/ZNF98,ZNF506,ZNF600,ZNF615,ZNF676,ZNF677,ZNF680,ZNF682,ZNF737,ZNF99
CLEAR Signaling Pathway	0.632	1.45	CLCN7,FGFR3,MAPK15,NAGLU,PDGFB,PPP2R2D,PRKN,RXRA,SGSH,TGFA,WDR59
Telomere Maintenance	-0.447	1.44	CHTF18,CTC1,H2BC14,PIF1,POLR2K
Fatty acyl-CoA biosynthesis	#NUM!	1.4	ACACA,FASN,OLAH
IL-15 Production	-0.816	1.4	CSF1R,EPHA2,EPHA3,EPHA4,FGFR3,TNK2
GDP-L-fucose Biosynthesis II (from L-fucose)	#NUM!	1.39	FCSK
Fatty Acid Biosynthesis Initiation II	#NUM!	1.39	FASN
Myelination Signaling Pathway	-1.508	1.39	BMP8A,CALM2,FASN,FGFR3,ITGA3,LAMA5,LAMB2,NDRG1,PDGFB,PDK1,PSEN2,WNT9A
Sperm Motility	#NUM!	1.38	CALM2,CSF1R,EPHA2,EPHA3,EPHA4,FGFR3,GNG2,PLAAT5,PNPLA3,TNK2
Processing of SMDT1	#NUM!	1.38	PMPCB,SPG7
Semaphorin interactions	-2	1.37	PLXNA2,PLXNB1,PLXND1,TLN1
Inhibition of Matrix Metalloproteases	#NUM!	1.37	HSPG2,LRP1,MMP25
Notch Signaling	#NUM!	1.37	HEY2,JAG2,PSEN2
EPH-Ephrin signaling	-0.447	1.37	EFNB1,EPHA2,EPHA3,EPHA4,PSEN2
Protein Kinase A Signaling	1.633	1.36	ADCY8,AKAP7,ANAPC2,CALM2,DCC,FLNA,FLNB,FLNC,GNG2,H1-0,PPP1R3C,PXN,TCF7L1,TNNI3
Regulation of the Epithelial-Mesenchymal Transition Pathway	#NUM!	1.32	DVL1,FGF10,FGF17,FGFR3,JAG2,PSEN2,TCF7L1,WNT9A
Role of Osteoblasts, Osteoclasts and Chondrocytes in Rheumatoid Arthritis	#NUM!	1.32	BMP8A,CALCR,CALM2,CSF1R,DVL1,LRP1,MAP3K14,TCF7L1,WNT9A
Transcriptional Regulation by VENTX	#NUM!	1.31	ANAPC2,CSF1R,MOV10
Mitotic Roles of Polo-Like Kinase	#NUM!	1.31	ANAPC2,CAPN1,ESPL1,PPP2R2D
RORA activates gene expression	#NUM!	1.29	HELZ2,RXRA
Transcriptional Regulatory Network in Embryonic Stem Cells	-0.378	1.27	CALB1,FGFR3,HESX1,HOXB1,MEIS1,TCF7L1,WNT9A
Coronavirus Replication Pathway	#NUM!	1.24	MT-RNR1,RPL22,RPL26,RPL36AL,RPS24,TUBA1A,ZCRB1
Smooth Muscle Contraction	#NUM!	1.24	ANXA6,PXN,TLN1
Basal Cell Carcinoma Signaling	#NUM!	1.23	BMP8A,DVL1,TCF7L1,WNT9A
COPI-mediated anterograde transport	-2.236	1.23	DYNC1H1,GBF1,SPTB,SPTBN2,TUBA1A
SUMOylation of nuclear envelope proteins	#NUM!	1.22	RANGAP1
Serine Biosynthesis	#NUM!	1.22	PHGDH
5-aminoimidazole Ribonucleotide Biosynthesis I	#NUM!	1.22	PFAS
Palmitate Biosynthesis I (Animals)	#NUM!	1.22	FASN
Uridine-5'-phosphate Biosynthesis	#NUM!	1.22	CAD
Biotin-carboxyl Carrier Protein Assembly	#NUM!	1.22	ACACA
1D-myo-inositol Hexakisphosphate Biosynthesis V (from Ins(1,3,4)P3)	#NUM!	1.22	IPMK
N-acetylglucosamine Degradation I	#NUM!	1.22	AMDHD2
Potassium Channels	-1.342	1.21	GNG2,HCN2,KCNA6,KCNG1,KCNJ2
Response of EIF2AK4 (GCN2) to amino acid deficiency	1.342	1.21	GCN1,RPL22,RPL26,RPL36AL,RPS24
PI3K Cascade	#NUM!	1.21	FGF10,FGF17,FGFR3
TP53 Regulates Transcription of Cell Death Genes	#NUM!	1.21	BCL2L14,NDRG1,PIDD1
Aggrephagy	#NUM!	1.21	DYNC1H1,PRKN,TUBA1A
Signaling by Hippo	#NUM!	1.2	AMOTL2,NPHP4
Atherosclerosis Signaling	-0.816	1.2	APOL1,COL18A1,COL1A2,PDGFB,PLAAT5,PNPLA3
Synaptogenesis Signaling Pathway	0.632	1.19	ADCY8,CALM2,EFNB1,EPHA2,EPHA3,EPHA4,LRP1,RAB5A,SYT4,SYT6,TLN1
Clathrin-mediated Endocytosis Signaling	#NUM!	1.17	AP1G2,APOL1,FGF10,FGF17,HGS,HIP1R,PDGFB,RAB5A
WNK Renal Signaling Pathway	#NUM!	1.16	ANAPC2,CALM2,LRRC8C,NPR3,PRKN
Sertoli Cell-Sertoli Cell Junction Signaling	-1	1.16	CLDN11,ITGA3,JUP,LAMA5,LAMB2,MAP3K14,SPTB,SPTBN2,TUBA1A
Ephrin A Signaling	0.816	1.15	EPHA2,EPHA3,EPHA4,PDGFB,PSEN2,TGFA
Heme signaling	#NUM!	1.14	HELZ2,RAI1,RXRA
Sensory perception of taste	#NUM!	1.14	KCNJ2,OTOP1,TRPM5
SRP-dependent cotranslational protein targeting to membrane	2.449	1.14	MT-RNR1,RPL22,RPL26,RPL36AL,RPS24,SEC61G
Tumor Microenvironment Pathway	-1.134	1.1	COL1A2,FGF10,FGF17,MAP3K14,MMP25,PDGFB,TNC
Pyruvate metabolism	#NUM!	1.1	LDHA,PC,PDK1
Transcription from mitochondrial promoters	#NUM!	1.1	POLRMT
N-acetylglucosamine Degradation II	#NUM!	1.1	AMDHD2
Azathioprine ADME	#NUM!	1.1	ABCC5,SLC29A2
G alpha (12/13) signalling events	0	1.08	ARHGEF17,ARHGEF38,GNG2,PLXNB1
Signaling by TGFBR3	#NUM!	1.08	MOV10,PSEN2,RXRA
Degradation of the extracellular matrix	-1	1.07	ADAMTS1,CAPN1,HSPG2,LAMA5
Dopamine Receptor Signaling	#NUM!	1.07	ADCY8,MAOB,PPP1R3C,PPP2R2D
NR1H2 and NR1H3-mediated signaling	#NUM!	1.06	FASN,MOV10,RXRA
Metabolism of water-soluble vitamins and cofactors	-2	1.05	ACACA,FASN,PC,SLC5A6
B-WICH complex positively regulates rRNA expression	#NUM!	1.04	H2BC14,MYO1C,POLR2K
Apoptotic execution phase	#NUM!	1.04	DSG1,H1-0,PLEC
Histone Modification Signaling Pathway	-0.333	1.04	BRDT,CAPN1,CBX6,H1-0,KDM6B,L3MBTL1,LINC-ROR,LRWD1,NEAT1,ZMYND11
RAF/MAP kinase cascade	-1	1.03	FGF10,FGF17,FGFR3,PDGFB,SPRED3,SPTB,SPTBN2,TGFA,TLN1
WNT/SHH Axonal Guidance Signaling Pathway	-1.633	1.03	ADCY8,CELSR3,DVL1,PLXNA2,TCF7L1,WNT9A
Transport of bile salts and organic acids, metal ions and amine compounds	0	1.02	SLC39A8,SLC5A3,SLC6A20,SLC6A9
Signaling by EGFR	#NUM!	1.02	HGS,PXN,TGFA
Cohesin Chromatin Regulation Pathway	0	1.02	ANAPC2,DCHS1,ESPL1,H2BC14,PCDH10,PCDHB16,PCDHB3,POLR2K,PPP2R2D
Pyruvate Fermentation to Lactate	#NUM!	1.01	LDHA
Superpathway of Serine and Glycine Biosynthesis I	#NUM!	1.01	PHGDH
CMP-N-acetylneuraminate Biosynthesis I (Eukaryotes)	#NUM!	1.01	NANS
Melatonin Degradation II	#NUM!	1.01	MAOB
Pathogen Induced Cytokine Storm Signaling Pathway	-2.309	1	CCL17,COL11A1,COL18A1,COL1A2,COL26A1,COL4A5,COL5A1,COL6A1,COL6A2,COL9A2,MAPK15,SLC2A8
Signaling by PTK6	#NUM!	0.985	ARAP1,GPNMB,PXN
BMAL1:CLOCK,NPAS2 activates circadian gene expression	#NUM!	0.976	HELZ2,RXRA
Eukaryotic Translation Elongation	2.236	0.971	MT-RNR1,RPL22,RPL26,RPL36AL,RPS24
Eukaryotic Translation Termination	2.236	0.971	MT-RNR1,RPL22,RPL26,RPL36AL,RPS24
Oxidative Stress Induced Senescence	1	0.969	CBX6,H2BC14,KDM6B,MOV10
Amyloid fiber formation	1	0.955	CALB1,H2BC14,HSPG2,PRKN
Regulation of Cellular Mechanics by Calpain Protease	#NUM!	0.955	CAPN1,ITGA3,PXN,TLN1
Circadian Clock	#NUM!	0.933	HELZ2,RAI1,RXRA
RUNX1 regulates megakaryocyte differentiation and platelet function	#NUM!	0.933	DPY30,H2BC14,MOV10
Cytoprotection by HMOX1	#NUM!	0.933	HELZ2,RXRA,TXNIP
Neutrophil degranulation	0	0.933	ALDOC,CAPN1,CDA,CEACAM6,CLEC4D,CTSH,CTSZ,DSG1,DYNC1H1,JUP,MMP25,NBEAL2,TMEM63A,TNFAIP6
Protein repair	#NUM!	0.932	MSRB1
Role of Osteoblasts in Rheumatoid Arthritis Signaling Pathway	0.707	0.911	CTSH,CTSO,CTSZ,DVL1,LRP1,MMP25,TCF7L1,WNT9A
MHC class II antigen presentation	-1.342	0.906	CTSH,CTSO,DYNC1H1,SPTBN2,TUBA1A
GABA receptor activation	#NUM!	0.901	ADCY8,GNG2,KCNJ2
PCP (Planar Cell Polarity) Pathway	#NUM!	0.901	DVL1,EFNB1,WNT9A
Clathrin-mediated endocytosis	-1.342	0.896	HGS,HIP1R,RAB5A,SLC2A8,TGFA
Endosomal Sorting Complex Required For Transport (ESCRT)	#NUM!	0.877	CHMP2B,HGS
Regulation of CDH19 Expression and Function	#NUM!	0.869	JUP
Creatine-phosphate Biosynthesis	#NUM!	0.869	CKB
Inositol Pyrophosphates Biosynthesis	#NUM!	0.869	IPMK
Glycoaminoglycan-protein Linkage Region Biosynthesis	#NUM!	0.869	B3GAT3
Signaling by ROBO receptors	#NUM!	0.868	COL4A5,DCC,MT-RNR1,ROBO2,RPL22,RPL26,RPL36AL,RPS24
Cardiac conduction	1	0.866	ATP1B2,KCNJ2,SLC8A3,TNNI3,TRDN
Response to elevated platelet cytosolic Ca2+	-0.447	0.866	FLNA,PDGFB,PHACTR2,SCG3,TLN1
IL-1 Signaling	#NUM!	0.856	ADCY8,GNG2,IRAK4,MAP3K14
Surfactant metabolism	#NUM!	0.855	CCDC59,CTSH
Role of Tissue Factor in Cancer	-2.646	0.853	FLNC,ITGA3,MAPK15,PPP2R2D,PXN,TFPI,TGFA
Mitochondrial biogenesis	#NUM!	0.841	HELZ2,POLRMT,RXRA
UFMylation Signaling Pathway	#NUM!	0.841	PAIP1,PDK1,RPL26
Neutrophil Extracellular Trap Signaling Pathway	1.732	0.836	COL11A1,COL18A1,COL1A2,COL26A1,COL4A5,COL5A1,COL6A1,COL6A2,COL9A2,ITGA3,PLAAT5,PNPLA3
Protein folding	1	0.834	GNG2,PFDN4,TBCA,TUBA1A
Activation of Matrix Metalloproteinases	#NUM!	0.833	COL18A1,MMP25
rRNA modification in the mitochondrion	#NUM!	0.815	MT-RNR1
Sucrose Degradation V (Mammalian)	#NUM!	0.815	ALDOC
Signaling by NOTCH2	#NUM!	0.813	JAG2,PSEN2
Cargo concentration in the ER	#NUM!	0.813	CTSZ,TGFA
Late endosomal microautophagy	#NUM!	0.813	CHMP2B,RNASE1
White Adipose Tissue Browning Pathway	-0.447	0.809	ADCY8,FGFR3,LDHA,RXRA,TRPV1
PXR/RXR Activation	#NUM!	0.799	ABCB9,RXRA,SLCO1B3
Oxytocin in Spinal Neurons Signaling Pathway	#NUM!	0.793	NPR3,TRPV1
Agrin Interactions at Neuromuscular Junction	#NUM!	0.785	AGRN,DVL1,PXN
Glutamate Receptor Signaling	#NUM!	0.785	CALM2,GNG2,GRID2
Mitotic Prophase	0	0.78	H2BC14,LPIN2,NUP188,PPP2R2D
Cardiac β-adrenergic Signaling	#NUM!	0.778	ADCY8,AKAP7,GNG2,PPP1R3C,PPP2R2D,SLC8A3
Autophagy	1.342	0.774	AMBRA1,CALM2,FUNDC1,PDGFB,PPP2R2D,SLC7A5,TGFA
Striated Muscle Contraction	#NUM!	0.773	TNNI3,TNNT1
rRNA modification in the nucleus and cytosol	#NUM!	0.772	MT-RNR1,NOL6,TBL3
RHO GTPases Activate Rhotekin and Rhophilins	#NUM!	0.769	RHPN1
OAS antiviral response	#NUM!	0.769	FLNA
Atorvastatin ADME	#NUM!	0.769	SLCO1B3
Serine biosynthesis	#NUM!	0.769	PHGDH
Ion channel transport	0	0.755	ATP1B2,CLCN7,TPCN2,TRDN,TRPM5,TRPV1
Mitochondrial Fatty Acid Beta-Oxidation	#NUM!	0.755	ACAD11,ACBD6
Remodeling of Epithelial Adherens Junctions	#NUM!	0.747	HGS,RAB5A,TUBA1A
Selenoamino acid metabolism	2.236	0.74	MT-RNR1,RPL22,RPL26,RPL36AL,RPS24
Integration of energy metabolism	0	0.739	ACACA,ADCY8,FASN,GNG2
Fanconi Anemia Pathway	#NUM!	0.737	FANCA,MUS81
Triglyceride metabolism	#NUM!	0.737	FABP7,LPIN2
Translocation of SLC2A4 (GLUT4) to the plasma membrane	#NUM!	0.735	MYO1C,TBC1D4,TUBA1A
Major pathway of rRNA processing in the nucleolus and cytosol	0.816	0.733	NOL6,RPL22,RPL26,RPL36AL,RPS24,TBL3
Caspase activation via Dependence Receptors in the absence of ligand	#NUM!	0.727	DCC
Creatine metabolism	#NUM!	0.727	CKB
RHOBTB3 ATPase cycle	#NUM!	0.727	HGS
Protein lipoylation	#NUM!	0.727	NFU1
Semaphorin Neuronal Repulsive Signaling Pathway	-1.342	0.723	ITGA3,PLXNA2,PLXNB1,PLXND1,SEMA6B
COPII-mediated vesicle transport	#NUM!	0.723	ANKRD52,CTSZ,TGFA
Signaling by FGFR2	#NUM!	0.723	FGF10,FGF17,POLR2K
Ephrin B Signaling	#NUM!	0.723	EFNB1,GNG2,PXN
α-Adrenergic Signaling	#NUM!	0.72	ADCY8,CALM2,GNG2,SLC8A3
MicroRNA Biogenesis Signaling Pathway	0	0.719	NUP188,PDGFB,PIWIL1,PIWIL2,POLR2K,TGFA
Colorectal Cancer Metastasis Signaling	-0.378	0.714	ADCY8,DCC,DVL1,GNG2,LRP1,MMP25,TCF7L1,WNT9A
RNA Polymerase I Transcription	#NUM!	0.711	CAVIN1,H2BC14,POLR2K
Eukaryotic Translation Initiation	2.236	0.707	MT-RNR1,RPL22,RPL26,RPL36AL,RPS24
Mitophagy	#NUM!	0.703	FUNDC1,PRKN
Signaling by FGFR3	#NUM!	0.703	FGF17,FGFR3
Factors Promoting Cardiogenesis in Vertebrates	-1	0.699	BMP8A,DVL1,LRP1,TCF7L1,WNT9A
Macropinocytosis Signaling	#NUM!	0.688	CSF1R,PDGFB,RAB5A
tRNA processing in the mitochondrion	#NUM!	0.687	MT-RNR1,MT-TE
RNA Polymerase III Transcription	#NUM!	0.687	POLR2K,POLR3GL
Signaling by NOTCH1	#NUM!	0.677	HEY2,JAG2,PSEN2
VDR/RXR Activation	#NUM!	0.666	CALB1,IGFBP5,RXRA
Role of WNT/GSK-3β Signaling in the Pathogenesis of Influenza	#NUM!	0.666	DVL1,TCF7L1,WNT9A
Sertoli Cell-Germ Cell Junction Signaling Pathway (Enhanced)	-0.378	0.665	CLDN11,ITGA3,JUP,LAMA5,LAMB2,MAP3K14,PPP2R2D
EIF2 Signaling	2	0.659	MT-RNR1,PAIP1,PPP1R15A,RPL22,RPL26,RPL36AL,RPS24
Nonsense-Mediated Decay (NMD)	2	0.657	RPL22,RPL26,RPL36AL,RPS24
Peptide hormone biosynthesis	#NUM!	0.657	PCSK1
Z-decay: degradation of maternal mRNAs by zygotically expressed factors	#NUM!	0.657	PAIP1
Signaling by LTK	#NUM!	0.657	TNK2
γ-glutamyl Cycle	#NUM!	0.657	OPLAH
Purine Nucleotides De Novo Biosynthesis II	#NUM!	0.657	PFAS
Vasopressin regulates renal water homeostasis via Aquaporins	#NUM!	0.656	ADCY8,GNG2
Intrinsic Prothrombin Activation Pathway	#NUM!	0.656	COL18A1,COL1A2
ESR-mediated signaling	#NUM!	0.649	H2BC14,MOV10,POLR2K,TGFA
Netrin-1 signaling	#NUM!	0.641	DCC,NTN4
Bladder Cancer Signaling	#NUM!	0.64	FGF10,FGF17,FGFR3,MMP25
PAK Signaling	-1	0.64	EPHA3,ITGA3,PDGFB,PXN
Human Embryonic Stem Cell Pluripotency	-2.449	0.632	BMP8A,DVL1,FGFR3,ID3,PDGFB,WNT9A
Virus Entry via Endocytic Pathways	-2	0.632	AP1G2,FLNA,FLNB,FLNC
Actin Cytoskeleton Signaling	#NUM!	0.631	FGF10,FGF17,FLNA,ITGA3,PDGFB,PXN,TLN1
Bile acid and bile salt metabolism	#NUM!	0.627	RXRA,SLCO1B3
Carboxyterminal post-translational modifications of tubulin	#NUM!	0.627	AGBL4,TUBA1A
Oxytocin in Brain Signaling Pathway	-0.447	0.626	CALM2,GNG2,NLRP7,PLAAT5,PNPLA3,TRPV1
Platelet Aggregation (Plug Formation)	#NUM!	0.626	COL1A2
Dissolution of Fibrin Clot	#NUM!	0.626	S100A10
Mitochondrial calcium ion transport	#NUM!	0.626	SLC8A3
Cleavage and Polyadenylation of Pre-mRNA	#NUM!	0.626	CPSF1
SUMOylation of DNA replication proteins	#NUM!	0.613	NUP188,RANGAP1
Signaling by Retinoic Acid	#NUM!	0.613	PDK1,RXRA
M-decay: degradation of maternal mRNAs by maternally stored factors	#NUM!	0.613	PAIP1,TNKS1BP1
Sheddase Signaling Pathway	0	0.608	COL1A2,COL4A5,IGFBP5,MMP25,PDGFB,TGFA
Role of NANOG in Mammalian Embryonic Stem Cell Pluripotency	#NUM!	0.608	BMP8A,DVL1,TCF7L1,WNT9A
L1CAM interactions	-2	0.6	LAMA5,SPTB,SPTBN2,TUBA1A
LGI-ADAM interactions	#NUM!	0.598	LGI1
Tryptophan catabolism	#NUM!	0.598	SLC7A5
Colanic Acid Building Blocks Biosynthesis	#NUM!	0.598	UGP2
HOTAIR Regulatory Pathway	-1.342	0.592	COL1A2,MMP25,PCDH10,TCF7L1,WNT9A
G alpha (z) signalling events	#NUM!	0.587	ADCY8,GNG2
Complex IV assembly	#NUM!	0.587	COX17,PET100
Glucose metabolism	#NUM!	0.586	ALDOC,NUP188,PC
FGF Signaling	#NUM!	0.586	FGF10,FGF17,FGFR3
Integrin Signaling	-2.449	0.585	CAPN1,ITGA3,PDGFB,PXN,TLN1,TNK2
HIPPO signaling	#NUM!	0.577	PPP1R3C,PPP2R2D,SCRIB
Nucleosome assembly	#NUM!	0.574	CENPU,H2BC14
iNOS Signaling	#NUM!	0.574	CALM2,IRAK4
nNOS Signaling in Neurons	#NUM!	0.574	CALM2,CAPN1
Response of EIF2AK1 (HRI) to heme deficiency	#NUM!	0.573	PPP1R15A
Fatty Acid Activation	#NUM!	0.573	SLC27A4
Phenylalanine Degradation IV (Mammalian, via Side Chain)	#NUM!	0.573	MAOB
Germ Cell-Sertoli Cell Junction Signaling	#NUM!	0.56	ITGA3,JUP,MAP3K14,PXN,TUBA1A
Transcriptional regulation of granulopoiesis	#NUM!	0.55	H2BC14,RXRA
Amyloid Processing	#NUM!	0.55	CAPN1,PSEN2
Platelet Adhesion to exposed collagen	#NUM!	0.549	COL1A2
Extrinsic Prothrombin Activation Pathway	#NUM!	0.549	TFPI
LXR/RXR Activation	#NUM!	0.548	ACACA,APOL1,FASN,RXRA
TR/RXR Activation	-1	0.548	ACACA,FASN,RXRA,TBL1Y
WNT/β-catenin Signaling	-1	0.542	DVL1,LRP1,PPP2R2D,TCF7L1,WNT9A
Signaling by FGFR1	#NUM!	0.538	FGF10,FGF17
Acute Myeloid Leukemia Signaling	#NUM!	0.533	CSF1R,JUP,TCF7L1
Spliceosomal Cycle	#NUM!	0.527	BCAS2,SF3B3
Metabolism of Angiotensinogen to Angiotensins	#NUM!	0.527	CTSZ
Specification of the neural plate border	#NUM!	0.527	TCF7L1
RAN Signaling	#NUM!	0.527	RANGAP1
Leukotriene Biosynthesis	#NUM!	0.527	MGST3
1D-myo-inositol Hexakisphosphate Biosynthesis II (Mammalian)	#NUM!	0.527	IPMK
D-myo-inositol (1,3,4)-trisphosphate Biosynthesis	#NUM!	0.527	IPMK
Apelin Adipocyte Signaling Pathway	#NUM!	0.525	ADCY8,MAPK15,MGST3
Retinol Biosynthesis	#NUM!	0.516	LRAT,PNPLA3
SNARE Signaling Pathway	#NUM!	0.508	ADCY8,CALM2,SYT4,SYT6
Meiotic synapsis	#NUM!	0.506	H2BC14,SYCP1
Hepatic Cholestasis	0.447	0.504	ADCY8,CALM2,GPER1,IRAK4,RXRA,SLCO1B3
Hereditary Breast Cancer Signaling	-2	0.502	FANCA,PDGFB,POLR2K,TGFA
Class B/2 (Secretin family receptors)	#NUM!	0.501	CALCR,GNG2,WNT9A
DNA Damage/Telomere Stress Induced Senescence	#NUM!	0.495	H1-0,H2BC14
Deadenylation-dependent mRNA decay	#NUM!	0.495	PAIP1,TNKS1BP1
Reelin Signaling in Neurons	#NUM!	0.489	ARHGEF17,ARHGEF38,ITGA3,PDK1
Regulation of TP53 Activity through Methylation	#NUM!	0.487	L3MBTL1
FOXO-mediated transcription	#NUM!	0.487	TXNIP
γ-linolenate Biosynthesis II (Animals)	#NUM!	0.487	SLC27A4
Mitochondrial L-carnitine Shuttle Pathway	#NUM!	0.487	SLC27A4
Cell Cycle Checkpoints	0.378	0.486	ANAPC2,CENPU,DYNC1H1,H2BC14,NSL1,NUF2,RANGAP1
HSP90 chaperone cycle for steroid hormone receptors in the presence of ligand	#NUM!	0.485	DYNC1H1,TUBA1A
Triacylglycerol Biosynthesis	#NUM!	0.485	LPIN2,PNPLA3
Dopamine-DARPP32 Feedback in cAMP Signaling	#NUM!	0.469	ADCY8,CALM2,KCNJ2,PPP1R3C,PPP2R2D
Synthesis, secretion, and deacylation of Ghrelin	#NUM!	0.469	PCSK1
Class I peroxisomal membrane protein import	#NUM!	0.469	ABCD1
Semaphorin Signaling in Neurons	#NUM!	0.465	PLXNA2,PLXNB1
Neurovascular Coupling Signaling Pathway	-1.342	0.461	CALM2,GABRE,KCNJ2,NPR3,PLAAT5,PNPLA3
Regulation of eIF4 and p70S6K Signaling	#NUM!	0.459	ITGA3,MT-RNR1,PAIP1,PPP2R2D,RPS24
G alpha (s) signalling events	2	0.459	ADCY8,CALCR,GNG2,NPSR1
Iron homeostasis signaling pathway	#NUM!	0.459	BMP8A,GDF15,LRP1,PDGFB
RHO GTPases activate PAKs	#NUM!	0.452	FLNA
Formation of the ureteric bud	#NUM!	0.452	ROBO2
Apelin Liver Signaling Pathway	#NUM!	0.452	COL1A2
Hepatic Fibrosis Signaling Pathway	-0.707	0.451	CALM2,COL1A2,DVL1,IRAK4,ITGA3,LRP1,PDGFB,PDK1,TCF7L1,WNT9A
ABC-family proteins mediated transport	#NUM!	0.45	ABCB9,ABCC5,ABCD1
GPER1 signaling	#NUM!	0.45	ADCY8,GNG2,GPER1
Mouse Embryonic Stem Cell Pluripotency	#NUM!	0.45	DVL1,ID3,TCF7L1
Visual phototransduction	#NUM!	0.447	CYP4V2,LRAT
Opioid Signaling Pathway	1.342	0.444	ADCY8,CALM2,GNG2,MAPK15,PDK1,PENK,TCF7L1
GNRH Signaling	0	0.444	ADCY8,CALM2,GNG2,MAP3K14,PXN
Primary Immunodeficiency Signaling	#NUM!	0.438	AICDA,TAP1
Cargo recognition for clathrin-mediated endocytosis	#NUM!	0.437	HGS,SLC2A8,TGFA
Endocannabinoid Neuronal Synapse Pathway	-1	0.436	ADCY8,GNG2,MAPK15,TRPV1
Cellular hexose transport	#NUM!	0.436	SLC2A8
Insertion of tail-anchored proteins into the endoplasmic reticulum membrane	#NUM!	0.436	SEC61G
Chaperone Mediated Autophagy	#NUM!	0.436	RNASE1
Superpathway of D-myo-inositol (1,4,5)-trisphosphate Metabolism	#NUM!	0.436	IPMK
Leukocyte Extravasation Signaling	-1	0.434	CLDN11,CTNNA3,ITGA3,MMP25,PXN
Osteoarthritis Pathway	0.447	0.43	CNMD,FGFR3,ITGA3,LRP1,SLC39A8,TCF7L1
Paxillin Signaling	#NUM!	0.423	ITGA3,PXN,TLN1
Cytosolic sensors of pathogen-associated DNA	#NUM!	0.421	POLR2K,POLR3GL
Triacylglycerol Degradation	#NUM!	0.421	PNPLA3,TNFAIP6
Nucleotide salvage	#NUM!	0.421	CDA
Processing of Capped Intron-Containing Pre-mRNA	0.378	0.421	BCAS2,CPSF1,NUP188,POLR2K,SF3B3,THOC7,ZCRB1
PPARα/RXRα Activation	0	0.42	ADCY8,FASN,HELZ2,MAP3K14,RXRA
PPAR Signaling	#NUM!	0.417	MAP3K14,PDGFB,RXRA
TCF dependent signaling in response to WNT	0.447	0.415	CXXC4,DVL1,H2BC14,TCF7L1,WNT9A
ILK Signaling	1	0.415	FLNA,FLNB,FLNC,PPP2R2D,PXN
Mitochondrial protein import	#NUM!	0.413	COX17,PMPCB
Stearate Biosynthesis I (Animals)	#NUM!	0.413	FASN,SLC27A4
Synaptic Long Term Depression	#NUM!	0.411	GRID2,NPR3,PLAAT5,PNPLA3,PPP2R2D
ISGylation Signaling Pathway	#NUM!	0.411	FLNB,ITGA3,PRKN
Phase II - Conjugation of compounds	#NUM!	0.411	MGST3,OPLAH,UGP2
Role of Macrophages, Fibroblasts and Endothelial Cells in Rheumatoid Arthritis	-1.89	0.41	CALM2,DVL1,IRAK4,LRP1,MAP3K14,PDGFB,TCF7L1,WNT9A
Corticotropin Releasing Hormone Signaling	#NUM!	0.409	ADCY8,CALM2,NPR3,NR4A1
Mitotic G2-G2/M phases	-1.342	0.406	CEP164,DYNC1H1,OFD1,TUBA1A,TUBGCP6
Other interleukin signaling	#NUM!	0.406	CSF1R
Regulation of RUNX1 Expression and Activity	#NUM!	0.406	MOV10
Vitamin-C Transport	#NUM!	0.406	LRRC8C
Adrenomedullin signaling pathway	-1	0.397	ADCY8,CALM2,MAPK15,NPR3,RXRA
Macroautophagy	#NUM!	0.397	AMBRA1,CHMP2B
NoRC negatively regulates rRNA expression	#NUM!	0.397	H2BC14,POLR2K
Insulin processing	#NUM!	0.393	PCSK1
Incretin synthesis, secretion, and inactivation	#NUM!	0.393	PCSK1
MyD88 cascade initiated on plasma membrane	#NUM!	0.393	IRAK4
Mitochondrial RNA degradation	#NUM!	0.393	MT-RNR1
Putrescine Degradation III	#NUM!	0.393	MAOB
SPINK1 General Cancer Pathway	#NUM!	0.389	MT1E,MT1X
Natural Killer Cell Signaling	0.447	0.389	COL18A1,COL1A2,IRAK4,MAP3K14,PXN
LPS/IL-1 Mediated Inhibition of RXR Function	#NUM!	0.387	ABCB9,FABP7,MAOB,MGST3,RXRA,SLC27A4,SLCO1B3
Phase I - Functionalization of compounds	#NUM!	0.387	CYP4V2,MAOB,RXRA
Beta-catenin independent WNT signaling	#NUM!	0.384	DVL1,GNG2,MOV10,SCRIB,TCF7L1
Sirtuin Signaling Pathway	0.378	0.384	AGTRAP,H1-0,LDHA,MAPK15,NDRG1,PDK1,TUBA1A
Mitochondrial Dysfunction	-0.378	0.383	ATP1B2,CALM2,CAPN1,COX17,MAOB,MGST3,PRKN,PSEN2
Phospholipases	#NUM!	0.381	PLAAT5,PNPLA3
Binding and Uptake of Ligands by Scavenger Receptors	#NUM!	0.381	APOL1,COL1A2,LRP1
Hedgehog 'off' state	#NUM!	0.381	ADCY8,OFD1,TUBA1A
Metabolism of porphyrins	#NUM!	0.38	SLCO1B3
WNT ligand biogenesis and trafficking	#NUM!	0.38	WNT9A
Miscellaneous transport and binding events	#NUM!	0.38	LRRC8C
DNA methylation	#NUM!	0.38	H2BC14
Signaling by Erythropoietin	#NUM!	0.38	EPOR
The Visual Cycle	#NUM!	0.38	LRAT
HEY1 Signaling Pathway	-2	0.375	BMP8A,JAG2,MMP25,PSEN2
TP53 Regulates Transcription of DNA Repair Genes	#NUM!	0.374	AP1G2,POLR2K
Amyotrophic Lateral Sclerosis Signaling	#NUM!	0.37	CAPN1,GRID2,RAB5A
Integrin signaling	#NUM!	0.367	TLN1
Pyroptosis	#NUM!	0.367	CHMP2B
Cardiogenesis	#NUM!	0.367	HEY2
Sphingosine-1-phosphate Signaling	#NUM!	0.359	ADCY8,PDGFB,S1PR5
GPCR-Mediated Nutrient Sensing in Enteroendocrine Cells	#NUM!	0.359	ADCY8,GNG2,TRPM5
Activated PKN1 stimulates transcription of AR regulated genes KLK2 and KLK3	#NUM!	0.356	H2BC14
CDP-diacylglycerol Biosynthesis I	#NUM!	0.356	PNPLA3
Glycolysis I	#NUM!	0.356	ALDOC
HIF1α Signaling	-1.342	0.356	LDHA,MMP25,PDGFB,SLC2A8,TGFA
Antioxidant Action of Vitamin C	#NUM!	0.354	PLAAT5,PNPLA3,SLC2A8
ISG15 antiviral mechanism	#NUM!	0.346	FLNB,NUP188
Senescence-Associated Secretory Phenotype (SASP)	#NUM!	0.346	ANAPC2,H2BC14
Peroxisomal lipid metabolism	#NUM!	0.345	ABCD1
SUMOylation of intracellular receptors	#NUM!	0.345	RXRA
SIRT1 negatively regulates rRNA expression	#NUM!	0.345	H2BC14
TNFs bind their physiological receptors	#NUM!	0.345	TNFRSF8
Processing of Capped Intronless Pre-mRNA	#NUM!	0.345	CPSF1
EGR2 and SOX10-mediated initiation of Schwann cell myelination	#NUM!	0.345	DRP2
Paracetamol ADME	#NUM!	0.345	ABCC5
Gluconeogenesis I	#NUM!	0.345	ALDOC
Cell surface interactions at the vascular wall	-0.447	0.344	ATP1B2,CEACAM6,COL1A2,ITGA3,SLC7A5
Extra-nuclear estrogen signaling	#NUM!	0.34	GNG2,TGFA
Activation of kainate receptors upon glutamate binding	#NUM!	0.334	GNG2
mRNA Capping	#NUM!	0.334	POLR2K
Glutathione Redox Reactions I	#NUM!	0.334	MGST3
Phosphatidylglycerol Biosynthesis II (Non-plastidic)	#NUM!	0.334	PNPLA3
Calcium Signaling	#NUM!	0.333	CALM2,SLC8A3,TNNI3,TNNT1,TRDN
Pre-NOTCH Expression and Processing	#NUM!	0.327	H2BC14,MOV10
Antiproliferative Role of Somatostatin Receptor 2	#NUM!	0.327	GNG2,NPR3
Toll-like Receptor Signaling	#NUM!	0.327	IRAK4,MAP3K14
Signaling by CSF1 (M-CSF) in myeloid cells	#NUM!	0.324	CSF1R
MyD88 dependent cascade initiated on endosome	#NUM!	0.324	IRAK4
Transcriptional regulation of brown and beige adipocyte differentiation	#NUM!	0.324	RXRA
Tryptophan Degradation X (Mammalian, via Tryptamine)	#NUM!	0.324	MAOB
Asparagine N-linked glycosylation	#NUM!	0.323	AMDHD2,ENGASE,FCSK
PKR-mediated signaling	#NUM!	0.321	FANCA,TUBA1A
NF-κB Activation by Viruses	#NUM!	0.321	ITGA3,MAP3K14
Renal Cell Carcinoma Signaling	#NUM!	0.321	PDGFB,TGFA
Gαs Signaling	#NUM!	0.319	ADCY8,GNG2,GPER1
Thyroid Cancer Signaling	#NUM!	0.315	PDK1,TCF7L1
G-protein beta:gamma signalling	#NUM!	0.314	GNG2
Thrombin signalling through proteinase activated receptors (PARs)	#NUM!	0.314	GNG2
RIPK1-mediated regulated necrosis	#NUM!	0.314	PRKN
RHO GTPases activate IQGAPs	#NUM!	0.314	TUBA1A
rRNA processing	#NUM!	0.314	MT-RNR1
Endocannabinoid Developing Neuron Pathway	#NUM!	0.314	ADCY8,GNG2,MAPK15
Nuclear Cytoskeleton Signaling Pathway	-2.236	0.311	DYNC1H1,ITGA3,NUP188,PLEC,TUBA1A
Glycerophospholipid biosynthesis	#NUM!	0.309	LPIN2,PLAAT5,PNPLA3
Glioma Signaling	#NUM!	0.309	CALM2,PDGFB,TGFA
Role of MAPK Signaling in Inhibiting the Pathogenesis of Influenza	#NUM!	0.309	PLAAT5,PNPLA3
Glycation Signaling Pathway	1.342	0.308	COL4A5,IRAK4,MAOB,MAPK15,TXNIP
Signal amplification	#NUM!	0.305	GNG2
Sialic acid metabolism	#NUM!	0.305	NANS
TNFR2 Signaling	#NUM!	0.305	MAP3K14
Inhibition of Angiogenesis by TSP1	#NUM!	0.305	HSPG2
4-1BB Signaling in T Lymphocytes	#NUM!	0.296	MAP3K14
RNA polymerase II transcribes snRNA genes	#NUM!	0.292	INTS1,POLR2K
BEX2 Signaling Pathway	#NUM!	0.292	PPP2R2D,TCF7L1
Costimulation by the CD28 family	#NUM!	0.291	BTLA,MAP3K14,TRAC
HGF Signaling	#NUM!	0.291	ITGA3,MAP3K14,PXN
Protein Sorting Signaling Pathway	0	0.288	ADCY8,AP1G2,TBC1D23,WASHC1
GABA Receptor Signaling	#NUM!	0.287	ADCY8,GABRE,GNG2
GPVI-mediated activation cascade	#NUM!	0.287	COL1A2
PRC2 methylates histones and DNA	#NUM!	0.287	H2BC14
Oncogene Induced Senescence	#NUM!	0.287	MOV10
SUMOylation of SUMOylation proteins	#NUM!	0.287	NUP188
Transcriptional Regulation by NPAS4	#NUM!	0.287	MOV10
Coagulation System	#NUM!	0.287	TFPI
Fatty Acid β-oxidation I	#NUM!	0.287	SLC27A4
PI Metabolism	#NUM!	0.286	PNPLA6,RAB5A
Transcriptional regulation of white adipocyte differentiation	#NUM!	0.286	HELZ2,RXRA
Synaptic Long Term Potentiation	#NUM!	0.283	ADCY8,CALM2,PPP1R3C
Activation of NMDA receptors and postsynaptic events	#NUM!	0.281	ADCY8,TUBA1A
Role of MAPK Signaling in the Pathogenesis of Influenza	#NUM!	0.281	PLAAT5,PNPLA3
Class I MHC mediated antigen processing and presentation	-0.707	0.28	ANAPC2,ASB6,KCTD7,KLHL25,PRKN,SEC61G,TAP1,TRIM50
Eicosanoid Signaling	0.816	0.279	ADCY8,AP1G2,GNG2,PLAAT5,PNPLA3,TCF7L1
Transcriptional regulation by the AP-2 (TFAP2) family of transcription factors	#NUM!	0.279	TGFA
Platelet homeostasis	#NUM!	0.276	GNG2,SLC8A3
Insulin Secretion Signaling Pathway	0.447	0.274	ADCY8,PAIP1,PC,PCSK1,SEC61G,SLC2A8
ERCC6 (CSB) and EHMT2 (G9a) positively regulate rRNA expression	#NUM!	0.271	H2BC14
Replacement of protamines by nucleosomes in the male pronucleus	#NUM!	0.271	H2BC14
Nucleotide Excision Repair Pathway	#NUM!	0.271	POLR2K
Interferon Signaling	#NUM!	0.271	TAP1
Cell Cycle Regulation by BTG Family Proteins	#NUM!	0.263	PPP2R2D
TWEAK Signaling	#NUM!	0.263	MAP3K14
STAT3 Pathway	#NUM!	0.263	FGFR3,PDGFB,TGFA
Superpathway of Melatonin Degradation	#NUM!	0.261	B3GAT3,MAOB
GABAergic Receptor Signaling Pathway (Enhanced)	#NUM!	0.259	ADCY8,GABRE,GNG2
cAMP-mediated signaling	#NUM!	0.257	ADCY8,AKAP7,CALM2,GPER1,NPR3
Opioid Signalling	#NUM!	0.256	ADCY8,GNG2
Formation of Fibrin Clot (Clotting Cascade)	#NUM!	0.256	TFPI
SUMOylation of ubiquitinylation proteins	#NUM!	0.256	NUP188
NGF-stimulated transcription	#NUM!	0.256	ID3
Dopamine Degradation	#NUM!	0.256	MAOB
Macrophage Alternative Activation Signaling Pathway	0	0.253	CCL17,CSF1R,KDM6B,RXRA
Ceramide Signaling	#NUM!	0.252	PPP2R2D,S1PR5
Endothelin-1 Signaling	#NUM!	0.247	ADCY8,MAPK15,PLAAT5,PNPLA3
Regulation of the Epithelial Mesenchymal Transition by Growth Factors Pathway	#NUM!	0.247	FGF10,FGF17,FGFR3,PDGFB
Role of Chondrocytes in Rheumatoid Arthritis Signaling Pathway	#NUM!	0.244	IRAK4,LRP1,MMP25
DHCR24 Signaling Pathway	#NUM!	0.244	APOL1,PDGFB,RXRA
Apelin Endothelial Signaling Pathway	#NUM!	0.244	ADCY8,CALM2,GNG2
Post-translational modification: synthesis of GPI-anchored proteins	#NUM!	0.243	CD52,PIGO
Fcγ Receptor-mediated Phagocytosis in Macrophages and Monocytes	#NUM!	0.243	PXN,TLN1
RANK Signaling in Osteoclasts	#NUM!	0.243	CALM2,MAP3K14
DAG and IP3 signaling	#NUM!	0.242	ADCY8
Signaling by FGFR4	#NUM!	0.242	FGF17
Mechanisms of Viral Exit from Host Cells	#NUM!	0.242	CHMP2B
C-type lectin receptors (CLRs)	#NUM!	0.241	CCL17,CLEC4D,MAP3K14
Gαi Signaling	#NUM!	0.237	ADCY8,GNG2,NPR3
Endocannabinoid Cancer Inhibition Pathway	#NUM!	0.237	ADCY8,TCF7L1,TRPV1
MyD88:MAL(TIRAP) cascade initiated on plasma membrane	#NUM!	0.235	IRAK4
Regulation of beta-cell development	#NUM!	0.235	FGF10
Formation of WDR5-containing histone-modifying complexes	#NUM!	0.235	DPY30
April Mediated Signaling	#NUM!	0.235	MAP3K14
MITF-M-dependent gene expression	#NUM!	0.234	MOV10,TCF7L1
Non-Small Cell Lung Cancer Signaling	#NUM!	0.23	RXRA,TGFA
B Cell Activating Factor Signaling	#NUM!	0.229	MAP3K14
Antigen Presentation Pathway	#NUM!	0.229	TAP1
Mitochondrial translation	#NUM!	0.225	MRPL55,MT-RNR1
TBC/RABGAPs	#NUM!	0.223	RAB5A
Assembly and cell surface presentation of NMDA receptors	#NUM!	0.223	TUBA1A
Pyrimidine Ribonucleotides De Novo Biosynthesis	#NUM!	0.217	CAD
tRNA Splicing	#NUM!	0.217	TSEN34
Noradrenaline and Adrenaline Degradation	#NUM!	0.217	MAOB
Role of OCT4 in Mammalian Embryonic Stem Cell Pluripotency	#NUM!	0.211	HOXB1
SUMOylation of RNA binding proteins	#NUM!	0.205	NUP188
XBP1(S) activates chaperone genes	#NUM!	0.2	TLN1
Inositol phosphate metabolism	#NUM!	0.2	IPMK
Dilated Cardiomyopathy Signaling Pathway	#NUM!	0	ADCY8,TNNI3,TNNT1
Oxytocin Signaling Pathway	#NUM!	0	CALM2,GNG2,MAPK15,NPR3
Pulmonary Healing Signaling Pathway	0	0	FGF10,MMP25,TCF7L1,WNT9A
Pyroptosis Signaling Pathway	#NUM!	0	NLRP7,TXNIP
ID1 Signaling Pathway	#NUM!	0	FGFR3,PLXNB1,PLXNB2
CDX Gastrointestinal Cancer Signaling Pathway	-1	0	BMP8A,EFNB1,TCF7L1,WNT9A
Immunogenic Cell Death Signaling Pathway	#NUM!	0	LRP1
Macrophage Classical Activation Signaling Pathway	#NUM!	0	IRAK4
Multiple Sclerosis Signaling Pathway	#NUM!	0	CAPN1,CTNNA3,SLC8A3
Glucocorticoid Receptor Signaling	#NUM!	0	MAP3K14,PC,POLR2K,RXRA
IL-10 Signaling	#NUM!	0	MAP3K14
S100 Family Signaling Pathway	-0.577	0	CALCR,CALM2,CELSR3,FGFR3,GPER1,IRAK4,MAPK15,MMP25,S100A10,S1PR5,TCF7L1,TGFA,WNT9A
Neuregulin Signaling	#NUM!	0	ITGA3,TGFA
Circadian Rhythm Signaling	#NUM!	0	ADCY8,GNG2,NPR3
Huntington's Disease Signaling	#NUM!	0	CAPN1,GNG2,PENK,POLR2K
Chaperone Mediated Autophagy Signaling Pathway	#NUM!	0	MMP25,TPD52,USP19
IL-33 Signaling Pathway	#NUM!	0	CCL17,IRAK4
NOD1/2 Signaling Pathway	#NUM!	0	MAP3K14,RNF31
Activin Inhibin Signaling Pathway	-1	0	COL1A2,EPOR,MAPK15,TCF7L1
Acetylcholine Receptor Signaling Pathway	#NUM!	0	ADCY8,CALM2,KCNJ2,PSEN2
Adrenergic Receptor Signaling Pathway (Enhanced)	#NUM!	0	ADCY8,MAOB
Glutaminergic Receptor Signaling Pathway (Enhanced)	1	0	ADCY8,CALM2,GABRE,PLAAT5,PNPLA3
Cachexia Signaling Pathway	0	0	ADCY8,CAPN1,GDF15,PHGDH
NFKBIE Signaling Pathway	#NUM!	0	ANKRD52
Orexin Signaling Pathway	#NUM!	0	ADCY8,CALM2,GNG2,SLC8A3
NRF2-mediated Oxidative Stress Response	#NUM!	0	ENC1,MGST3
Aryl Hydrocarbon Receptor Signaling	#NUM!	0	MGST3,RXRA
p53 Signaling	#NUM!	0	PIDD1
G alpha (i) signalling events	1.342	0	ADCY8,GNG2,GPER1,PENK,S1PR5
Signaling by ERBB4	#NUM!	0	PSEN2
Gap junction trafficking and regulation	#NUM!	0	TUBA1A
NLR signaling pathways	#NUM!	0	TXNIP
Signaling by TGF-beta Receptor Complex	#NUM!	0	PPP1R15A
p75 NTR receptor-mediated signalling	#NUM!	0	ARHGEF17,ARHGEF38,PSEN2
Signaling by VEGF	#NUM!	0	JUP,PXN
Metabolism of non-coding RNA	#NUM!	0	NUP188
Degradation of beta-catenin by the destruction complex	#NUM!	0	TCF7L1
Immunoregulatory interactions between a Lymphoid and a non-Lymphoid cell	-1	0	COL1A2,ITGA3,NPDC1,TRAC
TCR signaling	#NUM!	0	TRAC
Fcgamma receptor (FCGR) dependent phagocytosis	#NUM!	0	MYO1C
RNA Polymerase II Transcription	#NUM!	0	CPSF1,POLR2K,THOC7
Transcriptional activity of SMAD2/SMAD3:SMAD4 heterotrimer	#NUM!	0	COL1A2
SUMOylation of DNA damage response and repair proteins	#NUM!	0	NUP188
Cellular response to heat stress	#NUM!	0	CRYBA4,NUP188
Class A/1 (Rhodopsin-like receptors)	1.342	0	CCL17,GPER1,NPSR1,PENK,S1PR5
Regulation of lipid metabolism by PPARalpha	#NUM!	0	HELZ2,RXRA
G alpha (q) signalling events	#NUM!	0	GNG2,NPSR1
Interleukin-1 family signaling	#NUM!	0	IRAK4
Regulation of mitotic cell cycle	#NUM!	0	ANAPC2
SUMOylation of chromatin organization proteins	#NUM!	0	NUP188
O-linked glycosylation	#NUM!	0	ADAMTS1
TP53 Regulates Metabolic Genes	#NUM!	0	MOV10
TNFR2 non-canonical NF-kB pathway	#NUM!	0	MAP3K14
NIK-->noncanonical NF-kB signaling	#NUM!	0	MAP3K14
MAPK6/MAPK4 signaling	#NUM!	0	MOV10
Deubiquitination	0	0	H2BC14,HGS,PRKN,USP19
HDR through Homologous Recombination (HRR) or Single Strand Annealing (SSA)	#NUM!	0	H2BC14,MUS81
Nonhomologous End-Joining (NHEJ)	#NUM!	0	H2BC14
DNA Double Strand Break Response	#NUM!	0	H2BC14
Nucleotide Excision Repair	#NUM!	0	POLR2K
Interleukin-4 and Interleukin-13 signaling	#NUM!	0	COL1A2,LAMA5
TP53 Regulates Transcription of Cell Cycle Genes	#NUM!	0	TNKS1BP1
Neurexins and neuroligins	#NUM!	0	PDLIM5
Keratinization	0	0	CAPN1,DSG1,JUP,LCE1E
PTEN Regulation	#NUM!	0	CBX6,MOV10
Intra-Golgi and retrograde Golgi-to-ER traffic	#NUM!	0	DYNC1H1,GBF1,TUBA1A
DNA Replication Pre-Initiation	#NUM!	0	ANAPC2,H2BC14
Synthesis of DNA	#NUM!	0	ANAPC2
TNF signaling	#NUM!	0	RNF31
Interferon gamma signaling	#NUM!	0	TRIM62
E3 ubiquitin ligases ubiquitinate target proteins	#NUM!	0	H2BC14
RAB geranylgeranylation	#NUM!	0	RAB5A
RAB GEFs exchange GTP for GDP on RABs	#NUM!	0	RAB5A
Transcriptional regulation by RUNX1	#NUM!	0	CBX6,H2BC14
Transcriptional regulation by RUNX3	#NUM!	0	TCF7L1
Transcriptional regulation by RUNX2	#NUM!	0	HEY2
Neddylation	#NUM!	0	ASB6,KCTD7,KLHL25
Transcriptional Regulation by MECP2	#NUM!	0	MOV10
Signaling by NOTCH4	#NUM!	0	HEY2,PSEN2
Meiotic recombination	#NUM!	0	H2BC14
Amino acids regulate mTORC1	#NUM!	0	WDR59
Sensory processing of sound by inner hair cells of the cochlea	#NUM!	0	MYO1C
Sensory processing of sound by outer hair cells of the cochlea	#NUM!	0	MYO1C
Kinesins	#NUM!	0	TUBA1A
Factors involved in megakaryocyte development and platelet production	#NUM!	0	RAB5A
Acute Phase Response Signaling	#NUM!	0	MAP3K14
Autism Signaling Pathway	#NUM!	0	DVL1,RAI1,RXRA,TCF7L1,WNT9A
NAFLD Signaling Pathway	-1	0	ACACA,FASN,PNPLA3,PPP2R2D
Pancreatic Secretion Signaling Pathway	-0.447	0	ADCY8,ARHGEF17,PPP1R3C,SLC26A6,TPCN2
ROBO SLIT Signaling Pathway	#NUM!	0	DCC,ROBO2
FXR/RXR Activation	-1	0	FASN,MGST3,RXRA,TXNIP
BBSome Signaling Pathway	0.378	0	CALCR,CELSR3,DVL1,GPER1,IFT46,RAB5A,S1PR5
Folate Signaling Pathway	#NUM!	0	PFAS
Sleep NREM Signaling Pathway	#NUM!	0	ADCY8,GABRE
Hematoma Resolution Signaling Pathway	0.447	0	CCL17,LRP1,MMP25,S1PR5,TUBA1A
Mitochondrial Division Signaling Pathway	#NUM!	0	INF2,PPP2R2D,S1PR5
mRNA 3 Prime End Processing Signaling Pathway	#NUM!	0	CPSF1,PPP1R3C
Ribosomal Quality Control Signaling Pathway	2.236	0	MT-RNR1,RPL22,RPL26,RPL36AL,RPS24
Chromatin organization	2	0	DPY30,ENY2,H2BC14,KDM6B
Somitogenesis	#NUM!	0	EPHA4
Mitochondrial protein degradation	#NUM!	0	PDK1,SPG7
Regulation of endogenous retroelements	#NUM!	0	H2BC14,ZNF680
Cyclophilin Signaling Pathway	0.447	0	BCAS2,LRP1,SF3B3,TCF7L1,WNT9A
Hepatitis B Chronic Liver Pathogenesis Signaling Pathway	#NUM!	0	AP1G2
Irritable Bowel Syndrome Signaling Pathway	#NUM!	0	MMP25,RNF31,WNT9A
Lung Ionic Balance Signaling Pathway	0.378	0	ATP1B2,CALCR,CELSR3,GPER1,HCN2,PPP2R2D,S1PR5
NAP1L1 Transcription Regulation Signaling Pathway	#NUM!	0	TUBA1A
Tight Junction Signaling	#NUM!	0	CLDN11,CPSF1,PPP2R2D
Regulation of Actin-based Motility by Rho	#NUM!	0	ITGA3
Role of BRCA1 in DNA Damage Response	#NUM!	0	FANCA
RAR Activation	1.134	0	ADCY8,COL1A2,FGF10,HOXB1,LRAT,MEIS1,RXRA
Erythropoietin Signaling Pathway	#NUM!	0	EPOR
14-3-3-mediated Signaling	#NUM!	0	TUBA1A
IL-8 Signaling	#NUM!	0	GNG2,IRAK4
IL-12 Signaling and Production in Macrophages	#NUM!	0	APOL1,CALM2,COL1A2,RXRA
Role of PKR in Interferon Induction and Antiviral Response	#NUM!	0	NLRP7,PDGFB
Role of NFAT in Regulation of the Immune Response	#NUM!	0	CALM2,GNG2
LPS-stimulated MAPK Signaling	#NUM!	0	MAP3K14
CCR5 Signaling in Macrophages	#NUM!	0	CALM2,GNG2
CD40 Signaling	#NUM!	0	MAP3K14
Calcium-induced T Lymphocyte Apoptosis	#NUM!	0	CALM2,NR4A1
CD27 Signaling in Lymphocytes	#NUM!	0	MAP3K14
Lymphotoxin β Receptor Signaling	#NUM!	0	MAP3K14
IL-17 Signaling	#NUM!	0	CCL17,MAP3K14
Airway Pathology in Chronic Obstructive Pulmonary Disease	#NUM!	0	FGF10,FGF17
fMLP Signaling in Neutrophils	#NUM!	0	CALM2,GNG2
CXCR4 Signaling	#NUM!	0	ADCY8,GNG2,PXN
CTLA4 Signaling in Cytotoxic T Lymphocytes	#NUM!	0	AP1G2,ITGA3,PPP2R2D
Induction of Apoptosis by HIV1	#NUM!	0	MAP3K14
CCR3 Signaling in Eosinophils	#NUM!	0	CALM2,GNG2
CD28 Signaling in T Helper Cells	#NUM!	0	CALM2
Dendritic Cell Maturation	#NUM!	0	COL18A1,COL1A2,MAP3K14
Melatonin Signaling	#NUM!	0	CALM2
Cellular Effects of Sildenafil (Viagra)	0.905	0	ADCY8,CALCR,CALM2,CAPN1,CELSR3,GNG2,GPER1,HCN2,MAPK15,PPP1R3C,PPP2R2D,S1PR5
Relaxin Signaling	#NUM!	0	ADCY8,GNG2,NPR3
Renin-Angiotensin Signaling	#NUM!	0	ADCY8
Thrombin Signaling	#NUM!	0	ADCY8,ARHGEF17,ARHGEF38,GNG2
Cardiac Hypertrophy Signaling	#NUM!	0	ADCY8,CALM2,GNG2,MAP3K14
ICOS-ICOSL Signaling in T Helper Cells	#NUM!	0	CALM2
Molecular Mechanisms of Cancer	-1.5	0	ADCY8,ARHGEF17,BMP8A,CALCR,CELSR3,DVL1,GNG2,GPER1,ITGA3,LRP1,MMP25,PDGFB,PSEN2,S1PR5,TCF7L1,TGFA
Maturity Onset Diabetes of Young (MODY) Signaling	#NUM!	0	APOL1
Role of CHK Proteins in Cell Cycle Checkpoint Control	#NUM!	0	PPP2R2D
Cholecystokinin/Gastrin-mediated Signaling	#NUM!	0	EPHA4,PXN
Melanocyte Development and Pigmentation Signaling	#NUM!	0	ADCY8
DNA Methylation and Transcriptional Repression Signaling	#NUM!	0	AICDA
ATM Signaling	#NUM!	0	PPP2R2D
Androgen Signaling	#NUM!	0	CALM2,GNG2,POLR2K
CREB Signaling in Neurons	-0.333	0	ADCY8,CALCR,CALM2,CELSR3,FGFR3,GNG2,GPER1,GRID2,PDGFB,POLR2K,S1PR5,TGFA
Type I Diabetes Mellitus Signaling	#NUM!	0	MAP3K14
Small Cell Lung Cancer Signaling	#NUM!	0	RXRA
Type II Diabetes Mellitus Signaling	#NUM!	0	MAP3K14,SLC27A4
Chronic Myeloid Leukemia Signaling	#NUM!	0	CALM2,DVL1,TCF7L1,WNT9A
Production of Nitric Oxide and Reactive Oxygen Species in Macrophages	#NUM!	0	APOL1,MAP3K14,PPP1R3C
Gα12/13 Signaling	#NUM!	0	PXN
p70S6K Signaling	#NUM!	0	PPP2R2D
mTOR Signaling	#NUM!	0	MT-RNR1,PPP2R2D,RPS24
Pancreatic Adenocarcinoma Signaling	#NUM!	0	TGFA
G Beta Gamma Signaling	#NUM!	0	GNG2
G Protein Signaling Mediated by Tubby	#NUM!	0	GNG2
Crosstalk between Dendritic Cells and Natural Killer Cells	#NUM!	0	CD69,TLN1
Systemic Lupus Erythematosus Signaling	#NUM!	0	RNU6-1,ZCRB1
CDC42 Signaling	#NUM!	0	ITGA3,TNK2
FAK Signaling	-0.632	0	CALCR,CAPN1,CELSR3,COL1A2,EFNB1,GPER1,ITGA3,PXN,S1PR5,TCF7L1
Retinoic acid Mediated Apoptosis Signaling	#NUM!	0	RXRA
AMPK Signaling	#NUM!	0	ACACA,FASN,GNG2,PPP2R2D
RAC Signaling	#NUM!	0	ITGA3
RHOA Signaling	#NUM!	0	RHPN1,SEPTIN3
Phospholipase C Signaling	#NUM!	0	ADCY8,ARHGEF17,CALM2,GNG2,ITGA3
Ovarian Cancer Signaling	#NUM!	0	DVL1,TCF7L1,WNT9A
HER-2 Signaling in Breast Cancer	#NUM!	0	COX17,NUP188,PDK1,TGFA
Altered T Cell and B Cell Signaling in Rheumatoid Arthritis	#NUM!	0	MAP3K14
Leptin Signaling in Obesity	#NUM!	0	ADCY8
Role of NFAT in Cardiac Hypertrophy	#NUM!	0	ADCY8,CALM2,GNG2,SLC8A3
B Cell Development	#NUM!	0	DNTT
Breast Cancer Regulation by Stathmin1	0	0	ARHGEF17,CALCR,CELSR3,GNG2,GPER1,PDGFB,PPP1R3C,S1PR5,TGFA,TUBA1A
Glioblastoma Multiforme Signaling	#NUM!	0	PDGFB,WNT9A
Neuroprotective Role of THOP1 in Alzheimer's Disease	#NUM!	0	PRSS23
Regulation of IL-2 Expression in Activated and Anergic T Lymphocytes	#NUM!	0	CALM2
Granzyme A Signaling	#NUM!	0	H1-0
NUR77 Signaling in T Lymphocytes	#NUM!	0	CALM2,NR4A1,PDK1,RXRA
PKCθ Signaling in T Lymphocytes	#NUM!	0	MAP3K14
TNFR1 Signaling	#NUM!	0	MAP3K14
PI3K Signaling in B Lymphocytes	#NUM!	0	CALM2,CARD10
P2Y Purinergic Receptor Signaling Pathway	#NUM!	0	ADCY8,GNG2
Cyclins and Cell Cycle Regulation	#NUM!	0	PPP2R2D
Assembly of RNA Polymerase II Complex	#NUM!	0	POLR2K
IL-17A Signaling in Fibroblasts	#NUM!	0	COL1A2
Role of JAK2 in Hormone-like Cytokine Signaling	#NUM!	0	EPOR
Actin Nucleation by ARP-WASP Complex	#NUM!	0	ITGA3
NGF Signaling	#NUM!	0	MAP3K14
Signaling by Rho Family GTPases	#NUM!	0	ARHGEF17,GNG2,ITGA3,SEPTIN3
RHOGDI Signaling	#NUM!	0	ARHGEF17,GNG2,ITGA3
Gap Junction Signaling	0	0	ADCY8,CALM2,NPR3,TCF7L1,TUBA1A
Telomerase Signaling	#NUM!	0	PPP2R2D
eNOS Signaling	#NUM!	0	ADCY8,CALM2,SLC7A1
nNOS Signaling in Skeletal Muscle Cells	#NUM!	0	CALM2
ERBB Signaling	#NUM!	0	TGFA
ERBB4 Signaling	#NUM!	0	PSEN2
Netrin Signaling	#NUM!	0	DCC
Heparan Sulfate Biosynthesis	#NUM!	0	B3GAT3,TNFAIP6
Thyroid Hormone Metabolism II (via Conjugation and/or Degradation)	#NUM!	0	B3GAT3
Nicotine Degradation III	#NUM!	0	B3GAT3
Heparan Sulfate Biosynthesis (Late Stages)	#NUM!	0	TNFAIP6
D-myo-inositol-5-phosphate Metabolism	#NUM!	0	PP2D1,PPP1R3C
Melatonin Degradation I	#NUM!	0	B3GAT3
Chondroitin Sulfate Biosynthesis	#NUM!	0	B3GAT3
Dermatan Sulfate Biosynthesis	#NUM!	0	B3GAT3
Glutathione-mediated Detoxification	#NUM!	0	MGST3
D-myo-inositol (1,4,5,6)-Tetrakisphosphate Biosynthesis	#NUM!	0	IPMK,PP2D1,PPP1R3C
Nicotine Degradation II	#NUM!	0	B3GAT3
Superpathway of Inositol Phosphate Compounds	#NUM!	0	IPMK,PP2D1,PPP1R3C
Serotonin Degradation	#NUM!	0	B3GAT3,MAOB
D-myo-inositol (3,4,5,6)-tetrakisphosphate Biosynthesis	#NUM!	0	IPMK,PP2D1,PPP1R3C
3-phosphoinositide Degradation	#NUM!	0	PP2D1,PPP1R3C
3-phosphoinositide Biosynthesis	#NUM!	0	IPMK,PP2D1,PPP1R3C
Salvage Pathways of Pyrimidine Ribonucleotides	#NUM!	0	AICDA,CDA
Epithelial Adherens Junction Signaling	#NUM!	0	ARHGEF17,PPP2R2D,TCF7L1
Gαq Signaling	#NUM!	0	CALCR,CALM2,GNG2
PEDF Signaling	#NUM!	0	TCF7L1
Agranulocyte Adhesion and Diapedesis	#NUM!	0	CCL17,CLDN11,MMP25,PODXL
Granulocyte Adhesion and Diapedesis	#NUM!	0	CCL17,CLDN11,MMP25
TEC Kinase Signaling	#NUM!	0	GNG2,ITGA3
Oxidative Phosphorylation	#NUM!	0	COX17
Adipogenesis pathway	#NUM!	0	FGFR3,TXNIP
Unfolded protein response	#NUM!	0	PPP1R15A
WNT/Ca+ pathway	#NUM!	0	DVL1
Parkinson's Signaling Pathway	#NUM!	0	CALM2,MAOB,PRKN,TUBA1A
Estrogen Receptor Signaling	0.447	0	ADCY8,GNG2,GPER1,MMP25,TBL1Y
ERK/MAPK Signaling	-2	0	ITGA3,PPP1R3C,PXN,TLN1
SAPK/JNK Signaling	#NUM!	0	GNG2
PI3K/AKT Signaling	#NUM!	0	GDF15,ITGA3,PPP2R2D
PTEN Signaling	#NUM!	0	FGFR3,ITGA3,MAGIX
Nitric Oxide Signaling in the Cardiovascular System	#NUM!	0	CALM2,SLC7A1
Protein Ubiquitination Pathway	#NUM!	0	ANAPC2,PRKN,TAP1,USP19
Xenobiotic Metabolism Signaling	#NUM!	0	MAOB,MAP3K14,MGST3,PPP2R2D,RXRA
IL-4 Signaling	-2.333	0	COL11A1,COL18A1,COL1A2,COL26A1,COL4A5,COL5A1,COL6A1,COL6A2,COL9A2
B Cell Receptor Signaling	#NUM!	0	CALM2,CARD10,MAP3K14
Serotonin Receptor Signaling	1.89	0	ADCY8,CALM2,GNG2,MAOB,PDK1,PLAAT5,PNPLA3,TNNI3
Insulin Receptor Signaling	#NUM!	0	PPP1R3C
Chemokine Signaling	#NUM!	0	CALM2
Death Receptor Signaling	#NUM!	0	MAP3K14
IGF-1 Signaling	#NUM!	0	IGFBP5,PXN
p38 MAPK Signaling	#NUM!	0	IRAK4
Apoptosis Signaling	#NUM!	0	CAPN1,MAP3K14
NF-κB Signaling	-1.342	0	CARD10,FGFR3,IRAK4,MAP3K14,TGFA
VEGF Signaling	#NUM!	0	PXN
Hypoxia Signaling in the Cardiovascular System	#NUM!	0	LDHA
T Cell Receptor Signaling	#NUM!	0	CALM2,ITGA3,PDK1,TCF7L1
G-Protein Coupled Receptor Signaling	-0.302	0	ADCY8,CALCR,CALM2,CARD10,CELSR3,GNG2,GPER1,HCN2,MAP3K14,NPR3,PXN,S1PR5
IL-6 Signaling	#NUM!	0	MAP3K14,TNFAIP6
PDGF Signaling	#NUM!	0	PDGFB
BMP signaling pathway	#NUM!	0	BMP8A
GPCR-Mediated Integration of Enteroendocrine Signaling Exemplified by an L Cell	#NUM!	0	ADCY8
Gustation Pathway	0	0	ADCY8,GABRE,LRRC8C,TRPM5
Phagosome Formation	-0.905	0	AP1G2,CALCR,CELSR3,CLEC4D,GPER1,ITGA3,MAPK15,PLAAT5,PNPLA3,S1PR5,TLN1
Cancer Drug Resistance by Drug Efflux	#NUM!	0	PDK1
Sumoylation Pathway	#NUM!	0	RANGAP1
Th1 and Th2 Activation Pathway	#NUM!	0	JAG2,PSEN2
Th1 Pathway	#NUM!	0	PSEN2
Th2 Pathway	#NUM!	0	JAG2,PSEN2
IL-7 Signaling Pathway	#NUM!	0	DNTT
Neuroinflammation Signaling Pathway	-0.447	0	CALB1,CSF1R,GABRE,IRAK4,MAPK15,PSEN2
Th17 Activation Pathway	#NUM!	0	IRAK4
NER (Nucleotide Excision Repair, Enhanced Pathway)	#NUM!	0	POLR2K
Apelin Cardiomyocyte Signaling Pathway	#NUM!	0	MAPK15,SLC8A3
Apelin Muscle Signaling Pathway	#NUM!	0	GNG2
BAG2 Signaling Pathway	#NUM!	0	PRKN
Cardiac Hypertrophy Signaling (Enhanced)	0	0	ADCY8,CALM2,DVL1,FGF10,FGF17,FGFR3,GNG2,ITGA3,MAP3K14,PDK1,WNT9A
T Cell Exhaustion Signaling Pathway	#NUM!	0	BTLA,PDK1,PPP2R2D
Systemic Lupus Erythematosus in T Cell Signaling Pathway	#NUM!	0	PDK1,PPP2R2D
Systemic Lupus Erythematosus in B Cell Signaling Pathway	#NUM!	0	CALM2,IRAK4,MAP3K14
Senescence Pathway	#NUM!	0	ANAPC2,CALM2,CAPN1,MAPK15,PDK1,PPP2R2D
Inhibition of ARE-Mediated mRNA Degradation Pathway	#NUM!	0	MAPK15,PPP2R2D
Necroptosis Signaling Pathway	#NUM!	0	CAPN1,RNF31
Xenobiotic Metabolism General Signaling Pathway	#NUM!	0	MAP3K14,MGST3,RXRA
Xenobiotic Metabolism AHR Signaling Pathway	#NUM!	0	MGST3
Xenobiotic Metabolism CAR Signaling Pathway	#NUM!	0	MGST3,PPP2R2D,RXRA
Xenobiotic Metabolism PXR Signaling Pathway	1	0	MAOB,MGST3,PPP1R3C,RXRA
Coronavirus Pathogenesis Pathway	#NUM!	0	MT-RNR1,RPS24
MSP-RON Signaling in Cancer Cells Pathway	#NUM!	0	FLNA,TCF7L1
MSP-RON Signaling in Macrophages Pathway	#NUM!	0	SBNO2
Ferroptosis Signaling Pathway	#NUM!	0	ACACA,SLC39A8
Role of MAPK Signaling in Promoting the Pathogenesis of Influenza	#NUM!	0	PLAAT5,PNPLA3

## Sheet: Prostate
Top pathways obtained from IPA canonical pathway analysis for prostate tumor samples
Canonical Pathways	z-score	-log(p-value)	Molecules
Signaling by VEGF	2.828	3.87	CALM1,HSP90AA1,ITPR3,MLST8,PDPK1,PLCG1,ROCK2,VEGFA
Processing of Capped Intron-Containing Pre-mRNA	3.051	3.67	CRNKL1,CWC22,DDX5,HNRNPA3,HNRNPF,POLR2L,PRPF40A,RBM10,SNRNP200,SNRPF,SRRT,SRSF1,YBX1
Semaphorin Neuronal Repulsive Signaling Pathway	1	3.63	ARHGEF12,CFL1,ITGA5,ITGB4,MYL6B,PLCG1,PLXNA2,ROCK2,SEMA6A
ESR-mediated signaling	2.449	3.61	AGO1,DDX5,GTF2A1,HSP90AA1,JUND,KPNA2,NCOA2,POLR2L
Semaphorin interactions	2.449	3.58	ARHGEF12,CFL1,HSP90AA1,PLXNA2,ROCK2,SEMA6A
Regulation of lipid metabolism by PPARalpha	2.828	3.58	ABCA1,CCNC,FADS1,FHL2,MED25,MED26,NCOA2,SIN3A
SUMOylation of transcription cofactors	2.236	3.46	DDX5,HIPK2,MRTFA,NCOA2,SIN3A
RNA polymerase II transcribes snRNA genes	2.449	2.98	GTF2A1,INTS6,POLR2L,POU2F2,RPRD1B,SRRT
MicroRNA Biogenesis Signaling Pathway	1.667	2.88	AGO1,DDX19B,DDX5,DGCR8,EWSR1,HSP90AA1,POLR2L,SRSF1,VEGFA
ABRA Signaling Pathway	1.633	2.84	CFL1,JUND,MRTFA,PPP3R1,ROCK2,VEGFA
Transcriptional Regulation by MECP2	1.342	2.74	AGO1,CALM1,DGCR8,HIPK2,SIN3A
Protein Kinase A Signaling	1.667	2.74	AKAP8,APEX1,BRAF,CALM1,FICD,ITPR3,KDELR3,MYL6B,PDE12,PLCG1,PPP3R1,PTP4A1,REL,ROCK2
eNOS Signaling	1.342	2.72	CALM1,HSP90AA1,HSPA2,HSPA5,ITPR3,PDPK1,PLCG1,VEGFA
Non-Small Cell Lung Cancer Signaling	#NUM!	2.65	E2F5,ITPR3,PDPK1,PLCG1,RASSF5,SIN3A
DAG and IP3 signaling	2	2.61	CALM1,ITPR3,KPNA2,PLCG1
Axonal Guidance Signaling	#NUM!	2.59	ARHGEF12,CFL1,ERAP2,ITGA5,ITGB4,MYL6B,PFN2,PLCG1,PLXNA2,PPP3R1,RASSF5,ROCK2,SEMA6A,SLIT3,TUBA1A,VEGFA
Response of EIF2AK4 (GCN2) to amino acid deficiency	1.633	2.5	CEBPB,RPL19,RPL32,RPL35,RPLP0,RPS4X
Androgen Signaling	#NUM!	2.5	CALM1,GTF2A1,HSP90AA1,ITPR3,NCOA2,POLR2L,REL,SRY
BER (Base Excision Repair) Pathway	2	2.5	APEX1,HMGB1,MPG,RFC5
Adipogenesis pathway	-0.378	2.49	CEBPB,KLF3,NOCT,SIN3A,SIRT1,STAT5B,TXNIP
Senescence Pathway	1.265	2.48	BRAF,CALM1,CEBPB,E2F5,ELF1,ELF2,HIPK2,ITPR3,PPP3R1,RASSF5,SIRT1
Reelin Signaling in Neurons	1.342	2.46	ARHGEF12,ARHGEF3,ARHGEF33,CFL1,DNAH1,ITGA5,PAFAH1B1
Transport of inorganic cations/anions and amino acids/oligopeptides	2.449	2.4	CALM1,SLC24A5,SLC34A3,SLC4A2,SLC7A7,SLC9A8
Thrombin Signaling	2.449	2.4	ARHGEF12,ARHGEF3,ARHGEF33,ITPR3,MYL6B,PDPK1,PLCG1,REL,ROCK2
Signaling by Rho Family GTPases	2.646	2.35	ARHGEF12,ARHGEF3,CDH11,CFL1,ITGA5,ITGB4,MYL6B,REL,ROCK2,SEPTIN11
Major pathway of rRNA processing in the nucleolus and cytosol	2.121	2.34	PNO1,RPL19,RPL32,RPL35,RPLP0,RPS4X,TBL3,WDR3
Metabolism of cofactors	#NUM!	2.31	CALM1,GCHFR,HSP90AA1
HER-2 Signaling in Breast Cancer	2.121	2.31	BRAF,COPS6,DDX19B,ELF1,ELF2,ITGB4,MLST8,PLCG1,REL
G alpha (12/13) signalling events	2.236	2.29	ARHGEF12,ARHGEF3,ARHGEF33,NET1,ROCK2
Prostate Cancer Signaling	2.236	2.25	E2F5,GSTP1,HSP90AA1,PDPK1,REL,SIN3A
Chronic Myeloid Leukemia Signaling	3	2.21	CALM1,E2F5,HSP90AA1,MLST8,PLCG1,PPP3R1,REL,SIN3A,SIRT1,STAT5B
EIF2 Signaling	1.342	2.2	AGO1,HSPA5,PDPK1,RPL19,RPL32,RPL35,RPLP0,RPS4X,VEGFA
Transcriptional regulation of white adipocyte differentiation	2.236	2.2	CCNC,CEBPB,MED25,MED26,NCOA2
Neuregulin Signaling	#NUM!	2.19	HSP90AA1,ITGA5,ITGB4,PDPK1,PLCG1,STAT5B
BAG2 Signaling Pathway	#NUM!	2.14	HSP90AA1,HSPA2,HSPA5,PSMA3,REL
RHOA Signaling	2.449	2.13	ARHGEF12,CFL1,MYL6B,PFN2,ROCK2,SEPTIN11
Beta-catenin independent WNT signaling	2.449	2.09	AGO1,AP2M1,BRSK2,CALM1,ITPR3,PI4KB,PPP3R1,PSMA3
Sheddase Signaling Pathway	2.828	2.09	CEBPB,E2F5,ELF1,ELF2,ITGA5,ITGB4,REL,VEGFA
Protein ubiquitination	#NUM!	2.09	UBE2L3,UBE2Z,UCHL3
Coronavirus Replication Pathway	#NUM!	2.05	PI4KB,RPL19,RPL32,RPL35,RPLP0,RPS4X,TUBA1A
Semaphorin Signaling in Neurons	#NUM!	2.04	ARHGEF12,CFL1,PLXNA2,ROCK2
HIF1α Signaling	1.414	2.01	APEX1,BRAF,HSP90AA1,HSPA2,HSPA5,PLCG1,PPP3R1,VEGFA
Aldosterone Signaling in Epithelial Cells	#NUM!	1.99	DNAJC17,HSP90AA1,HSPA2,HSPA5,ITPR3,PDPK1,PLCG1
Cardiac conduction	1.342	1.98	ATP2B1,CALM1,FKBP1B,HIPK2,ITPR3,RANGRF
Response to elevated platelet cytosolic Ca2+	2.449	1.98	CALM1,CD63,CDC37L1,CFL1,HSPA5,VEGFA
Prolactin Signaling	2	1.96	CEBPB,IRF1,PDPK1,PLCG1,STAT5B
Protein folding	2.236	1.91	AP3M1,FBXL5,FBXW2,LONP2,TUBA1A
RHOGDI Signaling	-1.89	1.91	ARHGEF12,ARHGEF3,CDH11,CFL1,ITGA5,ITGB4,MYL6B,ROCK2
Estrogen Receptor Signaling	1.265	1.88	ATP5F1A,CCNC,CFL1,DDX5,HSP90AA1,MYL6B,NCOA2,PLCG1,REL,ROCK2,SRA1,VEGFA
Role of PKR in Interferon Induction and Antiviral Response	0.447	1.88	HMGB1,HSP90AA1,HSPA2,HSPA5,IRF1,REL
Nuclear Cytoskeleton Signaling Pathway	2.828	1.87	CDH11,DDX19B,ITGA5,ITGB4,KIF20A,KLC3,MRTFA,TUBA1A
Cellular response to heat stress	1.342	1.87	HSP90AA1,HSPA2,HSPA5,MLST8,SIRT1
Ion channel transport	1.89	1.85	ANO8,ANO9,ATP11B,ATP2B1,ATP9A,CALM1,FKBP1B
SRP-dependent cotranslational protein targeting to membrane	1.633	1.84	RPL19,RPL32,RPL35,RPLP0,RPS4X,SEC61G
Gene and protein expression by JAK-STAT signaling after IL-12 stimulation	#NUM!	1.84	CFL1,HNRNPF,RPLP0
MSP-RON Signaling in Cancer Cells Pathway	0.447	1.82	BRAF,ELF1,ELF2,ITGB4,REL,VEGFA
Resolution of Abasic Sites (AP sites)	#NUM!	1.81	APEX1,MPG,RFC5
Metabolism of nitric oxide: NOS3 activation and regulation	#NUM!	1.81	CALM1,HSP90AA1
C-type lectin receptors (CLRs)	2.449	1.8	CALM1,ITPR3,MUC5B,PDPK1,PPP3R1,PSMA3
Selenoamino acid metabolism	1.633	1.78	MARS1,RPL19,RPL32,RPL35,RPLP0,RPS4X
Protein Ubiquitination Pathway	1.667	1.78	DNAJC17,HSP90AA1,HSPA2,HSPA5,PSMA3,UBE2L3,UBE2Z,UCHL3,USP53
Transcriptional Regulation by VENTX	#NUM!	1.75	AGO1,CEBPB,CSF1R
Class I MHC mediated antigen processing and presentation	3.317	1.74	ATG14,ERAP2,FBXL5,FBXO41,FBXW2,HMGB1,HSPA5,PSMA3,SEC61G,UBE2L3,UBE2Z
Signaling by FGFR2	1	1.73	BRAF,HNRNPF,PLCG1,POLR2L
Regulation of Actin-based Motility by Rho	#NUM!	1.7	CFL1,ITGA5,ITGB4,MYL6B,PFN2
Corticotropin Releasing Hormone Signaling	#NUM!	1.68	BRAF,CALM1,ITPR3,JUND,PLCG1,VEGFA
Macropinocytosis Signaling	#NUM!	1.67	CSF1R,ITGA5,ITGB4,PLCG1
Smooth Muscle Contraction	#NUM!	1.66	CALM1,MYL6B,SORBS3
Relaxin Signaling	#NUM!	1.66	APEX1,BRAF,FICD,PDE12,REL,VEGFA
Signaling by ROBO receptors	#NUM!	1.66	PFN2,PSMA3,RPL19,RPL32,RPL35,RPLP0,RPS4X,SLIT3
Neddylation	2.828	1.66	COPS6,DCUN1D3,FBXL5,FBXO41,FBXW2,PSMA3,SENP8,UCHL3
G-Protein Coupled Receptor Signaling	2	1.65	ADGRB2,APEX1,BRAF,CALM1,FICD,GPR132,GPR68,MRTFA,MYL6B,PDE12,PDPK1,PLCG1,PPP3R1,RASGRP1,REL,ROCK2,SIX1
Netrin-1 signaling	#NUM!	1.64	PLCG1,RGMA,SLIT3
p75 NTR receptor-mediated signalling	2.449	1.63	ARHGEF12,ARHGEF3,ARHGEF33,BRSK2,NET1,PI4KB
Hypoxia Signaling in the Cardiovascular System	#NUM!	1.63	HSP90AA1,UBE2L3,UBE2Z,VEGFA
Nonsense-Mediated Decay (NMD)	1.342	1.62	RPL19,RPL32,RPL35,RPLP0,RPS4X
Sirtuin Signaling Pathway	2.449	1.62	ABCA1,ACSS2,APEX1,ATG14,ATP5F1A,REL,SIRT1,TUBA1A,XPA
TREM1 Signaling	#NUM!	1.61	ITGA5,PLCG1,REL,STAT5B
tRNA Splicing	#NUM!	1.61	APEX1,FICD,PDE12
Pancreatic Secretion Signaling Pathway	2.828	1.61	ARHGEF12,ARHGEF3,ATP2B1,ITPR3,MLST8,PLCG1,ROCK2,SLC4A2
Fc epsilon receptor (FCERI) signaling	2.449	1.59	CALM1,ITPR3,PDPK1,PLCG1,PPP3R1,PSMA3,RASGRP1
Virus Entry via Endocytic Pathways	2.236	1.58	AP2M1,AP3M1,ITGA5,ITGB4,PLCG1
Chemokine Signaling	#NUM!	1.58	CALM1,CFL1,PLCG1,ROCK2
Clathrin-mediated Endocytosis Signaling	#NUM!	1.57	AP2M1,AP3M1,EPS15,ITGA5,ITGB4,PPP3R1,VEGFA
Integrin Signaling	0.816	1.57	ASAP1,BRAF,ITGA5,ITGB4,PFN2,PLCG1,TSPAN1
L-glutamine Biosynthesis II (tRNA-dependent)	#NUM!	1.56	GATB
Putrescine Biosynthesis III	#NUM!	1.56	ODC1
Glutamine Degradation I	#NUM!	1.56	GLS2
Eukaryotic Translation Elongation	1.342	1.56	RPL19,RPL32,RPL35,RPLP0,RPS4X
Eukaryotic Translation Termination	1.342	1.56	RPL19,RPL32,RPL35,RPLP0,RPS4X
RHO GTPases Activate ROCKs	#NUM!	1.55	CFL1,ROCK2
FOXO-mediated transcription	#NUM!	1.55	SIRT1,TXNIP
Mismatch Repair in Eukaryotes	#NUM!	1.55	MLH1,RFC5
Role of JAK family kinases in IL-6-type Cytokine Signaling	2	1.55	HSP90AA1,IRF1,STAT5B,VEGFA
HOTAIR Regulatory Pathway	0.447	1.54	AGO1,IRF1,JARID2,MRTFA,REL,ROCK2
iNOS Signaling	#NUM!	1.52	CALM1,IRF1,REL
Activation of NMDA receptors and postsynaptic events	2	1.51	CALM1,KPNA2,PDPK1,TUBA1A
Gαq Signaling	2	1.51	CALM1,ITPR3,PLCG1,PPP3R1,REL,ROCK2
Signaling by the B Cell Receptor (BCR)	2.449	1.5	CALM1,ITPR3,PPP3R1,PSMA3,RASGRP1,REL
Synaptogenesis Signaling Pathway	1.414	1.47	AP2M1,BRAF,CALM1,CDH11,CFL1,LRRTM2,PAFAH1B1,PLCG1,RASGRP1
Transcriptional activity of SMAD2/SMAD3:SMAD4 heterotrimer	#NUM!	1.47	CCNC,E2F5,YBX1
Ribonucleotide Reductase Signaling Pathway	1.633	1.46	BRAF,E2F5,FBXL5,MLST8,VEGFA,YBX1
Opioid Signalling	2	1.43	CALM1,ITPR3,KPNA2,PPP3R1
HGF Signaling	#NUM!	1.43	ELF1,ELF2,ITGA5,ITGB4,PLCG1
Acute Myeloid Leukemia Signaling	#NUM!	1.4	BRAF,CSF1R,REL,STAT5B
NER (Nucleotide Excision Repair, Enhanced Pathway)	1	1.4	COPS6,POLR2L,RFC5,XPA
Unfolded protein response	#NUM!	1.39	CEBPB,DNAJC17,HSPA2,HSPA5
HSP90 chaperone cycle for steroid hormone receptors in the presence of ligand	#NUM!	1.35	HSP90AA1,HSPA2,TUBA1A
Immunogenic Cell Death Signaling Pathway	1	1.35	HMGB1,HSP90AA1,HSPA2,HSPA5
RHO GTPases Activate Formins	2.236	1.34	MRTFA,PAFAH1B1,PFN2,SGO1,TUBA1A
Signaling by PDGF	#NUM!	1.33	PLAT,PLCG1,STAT5B
Cytoprotection by HMOX1	#NUM!	1.33	NCOA2,SIN3A,TXNIP
Ephrin A Signaling	0.447	1.33	BRAF,CFL1,MYL6B,ROCK2,VEGFA
DNA Methylation and Transcriptional Repression Signaling	#NUM!	1.32	CDK13,CEBPB,E2F5,SIN3A
Polyamine Regulation in Colon Cancer	#NUM!	1.31	BRAF,MLST8,ODC1
Signaling by Erythropoietin	#NUM!	1.3	PLCG1,STAT5B
D-myo-inositol (1,4,5)-Trisphosphate Biosynthesis	#NUM!	1.3	PI4KB,PLCG1
Role of Chondrocytes in Rheumatoid Arthritis Signaling Pathway	1.342	1.29	CEBPB,ITGA5,MLST8,PPP3R1,VEGFA
PCP (Planar Cell Polarity) Pathway	#NUM!	1.29	JUND,PFN2,ROCK2
Osteoarthritis Pathway	1	1.29	CEBPB,HMGB1,ITGA5,ITGB4,REL,SIRT1,VEGFA
cAMP-mediated signaling	1.342	1.29	AKAP8,APEX1,BRAF,CALM1,FICD,PDE12,PPP3R1
Effects of PIP2 hydrolysis	#NUM!	1.27	ITPR3,RASGRP1
BMAL1:CLOCK,NPAS2 activates circadian gene expression	#NUM!	1.27	NCOA2,NOCT
Integrin signaling	#NUM!	1.27	PDPK1,RASGRP1
Pyroptosis	#NUM!	1.27	HMGB1,IRF1
Actin Cytoskeleton Signaling	1.633	1.27	ARHGEF12,CFL1,ITGA5,ITGB4,MYL6B,PFN2,ROCK2
COPI-mediated anterograde transport	2	1.27	GOLGA2,KDELR3,RAB1A,TUBA1A
Branched-chain α-keto acid Dehydrogenase Complex	#NUM!	1.26	BCKDHA
NAD Biosynthesis III	#NUM!	1.26	NMNAT2
Molybdenum Cofactor Biosynthesis	#NUM!	1.26	MOCS2
Kinesins	#NUM!	1.26	KIF20A,KLC3,TUBA1A
Potassium Channels	2	1.26	KCNA7,KCNH1,KCNS2,KCNV2
Gene Silencing by RNA	1	1.26	AGO1,DGCR8,HSP90AA1,POLR2L
NAD Signaling Pathway	1	1.23	CEBPB,NMNAT2,POLR2L,SIRT1,VEGFA
Eukaryotic Translation Initiation	1.342	1.23	RPL19,RPL32,RPL35,RPLP0,RPS4X
ILK Signaling	2.236	1.23	CFL1,ITGB4,MYL6B,PDPK1,REL,VEGFA
Cargo recognition for clathrin-mediated endocytosis	1	1.23	AP2M1,COPS6,EPS15,FCHO2
Mitochondrial biogenesis	#NUM!	1.23	ACSS2,CALM1,NCOA2
Energy dependent regulation of mTOR by LKB1-AMPK	#NUM!	1.21	CAB39L,MLST8
Docosahexaenoic Acid (DHA) Signaling	1.89	1.2	BRAF,ITPR3,MLST8,PDPK1,PLCG1,REL,VEGFA
Adrenomedullin signaling pathway	1	1.2	BRAF,CALM1,CEBPB,ITPR3,PLCG1,REL
Telomerase Signaling	2	1.2	ELF1,ELF2,HSP90AA1,PDPK1
PPAR Signaling	#NUM!	1.2	HSP90AA1,REL,SRA1,STAT5B
Regulation of CDH11 Expression and Function	#NUM!	1.19	AGO1,CDH11
Nucleotide Excision Repair	2	1.18	COPS6,POLR2L,RFC5,XPA
Xenobiotic Metabolism AHR Signaling Pathway	#NUM!	1.18	GSTP1,HSP90AA1,NCOA2,REL
Natural Killer Cell Signaling	0.447	1.18	CFL1,HSPA2,HSPA5,PLCG1,RASSF5,REL
Cilium Assembly	1.633	1.18	ASAP1,BBS4,DYNLRB1,HSP90AA1,PAFAH1B1,TUBA1A
Intra-Golgi and retrograde Golgi-to-ER traffic	2.449	1.18	KDELR3,KIF20A,KLC3,PAFAH1B1,RAB1A,TUBA1A
Hepatic Fibrosis Signaling Pathway	1.89	1.17	BRAF,CALM1,CEBPB,ITGA5,ITGB4,MYL6B,PLCG1,REL,ROCK2,VEGFA
NAD Biosynthesis from 2-amino-3-carboxymuconate Semialdehyde	#NUM!	1.17	NMNAT2
CMP-N-acetylneuraminate Biosynthesis I (Eukaryotes)	#NUM!	1.17	GNE
NAD Salvage Pathway III	#NUM!	1.17	NMNAT2
Acetate Conversion to Acetyl-CoA	#NUM!	1.17	ACSS2
Signaling by ALK	#NUM!	1.16	PLCG1,SIN3A
Endosomal Sorting Complex Required For Transport (ESCRT)	#NUM!	1.16	UBAP1,VTA1
rRNA modification in the nucleus and cytosol	#NUM!	1.15	PNO1,TBL3,WDR3
Cell Cycle: G1/S Checkpoint Regulation	#NUM!	1.15	E2F5,FBXL5,SIN3A
Ovarian Cancer Signaling	#NUM!	1.15	BRAF,E2F5,MLH1,SIN3A,VEGFA
Cachexia Signaling Pathway	1	1.14	AGO1,CEBPB,HMGB1,HSP90AA1,HSPA2,HSPA5,PSMA3,SIRT1,STAT5B
RIPK1-mediated regulated necrosis	#NUM!	1.14	HSP90AA1,UBE2L3
RHO GTPases activate IQGAPs	#NUM!	1.14	CALM1,TUBA1A
O-linked glycosylation	2	1.14	GCNT7,MUC5B,POMT1,ST6GALNAC2
TP53 Regulates Transcription of DNA Repair Genes	#NUM!	1.13	CDK13,MLH1,POLR2L
Cohesin Chromatin Regulation Pathway	2.646	1.12	CCNC,DDX5,MED25,MED26,POLR2L,SGO1,SRA1
Sialic acid metabolism	#NUM!	1.12	GNE,ST6GALNAC2
Ribosomal Quality Control Signaling Pathway	1.89	1.11	AGO1,PSMA3,RPL19,RPL32,RPL35,RPLP0,RPS4X
Glucocorticoid Receptor Signaling	#NUM!	1.1	ATP5F1A,DNAH1,GTF2A1,HMGB1,HSP90AA1,HSPA2,HSPA5,NCOA2,PC,POLR2L,PPP3R1,SRA1,STAT5B
RAR Activation	1.897	1.08	APEX1,FICD,HOXA3,PDE12,PDPK1,REL,SORBS3,SRA1,STAT5B,VEGFA
ISG15 antiviral mechanism	#NUM!	1.08	KPNA2,PLCG1,PPM1B
Melatonin Signaling	#NUM!	1.08	BRAF,CALM1,PLCG1
PAK Signaling	#NUM!	1.07	CFL1,ITGA5,ITGB4,MYL6B
IL-9 Signaling	#NUM!	1.07	REL,STAT5B
Nitric Oxide Signaling in the Cardiovascular System	#NUM!	1.06	CALM1,HSP90AA1,ITPR3,VEGFA
Extra-nuclear estrogen signaling	#NUM!	1.06	CALM1,HSP90AA1,PDPK1
Autophagy	0.447	1.06	ATG14,CALM1,MLST8,PPP3R1,SIRT1,VEGFA
NGF Signaling	#NUM!	1.05	PDPK1,PLCG1,REL,ROCK2
ERK/MAPK Signaling	1.342	1.05	BRAF,ELF1,ELF2,ITGA5,ITGB4,PLCG1
Plasma lipoprotein assembly, remodeling, and clearance	#NUM!	1.05	ABCA1,ANGPTL8,AP2M1
Growth Hormone Signaling	#NUM!	1.04	PDPK1,PLCG1,STAT5B
Nucleotide Excision Repair Pathway	#NUM!	1.03	POLR2L,XPA
VDR/RXR Activation	#NUM!	1.02	CCNC,CEBPB,NCOA2
Pancreatic Adenocarcinoma Signaling	#NUM!	1.01	E2F5,REL,SIN3A,VEGFA
Cell Cycle Regulation by BTG Family Proteins	#NUM!	1.01	E2F5,NOCT
tRNA Charging	#NUM!	1.01	HARS1,MARS1
Role of BRCA1 in DNA Damage Response	#NUM!	1	E2F5,MLH1,RFC5
Regulation of TP53 Expression and Degradation	#NUM!	0.992	MLST8,PDPK1
Complement System	#NUM!	0.992	C1QBP,MASP2
Signaling by NTRK1 (TRKA)	#NUM!	0.987	AP2M1,BRAF,PLCG1
MHC class II antigen presentation	2	0.987	AP2M1,KIF20A,KLC3,TUBA1A
Glioma Signaling	#NUM!	0.987	CALM1,E2F5,PLCG1,SIN3A
Oxytocin Signaling Pathway	1.633	0.985	ATP2B1,CALM1,ITPR3,MYL6B,PPP3R1,REL,ROCK2
GP6 Signaling Pathway	#NUM!	0.977	CALM1,COL8A2,PDPK1,PLCG1
STAT5 Activation	#NUM!	0.976	STAT5B
Signaling by FGFR3	#NUM!	0.974	BRAF,PLCG1
Huntington's Disease Signaling	#NUM!	0.973	ATP5F1A,HSPA2,HSPA5,PDPK1,POLR2L,PSMA3,SIN3A
Erythropoietin Signaling Pathway	2	0.965	ITPR3,PDPK1,PLCG1,REL,STAT5B
JAK/STAT Signaling	#NUM!	0.964	CEBPB,REL,STAT5B
TR/RXR Activation	2	0.959	ANGPTL8,ITGA5,NCOA2,VEGFA
Signaling by FGFR4	#NUM!	0.956	BRAF,PLCG1
RNA Polymerase III Transcription	#NUM!	0.956	POLR2L,POLR3H
Costimulation by the CD28 family	2	0.951	BRSK2,MLST8,PDPK1,PI4KB
Aryl Hydrocarbon Receptor Signaling	#NUM!	0.95	GSTP1,HSP90AA1,MCM7,NCOA2,REL
fMLP Signaling in Neutrophils	#NUM!	0.942	CALM1,ITPR3,PPP3R1,REL
TP53 Regulates Metabolic Genes	#NUM!	0.941	AGO1,GLS2,MLST8
Synaptic Long Term Potentiation	#NUM!	0.933	CALM1,ITPR3,PLCG1,PPP3R1
Gα12/13 Signaling	#NUM!	0.933	CDH11,MYL6B,REL,ROCK2
Platelet homeostasis	#NUM!	0.93	ATP2B1,CALM1,ITPR3
Cyclins and Cell Cycle Regulation	#NUM!	0.93	E2F5,FBXL5,SIN3A
OAS antiviral response	#NUM!	0.927	PDE12
DAP12 interactions	#NUM!	0.922	PLCG1,SIGLEC15
CCR3 Signaling in Eosinophils	#NUM!	0.916	CALM1,CFL1,ITPR3,ROCK2
IL-12 Signaling and Production in Macrophages	1.342	0.914	CALM1,CEBPB,IRF1,POU2F2,REL,SIRT1
IL-17 Signaling	1.342	0.907	CEBPB,HSP90AA1,MUC5B,SRSF1,VEGFA
Regulation of eIF4 and p70S6K Signaling	#NUM!	0.907	AGO1,ITGA5,ITGB4,PDPK1,RPS4X
Aggrephagy	#NUM!	0.905	HSP90AA1,TUBA1A
Hereditary Breast Cancer Signaling	-1	0.899	MLH1,POLR2L,RFC5,VEGFA
RAC Signaling	#NUM!	0.899	CFL1,ITGA5,ITGB4,REL
White Adipose Tissue Browning Pathway	#NUM!	0.899	CEBPB,ITPR3,SIRT1,VEGFA
Neutrophil degranulation	2.53	0.887	AMPD3,ATP11B,CD63,CDK13,DPP7,FUCA2,GSTP1,HMGB1,HSP90AA1,PRDX4
Macrophage Alternative Activation Signaling Pathway	2.236	0.887	ABCA1,CEBPB,CSF1R,MLST8,REL
RAB GEFs exchange GTP for GDP on RABs	#NUM!	0.887	DENND3,RAB1A,SBF1
ATF6 (ATF6-alpha) activates chaperone genes	#NUM!	0.885	HSPA5
Interleukin-9 signaling	#NUM!	0.885	STAT5B
Calcium Transport I	#NUM!	0.885	ATP2B1
Citrulline Biosynthesis	#NUM!	0.885	GLS2
Cardiac Hypertrophy Signaling (Enhanced)	2.828	0.882	APEX1,CALM1,FICD,ITGA5,ITGB4,ITPR3,PDE12,PLCG1,PPP3R1,REL,ROCK2
Cyclophilin Signaling Pathway	0.816	0.866	ABCA1,BRAF,PPP3R1,ROCK2,SNRNP200,STAT5B
Actin Nucleation by ARP-WASP Complex	#NUM!	0.866	ITGA5,ITGB4,ROCK2
Heme signaling	#NUM!	0.859	NCOA2,SIRT1
EPH-Ephrin signaling	#NUM!	0.856	AP2M1,CFL1,ROCK2
RANK Signaling in Osteoclasts	#NUM!	0.856	CALM1,PPP3R1,REL
PPARα/RXRα Activation	#NUM!	0.853	ABCA1,HSP90AA1,PLCG1,REL,STAT5B
Hedgehog 'on' state	2	0.851	BOC,BRSK2,PI4KB,PSMA3
RHO GTPases activate KTN1	#NUM!	0.846	KLC3
NAD biosynthesis II (from tryptophan)	#NUM!	0.846	NMNAT2
Oleate Biosynthesis II (Animals)	#NUM!	0.846	FADS1
Inositol phosphate metabolism	#NUM!	0.844	CALM1,PLCG1
MITF-M-dependent gene expression	#NUM!	0.836	AGO1,SIN3A,SIRT1
Pyruvate metabolism	#NUM!	0.83	GID4,PC
nNOS Signaling in Neurons	#NUM!	0.83	CALM1,PPP3R1
PI3K/AKT Signaling	#NUM!	0.822	HSP90AA1,ITGA5,ITGB4,PDPK1,REL
VEGF Signaling	#NUM!	0.817	PLCG1,ROCK2,VEGFA
Signaling by ERBB2	#NUM!	0.816	HSP90AA1,PLCG1
nNOS Signaling in Skeletal Muscle Cells	#NUM!	0.816	CALM1,ITPR3
Ephrin Receptor Signaling	#NUM!	0.815	CFL1,ITGA5,ITGB4,ROCK2,VEGFA
Endocannabinoid Neuronal Synapse Pathway	#NUM!	0.814	DNAH1,ITPR3,PLCG1,PPP3R1
Signaling by Leptin	#NUM!	0.811	STAT5B
Role of Osteoclasts in Rheumatoid Arthritis Signaling Pathway	1.633	0.809	BRAF,CALM1,COL8A2,CSF1R,ITGA5,PLCG1,PPP3R1
Interferon gamma signaling	#NUM!	0.808	IRF1,TRIM2,YBX1
Small Cell Lung Cancer Signaling	#NUM!	0.808	E2F5,REL,SIN3A
RNA Polymerase II Transcription	2	0.806	GTF2A1,POLR2L,SNRPF,SRSF1
Mitotic Prometaphase	2.236	0.803	EML4,HSP90AA1,PAFAH1B1,SGO1,TUBA1A
Gap junction trafficking and regulation	#NUM!	0.802	AP2M1,TUBA1A
NR1H2 and NR1H3-mediated signaling	#NUM!	0.802	ABCA1,AGO1
Transcriptional and post-translational regulation of MITF-M expression and activity	#NUM!	0.802	MARS1,SIRT1
Assembly of RNA Polymerase II Complex	#NUM!	0.802	GTF2A1,POLR2L
Cell Cycle: G2/M DNA Damage Checkpoint Regulation	#NUM!	0.802	FBXL5,HIPK2
Transcriptional regulation by RUNX1	2	0.792	ELF1,ELF2,HIPK2,PSMA3
Type II Diabetes Mellitus Signaling	#NUM!	0.792	CEBPB,ITPR3,PDPK1,REL
Apelin Cardiomyocyte Signaling Pathway	#NUM!	0.79	MYL6B,PLCG1,SLC9A8
Signaling by FGFR1	#NUM!	0.789	BRAF,PLCG1
PTEN Signaling	#NUM!	0.785	ITGA5,ITGB4,PDPK1,REL
Dissolution of Fibrin Clot	#NUM!	0.779	PLAT
Advanced glycosylation endproduct receptor signaling	#NUM!	0.779	HMGB1
Transcriptional regulation of testis differentiation	#NUM!	0.779	SRY
Signaling by EGFR	#NUM!	0.776	EPS15,PLCG1
GPER1 signaling	#NUM!	0.763	BRSK2,ITGA5,PI4KB
Mitotic Prophase	#NUM!	0.755	ENSA,GOLGA2,RAB1A
Myelination Signaling Pathway	0.816	0.753	BRAF,CALM1,ITGB4,MLST8,PLCG1,PPP3R1,ROCK2
Intrinsic Pathway for Apoptosis	#NUM!	0.751	C1QBP,PPP3R1
Amino acids regulate mTORC1	#NUM!	0.751	CASTOR2,MLST8
Regulation of TP53 Activity through Association with Co-factors	#NUM!	0.75	ZNF385A
Glutamate and glutamine metabolism	#NUM!	0.75	GLS2
Cell Cycle Checkpoints	2.449	0.748	MCM7,PAFAH1B1,PSMA3,RFC5,SGO1,ZNF385A
EGF Signaling	#NUM!	0.739	ITPR3,PLCG1
FAT10 Signaling Pathway	#NUM!	0.739	PSMA3,UBE2Z
HEY1 Signaling Pathway	2	0.731	E2F5,SIN3A,SIRT1,VEGFA
Extracellular matrix organization	#NUM!	0.73	ASPN,ITGA5,ITGB4
Calcium Signaling	#NUM!	0.728	ATP2B1,CALM1,ITPR3,MYL6B,PPP3R1
Neurexins and neuroligins	#NUM!	0.727	BEGAIN,LRRTM2
Cell Cycle Control of Chromosomal Replication	#NUM!	0.727	CDK13,MCM7
Triacylglycerol Biosynthesis	#NUM!	0.727	DGAT2,SIRT1
YAP1- and WWTR1 (TAZ)-stimulated gene expression	#NUM!	0.723	HIPK2
Mitotic Telophase/Cytokinesis	#NUM!	0.723	KIF20A
Interleukin-15 signaling	#NUM!	0.723	STAT5B
Response of EIF2AK1 (HRI) to heme deficiency	#NUM!	0.723	CEBPB
Circadian Clock	#NUM!	0.716	NCOA2,SIRT1
RUNX1 regulates megakaryocyte differentiation and platelet function	#NUM!	0.716	AGO1,SIN3A
Role of CHK Proteins in Cell Cycle Checkpoint Control	#NUM!	0.716	E2F5,RFC5
Cancer Drug Resistance by Drug Efflux	#NUM!	0.716	BRAF,YBX1
α-Adrenergic Signaling	#NUM!	0.706	CALM1,ITPR3,PLCG1
Metabolism of polyamines	#NUM!	0.705	ODC1,PSMA3
Fcgamma receptor (FCGR) dependent phagocytosis	2	0.699	CFL1,HSP90AA1,ITPR3,PLCG1
Mitochondrial Division Signaling Pathway	2	0.699	ITPR3,PPP3R1,ROCK2,VEGFA
Rap1 signalling	#NUM!	0.698	RASGRP1
Mismatch Repair	#NUM!	0.698	MLH1
Superpathway of Citrulline Metabolism	#NUM!	0.698	GLS2
Hepatic Cholestasis	0	0.696	CALM1,PPP3R1,REL,SIRT1,SLC4A2
Endometrial Cancer Signaling	#NUM!	0.694	MLH1,PDPK1
CXCR4 Signaling	#NUM!	0.693	ELMO3,ITPR3,MYL6B,ROCK2
Glycation Signaling Pathway	1	0.69	BRAF,HMGB1,IRF1,TXNIP,VEGFA
Insulin Secretion Signaling Pathway	2.236	0.686	AGO1,ITPR3,PC,PLCG1,SEC61G,STAT5B
Assembly of collagen fibrils and other multimeric structures	#NUM!	0.683	COL8A2,ITGB4
CLEAR Signaling Pathway	0.816	0.682	CD63,ITPR3,MLST8,PLCG1,PPP3R1,VEGFA
PD-1, PD-L1 cancer immunotherapy pathway	#NUM!	0.676	PLCG1,RASGRP1,STAT5B
Prolactin receptor signaling	#NUM!	0.675	STAT5B
Protein methylation	#NUM!	0.675	CALM1
RAN Signaling	#NUM!	0.675	KPNA2
Chondroitin Sulfate Degradation (Metazoa)	#NUM!	0.675	HEXD
RORA activates gene expression	#NUM!	0.653	NCOA2
Dermatan Sulfate Degradation (Metazoa)	#NUM!	0.653	HEXD
Cytosolic sensors of pathogen-associated DNA	#NUM!	0.652	POLR2L,POLR3H
Thrombopoietin Signaling	#NUM!	0.652	PLCG1,STAT5B
Role of JAK2 in Hormone-like Cytokine Signaling	#NUM!	0.642	STAT5B,VEGFA
ERB2-ERBB3 Signaling	#NUM!	0.642	PDPK1,STAT5B
Bladder Cancer Signaling	#NUM!	0.64	E2F5,SIN3A,VEGFA
Antioxidant Action of Vitamin C	#NUM!	0.64	PLCG1,REL,STAT5B
WNT/Ca+ pathway	#NUM!	0.632	PLCG1,REL
Signaling by Activin	#NUM!	0.632	FST
Unfolded Protein Response (UPR)	#NUM!	0.632	HSPA5
γ-linolenate Biosynthesis II (Animals)	#NUM!	0.632	FADS1
Renin-Angiotensin Signaling	#NUM!	0.626	ITPR3,PLCG1,REL
Macroautophagy	#NUM!	0.623	ATG14,MLST8
Abacavir ADME	#NUM!	0.623	BRSK2,PI4KB
NoRC negatively regulates rRNA expression	#NUM!	0.623	POLR2L,SIN3A
Ribavirin ADME	#NUM!	0.623	BRSK2,PI4KB
Role of PI3K/AKT Signaling in the Pathogenesis of Influenza	#NUM!	0.623	MLH1,REL
ERBB4 Signaling	#NUM!	0.623	PDPK1,PLCG1
Synthesis of DNA	#NUM!	0.619	MCM7,PSMA3,RFC5
IL-15 Production	#NUM!	0.619	CSF1R,IRF1,REL
Cardiac β-adrenergic Signaling	#NUM!	0.618	AKAP8,APEX1,FICD,PDE12
Tumor Microenvironment Pathway	#NUM!	0.618	BRAF,ITGA5,REL,VEGFA
IL-17A Signaling in Airway Cells	#NUM!	0.614	MUC5B,REL
Formation of ATP by chemiosmotic coupling	#NUM!	0.613	ATP5F1A
Valine Degradation I	#NUM!	0.613	BCKDHA
Protein Sorting Signaling Pathway	2	0.608	AP3M1,GBA2,KDELR3,PI4KB
L1CAM interactions	#NUM!	0.606	AP2M1,ITGA5,TUBA1A
Superpathway of Inositol Phosphate Compounds	#NUM!	0.603	NOCT,PI4KB,PLCG1,PPP3R1,STYXL1
GM-CSF Signaling	#NUM!	0.596	PPP3R1,STAT5B
RHO GTPases activate PAKs	#NUM!	0.594	CALM1
Branched-chain amino acid catabolism	#NUM!	0.594	BCKDHA
Formation of the ureteric bud	#NUM!	0.594	SIX1
Endoplasmic Reticulum Stress Pathway	#NUM!	0.594	HSPA5
TCR signaling	#NUM!	0.593	PDPK1,PLCG1,PSMA3
Dopamine-DARPP32 Feedback in cAMP Signaling	#NUM!	0.582	CALM1,ITPR3,PLCG1,PPP3R1
Translocation of SLC2A4 (GLUT4) to the plasma membrane	#NUM!	0.579	CALM1,TUBA1A
Insertion of tail-anchored proteins into the endoplasmic reticulum membrane	#NUM!	0.577	SEC61G
Chaperone Mediated Autophagy	#NUM!	0.577	HSP90AA1
Clathrin-mediated endocytosis	#NUM!	0.575	AP2M1,EPS15,FCHO2
IL-6 Signaling	#NUM!	0.575	CEBPB,REL,VEGFA
COPII-mediated vesicle transport	#NUM!	0.57	GOLGA2,RAB1A
Ephrin B Signaling	#NUM!	0.57	CFL1,ROCK2
G Beta Gamma Signaling	#NUM!	0.569	ITPR3,PDPK1,PLCG1
Neuroprotective Role of THOP1 in Alzheimer's Disease	#NUM!	0.569	DPP7,SRY,TMPRSS11D
RAF-independent MAPK1/3 activation	#NUM!	0.561	PEA15
Regulation of TLR by endogenous ligand	#NUM!	0.561	HMGB1
Nucleotide salvage	#NUM!	0.561	AMPD3
NAD Salvage Pathway II	#NUM!	0.561	NMNAT2
Hepatic Fibrosis / Hepatic Stellate Cell Activation	#NUM!	0.557	COL8A2,MYL6B,REL,VEGFA
GPCR-Mediated Integration of Enteroendocrine Signaling Exemplified by an L Cell	#NUM!	0.554	ITPR3,PLCG1
Leukocyte Extravasation Signaling	2	0.547	PLCG1,RASGRP1,RASSF5,ROCK2
Cellular response to hypoxia	#NUM!	0.546	PSMA3,VEGFA
GDNF Family Ligand-Receptor Interactions	#NUM!	0.546	ITPR3,PLCG1
Interleukin-7 signaling	#NUM!	0.545	STAT5B
Other interleukin signaling	#NUM!	0.545	CSF1R
Regulation of RUNX1 Expression and Activity	#NUM!	0.545	AGO1
RAS processing	#NUM!	0.545	CALM1
IL-22 Signaling	#NUM!	0.545	STAT5B
Phagosome Formation	2.887	0.544	ADGRB2,CFL1,ELMO3,GPR132,GPR68,ITGA5,ITGB4,ITPR3,MYL6B,PLCG1,RASGRP1,ROCK2
FXR/RXR Activation	#NUM!	0.543	GSTP1,HMGB1,SLC4A2,TXNIP
Angiopoietin Signaling	#NUM!	0.538	REL,STAT5B
Ferroptosis Signaling Pathway	#NUM!	0.534	ABCA1,BRAF,GLS2
Cardiac Hypertrophy Signaling	2	0.531	CALM1,MYL6B,PLCG1,PPP3R1,ROCK2
PKR-mediated signaling	#NUM!	0.53	HSPA2,TUBA1A
Glycogen metabolism	#NUM!	0.53	CALM1
Signaling by NTRK2 (TRKB)	#NUM!	0.53	PLCG1
Growth hormone receptor signaling	#NUM!	0.53	STAT5B
SNARE Signaling Pathway	#NUM!	0.528	CALM1,MYL6B,RAB1A
RAF/MAP kinase cascade	0	0.523	BRAF,CALM1,PEA15,PSMA3,RASGRP1
Neurotrophin/TRK Signaling	#NUM!	0.523	PDPK1,PLCG1
Pulmonary Fibrosis Idiopathic Signaling Pathway	1.633	0.523	BRAF,COL8A2,JARID2,MRTFA,REL,ROCK2
Mitotic G2-G2/M phases	2	0.52	HSP90AA1,PAFAH1B1,PSMA3,TUBA1A
Interleukin-20 family signaling	#NUM!	0.516	STAT5B
Estrogen-mediated S-phase Entry	#NUM!	0.516	E2F5
Caveolar-mediated Endocytosis Signaling	#NUM!	0.516	ITGA5,ITGB4
IL-17A Signaling in Fibroblasts	#NUM!	0.516	CEBPB,REL
IL-7 Signaling Pathway	#NUM!	0.516	PDPK1,STAT5B
DDX58/IFIH1-mediated induction of interferon-alpha/beta	#NUM!	0.508	HMGB1,HSP90AA1
IL-3 Signaling	#NUM!	0.508	PPP3R1,STAT5B
Signaling by NOTCH4	#NUM!	0.507	BRSK2,PI4KB,PSMA3
Syndecan interactions	#NUM!	0.502	ITGB4
ATF4 activates genes in response to endoplasmic reticulum stress	#NUM!	0.502	CEBPB
Role of JAK1, JAK2 and TYK2 in Interferon Signaling	#NUM!	0.502	REL
Ethanol Degradation IV	#NUM!	0.502	ACSS2
Pulmonary Healing Signaling Pathway	1	0.502	BRAF,CFL1,STAT5B,VEGFA
Molecular Mechanisms of Cancer	2.673	0.502	ADGRB2,ARHGEF12,ARHGEF3,BRAF,E2F5,GPR132,GPR68,HIPK2,ITGA5,ITGB4,RASGRP1,REL,SIN3A,VEGFA
Metabolism of water-soluble vitamins and cofactors	#NUM!	0.501	MOCS2,PC
FLT3 Signaling in Hematopoietic Progenitor Cells	#NUM!	0.501	PDPK1,STAT5B
Gap Junction Signaling	0	0.496	CALM1,ITPR3,PLCG1,PPP3R1,REL,TUBA1A
Estrogen-Dependent Breast Cancer Signaling	#NUM!	0.494	REL,STAT5B
BEX2 Signaling Pathway	#NUM!	0.494	REL,VEGFA
D-myo-inositol-5-phosphate Metabolism	#NUM!	0.494	NOCT,PLCG1,PPP3R1,STYXL1
NRF2-mediated Oxidative Stress Response	#NUM!	0.493	DNAJC17,ERP29,GSTP1,HSP90AA1,JUND
MTOR signalling	#NUM!	0.49	MLST8
RHO GTPases activate PKNs	#NUM!	0.49	PDPK1
Activated PKN1 stimulates transcription of AR regulated genes KLK2 and KLK3	#NUM!	0.49	NCOA2
PI Metabolism	#NUM!	0.487	PI4KB,SBF1
Activation of anterior HOX genes in hindbrain during early embryogenesis	#NUM!	0.487	HOXA3,POLR2L
PEDF Signaling	#NUM!	0.487	REL,ROCK2
Role of Macrophages, Fibroblasts and Endothelial Cells in Rheumatoid Arthritis	2.236	0.486	CALM1,CEBPB,PLCG1,PPP3R1,ROCK2,VEGFA
Circadian Rhythm Signaling	#NUM!	0.482	BRAF,ITPR3,MLST8,PLCG1,SIRT1
Role of Tissue Factor in Cancer	1	0.481	BRAF,CFL1,STAT5B,VEGFA
Endocannabinoid Cancer Inhibition Pathway	#NUM!	0.481	MLST8,ROCK2,VEGFA
Integrin cell surface interactions	#NUM!	0.481	COL8A2,ITGA5
SIRT1 negatively regulates rRNA expression	#NUM!	0.477	SIRT1
Myogenesis	#NUM!	0.477	BOC
Processing of Capped Intronless Pre-mRNA	#NUM!	0.477	SNRPF
Paracetamol ADME	#NUM!	0.477	GSTP1
Ubiquinol-10 Biosynthesis (Eukaryotic)	#NUM!	0.477	BCKDHA
VEGF Family Ligand-Receptor Interactions	#NUM!	0.474	PLCG1,VEGFA
Coronavirus Pathogenesis Pathway	-1	0.473	E2F5,REL,RPS4X,SIN3A
Activation of kainate receptors upon glutamate binding	#NUM!	0.465	CALM1
Regulation of TP53 Activity through Acetylation	#NUM!	0.465	BRPF1
mRNA Capping	#NUM!	0.465	POLR2L
Signaling by NTRK3 (TRKC)	#NUM!	0.465	PLCG1
FOXO-mediated transcription of oxidative stress, metabolic and neuronal genes	#NUM!	0.465	SIN3A
Signaling by CSF3 (G-CSF)	#NUM!	0.465	STAT5B
Glutathione Redox Reactions I	#NUM!	0.465	GSTP1
PTEN Regulation	#NUM!	0.461	AGO1,MLST8,PSMA3
Mitochondrial Dysfunction	0	0.46	ATP5F1A,CALM1,GSTP1,ITPR3,PPP3R1,SIRT1
mTOR Signaling	#NUM!	0.457	MLST8,PDPK1,RPS4X,VEGFA
Telomere Maintenance	#NUM!	0.455	POLR2L,RFC5
NAP1L1 Transcription Regulation Signaling Pathway	#NUM!	0.455	DDX5,TUBA1A
Regulation of Cellular Mechanics by Calpain Protease	#NUM!	0.455	ITGA5,ITGB4
Nicotinate metabolism	#NUM!	0.454	NMNAT2
Glutamate binding, activation of AMPA receptors and synaptic plasticity	#NUM!	0.454	AP2M1
Signaling by CSF1 (M-CSF) in myeloid cells	#NUM!	0.454	CSF1R
3-phosphoinositide Biosynthesis	#NUM!	0.453	NOCT,PI4KB,PPP3R1,STYXL1
KEAP1-NFE2L2 pathway	#NUM!	0.452	BRSK2,PI4KB,PSMA3
WNT/SHH Axonal Guidance Signaling Pathway	#NUM!	0.452	BOC,ITPR3,PLXNA2
Opioid Signaling Pathway	1	0.451	AP2M1,BRAF,CALM1,ITPR3,PPP3R1
BMP signaling pathway	#NUM!	0.449	FST,REL
G-protein beta:gamma signalling	#NUM!	0.443	PDPK1
Surfactant metabolism	#NUM!	0.443	NAPSA
rRNA processing	#NUM!	0.443	MT-TF
IL-10 Signaling	#NUM!	0.438	REL,SIRT1,STAT5B
Cell junction organization	#NUM!	0.437	CDH11,ITGB4
MAPK6/MAPK4 signaling	#NUM!	0.437	AGO1,PSMA3
Cristae formation	#NUM!	0.432	ATP5F1A
TNFR2 Signaling	#NUM!	0.432	REL
Inhibition of Angiogenesis by TSP1	#NUM!	0.432	VEGFA
Regulation of TP53 Activity through Phosphorylation	#NUM!	0.431	HIPK2,RFC5
Factors involved in megakaryocyte development and platelet production	#NUM!	0.431	IRF1,SIN3A
ERBB Signaling	#NUM!	0.431	PDPK1,PLCG1
Epithelial Adherens Junction Signaling	#NUM!	0.425	CFL1,KIF20A,ROCK2
Late endosomal microautophagy	#NUM!	0.422	UBAP1
4-1BB Signaling in T Lymphocytes	#NUM!	0.422	REL
Microautophagy Signaling Pathway	#NUM!	0.421	COL8A2,PSMA3,VTA1
HMGB1 Signaling	#NUM!	0.416	HMGB1,PLAT,REL
Agranulocyte Adhesion and Diapedesis	#NUM!	0.416	CXCL16,ITGA5,MYL6B,PODXL
GPVI-mediated activation cascade	#NUM!	0.412	PDPK1
PRC2 methylates histones and DNA	#NUM!	0.412	JARID2
Oncogene Induced Senescence	#NUM!	0.412	AGO1
Activation of the pre-replicative complex	#NUM!	0.412	MCM7
Transcriptional Regulation by NPAS4	#NUM!	0.412	AGO1
Coagulation System	#NUM!	0.412	PLAT
Role of NFAT in Cardiac Hypertrophy	#NUM!	0.409	CALM1,ITPR3,PLCG1,PPP3R1
Mitochondrial translation	#NUM!	0.408	MRPL16,MRPS22
Role of Osteoblasts, Osteoclasts and Chondrocytes in Rheumatoid Arthritis	#NUM!	0.406	CALM1,CSF1R,ITGA5,PPP3R1
Transcriptional regulation by the AP-2 (TFAP2) family of transcription factors	#NUM!	0.403	VEGFA
Xenobiotic Metabolism PXR Signaling Pathway	#NUM!	0.399	GSTP1,HSP90AA1,NDST1,SRA1
p53 Signaling	#NUM!	0.398	HIPK2,SIRT1
Xenobiotic Metabolism CAR Signaling Pathway	#NUM!	0.395	GSTP1,HSP90AA1,NDST1,SRA1
Detoxification of Reactive Oxygen Species	#NUM!	0.394	GSTP1
Mitochondrial Fatty Acid Beta-Oxidation	#NUM!	0.394	ACOT12
Interferon Signaling	#NUM!	0.394	IRF1
S Phase	#NUM!	0.392	E2F5,PSMA3
Neuropathic Pain Signaling in Dorsal Horn Neurons	#NUM!	0.387	ITPR3,PLCG1
Sumoylation Pathway	#NUM!	0.387	RFC5,SIRT1
S100 Family Signaling Pathway	2.111	0.386	ADGRB2,ATP5F1A,BRAF,CALM1,GPR132,GPR68,ITPR3,NAPSA,PLAT,PLCG1,ROCK2,VEGFA
Fanconi Anemia Pathway	#NUM!	0.385	DCLRE1B
Triglyceride metabolism	#NUM!	0.385	DGAT2
TWEAK Signaling	#NUM!	0.385	REL
MIF-mediated Glucocorticoid Regulation	#NUM!	0.385	REL
Notch Signaling	#NUM!	0.385	DTX3
Pyroptosis Signaling Pathway	#NUM!	0.382	HMGB1,TXNIP
Mitotic Metaphase and Anaphase	2	0.382	PAFAH1B1,PSMA3,SGO1,TUBA1A
Formation of Fibrin Clot (Clotting Cascade)	#NUM!	0.376	C1QBP
NGF-stimulated transcription	#NUM!	0.376	JUND
FLT3 Signaling	#NUM!	0.376	STAT5B
Germ Cell-Sertoli Cell Junction Signaling	#NUM!	0.372	CFL1,PDPK1,TUBA1A
Glioblastoma Multiforme Signaling	#NUM!	0.372	E2F5,ITPR3,PLCG1
DNA Replication Pre-Initiation	#NUM!	0.372	MCM7,PSMA3
Neurotransmitter release cycle	#NUM!	0.368	GLS2
Mitophagy	#NUM!	0.368	UBE2L3
Apoptosis Signaling	#NUM!	0.367	PLCG1,REL
Orexin Signaling Pathway	#NUM!	0.366	CALM1,ITPR3,MLST8,PLCG1
Netrin Signaling	#NUM!	0.361	ITPR3,PLCG1,PPP3R1
tRNA processing in the mitochondrion	#NUM!	0.36	MT-TF
RET signaling	#NUM!	0.36	PLCG1
Post-translational protein phosphorylation	#NUM!	0.358	ANO8,FUCA2
Paxillin Signaling	#NUM!	0.358	ITGA5,ITGB4
AMPK Signaling	0	0.354	MLST8,PPM1B,RAB1A,SIRT1
MyD88:MAL(TIRAP) cascade initiated on plasma membrane	#NUM!	0.352	HMGB1
Activation of gene expression by SREBF (SREBP)	#NUM!	0.352	NCOA2
Formation of WDR5-containing histone-modifying complexes	#NUM!	0.352	AKAP8L
April Mediated Signaling	#NUM!	0.352	REL
Ethanol Degradation II	#NUM!	0.352	ACSS2
Parkinson's Signaling Pathway	1	0.35	CALM1,GBA2,HSPA5,ITPR3,TUBA1A
ISGylation Signaling Pathway	#NUM!	0.349	IRF1,UBE2L3
Signaling by SCF-KIT	#NUM!	0.345	STAT5B
B Cell Activating Factor Signaling	#NUM!	0.345	REL
Oncostatin M Signaling	#NUM!	0.345	STAT5B
Sphingolipid metabolism	#NUM!	0.344	GBA2,HEXD
Interleukin-4 and Interleukin-13 signaling	#NUM!	0.34	HSP90AA1,VEGFA
PI3K Cascade	#NUM!	0.338	PDPK1
Elastic fibre formation	#NUM!	0.338	ITGA5
TAK1-dependent IKK and NF-kappa-B activation	#NUM!	0.338	HMGB1
TBC/RABGAPs	#NUM!	0.338	RABGAP1
Collagen chain trimerization	#NUM!	0.338	COL8A2
Assembly and cell surface presentation of NMDA receptors	#NUM!	0.338	TUBA1A
mRNA 3 Prime End Processing Signaling Pathway	#NUM!	0.336	E2F5,HNRNPF
Phase I - Functionalization of compounds	#NUM!	0.331	ACSS2,NCOA2
Kinetochore Metaphase Signaling Pathway	#NUM!	0.331	DNAH1,ENSA
Wound Healing Signaling Pathway	1	0.331	CEBPB,COL8A2,ITGB4,VEGFA
Bile acid and bile salt metabolism	#NUM!	0.331	NCOA2
Carboxyterminal post-translational modifications of tubulin	#NUM!	0.331	TUBA1A
Hedgehog 'off' state	#NUM!	0.327	PSMA3,TUBA1A
HDR through Homologous Recombination (HRR) or Single Strand Annealing (SSA)	#NUM!	0.327	PPP4R2,RFC5
M-decay: degradation of maternal mRNAs by maternally stored factors	#NUM!	0.324	KPNA2
MIF Regulation of Innate Immunity	#NUM!	0.324	REL
Role of OCT4 in Mammalian Embryonic Stem Cell Pluripotency	#NUM!	0.324	JARID2
Role of IL-17F in Allergic Inflammatory Airway Diseases	#NUM!	0.324	REL
Apelin Pancreas Signaling Pathway	#NUM!	0.324	REL
IL-23 Signaling Pathway	#NUM!	0.324	REL
Glutaminergic Receptor Signaling Pathway (Enhanced)	2	0.317	CALM1,ITPR3,MLST8,PLCG1,PPP3R1
Interleukin-2 family signaling	#NUM!	0.317	STAT5B
Sensory perception of taste	#NUM!	0.317	ITPR3
Role of RIG1-like Receptors in Antiviral Innate Immunity	#NUM!	0.317	REL
Sperm Motility	#NUM!	0.317	CALM1,CSF1R,ITPR3,PLCG1
Xenobiotic Metabolism Signaling	#NUM!	0.315	GSTP1,HSP90AA1,NDST1,REL,SRA1
Cholecystokinin/Gastrin-mediated Signaling	#NUM!	0.315	ITPR3,ROCK2
GPCR-Mediated Nutrient Sensing in Enteroendocrine Cells	#NUM!	0.311	ITPR3,PLCG1
XBP1(S) activates chaperone genes	#NUM!	0.311	KDELR3
DNA Damage Bypass	#NUM!	0.311	RFC5
Neuroinflammation Signaling Pathway	1	0.31	CSF1R,HMGB1,PLCG1,PPP3R1,REL
D-myo-inositol (1,4,5,6)-Tetrakisphosphate Biosynthesis	#NUM!	0.308	NOCT,PPP3R1,STYXL1
D-myo-inositol (3,4,5,6)-tetrakisphosphate Biosynthesis	#NUM!	0.308	NOCT,PPP3R1,STYXL1
Acute Phase Response Signaling	#NUM!	0.305	CEBPB,PDPK1,REL
TP53 Regulates Transcription of Cell Cycle Genes	#NUM!	0.304	ZNF385A
Fc Epsilon RI Signaling	#NUM!	0.303	PDPK1,PLCG1
GNRH Signaling	#NUM!	0.302	CALM1,ITPR3,REL
Production of Nitric Oxide and Reactive Oxygen Species in Macrophages	#NUM!	0.302	IRF1,PLCG1,REL
Deubiquitination	2	0.299	PSMA3,PTRH2,SENP8,UCHL3
Signaling by NOTCH3	#NUM!	0.298	YBX1
Meiotic recombination	#NUM!	0.298	MLH1
Signaling by TGFBR3	#NUM!	0.298	AGO1
Melanoma Signaling	#NUM!	0.298	BRAF
NOD1/2 Signaling Pathway	#NUM!	0.296	HSP90AA1,HSPA2,HSPA5
Endothelin-1 Signaling	#NUM!	0.296	BRAF,ITPR3,PLCG1
Transcriptional regulation by RUNX2	#NUM!	0.292	ITGA5
Transcriptional regulation of granulopoiesis	#NUM!	0.292	CEBPB
Glutathione-mediated Detoxification	#NUM!	0.292	GSTP1
UVC-Induced MAPK Signaling	#NUM!	0.292	BRAF
FAT10 Cancer Signaling Pathway	#NUM!	0.292	REL
Neutrophil Extracellular Trap Signaling Pathway	0.816	0.291	ATP5F1A,COL8A2,HMGB1,ITPR3,PLCG1,PPP3R1
Regulation of Insulin-like Growth Factor (IGF) transport and uptake by IGFBPs	#NUM!	0.288	ANO8,FUCA2
Acetylcholine Receptor Signaling Pathway	#NUM!	0.287	CALM1,ITPR3,PLCG1
B-WICH complex positively regulates rRNA expression	#NUM!	0.287	POLR2L
Apoptotic execution phase	#NUM!	0.287	HMGB1
TNFR1 Signaling	#NUM!	0.287	REL
Colorectal Cancer Metastasis Signaling	#NUM!	0.286	BRAF,MLH1,REL,VEGFA
Regulation of Apoptosis	#NUM!	0.281	PSMA3
Spliceosomal Cycle	#NUM!	0.281	SNRNP200
Endocannabinoid Developing Neuron Pathway	#NUM!	0.277	BRAF,MLST8
Chaperone Mediated Autophagy Signaling Pathway	-1	0.277	HMGB1,HSP90AA1,HSPA2,HSPA5,MLST8,PDPK1,PEA15,PPP3R1,PSMA3
Human Embryonic Stem Cell Pluripotency	#NUM!	0.276	BRAF,HSP90AA1,PDPK1
3-phosphoinositide Degradation	#NUM!	0.276	NOCT,PPP3R1,STYXL1
Glycosaminoglycan metabolism	#NUM!	0.274	HEXD,NDST1
ROBO SLIT Signaling Pathway	#NUM!	0.27	SLIT3,VEGFA
Meiotic synapsis	#NUM!	0.27	HSPA2
Somitogenesis	#NUM!	0.27	PSMA3
Lymphotoxin β Receptor Signaling	#NUM!	0.27	PDPK1
NLR signaling pathways	#NUM!	0.265	TXNIP
Metabolism of non-coding RNA	#NUM!	0.265	SNRPF
Deadenylation-dependent mRNA decay	#NUM!	0.265	PAN3
Interleukin-3, Interleukin-5 and GM-CSF signaling	#NUM!	0.265	STAT5B
E3 ubiquitin ligases ubiquitinate target proteins	#NUM!	0.265	UBE2L3
CD27 Signaling in Lymphocytes	#NUM!	0.265	REL
LXR/RXR Activation	#NUM!	0.264	ABCA1,REL
Mitotic G1 phase and G1/S transition	#NUM!	0.261	E2F5,PSMA3
CSDE1 Signaling Pathway	#NUM!	0.26	AGO1
TNF signaling	#NUM!	0.26	UBE2L3
14-3-3-mediated Signaling	#NUM!	0.257	PLCG1,TUBA1A
P2Y Purinergic Receptor Signaling Pathway	#NUM!	0.257	PLCG1,REL
GABA Receptor Signaling	#NUM!	0.257	AP2M1,ITPR3
IL-8 Signaling	#NUM!	0.257	BRAF,ROCK2,VEGFA
Role of IL-17A in Arthritis	#NUM!	0.255	REL
IL-27 Signaling Pathway	#NUM!	0.254	IRF1,REL
DNA Double Strand Break Response	#NUM!	0.25	KPNA2
Activin Inhibin Signaling Pathway	#NUM!	0.247	CEBPB,FST,ROCK2
NIK-->noncanonical NF-kB signaling	#NUM!	0.246	PSMA3
Iron uptake and transport	#NUM!	0.246	FBXL5
GADD45 Signaling	#NUM!	0.246	REL
Dermatan Sulfate Biosynthesis (Late Stages)	#NUM!	0.246	NDST1
Visual phototransduction	#NUM!	0.241	CALM1
Retinoic acid Mediated Apoptosis Signaling	#NUM!	0.241	IRF1
Cell surface interactions at the vascular wall	#NUM!	0.24	ITGA5,PLCG1,SLC7A7
Chondroitin Sulfate Biosynthesis (Late Stages)	#NUM!	0.232	NDST1
IL-2 Signaling	#NUM!	0.232	STAT5B
Collagen degradation	#NUM!	0.228	COL8A2
Peroxisomal protein import	#NUM!	0.228	LONP2
UFMylation Signaling Pathway	#NUM!	0.228	ABCA1
Triacylglycerol Degradation	#NUM!	0.228	NDST1
Apelin Endothelial Signaling Pathway	#NUM!	0.225	CALM1,REL
Mitochondrial protein import	#NUM!	0.224	ATP5F1A
Hedgehog ligand biogenesis	#NUM!	0.224	PSMA3
RAB geranylgeranylation	#NUM!	0.224	RAB1A
Pyridoxal 5'-phosphate Salvage Pathway	#NUM!	0.224	BRAF
Stearate Biosynthesis I (Animals)	#NUM!	0.224	SIRT1
Activation of IRF by Cytosolic Pattern Recognition Receptors	#NUM!	0.22	REL
Induction of Apoptosis by HIV1	#NUM!	0.22	REL
Collagen biosynthesis and modifying enzymes	#NUM!	0.216	COL8A2
CD40 Signaling	#NUM!	0.216	REL
Mitotic Roles of Polo-Like Kinase	#NUM!	0.216	HSP90AA1
Oxidative Ethanol Degradation III	#NUM!	0.216	ACSS2
TNFR2 non-canonical NF-kB pathway	#NUM!	0.212	PSMA3
Glutamate Receptor Signaling	#NUM!	0.212	CALM1
Sensory processing of sound by inner hair cells of the cochlea	#NUM!	0.208	ATP2B1
Role of JAK1 and JAK3 in γc Cytokine Signaling	#NUM!	0.208	STAT5B
Phospholipases	#NUM!	0.208	PLCG1
Chondroitin Sulfate Biosynthesis	#NUM!	0.201	NDST1
Remodeling of Epithelial Adherens Junctions	#NUM!	0.201	TUBA1A
Regulation of RUNX2 expression and activity	#NUM!	0.197	PSMA3
Dilated Cardiomyopathy Signaling Pathway	#NUM!	0	ITPR3,MYL6B
Neurovascular Coupling Signaling Pathway	#NUM!	0	CALM1,ITPR3,ROCK2
Oxytocin in Brain Signaling Pathway	#NUM!	0	CALM1,ITPR3
ID1 Signaling Pathway	#NUM!	0	BRAF,VEGFA
IL-13 Signaling Pathway	#NUM!	0	ROCK2
CDX Gastrointestinal Cancer Signaling Pathway	#NUM!	0	BRAF,REL
Macrophage Classical Activation Signaling Pathway	#NUM!	0	IRF1,JARID2
Multiple Sclerosis Signaling Pathway	#NUM!	0	BRAF,IRF1,JARID2
Pathogen Induced Cytokine Storm Signaling Pathway	1.342	0	COL8A2,CXCL16,IRF1,STAT5B,VEGFA
Role of Osteoblasts in Rheumatoid Arthritis Signaling Pathway	#NUM!	0	STAT5B,VEGFA
Amyotrophic Lateral Sclerosis Signaling	#NUM!	0	VEGFA
Synaptic Long Term Depression	#NUM!	0	ITPR3,PLCG1
DHCR24 Signaling Pathway	#NUM!	0	PDZK1
WNK Renal Signaling Pathway	#NUM!	0	CALM1
Adrenergic Receptor Signaling Pathway (Enhanced)	#NUM!	0	ITPR3,PLCG1
GABAergic Receptor Signaling Pathway (Enhanced)	#NUM!	0	ITPR3
NFKBIE Signaling Pathway	#NUM!	0	REL
Sertoli Cell-Germ Cell Junction Signaling Pathway (Enhanced)	#NUM!	0	PDPK1
LPS/IL-1 Mediated Inhibition of RXR Function	#NUM!	0	ABCA1,GSTP1,NDST1
G alpha (i) signalling events	#NUM!	0	CXCL16
PIP3 activates AKT signaling	#NUM!	0	MLST8,PDPK1
Glycerophospholipid biosynthesis	#NUM!	0	DGAT2
Phase II - Conjugation of compounds	#NUM!	0	GSTP1
Integration of energy metabolism	#NUM!	0	ITPR3
Complement cascade	#NUM!	0	MASP2
Pre-NOTCH Expression and Processing	#NUM!	0	AGO1
Degradation of beta-catenin by the destruction complex	#NUM!	0	PSMA3
Signaling by NOTCH1	#NUM!	0	CCNC
trans-Golgi Network Vesicle Budding	#NUM!	0	DTNBP1
TCF dependent signaling in response to WNT	#NUM!	0	PSMA3,SRY
Generic Transcription Pathway	2	0	CCNC,MED25,MED26,ZNF587
Asparagine N-linked glycosylation	#NUM!	0	ALG12
Binding and Uptake of Ligands by Scavenger Receptors	#NUM!	0	HSP90AA1
Oxidative Stress Induced Senescence	#NUM!	0	AGO1
Senescence-Associated Secretory Phenotype (SASP)	#NUM!	0	CEBPB
Class A/1 (Rhodopsin-like receptors)	#NUM!	0	CXCL16,GPR132,GPR68
ABC-family proteins mediated transport	#NUM!	0	PSMA3
G alpha (q) signalling events	#NUM!	0	GPR132,GPR68
Interleukin-1 family signaling	#NUM!	0	PSMA3
Regulation of mRNA stability by proteins that bind AU-rich elements	#NUM!	0	PSMA3
Regulation of mitotic cell cycle	#NUM!	0	PSMA3
Keratinization	#NUM!	0	DSG4,KAZN
Signaling by MET	#NUM!	0	EPS15
Glucose metabolism	#NUM!	0	PC
RNA Polymerase I Transcription	#NUM!	0	POLR2L
Transcriptional regulation by RUNX3	#NUM!	0	PSMA3
RHO GTPase cycle	2.449	0	ARHGEF12,ARHGEF3,C1QBP,HSP90AA1,NET1,ROCK2
Interferon alpha/beta signaling	#NUM!	0	IRF1
Amyloid fiber formation	#NUM!	0	TGFBI
Autism Signaling Pathway	#NUM!	0	BCKDHA,BRAF,MLST8
CGAS-STING Signaling Pathway	#NUM!	0	IRF1
NAFLD Signaling Pathway	#NUM!	0	MLST8
BBSome Signaling Pathway	2	0	ADGRB2,BBS4,GPR132,GPR68
Sleep NREM Signaling Pathway	#NUM!	0	BRAF
Sleep REM Signaling Pathway	#NUM!	0	CFL1
Histone Modification Signaling Pathway	2	0	BRPF1,IRF1,SIRT1,VEGFA
Hematoma Resolution Signaling Pathway	#NUM!	0	HMGB1,PLAT,TUBA1A
Chromatin organization	#NUM!	0	BRPF1,NCOA2,TADA1
Mitochondrial protein degradation	#NUM!	0	ATP5F1A
Hepatitis B Chronic Liver Pathogenesis Signaling Pathway	#NUM!	0	HMGB1,VEGFA
Irritable Bowel Syndrome Signaling Pathway	#NUM!	0	MYL6B,ROCK2
Lung Ionic Balance Signaling Pathway	1.342	0	ADGRB2,GPR132,GPR68,PLCG1,ROCK2
TRIM21 Intracellular Antibody Signaling Pathway	#NUM!	0	IRF1,PSMA3
Ceramide Signaling	#NUM!	0	REL
Tight Junction Signaling	#NUM!	0	MYL6B,REL
Fcγ Receptor-mediated Phagocytosis in Macrophages and Monocytes	#NUM!	0	PLCG1
Role of Pattern Recognition Receptors in Recognition of Bacteria and Viruses	#NUM!	0	REL
Role of NFAT in Regulation of the Immune Response	#NUM!	0	CALM1,ITPR3,KPNA2,PLCG1,PPP3R1,REL
FcγRIIB Signaling in B Lymphocytes	#NUM!	0	ITPR3,PDPK1
LPS-stimulated MAPK Signaling	#NUM!	0	REL
NF-κB Activation by Viruses	#NUM!	0	REL
CCR5 Signaling in Macrophages	#NUM!	0	CALM1,ITPR3,PLCG1
Calcium-induced T Lymphocyte Apoptosis	#NUM!	0	CALM1,ITPR3,PLCG1,PPP3R1
CTLA4 Signaling in Cytotoxic T Lymphocytes	#NUM!	0	AP2M1,PLCG1
CD28 Signaling in T Helper Cells	2	0	CALM1,ITPR3,PDPK1,PLCG1,PPP3R1,REL
IL-15 Signaling	#NUM!	0	MLST8,REL,STAT5B
Dendritic Cell Maturation	#NUM!	0	PLCG1,REL
Cellular Effects of Sildenafil (Viagra)	-0.707	0	ADGRB2,CALM1,GPR132,GPR68,HSP90AA1,MYL6B,PPP3R1,SIRT1,VEGFA
Factors Promoting Cardiogenesis in Vertebrates	#NUM!	0	PLCG1,ROCK2
ICOS-ICOSL Signaling in T Helper Cells	#NUM!	0	CALM1,ITPR3,PDPK1,PLCG1,PPP3R1,REL
Lipid Antigen Presentation by CD1	#NUM!	0	AP2M1
Melanocyte Development and Pigmentation Signaling	#NUM!	0	PLCG1
Antiproliferative Role of Somatostatin Receptor 2	#NUM!	0	BRAF
CREB Signaling in Neurons	2.449	0	ADGRB2,CALM1,GPR132,GPR68,ITPR3,PLCG1,POLR2L,VEGFA
Renal Cell Carcinoma Signaling	#NUM!	0	VEGFA
Type I Diabetes Mellitus Signaling	#NUM!	0	IRF1,REL
Thyroid Cancer Signaling	#NUM!	0	BRAF
p70S6K Signaling	#NUM!	0	PDPK1,PLCG1
G Protein Signaling Mediated by Tubby	#NUM!	0	PLCG1
Sphingosine-1-phosphate Signaling	#NUM!	0	PLCG1
Crosstalk between Dendritic Cells and Natural Killer Cells	#NUM!	0	REL
Systemic Lupus Erythematosus Signaling	#NUM!	0	PLCG1,PRPF40A,SNRNP200,SNRPF
CDC42 Signaling	#NUM!	0	CFL1,ITGA5,ITGB4,MYL6B
FAK Signaling	2.53	0	ADGRB2,ASAP1,ELF1,ELF2,GPR132,GPR68,ITGA5,ITGB4,PDPK1,PLCG1
Phospholipase C Signaling	2.449	0	ARHGEF12,ARHGEF3,CALM1,ITGA5,ITGB4,ITPR3,MYL6B,PLCG1,PPP3R1,REL
Altered T Cell and B Cell Signaling in Rheumatoid Arthritis	#NUM!	0	REL
Atherosclerosis Signaling	#NUM!	0	REL
Leptin Signaling in Obesity	#NUM!	0	PLCG1
IL-1 Signaling	#NUM!	0	REL
Breast Cancer Regulation by Stathmin1	2.121	0	ADGRB2,ARHGEF12,ARHGEF3,E2F5,GPR132,GPR68,TUBA1A,VEGFA
Regulation of IL-2 Expression in Activated and Anergic T Lymphocytes	#NUM!	0	CALM1,PLCG1,PPP3R1,REL
Granzyme A Signaling	#NUM!	0	APEX1
Role of WNT/GSK-3β Signaling in the Pathogenesis of Influenza	#NUM!	0	NCOA2
NUR77 Signaling in T Lymphocytes	#NUM!	0	CALM1,PPP3R1,SIN3A
PKCθ Signaling in T Lymphocytes	#NUM!	0	ITPR3,PLCG1,PPP3R1,REL
Antiproliferative Role of TOB in T Cell Signaling	#NUM!	0	DPP7
OX40 Signaling Pathway	#NUM!	0	REL
PI3K Signaling in B Lymphocytes	2	0	CALM1,ITPR3,PDPK1,PLCG1,PPP3R1,REL
Sertoli Cell-Sertoli Cell Junction Signaling	#NUM!	0	CDH11,TUBA1A
Heparan Sulfate Biosynthesis	#NUM!	0	NDST1
Heparan Sulfate Biosynthesis (Late Stages)	#NUM!	0	NDST1
Dermatan Sulfate Biosynthesis	#NUM!	0	NDST1
Salvage Pathways of Pyrimidine Ribonucleotides	#NUM!	0	BRAF
Gαs Signaling	#NUM!	0	BRAF
Granulocyte Adhesion and Diapedesis	#NUM!	0	CXCL16
Regulation of the Epithelial-Mesenchymal Transition Pathway	#NUM!	0	BRAF,REL
TEC Kinase Signaling	#NUM!	0	ITGA5,ITGB4,PLCG1,REL,STAT5B
UVA-Induced MAPK Signaling	#NUM!	0	PLCG1
STAT3 Pathway	#NUM!	0	VEGFA
Oxidative Phosphorylation	#NUM!	0	ATP5F1A
Toll-like Receptor Signaling	#NUM!	0	REL
FGF Signaling	#NUM!	0	PLCG1
IL-4 Signaling	#NUM!	0	COL8A2,MLST8
B Cell Receptor Signaling	2.236	0	CALM1,CFL1,PDPK1,POU2F2,PPP3R1,RASSF5,REL
WNT/β-catenin Signaling	#NUM!	0	APPL2
Serotonin Receptor Signaling	#NUM!	0	BRAF,CALM1,PLCG1,ROCK2
Insulin Receptor Signaling	#NUM!	0	PDPK1
Death Receptor Signaling	#NUM!	0	REL
IGF-1 Signaling	#NUM!	0	PDPK1
NF-κB Signaling	#NUM!	0	BRAF
T Cell Receptor Signaling	2.236	0	CALM1,MLST8,PLCG1,PPP3R1,RASGRP1,REL
PDGF Signaling	#NUM!	0	PLCG1
Gustation Pathway	#NUM!	0	ITPR3
Phagosome Maturation	#NUM!	0	DYNLRB1,TUBA1A
Th1 and Th2 Activation Pathway	#NUM!	0	IRF1,STAT5B
Th1 Pathway	#NUM!	0	IRF1
Th2 Pathway	#NUM!	0	STAT5B
Iron homeostasis signaling pathway	#NUM!	0	FBXL5,STAT5B
Th17 Activation Pathway	#NUM!	0	HSP90AA1,REL
Apelin Adipocyte Signaling Pathway	#NUM!	0	GSTP1
T Cell Exhaustion Signaling Pathway	#NUM!	0	PLCG1,VEGFA
Systemic Lupus Erythematosus in T Cell Signaling Pathway	1.342	0	ELF1,MLST8,PLCG1,PPP3R1,ROCK2
Systemic Lupus Erythematosus in B Cell Signaling Pathway	#NUM!	0	CALM1,PDPK1,PPP3R1,RASGRP1,REL
Inhibition of ARE-Mediated mRNA Degradation Pathway	#NUM!	0	AGO1,PSMA3
Necroptosis Signaling Pathway	#NUM!	0	PPP3R1
Xenobiotic Metabolism General Signaling Pathway	#NUM!	0	GSTP1
Regulation of the Epithelial Mesenchymal Transition by Growth Factors Pathway	#NUM!	0	BRAF,REL
Regulation of the Epithelial Mesenchymal Transition in Development Pathway	#NUM!	0	REL
MSP-RON Signaling in Macrophages Pathway	#NUM!	0	REL
Eicosanoid Signaling	#NUM!	0	BRAF,PLCG1,VEGFA
Role of MAPK Signaling in Promoting the Pathogenesis of Influenza	#NUM!	0	BRAF
Role of MAPK Signaling in Inhibiting the Pathogenesis of Influenza	#NUM!	0	BRAF

## Sheet: Liver
Top pathways obtained from IPA canonical pathway analysis for all liver nontumor samples
Canonical Pathways	PFOS Human Liver	PFOA Human Liver	PFOA Mouse Liver (0.3)	PFOA Mouse Liver (0.05)	PFOA Mouse Liver
DHCR24 Signaling Pathway	-3.889	-2.646	-3.92	-1.347	-4.276
Response of EIF2AK4 (GCN2) to amino acid deficiency	6.245	4.146	2.646	N/A	2.309
Eukaryotic Translation Initiation	6.245	4.472	2.121	N/A	2.324
Major pathway of rRNA processing in the nucleolus and cytosol	6.008	4.472	3.13	-0.816	0.655
Regulation of Insulin-like Growth Factor (IGF) transport and uptake by IGFBPs	-3.578	-1.414	-4.23	-2.117	-3.501
Nonsense-Mediated Decay (NMD)	5.831	4.359	2.111	-1	1.265
Complement cascade	-2.5	-1.342	-3.9	-1.941	-4.796
Eukaryotic Translation Elongation	5.831	4.69	2	N/A	1.89
SRP-dependent cotranslational protein targeting to membrane	5.24	4.472	-1.886	N/A	-2.746
LXR/RXR Activation	-2.132	-1	-3.893	-2.982	-4.012
Eukaryotic Translation Termination	5.745	4.359	2	N/A	1.89
Post-translational protein phosphorylation	-3.153	-1.134	-4.221	-1.633	-3.539
Fatty Acid β-oxidation I	0.447	3	4.146	2.121	2.837
Electron transport, ATP synthesis, and heat production by uncoupling proteins	N/A	2.646	6.949	2	0.728
Peroxisomal protein import	-1.667	2.646	4.542	-0.277	2.846
Selenoamino acid metabolism	5.667	4.359	0.535	1	-0.243
Mitochondrial Dysfunction	0.18	-1.604	-6.931	-2	-0.863
Mitotic G2-G2/M phases	3	N/A	4.824	1.342	2.38
Oxidative Phosphorylation	N/A	2.236	6.928	2	0.302
T Cell Receptor Signaling	-2.502	-2	-2.117	3.153	-1.567
Pathogen Induced Cytokine Storm Signaling Pathway	-2.137	-3.742	-2.474	2.197	-0.762
Neuroinflammation Signaling Pathway	-1.569	-2.828	-1.664	3.402	-1.291
Acetone Degradation I (to Methylglyoxal)	-2.138	2.121	2	1.667	2.673
Deubiquitination	1.279	-2.121	3.159	-1.604	1.987
Antigen Presentation Pathway	-2.121	N/A	-2.53	2.309	-3.162
Regulation of the Epithelial Mesenchymal Transition by Growth Factors Pathway	-1.877	-1.732	-2.535	2.183	-1.761
Role of Tissue Factor in Cancer	-1.964	-2.887	-3.063	-1.877	-0.267
Multiple Sclerosis Signaling Pathway	-3.578	-2.449	-1.257	2.746	0
Interferon alpha/beta signaling	-0.333	N/A	-4.082	1.414	-4.146
Protein Ubiquitination Pathway	2.524	1.89	2.81	-1.877	0.843
Formation of Fibrin Clot (Clotting Cascade)	-1.89	N/A	-2.524	-2.496	-2.985
Interleukin-10 signaling	-2.449	-2.646	-1.89	2.449	-0.378
XBP1(S) activates chaperone genes	-0.378	1	-2	-1.633	-4.707
Pancreatic Secretion Signaling Pathway	-2.111	-2.236	-0.566	-3.13	-1.5
Extracellular matrix organization	-0.577	-1	-2.746	3	2.121
Th1 Pathway	-2.673	N/A	-1.414	3.357	-2
Cell Cycle Checkpoints	2.837	-1	2.213	0.905	2.324
Xenobiotic Metabolism CAR Signaling Pathway	-2.268	-0.535	2.449	2.746	1.231
Neutrophil Extracellular Trap Signaling Pathway	-1.732	0.577	6.118	0.333	0.465
Interferon gamma signaling	-1.265	N/A	-3.411	3.051	-1.414
Phase I - Functionalization of compounds	-3.9	1.604	1.859	0.943	0.801
ICOS-ICOSL Signaling in T Helper Cells	-2.324	N/A	-2.309	2.714	-1.698
Hepatic Fibrosis Signaling Pathway	-1.671	-3.153	-0.728	1.915	1.565
Mitochondrial protein import	1	N/A	5.516	0.447	2.065
IL-4 Signaling	-2.353	-2.121	-1.257	3.128	-0.152
Regulation of mitotic cell cycle	2.646	N/A	4.082	N/A	2.268
Cellular Effects of Sildenafil (Viagra)	0.928	-1.732	1.872	1.372	-3.087
Estrogen Biosynthesis	-1.069	1.89	2.524	1.265	2.236
Glycerophospholipid biosynthesis	-1.342	N/A	3.507	2.673	1.372
Synthesis of DNA	3.606	N/A	3.656	0.447	1.177
Bupropion Degradation	-1.508	1.633	1.941	1.414	2.309
Wound Healing Signaling Pathway	-1.043	-2.309	-2.722	1.46	-1.265
Intrinsic Prothrombin Activation Pathway	-1.342	N/A	-2.887	-2.333	-2.183
Signaling by the B Cell Receptor (BCR)	1.387	-1	3.286	2.236	0.655
Macrophage Classical Activation Signaling Pathway	-0.894	-1.342	-2.2	3.3	-0.816
Metabolism of polyamines	2.646	N/A	3.838	N/A	2.065
Sertoli Cell-Sertoli Cell Junction Signaling	-2.858	-3	0.156	1.147	-1.364
Stearate Biosynthesis I (Animals)	-1.667	1.633	2.558	1.134	1.528
Class A/1 (Rhodopsin-like receptors)	-3.207	-3	-0.16	-0.5	1.622
HIF1α Signaling	-2.041	-1.414	-2.287	1.279	-1.414
Heparan Sulfate Biosynthesis	-1.342	N/A	-2.324	-1.633	-3.128
Molecular Mechanisms of Cancer	-2.534	-2.985	-1.511	0.146	1.25
Neddylation	2.111	0	2.828	-2.138	1.342
TCR signaling	-1.279	N/A	3.413	2.449	1.225
DNA Replication Pre-Initiation	2.309	N/A	4.158	1	0.894
Regulation of beta-cell development	-2	N/A	-2.449	-2.236	-1.667
Fc epsilon receptor (FCERI) signaling	0.905	-1	3.124	2	1.225
PD-1, PD-L1 cancer immunotherapy pathway	2.673	N/A	1.807	-1.698	2.065
Amyloid fiber formation	-2.138	-1.342	-1.706	-1.134	-1.886
Mitotic G1 phase and G1/S transition	2.714	N/A	3.43	N/A	2.043
IGF-1 Signaling	-2.121	-1.89	0	1	-3.128
Phagosome Formation	-3.71	-2.53	0	0.295	1.558
Regulation of Apoptosis	2.646	N/A	4.025	N/A	1.387
Insulin Secretion Signaling Pathway	-2	-1	-1.483	-1	-2.557
Mitochondrial translation	2.236	N/A	5.292	N/A	-0.471
Heparan Sulfate Biosynthesis (Late Stages)	-1.342	N/A	-2.324	-1.633	-2.683
Xenobiotic Metabolism AHR Signaling Pathway	-1.5	-1	1.732	2.714	1.029
Tumor Microenvironment Pathway	-0.943	-3.162	-1.976	1.291	-0.603
Integrin cell surface interactions	-0.905	-2	-2.982	0.905	1.177
Non-Small Cell Lung Cancer Signaling	-1.414	-2.449	-1.265	-1.414	-1.414
NIK-->noncanonical NF-kB signaling	2.828	N/A	3.71	N/A	1.387
Role of Osteoclasts in Rheumatoid Arthritis Signaling Pathway	-0.655	-1.89	-2.661	2.449	-0.246
ABC-family proteins mediated transport	2.84	N/A	2.722	1	1.333
Cellular response to hypoxia	2.333	N/A	4.379	N/A	1.147
RHO GTPase cycle	-1.279	-1.414	0.475	-1.18	3.5
Dendritic Cell Maturation	-2.357	N/A	-1.3	3.71	-0.48
Th2 Pathway	-2.673	-1	-0.5	2.5	-1.147
Microautophagy Signaling Pathway	2.333	N/A	3.889	0.447	1.095
Gap Junction Signaling	0	-2.333	0	1.4	-4.013
Granzyme A Signaling	1.342	0	-3.528	-2.236	0.632
Role of Hypercytokinemia/hyperchemokinemia in the Pathogenesis of Influenza	0.707	-1.342	-2.183	2	-1.5
JAK/STAT Signaling	-0.632	-1.89	-0.626	1.732	-2.828
GM-CSF Signaling	-0.816	-1.633	-2.138	0.447	-2.673
CREB Signaling in Neurons	-2.357	-1.667	-1.812	-1.183	0.664
CNTF Signaling	-1.342	-2	-1.387	-0.816	-2.138
IL-2 Signaling	-1.342	-1.342	-1.265	0.816	-2.887
Ephrin Receptor Signaling	-1.414	-2.53	-1.225	0.277	-2.197
IL-6 Signaling	-0.728	-2.121	-1.961	1.155	-1.671
Signaling by PDGF	-0.447	-2.236	-2.828	1.89	-0.218
Mitochondrial Fatty Acid Beta-Oxidation	-1.633	N/A	3.464	N/A	2.496
Hedgehog 'on' state	2.828	N/A	2.858	-1	0.894
Response to elevated platelet cytosolic Ca2+	-1.512	-1.89	-2.214	-0.853	-1.109
CTLA4 Signaling in Cytotoxic T Lymphocytes	2.6	1.342	2.401	-1.043	0.164
The citric acid (TCA) cycle and respiratory electron transport	-1.414	N/A	3.674	1	1.46
Arachidonic acid metabolism	-2.496	2	1.897	-0.378	0.775
Senescence Pathway	-1.3	-2.84	-0.944	0.894	-1.565
Costimulation by the CD28 family	-3.051	-1	-0.302	2.646	0.535
Superpathway of Cholesterol Biosynthesis	-2.887	1	3	N/A	-0.632
Pancreatic Adenocarcinoma Signaling	-0.775	-2	-2.324	1.265	-1.091
Signaling by NOTCH4	1.155	-1	4.082	N/A	1.213
MSP-RON Signaling in Macrophages Pathway	1.069	N/A	-1.414	-2.673	-2.294
S100 Family Signaling Pathway	-2.722	-2.138	-2.145	-0.272	-0.163
RAC Signaling	-0.707	-2	-1.5	0.632	-2.6
PTEN Regulation	2.887	N/A	3.307	0	1.225
Hedgehog 'off' state	1.89	N/A	3.78	0	1.706
Ethanol Degradation II	-1.414	0	3.207	1	1.732
Breast Cancer Regulation by Stathmin1	-1.347	-1.941	-0.422	-1.859	1.782
IL-33 Signaling Pathway	-1.213	-1.633	-1.8	0.302	-2.401
Regulation of lipid metabolism by PPARalpha	-0.471	1.941	0.73	1.667	2.496
Endocannabinoid Cancer Inhibition Pathway	1.606	1.89	-0.392	1.667	1.718
SPINK1 General Cancer Pathway	-1.633	-2.236	-0.905	0	-2.496
Estrogen-Dependent Breast Cancer Signaling	-1	-2	-1.387	-0.378	-2.5
Role of NANOG in Mammalian Embryonic Stem Cell Pluripotency	-1.134	-1.342	-1.387	-0.378	-3
Xenobiotic Metabolism PXR Signaling Pathway	-2.746	0.832	2.06	1.569	0
KEAP1-NFE2L2 pathway	1.732	N/A	4.131	N/A	1.342
Huntington's Disease Signaling	-1.387	-1	-1.46	-1.265	-2.058
EGF Signaling	-2.236	-1.342	-0.832	-1.342	-1.414
Cholesterol biosynthesis	-3.464	N/A	1.342	N/A	-2.333
G alpha (12/13) signalling events	-1.633	-2.236	-0.229	-1.633	1.4
Noradrenaline and Adrenaline Degradation	-2.53	-0.447	2.309	1	0.832
HOTAIR Regulatory Pathway	-1.342	-2	-2.84	-0.577	-0.343
Glucose metabolism	0.333	1	0.209	2.887	-2.646
Production of Nitric Oxide and Reactive Oxygen Species in Macrophages	-2.524	-1.342	-1.852	0.894	0.447
SAPK/JNK Signaling	-2.53	-2.333	0.302	0	-1.877
Integrin signaling	-2	-1.89	-1.414	-0.447	-1.265
Role of NFAT in Cardiac Hypertrophy	-1.508	-2.121	-1.095	-0.535	-1.677
Cardiac Hypertrophy Signaling	-1.732	-3	-0.152	-1	-1.05
C-type lectin receptors (CLRs)	0.535	N/A	3.651	1	1.732
Apoptosis Signaling	0.302	1.342	2.683	0.905	1.671
G-Protein Coupled Receptor Signaling	-1.961	-2.53	-1.166	0.169	1.072
COPI-mediated anterograde transport	0.378	0.447	0.728	0.816	-4.523
PPARα/RXRα Activation	-1.147	1.667	1.64	1.291	1.131
Hematoma Resolution Signaling Pathway	2.041	1.134	3.15	0.408	-0.13
FGF Signaling	-1.667	-1.633	-1.886	0.447	-1.225
Pulmonary Fibrosis Idiopathic Signaling Pathway	-0.18	-2.309	-2.689	0.928	0.663
CGAS-STING Signaling Pathway	0.333	-2	-1	2.53	-0.894
NF-κB Signaling	-1.886	-1.633	-2.043	0.535	-0.632
RHOA Signaling	-0.816	-1.633	-0.728	1.414	-2.132
Nicotine Degradation II	-1.886	0	1.961	0.728	2.117
Role of JAK1 and JAK3 in γc Cytokine Signaling	-1.342	-1	-1.069	1.134	-2.138
Induction of Apoptosis by HIV1	-0.535	0	2	3	1.147
Parkinson's Signaling Pathway	-1.768	-0.302	-3.677	0	0.911
Oxytocin in Brain Signaling Pathway	-2.138	-2.449	1.461	-0.243	0.324
G alpha (i) signalling events	-2.496	-2.828	-0.174	0	1.061
RAF/MAP kinase cascade	-0.408	-1.941	1.511	1.528	1.152
Gαq Signaling	-1.508	-2.236	-1.528	-0.905	-0.343
Retinoid metabolism and transport	-1.265	N/A	-2.357	-0.816	-2.065
Ribonucleotide Reductase Signaling Pathway	-1.706	-2.333	-1.48	-0.277	-0.687
Renal Cell Carcinoma Signaling	-1.342	-2.236	-0.905	0.447	-1.508
Airway Pathology in Chronic Obstructive Pulmonary Disease	-1.342	N/A	-2.646	N/A	-2.449
Crosstalk between Dendritic Cells and Natural Killer Cells	-2.714	N/A	-0.632	2.449	0.632
EIF2 Signaling	2.535	1.964	0	-0.333	-1.569
Autism Signaling Pathway	-2.065	-1.897	-0.429	1.091	-0.896
Cristae formation	N/A	N/A	4.359	N/A	2
Role of Chondrocytes in Rheumatoid Arthritis Signaling Pathway	-0.943	-1.89	-1.461	1.414	-0.649
S Phase	2.138	N/A	3.657	0	0.557
Pyridoxal 5'-phosphate Salvage Pathway	1.342	N/A	0.535	1.89	2.524
Synaptogenesis Signaling Pathway	-1.414	-1.414	-1.361	0.277	-1.812
MSP-RON Signaling in Cancer Cells Pathway	0.728	-2.236	-0.816	-1.265	-1.183
Coagulation System	-1.134	-1	-1.043	-1.807	-1.225
Regulation of TP53 Activity through Phosphorylation	2.53	N/A	-1.508	-0.816	1.342
MHC class II antigen presentation	-1.508	N/A	2.183	2.111	-0.392
FLT3 Signaling in Hematopoietic Progenitor Cells	-1.134	-1.342	-1.291	-0.447	-1.964
GP6 Signaling Pathway	-0.277	-2.236	-2.524	0.535	-0.6
Prolactin Signaling	-1.134	-1.342	-1.147	0.333	-2.183
Fatty acyl-CoA biosynthesis	-1.342	1	3.162	N/A	0.632
ROBO SLIT Signaling Pathway	-0.277	-1	1.528	1.414	1.915
Histone Modification Signaling Pathway	-0.471	N/A	-1.18	-2.828	1.633
Signaling by ROBO receptors	2.111	-1	3	0	0
TR/RXR Activation	-0.5	-2.449	-1.225	0.775	-1.151
Neutrophil degranulation	-1.443	-0.728	2.108	1.443	-0.362
Acute Phase Response Signaling	-1.279	-1.604	-1.414	0.816	-0.949
Gamma carboxylation, hypusine formation and arylsulfatase activation	-1.633	N/A	-2.111	N/A	-2.309
HER-2 Signaling in Breast Cancer	-0.392	-2.333	-2.214	-0.832	0.277
Orexin Signaling Pathway	-1.886	-2.646	0.822	0	0.674
Integrin Signaling	-1.732	-2.714	0.667	0.775	-0.137
Actin Cytoskeleton Signaling	-1.414	-1.897	-0.522	0	-2.16
G Beta Gamma Signaling	-1.633	-1.633	0.688	0.577	-1.46
Transcriptional regulation by RUNX3	2.496	N/A	2.746	N/A	0.73
Endocannabinoid Developing Neuron Pathway	-0.707	-2.236	-1.342	0.333	-1.347
Reelin Signaling in Neurons	-2.309	-2.236	-0.392	0.447	0.577
fMLP Signaling in Neutrophils	-1.155	-2	-0.832	0.333	-1.633
Serotonin Receptor Signaling	-2.137	-2.5	0.556	0	0.756
DAP12 interactions	-1.633	-1	-1.667	N/A	-1.633
PIP3 activates AKT signaling	-1.886	-1.414	-0.816	1.155	-0.649
Mouse Embryonic Stem Cell Pluripotency	-0.905	-2	-1.225	-0.277	-1.512
Glutaryl-CoA Degradation	0	2	2.646	N/A	1.265
Transcriptional regulation by RUNX1	1.941	N/A	1.976	-1.134	0.853
HMGB1 Signaling	-1.265	-2.449	-0.218	1.732	0.229
Role of Osteoblasts in Rheumatoid Arthritis Signaling Pathway	-0.535	-0.447	-2	1.265	-1.64
Salvage Pathways of Pyrimidine Ribonucleotides	1.89	N/A	0.688	1.414	1.89
Signaling by ALK	-1.342	-1.342	0.816	2	0.333
Xenobiotic Metabolism General Signaling Pathway	-1.291	-2.646	-0.169	0.688	1.021
Sleep NREM Signaling Pathway	-2	N/A	0.218	0.707	2.887
Systemic Lupus Erythematosus in T Cell Signaling Pathway	-3.13	0	-0.309	1.8	-0.566
Coronavirus Pathogenesis Pathway	-0.784	-2.138	1.372	1.508	0
Signaling by Rho Family GTPases	-1.387	-1.342	-0.493	1.265	-1.313
ILK Signaling	-2.132	-2.53	0	0.832	0.302
Glioma Signaling	-1.633	-1.633	-1.291	0	-1.225
Role of Macrophages, Fibroblasts and Endothelial Cells in Rheumatoid Arthritis	-0.378	-1.265	-2.023	1.512	-0.602
Renin-Angiotensin Signaling	-1.134	-1.633	-0.218	1.155	-1.633
Peroxisomal lipid metabolism	-1.342	N/A	2.309	0.707	1.414
Adrenomedullin signaling pathway	-0.5	-2.333	-0.898	-0.243	-1.769
ERB2-ERBB3 Signaling	-1	-1.633	-1.387	0.816	-0.894
Myelination Signaling Pathway	-1.715	-1.732	-1.069	0	-1.207
Endometrial Cancer Signaling	0	-2	-1.897	0	-1.807
RAR Activation	1	-1.732	-0.453	-0.73	-1.765
ID1 Signaling Pathway	0	-2.111	-1.859	-1.043	-0.662
IL-8 Signaling	-0.577	-2.828	0	1.147	1.121
Ethanol Degradation IV	-0.816	N/A	2.714	N/A	2.121
Signaling by VEGF	-1.155	-1.89	0.243	-0.447	1.89
Apelin Endothelial Signaling Pathway	-1.667	-2.236	0.209	0.905	0.6
Interferon Signaling	-0.816	N/A	-2.673	N/A	-2.111
Macrophage Alternative Activation Signaling Pathway	-1	-1.342	0.73	2.353	-0.152
PTEN Signaling	1.213	1.414	1.134	0.577	1.234
IL-17 Signaling	-0.5	-1.897	-1.569	1.387	-0.218
Semaphorin Neuronal Repulsive Signaling Pathway	1.155	0	2.711	-0.775	0.928
WNK Renal Signaling Pathway	-2.646	-2	0	0.447	-0.471
TP53 Regulates Transcription of Cell Death Genes	1.342	N/A	1	2	1.213
Extra-nuclear estrogen signaling	-2.887	-1.89	-0.302	N/A	-0.471
IL-9 Signaling	-1.89	N/A	-0.378	1.633	-1.633
Acute Myeloid Leukemia Signaling	-0.632	-2.236	-1	-0.378	-1.279
WNT/β-catenin Signaling	1.667	1	-1.4	-0.905	0.539
MYC Mediated Apoptosis Signaling	0.302	N/A	2.309	2.449	0.447
Intra-Golgi and retrograde Golgi-to-ER traffic	0.707	0	1.512	-0.277	-3.01
Colorectal Cancer Metastasis Signaling	-1.147	-2.646	-0.781	0.243	-0.687
Cardiac Hypertrophy Signaling (Enhanced)	-1.569	-1.732	-0.976	0.649	-0.567
FXR/RXR Activation	0.354	0.905	2.188	0.426	1.588
Cyclins and Cell Cycle Regulation	1.633	N/A	0.5	-2.236	1.091
Immunoregulatory interactions between a Lymphoid and a non-Lymphoid cell	-2.53	N/A	-0.535	1.941	0.447
Oncostatin M Signaling	N/A	0	-1.387	1.342	-2.714
Opioid Signaling Pathway	-0.535	-2.236	-0.845	0.471	-1.342
Ferroptosis Signaling Pathway	-0.943	-0.816	-0.186	2.111	-1.372
P2Y Purinergic Receptor Signaling Pathway	-0.333	-2	-0.626	-0.577	-1.859
CXCR4 Signaling	-1.89	-2.828	0	0.302	0.365
Estrogen Receptor Signaling	-2.132	-1.732	0.762	-0.192	-0.53
Superpathway of Methionine Degradation	1.342	N/A	1.508	N/A	-2.496
Oxytocin Signaling Pathway	-0.655	-2.496	1.313	0.626	0.246
Neurotrophin/TRK Signaling	-0.816	-1.342	-1.291	0	-1.886
Mitochondrial L-carnitine Shuttle Pathway	N/A	N/A	3	N/A	2.333
Antioxidant Action of Vitamin C	0.816	N/A	-1.4	-1.414	-1.671
Glyoxylate metabolism and glycine degradation	-2.449	N/A	1.941	N/A	-0.905
Hedgehog ligand biogenesis	2.646	N/A	1.961	N/A	-0.688
Superpathway of Melatonin Degradation	-2.183	1.265	0.392	0.258	1.177
B-WICH complex positively regulates rRNA expression	-2.236	N/A	1.134	N/A	1.89
Cell Cycle Control of Chromosomal Replication	2.236	N/A	0.905	0.447	1.667
Processing of SMDT1	N/A	N/A	3	N/A	2.236
Ketogenesis	-1.633	N/A	2.449	N/A	1.134
Complement System	-1.897	-1	-0.707	0.333	-1.265
Natural Killer Cell Signaling	-0.728	-1.89	1.372	0.894	-0.309
Interleukin-1 family signaling	1.387	N/A	2.611	0	1.177
Cell surface interactions at the vascular wall	-0.258	-1.89	-1.512	1.508	0
CD28 Signaling in T Helper Cells	-1.941	N/A	-1.5	0.447	-1.279
Necroptosis Signaling Pathway	0.258	1.342	1.732	1.213	-0.617
Cellular response to heat stress	1.732	N/A	2.357	-0.378	0.688
TNFR2 non-canonical NF-kB pathway	1.667	N/A	2.711	N/A	0.775
Thrombin Signaling	-1.508	-2.121	0	-1.069	0.447
GDNF Family Ligand-Receptor Interactions	-1.342	-1.342	-0.277	0	-2.183
ISGylation Signaling Pathway	0.333	1.633	-2.041	1.134	0
Activation of gene expression by SREBF (SREBP)	-3	N/A	0.632	N/A	-1.508
NR1H2 and NR1H3-mediated signaling	-1	N/A	1.667	2	-0.471
Apelin Cardiomyocyte Signaling Pathway	-2.449	-1.342	0.229	-0.333	0.784
Eicosanoid Signaling	-0.688	-2.646	1.443	-0.218	0.119
Platelet homeostasis	-1.89	-2	0	0.447	-0.775
PPAR Signaling	0.333	-0.447	1.706	-0.577	2.043
Aspirin ADME	-2.333	1.342	0.707	N/A	0.707
Hereditary Breast Cancer Signaling	-0.728	-2.121	-1.291	0	-0.949
Interconversion of nucleotide di- and triphosphates	1.633	N/A	2.449	N/A	1
Semaphorin interactions	-0.707	-1	0.832	1.155	1.387
Adipogenesis pathway	-1.213	0.816	-0.73	0.943	-1.372
Growth Hormone Signaling	-2.333	-0.447	-1	0	-1.291
Tryptophan Degradation III (Eukaryotic)	0	2	2.53	N/A	0.535
DNA Methylation and Transcriptional Repression Signaling	1.89	N/A	1.291	0	1.877
Insulin Receptor Signaling	-0.707	-1.89	-0.218	-1.265	-0.973
Nicotine Degradation III	-1.604	0.707	1.279	0	1.46
Chronic Myeloid Leukemia Signaling	0.378	-2.309	-1.214	-0.688	0.447
trans-Golgi Network Vesicle Budding	1	N/A	1.941	1.89	-0.2
Binding and Uptake of Ligands by Scavenger Receptors	-1.732	N/A	-2.065	-1	-0.218
IL-17A Signaling in Fibroblasts	-0.535	-2.121	0	2.111	0.229
IL-15 Production	-2.121	N/A	-1.964	-0.333	0.577
Pulmonary Healing Signaling Pathway	-0.943	-1.633	-0.845	-1.291	0.283
Collagen degradation	-0.447	N/A	-2.309	2.236	0
Assembly of collagen fibrils and other multimeric structures	0	N/A	-1.941	1.897	1.147
Sphingosine-1-phosphate Signaling	-2.236	-1	-1.225	0	0.522
Activin Inhibin Signaling Pathway	-1.4	-1.667	-0.973	0.943	0
CD40 Signaling	-1.667	N/A	-1.387	1.342	-0.577
Glioblastoma Multiforme Signaling	-1.155	-2.121	0	-1.387	0.302
Fc Epsilon RI Signaling	-1.342	-2	0.655	0.333	-0.626
Regulation of RUNX2 expression and activity	1.667	N/A	3.266	N/A	0
VEGF Signaling	0	-2.121	-0.535	-0.816	-1.46
ATF6 (ATF6-alpha) activates chaperone genes	0.447	N/A	-2	N/A	-2.449
Thrombopoietin Signaling	-0.447	-1	-1	-0.447	-2
Osteoarthritis Pathway	-0.728	-1.89	-0.926	1.213	0.13
Erythropoietin Signaling Pathway	0.728	-1.265	-0.192	-1.604	-1.095
Unfolded protein response	1.069	N/A	-0.943	-0.577	-2.294
Urea cycle	N/A	N/A	-2.236	N/A	-2.646
Intrinsic Pathway for Apoptosis	1.667	-0.447	0.535	1	1.213
NER (Nucleotide Excision Repair, Enhanced Pathway)	2.449	N/A	-0.577	0.447	-1.387
LPS/IL-1 Mediated Inhibition of RXR Function	0	-0.302	-1.095	-1.789	-1.667
Prednisone ADME	-0.447	N/A	-2.236	-1.342	-0.816
BER (Base Excision Repair) Pathway	2.236	N/A	-1.897	N/A	-0.707
PFKFB4 Signaling Pathway	0.447	N/A	-1.155	1.342	-1.886
Signaling by ERBB4	-0.707	-0.816	-1.414	N/A	-1.886
Mitophagy	1	N/A	2.53	0	1.265
Pre-NOTCH Expression and Processing	-2.449	N/A	1.265	0.447	-0.632
Role of PKR in Interferon Induction and Antiviral Response	-0.5	N/A	-1.581	2.53	0.174
PDGF Signaling	0	-0.816	-1.606	1.134	-1.225
Role of JAK family kinases in IL-6-type Cytokine Signaling	0	N/A	-2.449	-1.508	-0.816
Thyroid Hormone Metabolism II (via Conjugation and/or Degradation)	-1	N/A	-1.732	-1.134	-0.905
MIF-mediated Glucocorticoid Regulation	-0.816	N/A	2.111	1	0.816
Death Receptor Signaling	-0.535	-1.89	0	2.121	-0.192
Role of MAPK Signaling in Inhibiting the Pathogenesis of Influenza	0	N/A	1.789	1.342	1.606
Nucleotide Excision Repair	1.732	N/A	-1	-1	-1
γ-linolenate Biosynthesis II (Animals)	N/A	N/A	2.828	N/A	1.89
Oxidative Ethanol Degradation III	0	N/A	2.828	N/A	1.89
ATF4 activates genes in response to endoplasmic reticulum stress	1.89	-0.447	0.378	1	1
Glutathione Redox Reactions I	1	N/A	2.121	1	0.577
RHO GTPases Activate ROCKs	N/A	N/A	2	1.342	1.342
Transcriptional Regulatory Network in Embryonic Stem Cells	-0.832	-1.633	-1.177	-0.258	-0.781
ESR-mediated signaling	-1	0	-1.46	-2	0.218
Leukocyte Extravasation Signaling	-1.134	-1.633	0	0.905	-1
IL-10 Signaling	2.132	0	0.174	-1.414	-0.949
Nitric Oxide Signaling in the Cardiovascular System	-0.632	-0.447	-1.698	-1.265	-0.626
HGF Signaling	-1.633	-2	-0.655	0.378	0
FAT10 Cancer Signaling Pathway	-1.508	N/A	0	1.89	-1.265
GNRH Signaling	-0.707	-2	-0.557	-0.577	-0.822
Interleukin-4 and Interleukin-13 signaling	-0.447	-1.265	-0.655	1.508	-0.784
Signaling by MET	-0.333	-1.414	-1.342	1.342	-0.2
GPER1 signaling	-2	-1	0.707	N/A	-0.905
Assembly of RNA Polymerase II Complex	2	N/A	1.342	N/A	-1.265
Signaling by Retinoic Acid	-1.633	N/A	2.5	N/A	-0.471
Thyroid Cancer Signaling	-0.577	-2.121	-0.832	0.447	-0.6
Chemokine Signaling	N/A	-2.236	-0.832	0.816	-0.688
Superpathway of Citrulline Metabolism	N/A	N/A	-2.236	N/A	-2.333
Regulation of TLR by endogenous ligand	-1	N/A	-0.333	-1.342	-1.89
Metabolism of water-soluble vitamins and cofactors	-0.378	N/A	2.982	1	-0.2
Regulation of eIF4 and p70S6K Signaling	-0.378	-0.707	-1.604	-1.134	-0.728
IL-23 Signaling Pathway	-1.414	N/A	-0.447	1	-1.667
IL-3 Signaling	-0.816	-1.342	-1	0	-1.342
Role of MAPK Signaling in Promoting the Pathogenesis of Influenza	1.134	N/A	1.633	0.707	1
Cilium Assembly	0.707	N/A	2.333	-0.447	0.973
NF-κB Activation by Viruses	-1.265	N/A	-1.807	0	-1.387
Toll-like Receptor Cascades	-1	N/A	2.449	N/A	1
G-protein beta:gamma signalling	-2	-2	N/A	N/A	0.447
NRF2-mediated Oxidative Stress Response	1.606	0	0.87	1.414	0.557
Protein folding	0.302	N/A	2.236	-0.816	-1.091
CDX Gastrointestinal Cancer Signaling Pathway	0	2	0.784	-0.5	-1.151
Toll Like Receptor 3 (TLR3) Cascade	2	N/A	-1.134	N/A	-1.291
NGF Signaling	0	-1.89	-0.626	1	-0.898
Chaperone Mediated Autophagy	1.89	1	0.816	N/A	0.707
Virus Entry via Endocytic Pathways	0	-1.342	0.277	1	-1.789
Collagen biosynthesis and modifying enzymes	0.447	N/A	-1.886	1.414	0.655
Cohesin Chromatin Regulation Pathway	-1.732	-1.134	-1.257	0.277	0
Paxillin Signaling	-1	-2.236	0.5	0.447	-0.2
White Adipose Tissue Browning Pathway	1.134	N/A	1.147	1.508	-0.577
PXR/RXR Activation	-1.091	-0.302	1	0.258	1.715
Mitotic Metaphase and Anaphase	1.414	N/A	2.949	0	0
Triglyceride metabolism	N/A	N/A	3.207	N/A	1.155
COPII-mediated vesicle transport	N/A	N/A	-0.229	0.447	-3.683
IL-12 Signaling and Production in Macrophages	1.347	1	0.617	0.408	0.98
Unfolded Protein Response (UPR)	1.342	N/A	-1.342	N/A	-1.667
Type II Diabetes Mellitus Signaling	-1.069	-0.447	-1.342	0.632	-0.853
Serotonin Degradation	-2.496	-0.378	0.626	-0.632	0.209
UFMylation Signaling Pathway	1	1	-1.508	-0.378	-0.447
Signaling by PTK6	-0.707	-2.121	0	1	0.5
TP53 Regulates Metabolic Genes	0.577	0	3.53	N/A	-0.209
ERK5 Signaling	1.89	N/A	0.277	-1	1.147
HEY1 Signaling Pathway	-1.5	-2.449	-0.365	0	0
Sirtuin Signaling Pathway	-0.392	1.155	-1.692	0	1.068
D-myo-inositol-5-phosphate Metabolism	-1	N/A	1.569	1	0.729
Glycine Betaine Degradation	N/A	N/A	-1.633	N/A	-2.646
Fatty Acid Activation	N/A	N/A	2.646	N/A	1.633
Role of Pattern Recognition Receptors in Recognition of Bacteria and Viruses	-2.111	N/A	-0.535	0.905	-0.728
Apelin Adipocyte Signaling Pathway	-0.816	N/A	1.147	0.632	1.671
Superpathway of Inositol Phosphate Compounds	-1.633	N/A	1.061	0.905	0.662
Melatonin Degradation I	-1.807	1	0.408	0	1.043
Chondroitin Sulfate Biosynthesis	N/A	N/A	-2.449	N/A	-1.807
Glycosaminoglycan metabolism	-0.447	N/A	-2.294	-0.378	-1.134
TREM1 Signaling	-1.134	-2	-0.302	0.816	0
Atherosclerosis Signaling	-2.84	N/A	0.169	1.069	-0.169
Type I Diabetes Mellitus Signaling	-0.905	N/A	0.229	2.333	0.775
Lipid particle organization	N/A	N/A	2.236	N/A	2
Urea Cycle	N/A	N/A	-2	N/A	-2.236
Arginine Biosynthesis IV	N/A	N/A	-2	N/A	-2.236
MIF Regulation of Innate Immunity	-1.134	N/A	1.941	0.447	0.707
NOD1/2 Signaling Pathway	1.069	-1	-1.029	0.577	-0.539
Coronavirus Replication Pathway	1	N/A	1.265	0.447	-1.5
Fcγ Receptor-mediated Phagocytosis in Macrophages and Monocytes	N/A	-2	0.535	1.265	-0.408
eNOS Signaling	-1.069	-1	-1.177	-0.577	-0.378
Role of JAK2 in Hormone-like Cytokine Signaling	0.333	0	-0.728	-1.134	-2
IL-7 Signaling Pathway	-0.447	-1	-0.535	1.633	-0.577
Signaling by NTRK1 (TRKA)	-1.414	-2.121	-0.243	N/A	-0.408
Melanocyte Development and Pigmentation Signaling	0	-1.342	-0.243	-0.378	-2.2
Endothelin-1 Signaling	-0.333	-1.633	0.762	0.471	0.962
Factors Promoting Cardiogenesis in Vertebrates	0.447	N/A	0.962	-1.89	0.845
Transport of bile salts and organic acids, metal ions and amine compounds	-2	N/A	-0.392	1.387	0.365
Detoxification of Reactive Oxygen Species	-0.707	N/A	2.309	0.816	0.302
Growth hormone receptor signaling	-1	N/A	-1.414	-1.342	-0.378
Cachexia Signaling Pathway	1.043	-1	0.843	-0.333	-0.914
3-phosphoinositide Degradation	-1	N/A	1.671	1	0.447
Superpathway of Geranylgeranyldiphosphate Biosynthesis I (via Mevalonate)	-1.134	N/A	2.646	N/A	-0.333
Degradation of beta-catenin by the destruction complex	1.897	N/A	1.768	N/A	-0.447
Immunogenic Cell Death Signaling Pathway	1.941	N/A	1.147	0	-1
MyD88-independent TLR4 cascade	1.342	N/A	-1.134	N/A	-1.604
Phosphatidylglycerol Biosynthesis II (Non-plastidic)	N/A	N/A	2.714	N/A	1.342
Endoplasmic Reticulum Stress Pathway	1.134	N/A	-1.414	N/A	-1.508
Ovarian Cancer Signaling	-0.378	N/A	-0.905	-0.707	-2.065
IL-27 Signaling Pathway	-1.667	N/A	0.447	1.941	0
Triacylglycerol Biosynthesis	N/A	N/A	1.886	1.633	0.535
Leptin Signaling in Obesity	-2	N/A	-1.342	N/A	-0.707
MAPK6/MAPK4 signaling	-1	N/A	2.121	N/A	-0.905
TCA Cycle II (Eukaryotic)	N/A	N/A	3.317	N/A	0.707
NFE2L2 regulating anti-oxidant/detoxification enzymes	2.828	N/A	0.816	N/A	0.378
Sulfur amino acid metabolism	-0.816	N/A	0.905	1	-1.291
MyD88:MAL(TIRAP) cascade initiated on plasma membrane	0.378	N/A	-1.897	N/A	-1.732
Retinol Biosynthesis	N/A	N/A	2.496	N/A	1.508
RHO GTPases activate PAKs	-1	N/A	1	2	N/A
Asparagine N-linked glycosylation	N/A	N/A	0	-1	-3
Effects of PIP2 hydrolysis	N/A	N/A	2	1	1
PAK Signaling	-0.378	-0.447	-0.229	1.897	-1.043
RANK Signaling in Osteoclasts	-0.707	N/A	-1.807	0.816	-0.655
Neurotransmitter release cycle	-1.342	N/A	-1.633	N/A	-1
Role of CHK Proteins in Cell Cycle Checkpoint Control	N/A	N/A	0.577	2	-1.387
Response of EIF2AK1 (HRI) to heme deficiency	2.828	N/A	N/A	N/A	1.134
Pyroptosis Signaling Pathway	0	N/A	-1.069	1.667	1.225
Ceramide Signaling	0.707	0	0.229	0.832	-2.183
VEGF Family Ligand-Receptor Interactions	-0.816	-1.342	0.471	-0.378	-0.943
Dermatan Sulfate Biosynthesis	N/A	N/A	-2.449	N/A	-1.5
Kinesins	0.447	N/A	2.236	N/A	1.265
WNT/SHH Axonal Guidance Signaling Pathway	-1.667	N/A	0	-0.905	1.347
NAFLD Signaling Pathway	0.577	0	0.152	1.964	-1.213
DNA Damage Bypass	2.449	N/A	-1.155	N/A	0.302
Angiopoietin Signaling	0.378	-2	0.302	0.447	-0.775
Prostate Cancer Signaling	-1.291	-1.633	0	-0.632	0.343
Lymphotoxin β Receptor Signaling	-1	N/A	-1.897	N/A	-1
Glioma Invasiveness Signaling	-0.378	-1	-1.069	-0.447	-1
STAT3 Pathway	-0.632	-1	-0.626	1.604	0
TNF signaling	0.816	N/A	-0.258	1.633	-1.147
BEX2 Signaling Pathway	-0.277	-1	0.229	-0.816	1.528
Aggrephagy	0.707	N/A	2.236	N/A	0.905
CDK5 Signaling	N/A	N/A	0.209	1.897	-1.732
Tryptophan Degradation X (Mammalian, via Tryptamine)	-1	N/A	2.121	N/A	0.707
Metabolism of cofactors	N/A	N/A	2.828	N/A	1
3-phosphoinositide Biosynthesis	-1.633	N/A	1.134	0.905	-0.146
Class I peroxisomal membrane protein import	N/A	N/A	2.53	0.447	0.832
Hepatic Cholestasis	-0.557	0	-1.206	1.342	-0.687
Sumoylation Pathway	-0.577	0	1	1	1.213
PEDF Signaling	0.302	-0.816	-0.775	1.265	-0.626
RHOGDI Signaling	1.414	1	0.557	0.632	0.169
Iron uptake and transport	1.342	N/A	0.277	1.89	0.258
Class I MHC mediated antigen processing and presentation	0.408	-0.378	0.436	-1.877	-0.663
Acetylcholine Receptor Signaling Pathway	-1.604	-0.447	-0.539	-0.243	-0.926
RHO GTPases Activate WASPs and WAVEs	N/A	N/A	-2	N/A	-1.732
Telomerase Signaling	0	-0.378	-1.291	-1.265	-0.784
ERBB4 Signaling	-1	-1.342	-0.302	0	-1.069
mTOR Signaling	0.905	-1	0.186	0	1.616
ABRA Signaling Pathway	N/A	-0.816	0.832	1.134	0.894
CDP-diacylglycerol Biosynthesis I	N/A	N/A	2.333	N/A	1.342
Phenylalanine Degradation IV (Mammalian, via Side Chain)	0	2	1.342	N/A	0.333
Dopamine Degradation	-1.667	1	0	1	0
Elastic fibre formation	N/A	N/A	-1.667	2	0
tRNA Charging	2	N/A	1.342	N/A	-0.302
Phase II - Conjugation of compounds	-2.111	-1	-0.229	-0.302	0
Epithelial Adherens Junction Signaling	0.277	1.414	0.186	-0.5	1.265
NAD Signaling Pathway	-2.132	0	0.354	1.155	0
p38 MAPK Signaling	-1	N/A	0.784	1.667	0.186
Activation of the pre-replicative complex	2	N/A	1.633	N/A	0
IL-13 Signaling Pathway	-1.265	-1.342	-0.471	-0.333	-0.218
HDR through Homologous Recombination (HRR) or Single Strand Annealing (SSA)	0.905	N/A	-1.291	N/A	1.414
Inhibition of Angiogenesis by TSP1	1.134	N/A	1.342	N/A	1.134
Metabolism of steroid hormones	-1.342	N/A	-0.632	-1	-0.632
IL-1 Signaling	-0.447	N/A	-1.213	N/A	-1.941
Apelin Pancreas Signaling Pathway	-1.633	N/A	-1.134	0	0.832
NLR signaling pathways	1.667	0	0.632	N/A	1.291
Clathrin-mediated endocytosis	1.134	N/A	-1.5	-0.447	-0.507
Mevalonate Pathway I	-1.134	N/A	2.449	N/A	0
Insertion of tail-anchored proteins into the endoplasmic reticulum membrane	N/A	N/A	-0.447	2	-1.134
Autophagy	-0.392	0.707	0.438	0.728	-1.305
TNFR1 Signaling	0	N/A	0.5	2.236	0.832
Inhibition of ARE-Mediated mRNA Degradation Pathway	-1	N/A	-1.091	0.333	1.134
Glutathione-mediated Detoxification	N/A	N/A	1.508	1.265	0.775
D-myo-inositol (3,4,5,6)-tetrakisphosphate Biosynthesis	-1	N/A	1.225	1	0.309
D-myo-inositol (1,4,5,6)-Tetrakisphosphate Biosynthesis	-1	N/A	1.225	1	0.309
PI3K Cascade	-1.134	-0.447	-1.134	N/A	0.816
Transcriptional Regulation by VENTX	N/A	N/A	1.89	1	0.632
Syndecan interactions	-0.378	N/A	-2.121	1	0
Transcriptional regulation of granulopoiesis	-2.121	N/A	-1	N/A	-0.378
MyD88 dependent cascade initiated on endosome	0.447	N/A	-1.633	N/A	-1.414
Degradation of the extracellular matrix	-0.905	N/A	-2.138	-0.447	0
IL-17A Signaling in Airway Cells	-1	N/A	-0.905	1	-0.577
NCAM signaling for neurite out-growth	N/A	N/A	-1.807	1.414	0.258
TCF dependent signaling in response to WNT	0.243	-1.633	1.109	-0.333	-0.156
Docosahexaenoic Acid (DHA) Signaling	-1.043	-0.333	0.944	-0.816	0.329
Cysteine Biosynthesis III (mammalia)	N/A	N/A	2.121	N/A	-1.342
Smooth Muscle Contraction	-0.816	-1.342	1	N/A	0.302
ISG15 antiviral mechanism	1.633	1	-0.577	N/A	-0.243
Neuregulin Signaling	0.333	-1.414	-0.258	-0.816	0.626
Fatty Acid α-oxidation	-0.447	N/A	2	N/A	1
Phospholipases	N/A	N/A	1.789	0.378	1.279
Nuclear Cytoskeleton Signaling Pathway	-1.291	-1.342	0	-0.632	0.14
Regulation of mRNA stability by proteins that bind AU-rich elements	1.414	N/A	1.414	N/A	-0.535
Protein Kinase A Signaling	-0.277	-1.342	-0.762	0	-0.976
Carnitine metabolism	N/A	N/A	1.89	N/A	1.414
Acyl-CoA Hydrolysis	N/A	N/A	1.667	N/A	1.633
Mitochondrial biogenesis	-1.342	N/A	1.291	N/A	0.655
Beta-catenin independent WNT signaling	0.333	-1.342	-0.333	0	-1.279
Putrescine Degradation III	-1.134	N/A	1.134	N/A	1
Ketolysis	-0.447	N/A	2	N/A	0.816
Bile Acid Biosynthesis, Neutral Pathway	0.707	N/A	-1.134	N/A	-1.414
Resolution of Abasic Sites (AP sites)	1.633	N/A	-0.707	N/A	-0.905
Gastrin-CREB signalling pathway via PKC and MAPK	N/A	N/A	-1	N/A	-2.236
Metabolism of nitric oxide: NOS3 activation and regulation	-2.236	N/A	1	N/A	N/A
Metabolism of folate and pterines	0	N/A	-1	N/A	-2.236
Regulation of TP53 Activity through Methylation	2.236	N/A	N/A	N/A	1
Colanic Acid Building Blocks Biosynthesis	1	N/A	0.816	0	-1.414
Agrin Interactions at Neuromuscular Junction	-1	N/A	0.905	0.816	0.5
p53 Signaling	0.577	1.633	0.302	0.707	0
Sperm Motility	-1	N/A	1.569	-0.302	0.343
Synaptic Long Term Depression	0	-1	0.845	-0.728	0.632
Folate Signaling Pathway	0.577	N/A	-1.732	0	-0.894
PI3K/AKT Signaling	2	0	-0.557	-0.302	0.343
Netrin Signaling	0	-0.378	-0.756	0	-2.058
Cytoprotection by HMOX1	-1.134	0.447	1.342	0	-0.243
Cholecystokinin/Gastrin-mediated Signaling	N/A	-1.342	-0.209	-1.414	0.192
Activation of NMDA receptors and postsynaptic events	-0.816	N/A	0.632	N/A	-1.698
LPS-stimulated MAPK Signaling	-0.333	N/A	-1.213	0.378	-1.213
O-linked glycosylation	N/A	N/A	-0.447	-1.342	1.347
Ketone body metabolism	N/A	N/A	2	N/A	1.134
Glutamate and glutamine metabolism	-2	N/A	N/A	N/A	-1.134
Mitotic Prophase	N/A	N/A	0.905	2	-0.186
Androgen Biosynthesis	0.447	N/A	-1.633	N/A	-1
FOXO-mediated transcription	-1.633	N/A	1	N/A	-0.447
Transcriptional regulation of white adipocyte differentiation	1.265	-1	-0.5	-0.302	0
Regulation of Cellular Mechanics by Calpain Protease	N/A	N/A	-1	-0.447	-1.604
CSDE1 Signaling Pathway	0.816	-0.447	0.632	N/A	1.155
Signaling by CSF3 (G-CSF)	N/A	N/A	-1.633	N/A	-1.414
Vasopressin regulates renal water homeostasis via Aquaporins	-0.447	N/A	1.89	N/A	-0.707
Human Embryonic Stem Cell Pluripotency	-0.277	-1.134	-0.745	-0.447	-0.42
Role of BRCA1 in DNA Damage Response	N/A	N/A	-1.414	N/A	1.604
HSP90 chaperone cycle for steroid hormone receptors in the presence of ligand	0.333	N/A	2.673	0	0
Nucleotide catabolism	-2	N/A	1	N/A	0
Protein methylation	1	N/A	2	N/A	N/A
Superoxide Radicals Degradation	N/A	N/A	1	N/A	2
Oncogene Induced Senescence	2	N/A	0	N/A	1
AMPK Signaling	-0.535	-1.134	0	-0.632	-0.687
ERBB Signaling	-0.707	-1.342	0	-0.333	0.6
MTOR signalling	1.633	N/A	1.342	N/A	0
Signaling by Type 1 Insulin-like Growth Factor 1 Receptor (IGF1R)	N/A	-1.633	0	N/A	-1.342
Cellular hexose transport	N/A	N/A	-1.633	N/A	-1.342
Cytosolic sensors of pathogen-associated DNA	0.816	N/A	-1	N/A	-1.155
Relaxin Signaling	-0.333	N/A	-0.302	0	-2.324
RAB GEFs exchange GTP for GDP on RABs	N/A	N/A	0.258	-0.816	-1.877
DNA Damage/Telomere Stress Induced Senescence	-0.816	N/A	-1	N/A	1.134
Sertoli Cell-Germ Cell Junction Signaling Pathway (Enhanced)	-0.626	-0.378	-0.469	0.688	-0.788
EPH-Ephrin signaling	-0.447	N/A	-1.069	0.378	-1.043
Telomere Maintenance	0	N/A	-0.302	-2	-0.632
p75 NTR receptor-mediated signalling	0.277	-0.378	0.392	0.816	1.061
Histamine Degradation	-0.447	N/A	2	N/A	0.447
ATM Signaling	-0.447	N/A	-1.213	0	1.225
Androgen Signaling	-0.816	N/A	1.155	0	-0.905
Metabolism of porphyrins	-0.632	N/A	1.667	0	0.577
Signaling by ERBB2	-0.816	-1.414	0.378	N/A	0.258
Signaling by NTRK2 (TRKB)	N/A	-1.342	-0.816	N/A	-0.707
Protein Sorting Signaling Pathway	-0.447	N/A	0	0	-2.405
Ephrin A Signaling	-0.775	0	1.147	0	0.898
Integration of energy metabolism	0.447	N/A	0.943	0	-1.4
SUMOylation of intracellular receptors	-1.342	N/A	-0.447	N/A	1
Neuropathic Pain Signaling in Dorsal Horn Neurons	N/A	N/A	-1.213	-0.816	-0.756
Regulation of the Epithelial Mesenchymal Transition in Development Pathway	0.816	N/A	0.832	0.816	0.277
Gαi Signaling	-1	-1	-0.218	0.333	-0.186
Regulation of Actin-based Motility by Rho	N/A	N/A	0.258	1.134	-1.342
TGF-β Signaling	-0.447	-1	0.408	0.447	-0.426
GABAergic Receptor Signaling Pathway (Enhanced)	-1.134	0.447	-1.147	0	0
DDX58/IFIH1-mediated induction of interferon-alpha/beta	0.832	0.447	0.218	1	-0.229
RIPK1-mediated regulated necrosis	1.342	-1	0	N/A	0.378
Antiproliferative Role of Somatostatin Receptor 2	-1	N/A	-1.134	0	-0.577
Melanoma Signaling	-0.378	N/A	-0.816	-0.447	-1.069
Cargo concentration in the ER	N/A	N/A	-1	N/A	-1.706
Synthesis, secretion, and deacylation of Ghrelin	N/A	N/A	-1.342	N/A	-1.342
Neurotransmitter clearance	-2.236	0	N/A	N/A	-0.447
Gα12/13 Signaling	-0.302	-2	0	0	-0.378
Estrogen-mediated S-phase Entry	N/A	N/A	1.414	N/A	1.265
Pyroptosis	N/A	N/A	-1	N/A	-1.667
cAMP-mediated signaling	-1.633	N/A	-0.343	0.277	0.412
Methionine Degradation I (to Homocysteine)	N/A	N/A	2.646	N/A	N/A
Histidine Degradation VI	N/A	N/A	N/A	N/A	-2.646
BMAL1:CLOCK,NPAS2 activates circadian gene expression	N/A	-1	-1.342	N/A	0.302
Signaling by Insulin receptor	N/A	-1.633	-0.302	N/A	-0.707
Apelin Liver Signaling Pathway	N/A	N/A	1	N/A	1.633
Role of RIG1-like Receptors in Antiviral Innate Immunity	1	N/A	-0.632	N/A	-1
E3 ubiquitin ligases ubiquitinate target proteins	-0.447	N/A	0.577	N/A	-1.604
Signaling by NOTCH2	0.447	N/A	1.342	N/A	-0.816
Role of IL-17F in Allergic Inflammatory Airway Diseases	0.447	-1.342	0	N/A	-0.816
L1CAM interactions	0.378	N/A	1.225	-0.816	0.18
Cancer Drug Resistance by Drug Efflux	0	N/A	-1.134	0.447	-1
Amyloid Processing	-1	N/A	0.447	N/A	1.134
NAD Salvage Pathway II	N/A	N/A	2.236	N/A	0.333
Glycolysis I	0.816	N/A	0.333	N/A	-1.414
RHO GTPases Activate Formins	0.333	N/A	0.426	1.633	0.169
GPCR-Mediated Nutrient Sensing in Enteroendocrine Cells	N/A	N/A	0.5	-1.265	-0.784
Role of PI3K/AKT Signaling in the Pathogenesis of Influenza	-0.378	N/A	0.447	1.342	-0.378
Plasma lipoprotein assembly, remodeling, and clearance	-1.155	0	0.408	0.333	-0.649
Ephrin B Signaling	N/A	N/A	-1.291	1	0.229
Small Cell Lung Cancer Signaling	0	N/A	-1	N/A	-1.508
Methylglyoxal Degradation III	-0.333	N/A	0.816	N/A	1.342
GADD45 Signaling	-0.333	N/A	-1.155	0	-1
Cargo recognition for clathrin-mediated endocytosis	0.378	N/A	-0.943	-0.378	0.784
Tumoricidal Function of Hepatic Natural Killer Cells	N/A	N/A	1.342	N/A	1.134
MicroRNA Biogenesis Signaling Pathway	1.213	-0.378	0.174	-0.243	-0.447
Glutaminergic Receptor Signaling Pathway (Enhanced)	-0.943	-0.447	0.263	0.577	-0.224
Ion channel transport	0	N/A	-1.3	0	-1.151
Cholesterol Biosynthesis II (via 24,25-dihydrolanosterol)	-2.449	N/A	N/A	N/A	N/A
Nicotinate metabolism	N/A	N/A	1.633	N/A	0.816
Cholesterol Biosynthesis I	-2.449	N/A	N/A	N/A	N/A
Nucleosome assembly	0	N/A	0.816	N/A	1.633
Interleukin-15 signaling	N/A	N/A	-0.816	N/A	-1.633
Cholesterol Biosynthesis III (via Desmosterol)	-2.449	N/A	N/A	N/A	N/A
April Mediated Signaling	1	N/A	-1	N/A	0.447
Aspartate and asparagine metabolism	N/A	N/A	2	N/A	0.447
UVA-Induced MAPK Signaling	N/A	N/A	-1.155	-0.816	-0.471
Retinoate Biosynthesis I	N/A	N/A	0.277	-1	-1.155
UVB-Induced MAPK Signaling	-0.447	N/A	0.333	-0.816	0.832
Signaling by FGFR4	0.447	-0.816	-0.333	N/A	-0.832
Adrenergic Receptor Signaling Pathway (Enhanced)	-0.302	0	1.3	-0.5	0.324
Regulation of TP53 Expression and Degradation	0.816	N/A	0.447	N/A	1.155
ERK/MAPK Signaling	-0.905	0	-0.164	1.213	0.135
Oxidative Stress Induced Senescence	0.707	N/A	0	N/A	1.698
FOXO-mediated transcription of oxidative stress, metabolic and neuronal genes	-1.342	N/A	0.333	N/A	-0.707
Synaptic Long Term Potentiation	0.447	N/A	-1.091	-0.333	-0.507
DNA Double Strand Break Response	0	N/A	-0.707	N/A	1.667
Actin Nucleation by ARP-WASP Complex	N/A	N/A	-0.577	-1	-0.775
TYSND1 cleaves peroxisomal proteins	N/A	N/A	1.342	N/A	1
Leucine Degradation I	N/A	N/A	1.342	N/A	1
Interleukin-7 signaling	-1	N/A	-0.447	0.447	-0.447
Gap junction trafficking and regulation	0	N/A	2	N/A	-0.333
Pyrimidine Ribonucleotides Interconversion	N/A	N/A	1.414	N/A	-0.905
Chaperone Mediated Autophagy Signaling Pathway	0.174	0.905	0	-0.688	-0.525
Senescence-Associated Secretory Phenotype (SASP)	0	-1	0.277	1	0
TAK1-dependent IKK and NF-kappa-B activation	0	-1.342	-0.632	N/A	0.302
IL-22 Signaling	N/A	N/A	-1.89	N/A	-0.378
Carboxyterminal post-translational modifications of tubulin	0	N/A	1.633	N/A	-0.632
Miro GTPase Cycle	N/A	N/A	N/A	N/A	2.236
Tyrosine Degradation I	N/A	N/A	N/A	N/A	-2.236
SUMOylation of transcription factors	N/A	N/A	N/A	N/A	2.236
Meiotic recombination	0	N/A	0	N/A	2.236
Mitotic Prometaphase	0.333	N/A	1.183	0	0.714
CCR3 Signaling in Eosinophils	-1	N/A	1	0	-0.229
Dopamine-DARPP32 Feedback in cAMP Signaling	0.707	N/A	0.784	-0.577	0.16
RHO GTPases activate IQGAPs	-1.134	N/A	0.447	N/A	-0.632
Transcriptional regulation by RUNX2	0	N/A	-0.707	N/A	1.5
14-3-3-mediated Signaling	0.333	-1	0.655	0	0.209
Gene and protein expression by JAK-STAT signaling after IL-12 stimulation	-0.378	N/A	-0.816	N/A	-1
CD27 Signaling in Lymphocytes	-0.378	N/A	-1.807	N/A	0
Signaling by FGFR3	0.447	-0.816	-0.333	N/A	-0.577
HIPPO signaling	N/A	N/A	-2.138	N/A	0
Role of p14/p19ARF in Tumor Suppression	1	N/A	N/A	N/A	1.134
Signaling by NTRK3 (TRKC)	N/A	-1.342	-0.447	N/A	-0.333
Glycogen metabolism	0	N/A	-0.707	N/A	-1.414
DNA damage-induced 14-3-3σ Signaling	0.816	N/A	1	N/A	-0.302
Signaling by TGF-beta Receptor Complex	0.447	N/A	0.378	1	-0.277
Activation of IRF by Cytosolic Pattern Recognition Receptors	0.707	N/A	-0.229	N/A	-1.155
Signaling by Erythropoietin	N/A	-1	-0.378	N/A	-0.707
Endocannabinoid Neuronal Synapse Pathway	N/A	N/A	-0.229	-0.333	1.512
Signaling by CSF1 (M-CSF) in myeloid cells	0	0	-1.342	N/A	-0.707
Cell junction organization	0.333	N/A	-1.069	0.447	0.192
Aldosterone Signaling in Epithelial Cells	-1	N/A	0	-0.816	-0.218
Pyrimidine Ribonucleotides De Novo Biosynthesis	N/A	N/A	0.632	N/A	-1.387
Ubiquinol-10 Biosynthesis (Eukaryotic)	N/A	N/A	0.378	N/A	-1.633
D-myo-inositol (1,4,5)-Trisphosphate Biosynthesis	N/A	N/A	1	N/A	1
POU5F1 (OCT4), SOX2, NANOG activate genes related to proliferation	N/A	N/A	-2	N/A	N/A
Acetate Conversion to Acetyl-CoA	N/A	N/A	2	N/A	N/A
Retinoic acid Mediated Apoptosis Signaling	0	-2	0	N/A	0
UDP-N-acetyl-D-galactosamine Biosynthesis II	N/A	N/A	N/A	N/A	-2
Pregnenolone Biosynthesis	N/A	N/A	N/A	N/A	-2
Differential Regulation of Cytokine Production in Macrophages and T Helper Cells by IL-17A and IL-17F	N/A	-2	N/A	N/A	N/A
Pentose phosphate pathway	N/A	N/A	N/A	N/A	-2
Differential Regulation of Cytokine Production in Intestinal Epithelial Cells by IL-17A and IL-17F	N/A	-2	N/A	N/A	N/A
Ceramide Biosynthesis	N/A	N/A	2	N/A	N/A
Amyotrophic Lateral Sclerosis Signaling	1.265	0	0.728	0	0
Inhibition of Matrix Metalloproteases	0	N/A	0.816	N/A	1.134
Opioid Signalling	-0.447	N/A	0	0.707	-0.784
TP53 Regulates Transcription of Cell Cycle Genes	N/A	N/A	0.333	N/A	1.604
Toll-like Receptor Signaling	-1	N/A	-0.632	N/A	0.302
Triacylglycerol Degradation	N/A	N/A	1.698	0	0.229
MAP kinase activation	0.447	N/A	-1.134	N/A	0.333
BAG2 Signaling Pathway	0.258	N/A	0.258	0	-1.387
Signaling by FGFR1	0.447	-0.816	-0.632	N/A	0
RAS processing	0.447	N/A	0.447	N/A	-1
Transport of vitamins, nucleosides, and related molecules	N/A	N/A	0.535	0.816	0.535
Neuroprotective Role of THOP1 in Alzheimer's Disease	-0.816	N/A	-0.302	0	0.728
Valine Degradation I	N/A	N/A	1.508	N/A	-0.333
Vitamin-C Transport	N/A	N/A	1.134	N/A	0.707
Miscellaneous transport and binding events	N/A	N/A	0.707	N/A	1.134
Apelin Cardiac Fibroblast Signaling Pathway	N/A	N/A	-0.447	-1	0.378
Sucrose Degradation V (Mammalian)	N/A	N/A	-0.447	N/A	-1.342
Granzyme B Signaling	N/A	N/A	1.342	N/A	0.447
Cell Cycle: G1/S Checkpoint Regulation	-0.378	N/A	-1.155	N/A	-0.243
Kinetochore Metaphase Signaling Pathway	N/A	N/A	-0.218	0.816	0.73
Macroautophagy	0	N/A	0.535	N/A	-1.225
Translocation of SLC2A4 (GLUT4) to the plasma membrane	0	N/A	0.535	N/A	-1.213
Isoleucine Degradation I	0	N/A	1.414	N/A	-0.333
Signaling by NOTCH3	0.447	N/A	0.905	-0.378	0
BMP signaling pathway	N/A	N/A	0.447	0	-1.279
Transcriptional activity of SMAD2/SMAD3:SMAD4 heterotrimer	1.342	N/A	-0.333	N/A	0
Phenylalanine and tyrosine metabolism	N/A	N/A	N/A	N/A	-1.667
Gluconeogenesis I	0	N/A	1.667	N/A	0
CLEAR Signaling Pathway	0.392	0	0.651	-0.6	0
Assembly and cell surface presentation of NMDA receptors	0.447	N/A	0.378	N/A	-0.816
Citrulline Biosynthesis	N/A	N/A	N/A	N/A	-1.633
Histidine catabolism	N/A	N/A	N/A	N/A	-1.633
Histidine Degradation III	N/A	N/A	N/A	N/A	-1.633
FOXO-mediated transcription of cell death genes	0	N/A	N/A	N/A	-1.633
SUMOylation of DNA methylation proteins	N/A	N/A	N/A	N/A	1.633
Late endosomal microautophagy	1.633	0	N/A	N/A	0
Macropinocytosis Signaling	-1	N/A	-0.632	0	0
FLT3 Signaling	0	-0.816	-0.816	N/A	0
Signaling by NOTCH1	0.378	-1	0	0	0.229
WNT/Ca+ pathway	0	N/A	-0.258	-0.447	0.894
Signaling by SCF-KIT	N/A	N/A	-1	N/A	-0.577
Signaling by BMP	N/A	N/A	-0.447	N/A	-1
NAD biosynthesis II (from tryptophan)	N/A	N/A	1	N/A	-0.447
PI Metabolism	N/A	N/A	0	-0.378	-1.043
Neurovascular Coupling Signaling Pathway	-0.632	0	0.316	0	0.438
Dissolution of Fibrin Clot	N/A	N/A	-1	0	0.378
Branched-chain amino acid catabolism	N/A	N/A	0.378	N/A	-1
Bile acid and bile salt metabolism	-1.134	N/A	0	N/A	-0.229
Dermatan Sulfate Degradation (Metazoa)	N/A	N/A	1.342	N/A	N/A
FAT10 Signaling Pathway	N/A	N/A	N/A	N/A	1.342
Folate Transformations I	N/A	N/A	N/A	N/A	-1.342
GP1b-IX-V activation signalling	N/A	N/A	N/A	N/A	1.342
Glucocorticoid Biosynthesis	0	N/A	N/A	N/A	-1.342
Glucose and Glucose-1-phosphate Degradation	N/A	N/A	N/A	N/A	-1.342
DNA Double-Strand Break Repair by Non-Homologous End Joining	N/A	N/A	N/A	N/A	1.342
EGR2 and SOX10-mediated initiation of Schwann cell myelination	N/A	N/A	-1	N/A	-0.333
MAPK targets/ Nuclear events mediated by MAP kinases	N/A	N/A	0.707	N/A	0.577
TWEAK Signaling	0.378	N/A	0	N/A	0.905
GPCR-Mediated Integration of Enteroendocrine Signaling Exemplified by an L Cell	N/A	N/A	0	0	-1.279
RET signaling	N/A	-1	0	N/A	-0.277
Reversible hydration of carbon dioxide	N/A	N/A	-0.447	N/A	-0.816
Synthesis of Prostaglandins (PG) and Thromboxanes (TX)	N/A	N/A	0.447	N/A	0.816
Apoptotic execution phase	-0.707	N/A	0.277	N/A	0.277
MyD88 cascade initiated on plasma membrane	N/A	N/A	-0.816	N/A	-0.378
4-1BB Signaling in T Lymphocytes	0	N/A	-0.378	N/A	0.816
Melatonin Signaling	N/A	N/A	-0.5	0.447	0.229
Signaling by EGFR	0	-0.447	0	N/A	0.728
Sphingolipid metabolism	-0.378	N/A	0.784	0	0
Apelin Muscle Signaling Pathway	N/A	N/A	0.447	N/A	-0.707
B Cell Activating Factor Signaling	0	N/A	-0.707	N/A	0.447
Metabolism of Angiotensinogen to Angiotensins	N/A	N/A	-0.333	N/A	-0.816
Dopamine Receptor Signaling	N/A	N/A	0	N/A	-1.134
Energy dependent regulation of mTOR by LKB1-AMPK	N/A	N/A	1.134	N/A	0
FOXO-mediated transcription of cell cycle genes	N/A	N/A	0	N/A	-1.134
VDR/RXR Activation	N/A	N/A	-0.378	0	-0.707
tRNA Splicing	N/A	N/A	0.577	0	0.5
Hypoxia Signaling in the Cardiovascular System	0.378	N/A	0.378	N/A	-0.302
Transcriptional regulation by the AP-2 (TFAP2) family of transcription factors	-0.707	N/A	0	N/A	0.302
Pexophagy	N/A	N/A	N/A	N/A	1
γ-glutamyl Cycle	N/A	N/A	0	N/A	1
Lysine Degradation V	1	N/A	N/A	N/A	N/A
Lysine Degradation II	1	N/A	N/A	N/A	N/A
Abacavir ADME	-1	N/A	0	N/A	0
Phosphatidylethanolamine Biosynthesis II	N/A	N/A	N/A	N/A	-1
Interleukin-9 signaling	N/A	N/A	-1	N/A	N/A
Alpha-protein kinase 1 signaling pathway	N/A	N/A	N/A	N/A	-1
UDP-N-acetyl-D-glucosamine Biosynthesis II	N/A	N/A	N/A	N/A	-1
SUMOylation of immune response proteins	0	N/A	-1	N/A	N/A
Fructose metabolism	N/A	N/A	N/A	N/A	-1
Mineralocorticoid Biosynthesis	0	N/A	N/A	N/A	-1
Azathioprine ADME	N/A	N/A	0	N/A	-1
Atorvastatin ADME	-1	N/A	N/A	N/A	N/A
Advanced glycosylation endproduct receptor signaling	N/A	N/A	-1	N/A	N/A
NAD Phosphorylation and Dephosphorylation	N/A	N/A	N/A	N/A	-1
Cardiac β-adrenergic Signaling	N/A	N/A	0	-0.302	0.686
Cell Cycle: G2/M DNA Damage Checkpoint Regulation	0	N/A	0.378	N/A	-0.577
Aryl Hydrocarbon Receptor Signaling	0.577	N/A	0	0.378	0
Signaling by FGFR2	0.378	0	-0.333	0	-0.243
Interleukin-3, Interleukin-5 and GM-CSF signaling	N/A	-0.447	0	N/A	-0.5
Interleukin-2 family signaling	N/A	N/A	-0.632	N/A	-0.277
Caspase activation via Dependence Receptors in the absence of ligand	N/A	N/A	0.447	N/A	-0.447
Oleate Biosynthesis II (Animals)	N/A	N/A	0.447	N/A	-0.447
Glycogen Degradation II	N/A	N/A	0.447	N/A	-0.447
Extrinsic Prothrombin Activation Pathway	N/A	N/A	-0.447	N/A	-0.447
Mitotic Roles of Polo-Like Kinase	N/A	N/A	N/A	N/A	0.832
iNOS Signaling	-0.447	N/A	0	N/A	-0.378
α-Adrenergic Signaling	N/A	N/A	0	-0.816	0
Glycogen Degradation III	N/A	N/A	0.816	N/A	0
Cell Cycle Regulation by BTG Family Proteins	N/A	N/A	0.816	N/A	0
Regulation of cholesterol biosynthesis by SREBP (SREBF)	N/A	N/A	N/A	N/A	-0.816
D-myo-inositol (1,3,4)-trisphosphate Biosynthesis	N/A	N/A	N/A	N/A	0.816
Lysine catabolism	N/A	N/A	0.816	N/A	0
Remodeling of Epithelial Adherens Junctions	N/A	N/A	-0.447	N/A	-0.333
Tryptophan catabolism	N/A	N/A	0.378	N/A	0.378
TNFR2 Signaling	0	N/A	-0.333	N/A	-0.378
Polyamine Regulation in Colon Cancer	-0.378	N/A	0.277	N/A	0
UVC-Induced MAPK Signaling	N/A	N/A	-0.302	0	0.277
Circadian Clock	N/A	N/A	0.302	N/A	0.243
Platelet Aggregation (Plug Formation)	N/A	N/A	N/A	N/A	0.447
The Visual Cycle	N/A	N/A	0.447	N/A	0
HDR through MMEJ (alt-NHEJ)	N/A	N/A	N/A	N/A	0.447
Guanosine Nucleotides Degradation III	N/A	N/A	N/A	N/A	0.447
Choline catabolism	N/A	N/A	-0.447	N/A	N/A
IL-17A Signaling in Gastric Cells	N/A	N/A	0.378	N/A	N/A
DAG and IP3 signaling	N/A	N/A	0.378	N/A	0
NGF-stimulated transcription	N/A	N/A	0.378	N/A	0
Bladder Cancer Signaling	N/A	N/A	-0.378	N/A	0
Rap1 signalling	N/A	N/A	N/A	N/A	0.378
RAF-independent MAPK1/3 activation	N/A	N/A	N/A	N/A	0.333
Heme signaling	N/A	N/A	0	N/A	-0.302
Caveolar-mediated Endocytosis Signaling	0	N/A	0	0	-0.302
Neurexins and neuroligins	N/A	N/A	-0.277	N/A	0
Tryptophan Degradation to 2-amino-3-carboxymuconate Semialdehyde	N/A	N/A	N/A	N/A	N/A
Formaldehyde Oxidation II (Glutathione-dependent)	N/A	N/A	N/A	N/A	N/A
Glycerol Degradation I	N/A	N/A	N/A	N/A	N/A
NFE2L2 regulating TCA cycle genes	N/A	N/A	N/A	N/A	N/A
Prostanoid Biosynthesis	N/A	N/A	N/A	N/A	N/A
Uridine-5'-phosphate Biosynthesis	N/A	N/A	N/A	N/A	N/A
Carnitine synthesis	N/A	N/A	N/A	N/A	N/A
Serine Biosynthesis	N/A	N/A	N/A	N/A	N/A
Inflammasome pathway	N/A	N/A	0	N/A	N/A
Phenylethylamine Degradation I	N/A	N/A	N/A	N/A	N/A
Thiosulfate Disproportionation III (Rhodanese)	N/A	N/A	N/A	N/A	N/A
Uracil Degradation II (Reductive)	N/A	N/A	N/A	N/A	N/A
Glutamate Biosynthesis II	N/A	N/A	N/A	N/A	N/A
α-tocopherol Degradation	N/A	N/A	N/A	N/A	N/A
Regulation of the Epithelial-Mesenchymal Transition Pathway	N/A	N/A	N/A	N/A	N/A
Glutamine Degradation I	N/A	N/A	N/A	N/A	N/A
Glycine Degradation (Creatine Biosynthesis)	N/A	N/A	N/A	N/A	N/A
Clathrin-mediated Endocytosis Signaling	N/A	N/A	N/A	N/A	N/A
Interleukin-1 processing	N/A	N/A	N/A	N/A	N/A
Primary Immunodeficiency Signaling	N/A	N/A	N/A	N/A	N/A
Metallothioneins bind metals	N/A	N/A	N/A	N/A	N/A
D-mannose Degradation	N/A	N/A	N/A	N/A	N/A
Pathogenesis of Multiple Sclerosis	N/A	N/A	N/A	N/A	N/A
UDP-D-xylose and UDP-D-glucuronate Biosynthesis	N/A	N/A	N/A	N/A	N/A
1,25-dihydroxyvitamin D3 Biosynthesis	N/A	N/A	N/A	N/A	N/A
Methionine Salvage II (Mammalian)	N/A	N/A	N/A	N/A	N/A
Putrescine Biosynthesis III	N/A	N/A	N/A	N/A	N/A
Glutamate Degradation X	N/A	N/A	N/A	N/A	N/A
Arginine Degradation VI (Arginase 2 Pathway)	N/A	N/A	N/A	N/A	N/A
Hepatic Fibrosis / Hepatic Stellate Cell Activation	N/A	N/A	N/A	N/A	N/A
Circadian Rhythm Signaling	N/A	N/A	N/A	N/A	N/A
Trehalose Degradation II (Trehalase)	N/A	N/A	N/A	N/A	N/A
Intestinal absorption	N/A	N/A	N/A	N/A	N/A
D-glucuronate Degradation I	N/A	N/A	N/A	N/A	N/A
GDP-L-fucose Biosynthesis I (from GDP-D-mannose)	N/A	N/A	N/A	N/A	N/A
Melatonin Degradation II	N/A	N/A	N/A	N/A	N/A
NR1D1 (REV-ERBA) represses gene expression	N/A	N/A	N/A	N/A	0
Th1 and Th2 Activation Pathway	N/A	N/A	N/A	N/A	N/A
Activation of kainate receptors upon glutamate binding	N/A	N/A	N/A	N/A	0
Galactose catabolism	N/A	N/A	N/A	N/A	N/A
Arginine Degradation I (Arginase Pathway)	N/A	N/A	N/A	N/A	N/A
Role of JAK1, JAK2 and TYK2 in Interferon Signaling	N/A	N/A	N/A	N/A	N/A
Adenine and Adenosine Salvage I	N/A	N/A	N/A	N/A	N/A
Platelet Adhesion to exposed collagen	N/A	N/A	N/A	N/A	N/A
Sulfate Activation for Sulfonation	N/A	N/A	N/A	N/A	N/A
Glucocorticoid Receptor Signaling	N/A	N/A	N/A	N/A	N/A
Granulocyte Adhesion and Diapedesis	N/A	N/A	N/A	N/A	N/A
Palmitate Biosynthesis I (Animals)	N/A	N/A	N/A	N/A	N/A
Acetyl-CoA Biosynthesis I (Pyruvate Dehydrogenase Complex)	N/A	N/A	N/A	N/A	N/A
Tight Junction Signaling	N/A	N/A	N/A	N/A	N/A
DNA Double-Strand Break Repair by Homologous Recombination	N/A	N/A	N/A	N/A	N/A
Thioredoxin Pathway	N/A	N/A	N/A	N/A	N/A
Eumelanin Biosynthesis	N/A	N/A	N/A	N/A	N/A
Aryl hydrocarbon receptor signalling	N/A	N/A	N/A	N/A	N/A
Maturity Onset Diabetes of Young (MODY) Signaling	N/A	N/A	N/A	N/A	N/A
Passive transport by Aquaporins	N/A	N/A	N/A	N/A	0
Formation of xylulose-5-phosphate	N/A	N/A	N/A	N/A	N/A
Leukotriene Biosynthesis	N/A	N/A	N/A	N/A	N/A
Cysteine Biosynthesis/Homocysteine Degradation	N/A	N/A	N/A	N/A	N/A
Signaling by Leptin	N/A	N/A	0	N/A	N/A
Arsenate Detoxification I (Glutaredoxin)	N/A	N/A	N/A	N/A	N/A
Iron homeostasis signaling pathway	N/A	N/A	N/A	N/A	N/A
Xenobiotic Metabolism Signaling	N/A	N/A	N/A	N/A	N/A
Reelin signalling pathway	N/A	N/A	N/A	N/A	N/A
Choline Degradation I	N/A	N/A	N/A	N/A	N/A
Taurine Biosynthesis	N/A	N/A	N/A	N/A	N/A
Agranulocyte Adhesion and Diapedesis	N/A	N/A	N/A	N/A	N/A
Axonal Guidance Signaling	N/A	N/A	N/A	N/A	N/A
Semaphorin Signaling in Neurons	N/A	N/A	N/A	N/A	N/A
Neurotransmitter uptake and metabolism In glial cells	N/A	N/A	N/A	N/A	N/A
Caspase activation via Death Receptors in the presence of ligand	0	N/A	N/A	N/A	0
MSP-RON Signaling Pathway	N/A	N/A	N/A	N/A	N/A
Glutathione Redox Reactions II	N/A	N/A	N/A	N/A	N/A
Glutamate Receptor Signaling	N/A	N/A	0	N/A	N/A
Fatty Acid β-oxidation III (Unsaturated, Odd Number)	N/A	N/A	N/A	N/A	N/A
Ascorbate Recycling (Cytosolic)	N/A	N/A	N/A	N/A	N/A
Role of MAPK Signaling in the Pathogenesis of Influenza	N/A	N/A	N/A	N/A	N/A
Asparagine Degradation I	N/A	N/A	N/A	N/A	N/A
Mitotic Telophase/Cytokinesis	N/A	N/A	N/A	N/A	0
Zymosterol Biosynthesis	N/A	N/A	N/A	N/A	N/A
RHO GTPases activate KTN1	N/A	N/A	N/A	N/A	N/A
Role of IL-17A in Psoriasis	N/A	N/A	0	N/A	N/A
CMP-N-acetylneuraminate Biosynthesis I (Eukaryotes)	N/A	N/A	N/A	N/A	N/A
Flavin Biosynthesis IV (Mammalian)	N/A	N/A	N/A	N/A	N/A
Germ Cell-Sertoli Cell Junction Signaling	N/A	N/A	N/A	N/A	N/A
Dolichol and Dolichyl Phosphate Biosynthesis	N/A	N/A	N/A	N/A	N/A
L-glutamine Biosynthesis II (tRNA-dependent)	N/A	N/A	N/A	N/A	N/A
Cardiolipin Biosynthesis II	N/A	N/A	N/A	N/A	N/A
Lipophagy	N/A	N/A	N/A	N/A	0
Pyrophosphate hydrolysis	N/A	N/A	N/A	N/A	N/A
Epoxysqualene Biosynthesis	N/A	N/A	N/A	N/A	N/A
Phagosome Maturation	N/A	N/A	N/A	N/A	N/A
Thymine Degradation	N/A	N/A	N/A	N/A	N/A
L-carnitine Biosynthesis	N/A	N/A	N/A	N/A	N/A
Glutamate Removal from Folates	N/A	N/A	N/A	N/A	N/A
Role of OCT4 in Mammalian Embryonic Stem Cell Pluripotency	N/A	N/A	N/A	N/A	N/A
Proline Biosynthesis II (from Arginine)	N/A	N/A	N/A	N/A	N/A
Heme Degradation	N/A	N/A	N/A	N/A	N/A
Role of Osteoblasts, Osteoclasts and Chondrocytes in Rheumatoid Arthritis	N/A	N/A	N/A	N/A	N/A
Mechanisms of Viral Exit from Host Cells	N/A	N/A	N/A	N/A	N/A
L-DOPA Degradation	N/A	N/A	N/A	N/A	N/A
Sulfite Oxidation IV	N/A	N/A	N/A	N/A	N/A
Superpathway of Serine and Glycine Biosynthesis I	N/A	N/A	N/A	N/A	N/A
Galactose Degradation I (Leloir Pathway)	N/A	N/A	N/A	N/A	N/A
Folate Polyglutamylation	N/A	N/A	N/A	N/A	N/A
rRNA modification in the mitochondrion	N/A	N/A	N/A	N/A	0
Transport of glycerol from adipocytes to the liver by Aquaporins	N/A	N/A	N/A	N/A	N/A
Role of IL-17A in Arthritis	N/A	N/A	N/A	N/A	N/A
TRAIL signaling	N/A	N/A	N/A	N/A	N/A
Spermine and Spermidine Degradation I	N/A	N/A	N/A	N/A	N/A
Glycerol-3-phosphate Shuttle	N/A	N/A	N/A	N/A	N/A
Glutathione Biosynthesis	N/A	N/A	N/A	N/A	N/A
Aspartate Degradation II	N/A	N/A	N/A	N/A	N/A
