# Supplementary material for: Uncovering the Tumorigenic Blueprint of PFOS and PFOA Through Multi-Organ Transcriptomic Analysis of Biomarkers, Mechanisms, and Therapeutic Targets
Source: Curr Issues Mol Biol. 2025 Sep 15;47(9):763. doi: 10.3390/cimb47090763 (PMC12468109; doi:10.3390/cimb47090763)
Supplement: Supplementary file 1 [file cimb-47-00763-s001.zip › Excel Table S7-Pathways from PFOS exposed prostate tumor and non-tumor IPA comparison analysis(Cancer-specific biomarkers).xlsx]

## Sheet: Liver Biomarkers
Biomarkers identified across all liver samples. Conditional formatting was used to identify common genes
PFOA Human Liver Fold Change	PFOA Mouse Liver Fold Change	PFOS Human Liver Fold Change	PFOA Mouse Liver (0.05) Fold Change	PFOA Mouse Liver (0.3) Fold Change		Common Genes:
Cfh	0610005C13Rik	A2m	Cfh	Cfh		Cfh
Cidec	0610030E20Rik	AARS	Cidec	Cidec		Cidec
Fgb	0610031O16Rik	Aasdhppt	Fgb	Fgb		Fgb
Fgg	1300002E11Rik	Abca6	Fgg	Fgg		Fgg
Igfbp3	1700028E10Rik	Abcc2	Igfbp3	Igfbp3		Igfbp3
Plin2	1700066M21Rik	Abcg1	Plin2	Plin2		Plin2
Scp2	1810019D21Rik	Abhd6	Scp2	Scp2		Scp2
Serpine1	1810021B22Rik	ACAA1	Serpine1	Serpine1		Serpine1
Abcb11	1810055G02Rik	Acadl	Abcb11	Abcb11
Acadvl	2210417A02Rik	Acadvl	Abhd6	Abhd6
Acat1	2610507I01Rik	Acat1	Acox1	Acadvl
Acox1	2900026A02Rik	Acat2	Alb	Acat1
Aqp3	4833411C07Rik	Acly	Aldh3a2	Acox1
Casp8	4930581F22Rik	Acsl5	Aldoa	Alb
Cebpa	4931406C07Rik	Acta1	Atp11c	Aldh3a2
Cebpb	5031439G07Rik	ADH1A	Baat	Aldoa
CYP3A5	5033406O09Rik	ADH1B	Cebpb	Aqp3
Dnajb9	9030616G12Rik	Adh5	Crp	Atp11c
Ech1	9430038I01Rik	Adi1	Cyp39a1	Baat
Fabp1	A1cf	Agl	CYP3A5	Casp8
Fez2	A2ml1	Ahsa1	Esr1	Cebpa
Fmo1	A530013C23Rik	Akt1	F2	Cebpb
Fmo5	Aadat	Alas1	F5	Crp
Fn1	AARS	Alb	Fmo5	Cyp39a1
Foxa1	Aasdhppt	Aldh2	Foxa1	Dnajb9
Ggh	Abca2	Aldh3a2	Ggh	Ech1
Glul	Abca8a	Aldh7a1	Ghr	Esr1
Hacd3	Abca8b	Aldh9a1	Glud1	F2
Hadh	Abcb11	Aldoa	Gstm1	F5
Hadha	Abcb1a	Aldoc	Hadh	Fabp1
Herpud1	Abcb4	Ano10	Hnf4a	Fez2
Hmgcs2	Abcc2	Anxa2	Hsd17b11	Fmo1
Hsd3b2	Abcc3	ANXA8L1	Hspa5	Fmo5
Hsp90ab1	Abcc4	Apoa1	Id1	Fn1
Hspd1	Abcd1	Apoe	Ifitm2	Ggh
Igfbp1	Abcd3	App	Igfbp1	Ghr
Itpr2	Abcg1	Aqp3	Itpr2	Glud1
Mdh2	Abcg2	Aqp9	Mdh2	Glul
Ndrg1	Abhd1	Ar	Mrps2	Gstm1
Nr1i3	Abhd2	Areg	P4ha2	Hacd3
P4ha2	Abhd3	Arf4	Pdia6	Hadh
Parp14	Abhd4	Arhgef12	Pex11a	Hadha
Pex11a	Abhd6	Arhgef2	Prss23	Herpud1
Por	Ablim1	Arhgef9	Rpn1	Hmgcs2
Prss23	Abr	Arl1	Slc25a5	Hnf4a
Psat1	Abtb2	Arrdc4	Slc51b	Hsd17b11
Saa1	Acaa1a	Atf3	Smc1a	Hsd3b2
Sgk2	Acaa1b	Atf4	Tmem97	Hsp90ab1
Slc10a1	Acaa2	Atg3	Tpm1	Hspa5
Slc1a2	Acad10	Atic	0610030E20Rik	Hspd1
Slc22a1	Acad11	Atp11c	0610031O16Rik	Id1
Slc25a5	Acad12	B2m	1700022N22Rik	Ifitm2
Slc2a2	Acadl	B3gnt2	1700066M21Rik	Igfbp1
Slc51b	Acadm	Baat	1810009A15Rik	Mdh2
Snai2	Acads	Bag3	1810055G02Rik	Mrps2
Snhg8	Acadsb	Bcl2l1	2610008E11Rik	Ndrg1
Sult1b1	Acadvl	Bcl2l11	2810459M11Rik	Nr1i3
Supv3l1	Acap2	Bhlhe40	4930581F22Rik	Parp14
Tpm1	Acat1	Blvra	5031439G07Rik	Pdia6
Tsc22d3	Acly	Bphl	5033406O09Rik	Pex11a
Ttr	Acnat2	C1qa	9430038I01Rik	Por
Zap70	Aco2	C1qb	Aatk	Psat1
A2m	Acot1	C1qbp	Abca2	Rpn1
ACAA1	Acot11	C1qc	Abca8a	Saa1
Acadm	Acot12	C1R	Abca8b	Sgk2
Acsl1	Acot2	C1rl	Abcb1a	Slc10a1
Acsl5	Acot3	C1S	Abcb6	Slc1a2
ADH1A	Acot4	C3	Abcc4	Slc22a1
ADH1B	Acot5	Calm1	Abcg1	Slc25a5
Adi1	Acot6	Calr	Abhd17a	Slc2a2
Akt1	Acot8	Calu	Abhd4	Smc1a
Aldh2	Acox1	Casp3	Acaa1a	Snai2
Anxa2	Acsf2	Casp8	Acaa1b	Snhg8
ANXA8L1	Acsf3	Cast	Acad10	Sult1b1
Aqp9	Acsl1	Cat	Acad12	Supv3l1
Arf4	Acsl4	Cav1	Acadsb	Tmem97
Arhgef12	Acsm1	Cblb	Acap2	Tpm1
Arrdc4	Acsm2	Ccnh	Acat2	Tsc22d3
Ass1	Acss1	Ccp110	Ace	Ttr
Atf5	Acss3	Cct6a	Acnat1	Zap70
Atic	Acta1	Cd36	Aco2	0610005C13Rik
Bcl2l1	Acyp2	Cd3e	Acot11	0610030E20Rik
Bcl2l11	Adam11	Cd55	Acot13	0610031O16Rik
Bhlhe40	Adamts15	Cdh1	Acot2	1300002E11Rik
Bmf	Adamts2	Cdh2	Acot5	1700022N22Rik
C1R	Adamts7	Cdk4	Acsf3	1700028E10Rik
C1S	Adar	Cebpa	Acsm1	1700066M21Rik
Cat	Adck2	Cebpb	Acss2	1810009A15Rik
Cav1	Adcy6	Cebpd	Adal	1810019D21Rik
Cbr3	Adcy9	Cfh	Adam11	1810021B22Rik
Ccl2	Add3	Cfhr1	Adcy9	1810055G02Rik
Ccna2	Adgrf1	Chac1	Adgrf1	2210417A02Rik
Ccnh	Adgrv1	Cherp	Adh4	2610008E11Rik
Cd3e	Adh1	Chn1	Adissp	2610507I01Rik
Cd55	Adh4	Cidec	Afm	2810459M11Rik
Cfhr1	Adh5	Clic4	Ager	2900026A02Rik
Cherp	Adhfe1	Clu	Agpat2	4833411C07Rik
Clic4	Adk	Cmss1	Agtr1a	4930581F22Rik
Clpx	Adora1	Cnn3	Ahctf1	4931406C07Rik
Cnn3	Adra1b	Col16a1	Ahsg	5031439G07Rik
Col5a2	Adra2a	Col4a1	AI182371	5033406O09Rik
Comt	Adrb3	Col5a2	AI463229	9030616G12Rik
Copa	Adtrp	Comt	Akr1c14	A1cf
Cox8a	Afg3l1	Cox6c	Akr1c20	A2ml1
Cpne3	Afg3l2	Cpne3	Albfm1	A530013C23Rik
Crim1	Afm	Cpox	Alkbh6	Aadat
Csf2rb	Agap2	Crp	Alpl	Aatk
Cxcl1	Agfg2	Cry1	Als2	Abca2
Cxcl2	Agmo	Cryz	Altre	Abca6
Cxcr4	Agpat2	Ctnnal1	Ambra1	Abca8a
CYP2A6	Agpat3	Cxcl1	Amigo1	Abcb4
CYP2C8	Agt	Cxcl2	Amn1	Abcb6
CYP2D6	Agtr1a	Cxcr4	Anapc1	Abcc3
CYP3A4	Ahr	Cyb561	Angpt2	Abcc4
CYP4A11	Ahsg	Cybb	Ankrd33b	Abcd1
CYP4A22	AI182371	Cyp17a1	Ano1	Abcd3
Cyp7a1	AI661453	Cyp1a2	Anxa7	Abcg2
Daxx	Aifm2	CYP2A6	Anxa8	Abhd1
Ddias	Aig1	CYP2C8	Aox3	Abhd17a
Dll4	Ajuba	CYP2D6	Ap1s1	Abhd2
Ebp	Akap1	Cyp39a1	Apln	Abhd3
Eef1b2	Akip1	CYP3A4	Apob	Abhd4
Eef2	Akr1b7	CYP3A5	Apoc2	Ablim1
Eif4b	Akr1c20	CYP4A11	Apom	Abr
Elovl6	Akr1c6	CYP4A22	Aprt	Abtb2
Erbb2	Akr1d1	Cyp7a1	Aqp7	Acaa1a
Etfa	Akr1e1	Dad1	Aqp8	Acaa1b
Etfb	Alas1	Daxx	Ar	Acaa2
Ext1	Alb	Dcun1d4	Arhgap22	Acad10
Fah	Alcam	Ddc	Arhgap26	Acad11
FAM69A	Aldh16a1	Decr1	Arhgap27	Acad12
Fat1	Aldh1l1	Dek	Arhgap32	Acadl
Fbl	Aldh1l2	Dera	Arhgap42	Acadm
Fgfr2	Aldh2	Dhdds	Arhgap5	Acads
Fkbp14	Aldh3a2	Dlat	Arhgap6	Acadsb
FOLH1	Aldh5a1	Dnajb9	Arhgdia	Acat2
Foxo3	Aldh9a1	Dnttip2	Arhgef39	Ace
Frs2	Aldoa	Dsp	Arl5a	Acnat1
Gadd45a	Aldob	Dusp1	Arl5b	Acnat2
Gbp5	Aldoc	Dusp3	Armcx3	Aco2
Gclm	Alg10b	Ebp	Art2b	Acot1
Gemin5	Alpl	Ech1	Asrgl1	Acot11
Gnb5	Als2	Eef1b2	Atp5f1d	Acot12
Got1	Als2cl	Eef2	Atp8b1	Acot13
Gpx4	Amacr	Eif4b	Avpr1a	Acot2
GSTA5	Ambp	Eif4ebp1	B230217O12Rik	Acot3
H1f0	Ambra1	Elovl2	B3galt1	Acot4
Hdac6	Amdhd1	Elovl6	B430212C06Rik	Acot5
HERC5	Amigo2	Ephx1	B430306N03Rik	Acot6
Hif1a	Amn	Ephx2	Bace1	Acot8
HIST1H2BD	Amn1	Erbb2	Baiap2	Acsf2
Hp	Amy1	Erbb3	Bak1	Acsf3
Hsd17b10	Anapc1	Esr1	Bbc3	Acsl1
Hspe1	Ang	Ext1	BC024386	Acsl4
Ifit2	Angel1	F2	BC049987	Acsl5
Igf1	Angptl4	F5	Bdkrb2	Acsm2
Ikbip	Ankrd13c	Fabp1	Bex4	Acss1
Irs1	Ankrd33b	Fabp4	Bgn	Acss2
Klhl24	Anks6	FAM96B	Bloc1s5	Acss3
Krt19	Anxa13	Fasn	Bltp1	Acta1
Lamc2	Anxa2	Fat1	Bmp1	Acyp2
Maoa	Anxa7	Fbl	Bmp8b	Adal
Mcur1	Aox3	Fez2	Bri3bp	Adam11
Med21	Ap3s1	Fgb	Btg2	Adamts15
Mki67	Apln	Fgf2	C1galt1c1	Adamts2
MLIP	Apmap	Fgfr2	C1qa	Adamts7
Mllt11	Apoa1	Fgg	C1qb	Adar
Mpeg1	Apoa4	Fkbp5	C1qc	Adck2
Mrpl14	Apoa5	Flad1	C1s1	Adcy6
Mrpl19	Apoe	Fmo1	C3	Adcy9
MT2A	Apof	Fmo5	C4a	Add3
Mtfr1	Apoh	Fn1	C4bp	Adgrf1
Mylk	Apol7a	FOLH1	C8b	Adgrv1
Nampt	Apol9a	Foxa1	Cacng7	Adh1
Nek2	Apol9b	Foxo3	Cadm4	Adh4
Nkg7	Apom	Fpgs	Cadps2	Adhfe1
Nr2f1	Apon	Frs2	Canx	Adissp
Nt5e	App	Gadd45a	Capn8	Adk
Nup88	Aprt	Gbp5	Car14	Adora1
Ormdl2	Aptx	Gclm	Car3	Adra1b
Pcbd1	Aqp3	Gemin5	Carmil1	Adra2a
Pdlim1	Aqp7	Ggh	Casd1	Adrb3
Peg10	Aqp8	Ghr	Ccdc107	Adtrp
Pfkl	Aqp9	Gimap7	Ccdc117	Afg3l1
Pgk1	Ar	Gjb2	Ccdc134	Afg3l2
Pgm3	Arap2	Glud1	Ccdc167	Afm
Phgdh	Arcn1	Glul	Cct8	Agap2
Pik3r1	Areg	Gnb5	Cd207	Ager
Pls1	Arel1	Gnmt	Cd300lb	Agfg2
Polb	Arf4	Got1	Cdadc1	Agl
Polr2i	Arhgap10	Gsr	Cdhr5	Agmo
Ppm1b	Arhgap26	GSTA5	Cdk18	Agpat2
Ppp2r5a	Arhgap27	Gstm1	Cdo1	Agpat3
Prelid3b	Arhgdia	Hacd3	Cebpd	Agt
Ptgfr	Arhgef10l	Hadha	Cela1	Agtr1a
Pvr	Arhgef12	Hdac6	Celsr2	Ahctf1
Rnpc3	Arhgef16	Hebp1	Cep170	Ahr
Rpl11	Arhgef19	HERC5	Ces1b	Ahsa1
Rpl15	Arhgef2	Herpud1	Ces1c	Ahsg
Rpl17	Arhgef39	Hexb	Ces2c	AI182371
Rpl19	Arhgef5	HIST1H1C	Ces3a	AI463229
Rpl26	Arhgef7	HIST1H2BD	Ces3b	AI661453
Rpl27	Arl1	Hmgcr	Cfap54	Aifm2
Rpl3	Arl2	Hmgcs1	Cfhr2	Aig1
Rpl35	Arl5a	Hmgcs2	Cfhr4	Ajuba
Rpl36	Arl5b	Hnf4a	Cfi	Akap1
Rpl4	Arl6ip1	Hp	Cggbp1	Akip1
Rpl8	Arl8b	Hs2st1	Chi3l1	Akr1b7
Rpl9	Armc9	Hsd17b11	Chic1	Akr1c14
Rplp0	Arpp19	Hsd3b2	Chst2	Akr1c20
Rps18	Arrdc3	Hsp90ab1	Cib3	Akr1c6
Rps20	Arrdc4	Hspa13	Cidea	Akr1d1
Rps25	Arsa	Hspa1b	Cisd3	Akr1e1
Rps5	Arsg	Hspa5	Cish	Alas1
Rps6	Art2b	Hspa8	Cldn1	Albfm1
Rps7	Asb1	Hspd1	Clstn3	Alcam
Sdc1	Asic5	Hyou1	Clybl	Aldh16a1
Sgce	Asl	Id1	Cmah	Aldh1l1
Shb	Asns	Idi1	Coa4	Aldh1l2
Shc1	Aspa	Ifit1	Coasy	Aldh5a1
SLC25A6	Asph	Ifit2	Col4a1	Aldh7a1
Slc27a2	Asrgl1	Ifitm1	Col4a2	Aldh9a1
Slco2b1	Ass1	Ifitm2	Col6a1	Aldob
Snca	Atf3	Ifitm3	Col6a2	Alg10b
Sos1	Atf4	Igf1	Colec12	Alkbh6
Sox4	Atf6	Igfbp1	Copb1	Alpl
Sqstm1	Atf6b	Igfbp3	Copz2	Als2cl
St7	Atg12	Igfbp4	Coq4	Altre
Stap2	Atg2a	Igsf6	Coq8b	Amacr
Sytl1	Atg3	Il1r1	Cotl1	Ambp
Tbpl1	Atg4a	Insig1	Cpeb4	Ambra1
Tgfbr2	Atic	Ipo5	Crat	Amdhd1
Timm9	Atp10d	Irs1	Crem	Amigo1
Timp1	Atp11a	Isg15	Crot	Amigo2
Tmed7	Atp11c	Isg20	Crybg1	Amn
TMEM2	Atp1a1	Itpr2	Crybg2	Amy1
Tnfrsf21	Atp1b1	KARS	Csf3r	Ang
Tnfsf10	Atp2b2	Kat2b	Ctcflos	Angel1
TP53I3	Atp4a	Kcnk1	Cyb5r3	Angpt2
Traf3ip2	Atp6v0e	Klhdc2	Cybb	Angptl4
Trat1	Atp8b1	Knstrn	Cyp2a12	Ankrd13c
Trib3	Atp8b4	Krt18	Cyp2a5	Anks6
TRIM22	Atp9a	Krt7	Cyp2b10	Ano1
Trub2	Atrn	Ktn1	Cyp2c55	Ano10
Tsg101	Atxn10	Lama3	Cyp2d41-ps	Anxa13
Tst	Atxn7l3b	Lamc2	Cyp2j5	Anxa7
Tubb2a	Avpr1a	Lamp3	Cyp2s1	Anxa8
Twf2	AW011738	Lap3	Cyp2u1	Aox3
Uba52	AW112010	Lcn2	Cyp3a11	Ap1s1
Ube2c	Azgp1	Ldlr	Cyp3a25	Ap3s1
Ube3b	B2m	Lgals8	Cyp3a59	Apln
UGT1A4	B430212C06Rik	Lrrfip2	Cyp4a10	Apmap
UGT2B7	B430306N03Rik	Maff	Cyp4a14	Apoa1
Uqcrc1	B4galnt1	Maoa	Cyp4a31	Apoa4
Vgll4	B930025P03Rik	Maob	Cyp4a32	Apoa5
XCL2	Baat	Mapkapk2	Cyp4f14	Apob
Acta2	Bace1	Masp2	Cyp7b1	Apoc2
ANXA2P2	Bag3	Mast2	Cyth1	Apof
Arhgap1	Bahd1	Mbl2	Dact2	Apoh
ATP5B	Baiap2	Mbnl1	Dapk1	Apol7a
ATP6V0E1	Baiap2l1	Mcur1	Dcakd	Apol9a
Becn1	Bak1	Med21	Dcun1d1	Apol9b
Ccdc85b	Bbc3	Mif	Dcun1d4	Apom
Ccl3	Bbs9	MLIP	Ddx11	Apon
Ccl4	BC005537	Mllt11	Ddx23	Aprt
Cd80	BC024386	Mrpl15	Ddx39b	Aptx
Cenpw	BC049987	Mrpl19	Decr2	Aqp7
CES2	Bcat2	Mrps2	Def8	Arap2
Cfl2	Bcl2l11	Msra	Degs1l	Arcn1
Chek2	Bcl2l13	MT2A	Deptor	Arel1
Chmp4c	Bex4	Mthfd2	Desi1	Arhgap10
Crk	Bfar	Myc	Det1	Arhgap22
CTGF	Bhlhb9	Mylk	Dgkz	Arhgap26
CXCL8	Bhlhe40	Nat1	Dhrs7b	Arhgap27
Dynlt3	Bhlhe41	Ndrg1	Dido1	Arhgap32
Eef1g	Bhmt	Nfil3	Dio1	Arhgap42
Fbxo7	Blvra	Nfkbia	Dlgap1	Arhgap5
Gnb1	Blvrb	Nhp2	Dll4	Arhgap6
GTF2H2C	Bmp1	Nkg7	Dmgdh	Arhgdia
Inpp4b	Bmp8b	Nme1	Dmpk	Arhgef10l
Kctd9	Bmper	Nnt	Dmrta1	Arhgef16
Lrp10	Bmyc	Noc3l	Dnaja4	Arhgef19
Lyrm1	Bnip3	Nop58	Dnajb11	Arhgef39
Mbtps1	Bri3bp	Nqo1	Dnajc18	Arhgef5
Med1	Brpf3	Nr1h4	Dnttip2	Arhgef7
Mlec	Bsg	Nr1i2	Dock8	Arhgef9
Mre11a	Btbd3	Nr1i3	Dqx1	Arl1
MT1H	Btg2	Nr2f1	Dsg1c	Arl2
Ndufa4	Bzw1	Nrp1	Dsg2	Arl5b
Nolc1	C130074G19Rik	Nucb2	E2f8	Arl6ip1
Nras	C1galt1c1	Nup88	Eci1	Arl8b
NRCAM	C1qbp	Orm1	Eefsec	Armc9
Nusap1	C1rl	Orm2	Efcab14	Armcx3
Pak4	C1s1	P2ry13	Efcab3	Arpp19
Parp1	C4a	P2ry14	Egfr	Arrdc3
Pdcd6ip	C4b	P4ha2	Egln3	Arsa
Pitpna	C4bp	Paics	Ehbp1	Arsg
PLIN1	C8a	Pank3	Ehhadh	Art2b
Plscr1	C8b	Parp14	Eif3a	Asb1
Pop5	C8g	Pccb	Eif5	Asic5
Psen1	C9	Pcolce	Elane	Asl
Rac1	Cables1	Pdia5	Elovl1	Asns
Recql	Cad	Pdia6	Elovl3	Aspa
Rhoa	Cadm4	Pecr	Enc1	Asph
RPL13AP5	Cadps2	Peg10	Enpp1	Asrgl1
Rrm2b	Calcoco1	Pgk1	Entpd2	Ass1
Rtn2	Cald1	Pgm1	Epb41l4b	Atf5
Samhd1	Calm1	Pgm3	Erf	Atf6
Sdhb	Caln1	Pgrmc1	Ern1	Atf6b
Sec11a	Calr	Phgdh	Erp44	Atg12
Slc2a6	Calu	Pigp	Esm1	Atg2a
Slc35a5	Camk1d	Pik3r1	Etfbkmt	Atg4a
TMEM167A	Camk2n1	Pink1	Etnk2	Atp10d
UGT1A6	Cand2	Plin2	Evi5	Atp11a
Usp14	Canx	Pnkp	Exosc7	Atp1a1
Wasf3	Capn2	Polr2i	Exosc9	Atp1b1
Zbtb41	Capn8	Por	F11	Atp2b2
	Car14	Pparg	F13b	Atp4a
	Car2	Ppic	F830016B08Rik	Atp5f1d
	Car3	Ppp2r5a	Fabp5	Atp6v0e
	Car5a	Prdx3	Fam135a	Atp8b1
	Car8	Prelid3b	Fam149a	Atp8b4
	Carmil1	Prkaa1	Fam168a	Atp9a
	Casd1	Prss23	Fam184a	Atrn
	Casp3	Psap	Fam216a	Atxn10
	Casp8	Psat1	Fam78b	Atxn7l3b
	Casp9	Psen2	Fam83f	Avpr1a
	Cast	Psma4	Far2	AW011738
	Cbfa2t3	Psma7	Fastk	AW112010
	Cblb	Psmd14	Fbxo9	Azgp1
	Cbr3	Psmd8	Fer	B230217O12Rik
	Cbs	Psmf1	Fermt2	B2m
	Ccdc107	Ptgfr	Fetub	B3galt1
	Ccdc117	Pxmp2	Fga	B3gnt2
	Ccdc134	Rad50	Fgd6	B430212C06Rik
	Ccdc146	Ran	Fgf9	B4galnt1
	Ccdc162	Rnase4	Fgfr2	B930025P03Rik
	Ccdc171	Rnh1	Fhit	Bace1
	Ccdc86	Rnps1	Fhl1	Bag3
	Cchcr1	Rpl11	Fitm1	Bahd1
	Ccl2	Rpl13a	Fkbp1a	Baiap2
	Ccna2	Rpl15	Fmn1	Baiap2l1
	Ccnf	Rpl17	Fmo2	Bbs9
	Ccnh	Rpl19	Fndc4	BC005537
	Ccp110	Rpl26	Foxa3	BC024386
	Cct2	Rpl27	Foxp2	Bcat2
	Cct3	Rpl28	Fras1	Bcl2l1
	Cct6a	Rpl3	Frk	Bcl2l13
	Cct8	Rpl35	Fth1	Bdkrb2
	Cd164	Rpl36	Ftl1	Bfar
	Cd1d1	Rpl4	Fyb2	Bgn
	Cd207	Rpl8	Fzd7	Bhlhb9
	Cd276	Rpl9	Gabbr2	Bhlhe41
	Cd36	Rplp0	Gal3st1	Bhmt
	Cd59a	Rpn1	Galk1	Bloc1s5
	Cda	Rpp40	Galnt15	Bltp1
	Cdadc1	Rps13	Galnt4	Blvrb
	Cdc27	Rps18	Galt	Bmf
	Cdc37l1	Rps20	Gar1	Bmp1
	Cdc42bpa	Rps25	Gask1a	Bmp8b
	Cdc42ep4	Rps5	Gatd1	Bmper
	Cdc42se1	Rps6	Gc	Bmyc
	Cdh1	Rps7	Gchfr	Bnip3
	Cdh18	Rsu1	Gckr	Bphl
	Cdh2	Saa1	Gcnt4	Bri3bp
	Cdhr5	Scarb1	Ggt6	Brpf3
	Cdk18	Scp2	Gimap7	Bsg
	Cdk4	Sdc1	Gimd1	Btbd3
	Cdk5rap3	Sec62	Gipc2	Btg2
	Cdo1	Sema4b	Glce	Bzw1
	Cdv3	Serpine1	Glo1	C130074G19Rik
	Ceacam1	Sesn1	Glrx	C1qbp
	Cebpa	Sesn2	Glrx5	C1rl
	Cebpd	Sgce	Glt28d2	C1s1
	Celf2	Sgk2	Gm10030	C4b
	Celsr1	Slbp	Gm12718	C4bp
	Cenpn	Slc10a1	Gm13021	C8a
	Cenpt	Slc13a5	Gm13292	C8b
	Cep126	Slc1a2	Gm14584	C8g
	Cep170	Slc22a1	Gm15441	C9
	Cep70	Slc22a7	Gm15653	Cables1
	Cep85	SLC25A6	Gm17244	Cacng7
	Cep85l	Slc2a2	Gm26684	Cad
	Cerkl	Slc35b1	Gm27216	Cadm4
	Ces1b	Slc47a1	Gm2788	Cadps2
	Ces1c	Slc51b	Gm30262	Calcoco1
	Ces1d	Slc7a5	Gm33989	Cald1
	Ces2c	Slco2b1	Gm35696	Calm1
	Ces2g	Smap1	Gm36041	Caln1
	Ces3a	Smc1a	Gm3671	Calr
	Ces3b	Snai2	Gm38416	Calu
	Cfap126	Snca	Gm38456	Camk1d
	Cfap54	Snhg8	Gm45351	Camk2n1
	Cfh	Snrpa	Gm5641	Cand2
	Cfhr2	Socs2	Gm7298	Canx
	Cfi	Sod1	Gm7666	Capn2
	Cggbp1	Sqstm1	Gm8798	Car14
	Chac1	Srp72	Gna14	Car2
	Chac2	Srpx	Gnai1	Car3
	Chchd10	Srxn1	Gnai2	Car5a
	Chchd2	Ssr1	Gnat1	Car8
	Chchd4	St7	Golga3	Carmil1
	Chchd6	Stap2	Gopc	Casp3
	Chd3	Stat3	Gp1ba	Casp9
	Chdh	Steap4	Gp5	Cat
	Cherp	Strbp	Gpat3	Cav1
	Chic1	Sult1b1	Gpc4	Cbfa2t3
	Chkb	Supv3l1	Gpd2	Cblb
	Chmp1b	Sytl1	Gramd1c	Cbs
	Chn1	Taldo1	Gsdmd	Ccdc107
	Chrd	Tap1	Gsn	Ccdc134
	Chrna2	Tgfbr2	Gsta2	Ccdc146
	Chrnb2	Timp1	Gstm3	Ccdc162
	Chst2	Tm2d2	Gstm4	Ccdc167
	Chtf18	Tmed7	Gstp1	Ccdc171
	Cib3	TMEM2	Gstt1	Ccdc86
	Cidea	Tmem97	Gstt2	Cchcr1
	Cidec	Tnf	Gstt3	Ccnf
	Cipc	Tnfrsf21	Gtdc1	Cct2
	Cisd3	Tnfsf10	Gtf2e2	Cct3
	Cish	Tnfsf12	Gtpbp2	Cct6a
	Ciz1	TP53I3	Gulo	Cd164
	Clcn2	Traf3ip2	Gzmb	Cd1d1
	Cldn1	Trat1	H3c14	Cd207
	Clec2h	Trib3	H3f3b	Cd276
	Clec4g	Trim2	Hacl1	Cd300lb
	Clic4	TRIM22	Hamp	Cd36
	Cln6	Trub2	Hao1	Cd59a
	Clpx	Tsc22d3	Hc	Cda
	Clu	Tsku	Hdhd3	Cdadc1
	Clybl	Tst	Hebp2	Cdc27
	Cmah	TSTA3	Hectd2os	Cdc37l1
	Cmbl	Ttr	Hexb	Cdc42bpa
	Cmpk2	Tuba1c	Hgs	Cdc42ep4
	Cmtm4	Tubb2a	Hmgcs1	Cdc42se1
	Cmtm8	Twf2	Hook2	Cdh18
	Cnn3	Uba52	Hoxb4	Cdh2
	Cnp	Ubb	Hsd11b1	Cdhr5
	Cnpy3	Ube2v2	Hsd17b2	Cdk18
	Cntnap1	Ubqln2	Hsd3b5	Cdk4
	Coasy	Ufm1	Hsf1	Cdk5rap3
	Col12a1	UGT1A4	Hsp90b1	Cdo1
	Col15a1	Ugt1a9	Hspa13	Cdv3
	Col27a1	UGT2B7	Hspa1b	Ceacam1
	Col4a1	Usp18	Hspa2	Cela1
	Col4a2	Vtn	Hspbp1	Celf2
	Col5a3	WARS	Hsph1	Celsr1
	Colec12	Wdtc1	Id3	Celsr2
	Comt	Xaf1	Idi1	Cenpn
	Copa	Xbp1	Ifi27l2b	Cenpt
	Copb1	XCL2	Ifitm1	Cep126
	Copb2	Xpnpep1	Igf2bp2	Cep70
	Cops6	Zap70	Igfals	Cep85
	Copz2	ABCB1	Igfbp7	Cep85l
	Coq10a	Abcc1	Ighg3	Cerkl
	Coq3	Actl6a	Ighm	Ces1b
	Coq4	Adam10	Igip	Ces1c
	Coq5	ADCK3	Igsf3	Ces1d
	Corin	Agxt2	Il17rb	Ces2c
	Cox17	Ahcy	Il1rap	Ces2g
	Cox6b2	Aif1	Il21r	Cfap126
	Cpb2	Akr1b10	Immp2l	Cfap54
	Cpeb4	AKR1C2	Inhca	Cfhr2
	Cpn2	AKR1C3	Inmt	Cfhr4
	Cpne3	AKR7A2	Insyn1	Cfi
	Cpne5	AMY1A	Irx1	Cggbp1
	Cpox	Anp32e	Islr	Chac2
	Cps1	Anxa5	Itga10	Chchd10
	Cpt1b	Ap1m2	Itih1	Chchd2
	Cpt2	APOBEC3G	Ivd	Chchd4
	Crat	Apoc1	Jade1	Chchd6
	Creb3	Aqp1	Jak3	Chd3
	Creb3l3	Arid4b	Kalrn	Chdh
	Creg1	Arnt	Kat2b	Chi3l1
	Crem	ARSE	Kbtbd11	Chic1
	Crim1	Atp11b	Kcnb1	Chkb
	Crot	Atp2c1	Kcnk10	Chmp1b
	Crp	ATP5C1	Keg1	Chn1
	Cry1	Atp6v1f	Klhdc7a	Chrd
	Crybg1	Bambi	Klkb1	Chrna2
	Csad	Bdh1	Kmt2c	Chrnb2
	Csf2rb	Bex3	Kng1	Chtf18
	Csf3r	Bloc1s2	Krit1	Cib3
	Csnk1g2	BTN3A2	Krt18	Cidea
	Csrp3	C1d	Krt23	Cipc
	Ctif	C3ar1	Krt8	Cisd3
	Ctnnal1	C5	Lacc1	Ciz1
	Ctnnb1	C6orf62	Lad1	Clcn2
	Ctnnbip1	Camsap2	Lama3	Cldn1
	Ctps2	Cask	Lamb3	Clec2h
	Ctsc	Cav2	Lamp2	Clec4g
	Ctse	CCL14	Larp4b	Cln6
	Ctsz	CCL15	Lbhd1	Clstn3
	Cux1	Ccl22	Lhpp	Clu
	Cxcl10	Cct5	Lifr	Clybl
	Cxcl12	Cd14	Limk1	Cmah
	Cxcr1	Cd163	Lin7a	Cmbl
	Cxxc5	Cd2	Lmnb2	Cmpk2
	Cyb561	Cd320	Lmntd2	Cmss1
	Cyb5r3	Cd3d	Lonp2	Cmtm4
	Cyp17a1	Cd44	Lpcat3	Cmtm8
	Cyp1a2	CD58	Lpin2	Cnp
	Cyp26a1	Cd69	Lrp4	Cnpy3
	Cyp2a12	Cd8a	Lrrc19	Cntnap1
	Cyp2a22	Cdc42	Lrtm1	Coa4
	Cyp2a5	Cdc6	Lsr	Coasy
	Cyp2b10	Cdk5	Ltbp4	Col12a1
	Cyp2c29	Cdk7	Luc7l3	Col15a1
	Cyp2c55	Cebpz	Ly6g2	Col16a1
	Cyp2c65	Cenpk	Lztr1	Col27a1
	Cyp2c67	Cenpu	Mab21l4	Col4a2
	Cyp2c68	Cgn	Magi1	Col5a3
	Cyp2c69	Chp1	Magi3	Col6a1
	Cyp2c70	Cldn5	Man2b2	Col6a2
	Cyp2d40	Clec7a	Map3k6	Colec12
	Cyp2d41-ps	Cltb	Mapk15	Copa
	Cyp2f2	Cnksr3	Mapre3	Copb1
	Cyp2u1	Coa6	Marf1	Copb2
	Cyp39a1	Csnk1a1	Mbl1	Cops6
	Cyp3a11	Ctss	Mcam	Copz2
	Cyp3a25	CYP11A1	Mcm6	Coq10a
	CYP3A5	CYP2B7P	Mcrip2	Coq3
	Cyp3a57	CYP2C19	Mdm1	Coq4
	Cyp3a59	CYP2C9	Mfap3l	Coq5
	Cyp46a1	Cyp2e1	Mfap4	Coq8b
	Cyp4a10	CYP4F2	Mfge8	Corin
	Cyp4a12a	CYP51A1	Mfn2	Cotl1
	Cyp4a12b	Dctd	Mfsd1	Cox17
	Cyp4a14	Ddit3	Mgll	Cox6b2
	Cyp4a31	Ddr2	Mgp	Cox6c
	Cyp4a32	Dhcr7	Mia3	Cox8a
	Cyp4f14	Dpm2	Mib2	Cpb2
	Cyp4f15	Dpys	Micu2	Cpn2
	Cyp4f17	Ebna1bp2	Mid1	Cpne5
	Cyp4v3	Eif2s1	Miga2	Cpox
	Cyp7b1	Eif2s2	Mknk2	Cps1
	Cys1	Eif3d	Mllt3	Cpt1b
	Cyth1	Eif3e	Mnt	Cpt2
	D2hgdh	Eif3k	Mospd2	Crat
	D630045J12Rik	Enoph1	Mpi	Creb3
	D930048N14Rik	Etf1	Mpp1	Creb3l3
	Dab1	Etnk1	Mpst	Creg1
	Dad1	Evi2b	Mtcp1	Crot
	Dap	Exosc8	Mthfd2	Cry1
	Dapk1	FAM96A	Mtnr1a	Crybg2
	Dbi	Fdft1	Mug-ps1	Cryz
	Dbt	Flna	Mug1	Csad
	Dcaf12l1	Fmo3	Mug2	Csf2rb
	Dcaf5	FOLH1B	Mup-ps16	Csnk1g2
	Dcakd	Fosl1	Mup1	Csrp3
	Dclre1c	Foxj3	Mup11	Ctcflos
	Dctn5	Fut1	Mup12	Ctif
	Dcun1d1	Gclc	Mup16	Ctnnal1
	Ddc	GCNT3	Mup17	Ctnnb1
	Ddhd2	Gdf15	Mup2	Ctnnbip1
	Ddit4	GDF7	Mup20	Ctps2
	Ddost	Gdpd5	Mup21	Ctsc
	Ddt	Ggcx	Mup3	Ctse
	Ddx11	Gimap4	Mup7	Ctsz
	Ddx28	Gimap8	Mup9	Cux1
	Ddx50	Gins3	Mycn	Cxcl1
	Ddx60	Gmnn	Myh14	Cxcl10
	Decr1	GNB3	Myo15b	Cxcl12
	Decr2	Gnpda1	Myo1b	Cxcr1
	Def8	Gper1	Myom3	Cxxc5
	Defb1	GPI	N4bp2	Cyp17a1
	Dennd1a	Gpr171	Nacc2	Cyp26a1
	Dera	Gpx2	Nadk	Cyp2a22
	Derl2	Gsk3b	Nagk	Cyp2a5
	Derl3	GTF2IP1	Nampt	Cyp2b10
	Desi1	GUCY1B3	Napa	Cyp2c29
	Dexi	Gusb	Nat1	Cyp2c55
	Dgat2	H2AFZ	Nat8	Cyp2c65
	Dgkh	Hcls1	Nat8f1	Cyp2c67
	Dhdds	HIST1H1E	Nat8f7	Cyp2c68
	Dhrs1	HIST1H2BH	Ncald	Cyp2c69
	Dhrs4	HLA-DMB	Ncam2	Cyp2c70
	Dhx37	HLA-DPB1	ND1	Cyp2d40
	Dlgap1	HLA-DRA	ND4L	Cyp2d41-ps
	Dlst	HLA-DRB1	Neat1	Cyp2f2
	Dmap1	HLA-DRB3	Neb	Cyp2j5
	Dmgdh	HLA-DRB5	Necab1	Cyp2s1
	Dmpk	Hpn	Nepro	Cyp2u1
	Dnah11	HPR	Nfkbia	Cyp3a11
	Dnaja2	HSPA6	Niban2	Cyp3a57
	Dnaja3	Htra1	Nlrp6	Cyp46a1
	Dnaja4	IARS	Nmrk1	Cyp4a10
	Dnajb1	Id2	Notch3	Cyp4a12a
	Dnajb11	Idh3a	Npr2	Cyp4a12b
	Dnajb12	Ier3	Nr5a2	Cyp4a14
	Dnajb2	IFNG	Nrbp2	Cyp4a31
	Dnajb9	Ifrd2	Nrg4	Cyp4a32
	Dnajc12	IKBKAP	Nrn1	Cyp4f14
	Dnajc21	Ikbkg	Nrp1	Cyp4f15
	Dnajc25	Ilf2	Nsd1	Cyp4f17
	Dnajc3	Ilk	Nsfl1c	Cyp4v3
	Dnase2b	Isoc1	Nup210	Cyp7a1
	Dnmbp	Itga1	Oasl2	Cys1
	Dnph1	Itk	Ogfrl1	D2hgdh
	Dntt	Jmjd6	Onecut1	D630045J12Rik
	Dock4	Kdm5a	Or5m3b	D930048N14Rik
	Dock6	Kif23	Or5m9	Dab1
	Dock8	Klrc2	Ormdl1	Dact2
	Dpp4	Klrk1	Osbpl8	Dap
	Dpp7	KRT6C	Osmr	Dapk1
	Dpy19l1	Lck	Ost4	Dbi
	Dpyd	Lef1	P2ry13	Dbt
	Dqx1	LIMS4	P2ry4	Dcaf12l1
	Dram2	LOC100510495	Pacrg	Dcaf5
	Drap1	Lss	Pak1	Dcakd
	Drc3	Lyar	Papss2	Dclre1c
	Dsg1c	Lypla1	Paqr7	Dctn5
	Dsp	LYZ	Paqr9	Dcun1d1
	Dtx4	Map2	Pard3b	Ddhd2
	Duox1	Mbd4	Parp12	Ddias
	Duoxa1	Mcm2	Pbld2	Ddit4
	Dusp1	Mcm7	Pbrm1	Ddost
	Dusp3	Mdm2	Pcbp3	Ddt
	Dync1li1	Me2	Pcdh17	Ddx11
	E2f2	Mfsd14a	Pcf11	Ddx23
	E2f3	Micall1	Pcsk4	Ddx28
	E2f8	Mmp2	Pctp	Ddx39b
	Ears2	Mpc2	Pdcd4	Ddx50
	Ebp	Mrpl36	Pde1b	Ddx60
	Ebpl	Mrps16	Pde4b	Decr1
	Ece1	Ms4a1	Pdgfrb	Decr2
	Ech1	Msmo1	Pdia3	Def8
	Eci1	Ndufv3	Pdia4	Defb1
	Eci2	Net1	Pdilt	Degs1l
	Edem2	Nfkb1	Pds5b	Dek
	Eef1b2	Nfkb2	Pdxk	Dennd1a
	Eepd1	NIPSNAP3A	Pdzrn3	Deptor
	Efna5	Nme2	Peds1	Derl2
	Efr3b	Nop56	Pef1	Derl3
	Egfr	Notch2	Pepd	Desi1
	Ehd4	Opn3	Perp	Det1
	Ehhadh	Orc6	Pex16	Dexi
	Eif3a	Pdhb	Pex19	Dgat2
	Eif3m	Pebp1	Pfkfb1	Dgkh
	Eif4a2	Pfkp	Pgrmc2	Dgkz
	Eif4ebp1	Pfn1	Phb1	Dhrs1
	Eif5	Pik3r4	Phc1	Dhrs4
	Elane	PLA2G2A	Pi16	Dhrs7b
	Elmod3	Plekhj1	Pid1	Dhx37
	Elovl1	PLGLB2	Piga	Dido1
	Elovl2	Plp2	Pigp	Dio1
	Elovl3	POC1B-GALNT4	Pigr	Dlat
	Elovl6	Pole3	Pik3c2g	Dlgap1
	Emc1	Ppie	Pin1	Dll4
	Eml6	Prmt5	Pink1	Dlst
	Enc1	Pros1	Pkd2	Dmap1
	Enpep	Psmg1	Pkhd1	Dmgdh
	Enpp1	Ptprc	Pknox1	Dmpk
	Enpp2	Pus1	Pla1a	Dmrta1
	Enpp3	Pus7	Pla2g4b	Dnah11
	Entpd5	Rab11fip2	Pla2g6	Dnaja2
	Entpd8	RAB6C	Pla2g7	Dnaja3
	Eny2	Rala	Plbd1	Dnaja4
	Epb41	Rap2c	Plg	Dnajb1
	Epb41l3	Rapgef2	Pllp	Dnajb11
	Epb41l4b	Rbm34	Plod1	Dnajb12
	Epb41l5	Rfc2	Pls1	Dnajb2
	Ephb2	Rfc4	Pltp	Dnajc12
	Ephb4	Rfx5	Plxnb1	Dnajc18
	Ephx1	Rheb	Plxnc1	Dnajc21
	Ephx2	Rpap3	Pmf1	Dnajc25
	Epn3	Rpl24	Pnisr	Dnajc3
	Erap1	Rpl29	Pnldc1	Dnase2b
	Erbb3	Rpl32	Pnpla2	Dnmbp
	Ergic1	Rpl36a	Pnrc2	Dnph1
	Erlec1	Rpl6	Podn	Dntt
	Erp29	Rpl7a	Pogk	Dock4
	Erp44	Rps2	Pon2	Dock6
	Esm1	Rps3	Porcn	Dpp4
	Esr1	Rpsa	Pparg	Dpp7
	Etfb	Rrs1	Ppfia1	Dpy19l1
	Etfbkmt	Rsl24d1	Ppic	Dpyd
	Etfdh	S100a13	Ppif	Dqx1
	Ethe1	S100a9	Ppp1r10	Dram2
	Etnk2	S100B	Ppp1r1b	Drap1
	Eva1a	Satb1	Ppp1r3c	Drc3
	Evc	SERPINA3	Ppp1r3g	Dsg1c
	Evpl	SH2D1A	Ppp2r1a	Dsg2
	Exosc9	Sirt3	Ppp2r5b	Dtx4
	Ext1	Slc1a3	Ppp4r3a	Duox1
	Extl2	Slc25a13	Ppp4r4	Duoxa1
	Eya3	Slc7a11	Prdm2	Dusp3
	F10	SLCO1B1	Prdx4	Dync1li1
	F11	Smad3	Prkar1b	E2f2
	F13b	Smim19	Prkd3	E2f3
	F2	Spen	Prlr	E2f8
	F3	Sptlc2	Prodh	Ears2
	F5	Srm	Proser2	Ebpl
	F7	Ssb	Prtg	Ece1
	F830016B08Rik	SULT2A1	Prune1	Eci1
	F9	Sumo1	Prxl2a	Eci2
	Fa2h	Syne2	Psmb9	Edem2
	Fabp1	Taf9	Ptk6	Eefsec
	Fabp3	Tes	Ptp4a3	Eepd1
	Fabp4	Tesk1	Ptpn1	Efcab14
	Fabp5	Thbs1	Ptpn4	Efcab3
	Fads2	Tiparp	Pwp2	Efna5
	Fads6	Tipin	Pxdc1	Efr3b
	Fah	Tlr7	Pycr3	Egln3
	Fam114a1	Tm7sf3	Pyroxd2	Ehbp1
	Fam135a	Tm9sf2	Pzp	Ehd4
	Fam136a	TMEM110	Qpct	Ehhadh
	Fam168a	Tnfrsf10b	Rab11fip4	Eif3m
	Fam183b	TP53	Rab1b	Eif4a2
	Fam184a	TRBC1	Rad51	Elmod3
	Fam210b	TREM1	Radx	Elovl1
	Fam241b	Trgc1	Rap2a	Emc1
	Fam47e	Trgc2	Rarres1	Eml6
	FAM69A	Ttc4	Rasa4	Enc1
	Fam83b	Tuba1b	Rassf8	Enpep
	Fam83f	Tubb2b	Rbbp4	Enpp1
	Fam83h	Txnrd1	Rbbp6	Enpp2
	FAM96B	Ubash3a	Rbbp9	Enpp3
	Far2	Ube2g1	Rbm15b	Entpd2
	Fars2	Ugt1a10	Rdh16	Entpd5
	Fas	Vdac2	Rec114	Entpd8
	Fasn	Vegfa	Reep6	Eny2
	Fat1	Vim	Rela	Epb41
	Fbf1	Wdr43	Rer1	Epb41l3
	Fbp1	Xcl1	Retsat	Epb41l5
	Fbp2	Ywhab	Rhbdd2	Ephb2
	Fbxl17	ZNF555	Rhbdf1	Ephb4
	Fbxl4		Rhbg	Ephx1
	Fbxo21		Rims2	Ephx2
	Fbxo34		Rims4	Epn3
	Fbxo42		Rlf	Erap1
	Fbxw5		Rmdn1	Erf
	Fcgrt		Rnf103	Ergic1
	Fer		Rnf145	Erlec1
	Fermt1		Rnf169	Ern1
	Fermt2		Rnf214	Erp29
	Fetub		Rnpc3	Erp44
	Fez2		Rnpepl1	Esm1
	Ffar4		Rps7-ps3	Etfa
	Fga		Rtn4	Etfb
	Fgb		Rtn4rl1	Etfdh
	Fgd6		Rufy3	Ethe1
	Fgf2		S100a11	Etnk2
	Fgfr4		S1pr1	Eva1a
	Fgg		S1pr3	Evc
	Fgl1		S1pr5	Evi5
	Fh1		Samd8	Evpl
	Fhdc1		Scamp5	Exosc7
	Fhl1		Scnn1g	Exosc9
	Fitm2		Sdc2	Extl2
	Fkbp14		Sdc4	Eya3
	Fkbp1a		Sdcbp2	F10
	Fkbp2		Sdr9c7	F11
	Fkbp5		Sds	F13b
	Flvcr2		Sec63	F3
	Fmn1		Sel1l	F7
	Fmo1		Selenbp2	F830016B08Rik
	Fmo2		Selenon	F9
	Fmo4		Sema3b	Fa2h
	Fn1		Sema4a	Fabp3
	Fn3k		Sema4g	Fabp4
	Fndc4		Sema6a	Fabp5
	Foxa1		Serpina11	Fads2
	Foxa3		Serpina12	Fads6
	Foxo3		Serpina1c	Fam114a1
	Foxo4		Serpina1e	Fam136a
	Fras1		Serpina3k	Fam149a
	Frk		Serpina7	Fam168a
	Fth1		Serpinb6b	Fam183b
	Ftl1		Serpinb8	Fam210b
	Fuca1		Serpinc1	Fam216a
	Fyb		Serpind1	Fam241b
	Fzd7		Serpine2	Fam47e
	Fzd8		Sestd1	Fam78b
	Gaa		Setbp1	Fam83b
	Gabbr2		Setd1b	Fam83f
	Gabrg1		Setd2	Fam83h
	Gadd45a		Sgms2	Far2
	Gadd45b		Sgta	Fars2
	Gal3st1		Sh3pxd2a	Fas
	Gale		Sh3pxd2b	Fastk
	Galk1		Shh	Fbf1
	Galnt15		Shisa2	Fbp1
	Galnt4		Sigmar1	Fbp2
	Gamt		Sik1	Fbxl17
	Ganab		Slc13a5	Fbxl4
	Gar1		Slc16a13	Fbxo21
	Gas7		Slc16a2	Fbxo34
	Gatb		Slc16a5	Fbxo42
	Gba2		Slc17a1	Fbxo9
	Gbe1		Slc17a8	Fbxw5
	Gbp7		Slc1a5	Fcgrt
	Gc		Slc22a18	Fermt1
	Gcgr		Slc22a29	Fermt2
	Gck		Slc22a30	Fetub
	Gde1		Slc25a1	Ffar4
	Gdi2		Slc25a10	Fga
	Gdpd1		Slc25a11	Fgd6
	Gemin2		Slc25a22	Fgf9
	Gfm1		Slc25a30	Fgfr4
	Gfra1		Slc25a39	Fgl1
	Ggct		Slc27a1	Fh1
	Ghitm		Slc30a10	Fhdc1
	Ghr		Slc30a7	Fhit
	Gid8		Slc35a1	Fitm1
	Gimd1		Slc35a4	Fitm2
	Gipc2		Slc35f2	Fkbp1a
	Gjb2		Slc38a2	Fkbp2
	Gldc		Slc39a5	Flad1
	Glo1		Slc40a1	Flvcr2
	Glrx2		Slc44a2	Fmn1
	Glt28d2		Slc47a1	Fmo4
	Glud1		Slc5a6	Fn3k
	Glul		Slc6a6	Fndc4
	Gm10030		Slco1a1	Foxa3
	Gm10804		Slco1b2	Foxo4
	Gm11992		Slco2a1	Foxp2
	Gm13021		Slfn4	Fpgs
	Gm13292		Smarcd3	Fras1
	Gm14267		Smim1	Frk
	Gm14584		Smim13	Ftl1
	Gm14760		Smim26	Fuca1
	Gm15318		Smo	Fyb
	Gm15441		Smox	Fyb2
	Gm15446		Sned1	Fzd8
	Gm15653		Snhg11	Gaa
	Gm15663		Snrnp48	Gabrg1
	Gm16548		Socs2	Gadd45b
	Gm16731		Socs4	Gal3st1
	Gm27216		Socs7	Gale
	Gm2788		Sod3	Galk1
	Gm2814		Sort1	Galnt4
	Gm2a		Sox18	Galt
	Gm30262		Sox6	Gamt
	Gm35696		Sparc	Ganab
	Gm36041		Spg21	Gas7
	Gm36283		Spic	Gask1a
	Gm3671		Spint2	Gatb
	Gm4952		Spire2	Gatd1
	Gm5148		Spop	Gba2
	Gm6210		Spp2	Gbe1
	Gm7298		Sptb	Gbp7
	Gm7463		Srebf1	Gc
	Gm7694		Ssbp3	Gcgr
	Gm8798		Ssc4d	Gchfr
	Gm8883		St3gal5	Gck
	Gm8893		St6gal1	Gckr
	Gmfb		Stab2	Gclm
	Gmppa		Stard13	Gcnt4
	Gna14		Stard4	Gde1
	Gnai1		Stard5	Gdi2
	Gnai2		Steap2	Gdpd1
	Gnat1		Stra6l	Gemin2
	Gnmt		Strip2	Gfm1
	Gnpat		Styx	Gfra1
	Gnptg		Styxl1	Ggct
	Golga3		Sulf2	Ggt6
	Golim4		Sult1d1	Ghitm
	Gopc		Sult5a1	Gid8
	Got1		Sumf1	Gipc2
	Gpat3		Suox	Gjb2
	Gpatch4		Supt16	Glce
	Gpc1		Susd4	Gldc
	Gpc4		Syt12	Glo1
	Gpcpd1		Szt2	Glrx
	Gpd2		Tbc1d8	Glrx2
	Gpld1		Tbl1x	Glrx5
	Gpr180		Tceal8	Glt28d2
	Gprc5a		Tdo2	Gm10030
	Gpsm2		Ten1	Gm10804
	Gpx1		Tent5a	Gm11992
	Gpx4		Tent5c	Gm12718
	Gpx7		Terf1	Gm14267
	Gramd1b		Tgfb1	Gm14760
	Gramd1c		Tgtp1	Gm15318
	Grb14		Thap2	Gm15441
	Grb2		Them7	Gm15446
	Grhpr		Themis	Gm15653
	Grina		Themis2	Gm15663
	Grk3		Thrap3	Gm16548
	Grk5		Tial1	Gm16731
	Grn		Tiam2	Gm17244
	Grpel1		Timm50	Gm26684
	Grpel2		Tkfc	Gm2814
	Gsap		Tlcd1	Gm2a
	Gsdmd		Tlr13	Gm30262
	Gsn		Tm6sf2	Gm33989
	Gsr		Tmbim1	Gm35696
	Gsta2		Tmed5	Gm36041
	Gsta3		Tmem120a	Gm36283
	Gstk1		Tmem134	Gm38416
	Gstm1		Tmem19	Gm38456
	Gstm3		Tmem30a	Gm45351
	Gstm4		Tmem37	Gm4952
	Gsto1		Tmem51	Gm5148
	Gstt1		Tmem86a	Gm5641
	Gstt2		Tmprss4	Gm6210
	Gtf2e2		Tmt1b	Gm7463
	Gtf2i		Tnf	Gm7666
	Gtpbp2		Tnfaip8l1	Gm7694
	Gulo		Tnfrsf1b	Gm8798
	Gvin1		Tnxb	Gm8883
	Gypc		Top2b	Gm8893
	H19		Topors	Gmfb
	H1f0		Tox	Gmppa
	H2-D1		Tpi1	Gna14
	H2-K1		Tpm2	Gnai1
	H2-Q4		Tpmt	Gnmt
	H2-Q6		Tram2	Gnpat
	H2-Q7		Trappc4	Gnptg
	H2-T22		Treh	Golim4
	H2-T23		Trhde	Gopc
	Habp2		Trp53	Gp1ba
	Habp4		Trpm4	Gp5
	Hacd1		Tshz2	Gpat3
	Hacd3		Tspan33	Gpatch4
	Hacl1		Tspyl5	Gpc1
	Hadh		Ttc23	Gpc4
	Hadha		Ttc7b	Gpcpd1
	Hadhb		Tuba8	Gpd2
	Haghl		Txndc15	Gpld1
	Hao1		Tyw5	Gpr180
	Hao2		Ubd	Gprc5a
	Hapln4		Ucp2	Gpsm2
	Hc		Uggt1	Gpx1
	Hdac6		Ugp2	Gpx4
	Hdhd3		Ugt1a5	Gpx7
	Hdlbp		Ugt2a3	Gramd1b
	Hebp1		Ugt2b1	Gramd1c
	Hebp2		Ugt2b36	Grb14
	Hectd2os		Umps	Grb2
	Herc6		Unc5b	Grhpr
	Herpud1		Upf2	Grina
	Hgfac		Uqcr11	Grk3
	Hgsnat		Usp6nl	Grk5
	Hibch		Usp9x	Grn
	Hif1a		Utp14b	Grpel1
	Hint1		Vac14	Grpel2
	HIST1H1C		Vbp1	Gsap
	Hivep2		Vps26b	Gsr
	Hlf		Vwf	Gsta2
	Hmgcl		Wbp2	Gsta3
	Hmgcr		Wdr81	Gstk1
	Hmgcs2		Wdr86	Gstm4
	Hmgn5		Whrn	Gsto1
	Hnf4a		Wipi1	Gstp1
	Hnf4aos		Wsb1	Gstt2
	Homer2		Wwc1	Gstt3
	Hook2		Xiap	Gtdc1
	Hoxb4		Xirp1	Gtf2i
	Hps5		Xylb	Gulo
	Hras		Yeats2	Gvin1
	Hrk		Ythdf1	Gypc
	Hs2st1		Zbed5	Gzmb
	Hs6st1		Zfc3h1	H19
	Hsbp1l1		Zfhx4	H1f0
	Hsd11b1		Zfp141	H2-D1
	Hsd17b10		Zfp235	H2-K1
	Hsd17b11		Zfp30	H2-Q4
	Hsd17b2		Zfp398	H2-Q6
	Hsd17b4		Zfp423	H2-Q7
	Hsd3b2		Zfp445	H2-T22
	Hsd3b5		Zfp493	H2-T23
	Hsdl2		Zfp503	H3c14
	Hsf1		Zfp518a	H3f3b
	Hsf2		Zfp652	Habp2
	Hsp90aa1		Zfp664	Habp4
	Hsp90ab1		Zfp703	Hacd1
	Hsp90b1		Zfp9	Hacl1
	Hspa13		Zfp946	Hadhb
	Hspa4l		Zfp970	Haghl
	Hspa5		Zfp991	Hamp
	Hspa9		Zfr2	Hao1
	Hspb1		Zkscan3	Hao2
	Hspb6		Zkscan7	Hapln4
	Hspd1		1110019D14Rik	Hc
	Hspe1		1700012D01Rik	Hdhd3
	Htatip2		1700056E22Rik	Hdlbp
	Hunk		1700119H24Rik	Hebp1
	Hyal2		1810064F22Rik	Hectd2os
	Hyou1		2010003K11Rik	Herc6
	Iah1		2310022B05Rik	Hexb
	Iba57		2500004C02Rik	Hgfac
	Id1		2610027K06Rik	Hgs
	Idh2		4930481A15Rik	Hgsnat
	Idi1		4930486L24Rik	Hibch
	Ido2		4933411K16Rik	Hif1a
	Ifi27		5430416N02Rik	Hint1
	Ifi27l2b		5730420D15Rik	Hivep2
	Ifi35		A4galt	Hlf
	Ifi47		A530040E14Rik	Hmgcl
	Ifih1		Abhd18	Hmgn5
	Ifit1		Acbd5	Hnf4aos
	Ifit3		Adam15	Homer2
	Ifitm2		Adra1a	Hook2
	Ifitm3		Adss1	Hp
	Ifngr2		Akr1c13	Hps5
	Ift20		Aldh1a3	Hras
	Ift52		Alg13	Hrk
	Igf1		Alkbh8	Hs6st1
	Igf2bp2		Ankrd37	Hsbp1l1
	Igfbp2		Anxa9	Hsd11b1
	Igfbp3		Ap5b1	Hsd17b4
	Igfbp4		Arhgap25	Hsd3b5
	Igha		Arhgap33	Hsdl2
	Ighg2c		Arhgdib	Hsf2
	Ighg3		Armc3	Hsp90aa1
	Ighm		Arrdc1	Hsp90b1
	Igkc		Atad1	Hspa1b
	Igkv3-2		Atad2b	Hspa2
	Igkv3-5		Atp1b2	Hspa4l
	Iglc1		Atp6v0c	Hspa8
	Igsf11		Atp7a	Hspa9
	Igsf6		Atp7b	Hspb1
	Igtp		Atrx	Hspb6
	Ikbkb		AU020206	Hspbp1
	Ikbke		Azi2	Hspe1
	Il15ra		B4galnt3	Hsph1
	Il17rb		B630019K06Rik	Htatip2
	Il18		Bace2	Hunk
	Il1rap		C130050O18Rik	Hyal2
	Il1rn		C1qtnf6	Iah1
	Il22ra1		C9orf72	Iba57
	Il6ra		Cacna1d	Id3
	Ilvbl		Cacnb1	Idh2
	Immp2l		Cap2	Ido2
	Immt		Capn6	Ifi27
	Impact		Cars1	Ifi27l2b
	Inca1		Casp4	Ifi35
	Inhba		Casq1	Ifi47
	Inhbc		Ccdc190	Ifih1
	Inmt		Ccdc3	Ifit1
	Inpp5b		Ccdc30	Ifit3
	Insc		Ccdc47	Ifitm3
	Insig1		Ccl5	Ifngr2
	Insl6		Ccnt1	Ift20
	Ip6k2		Ccpg1	Ift52
	Ipo4		Cd274	Igf2bp2
	Ipo5		Cd300e	Igfals
	Iqgap2		Cd300lf	Igfbp2
	Irf2bp2		Cd34	Igfbp4
	Irf5		Cd52	Igfbp7
	Irf7		Cd53	Igha
	Irf9		Cd72	Ighg2c
	Irgm1		Cd74	Ighg3
	Isg15		Cdc73	Ighm
	Isg20		Cdkl5	Igip
	Itgb5		Cenpq	Igkc
	Itih1		Ces2b	Igkv3-2
	Itih2		Ces4a	Igkv3-5
	Itih4		Cfap20dc	Iglc1
	Itm2c		Cfap69	Igsf11
	Itpr2		Chaf1b	Igsf3
	Ivd		Chchd1	Igtp
	Iyd		Chil3	Ikbip
	Jade1		Chmp5	Ikbkb
	Jag1		Chrne	Ikbke
	Jazf1		Ckap4	Il15ra
	Jchain		Ckb	Il17rb
	Josd1		Clec12a	Il18
	Jpt2		Clec12b	Il1r1
	Kalrn		Clec4a1	Il1rap
	Kank2		Clic1	Il1rn
	KARS		Clip3	Il21r
	Katnal1		Clmp	Il22ra1
	Kbtbd11		Cmtm3	Il6ra
	Kcnc3		Cnksr1	Ilvbl
	Kcnk1		Col6a5	Immp2l
	Kcnk10		Col8a1	Immt
	Kcnq3		Cops2	Impact
	Kcnt2		Cops3	Inca1
	Kcp		Cops7a	Inhba
	Kctd21		Cpne7	Inhbc
	Kdsr		Cpsf6	Inhca
	Keg1		Cpxm1	Inmt
	Khdrbs3		Cramp1	Inpp5b
	Khk		Crbn	Insc
	Kif26b		Creb3l1	Insl6
	Klf11		Crhr2	Insyn1
	Klf12		Crip1	Ip6k2
	Klf9		Csrnp2	Ipo4
	Klhdc3		Csrp1	Ipo5
	Klhdc7a		Cul2	Iqgap2
	Klhl13		Cxcl16	Irf2bp2
	Klhl24		Cxcl9	Irf5
	Klhl26		Cyp2c38	Irf7
	Klhl7		Cyp2j6	Irf9
	Klkb1		Cyp4f18	Irgm1
	Kng1		D16Ertd472e	Irx1
	Kng2		Daam2	Isg15
	Knstrn		Dbndd2	Islr
	Krit1		Dclre1a	Itga10
	Krt19		Depp1	Itgb5
	Krt20		Dglucy	Itih1
	Krt23		Dhcr24	Itih2
	Krt79		Dhfr	Itih4
	Krt8		Dhx36	Itm2c
	Ktn1		Dicer1	Ivd
	Kynu		Dlc1	Iyd
	Lad1		Dnaaf8	Jade1
	Lamb3		Dnajb4	Jag1
	Lamp2		Dnajc17	Jak3
	Lap3		Dram1	Jazf1
	Larp1b		Dsg1b	Jchain
	Lclat1		Dtna	Josd1
	Ldha		Dusp23	Jpt2
	Ldlr		Dvl2	Kalrn
	Leap2		Dyrk1a	Kank2
	Lect2		Ebf3	Katnal1
	Lepr		Eda	Kbtbd11
	Lgals4		Efhd2	Kcnb1
	Lgals8		Egr2	Kcnc3
	Lgr4		Eif6	Kcnk10
	Lgr5		Emp1	Kcnq3
	Lhpp		Emsy	Kcnt2
	Lhx6		Enpp6	Kcp
	Lifr		Epn1	Kctd21
	Limch1		Eprs1	Kdsr
	Lin7a		Eps8l1	Keg1
	Lipe		Exoc3l4	Khdrbs3
	Lman1		Fam187b	Khk
	Lman2l		Fam76b	Kif26b
	Lonp1		Fam89a	Klf11
	Lonp2		Fbxo30	Klf12
	Lpar3		Fcer1g	Klf9
	Lpcat3		Fcgr2b	Klhdc2
	Lpl		Fcgr3	Klhdc3
	Lrg1		Fcgr4	Klhdc7a
	Lrig1		Fgfrl1	Klhl13
	Lrp4		Fmnl1	Klhl26
	Lrp5		Fmod	Klhl7
	Lrpap1		Fndc1	Klkb1
	Lrrc19		Fndc10	Kmt2c
	Lrrc3		Foxs1	Kng1
	Lrrc8b		Fscn1	Kng2
	Lrrfip2		Fxyd5	Krit1
	Lrtm1		Gbp2	Krt18
	Lsm6		Gbp4	Krt20
	Lsr		Gcc1	Krt23
	Ltbp4		Gdf3	Krt7
	Ltf		Ggt7	Krt79
	Lurap1l		Ggta1	Krt8
	Ly6d		Gltp	Kynu
	Ly6e		Gm13370	Lacc1
	Ly75		Gm14288	Lad1
	Lysmd2		Gm14308	Lama3
	Mab21l3		Gm14391	Lamb3
	Mad1l1		Gm15723	Lamp2
	Madd		Gm16023	Lamp3
	Mafb		Gm16551	Larp1b
	Maff		Gm17230	Larp4b
	Magi1		Gm19510	Lbhd1
	Magi3		Gm19557	Lclat1
	Magt1		Gm2004	Lcn2
	Man2b2		Gm28042	Ldha
	Manba		Gm29683	Leap2
	Manf		Gm3604	Lect2
	Maoa		Gm36210	Lepr
	Maob		Gm3650	Lgals4
	Map1lc3a		Gm43568	Lgals8
	Map1lc3b		Gm4779	Lgr4
	Map3k13		Gm50470	Lgr5
	Map3k6		Gm6206	Lhpp
	Mapk15		Gpr65	Lhx6
	Mapk9		Gprin3	Lifr
	Mapkapk2		Gpx3	Limch1
	Mapre3		Gsta4	Limk1
	Marveld3		Gstp2	Lin7a
	Masp1		Gtf3c3	Lipe
	Masp2		Guca1b	Lman1
	Mast2		H2-Aa	Lman2l
	Mast3		H2-Ab1	Lmnb2
	Mat2a		H2-DMa	Lmntd2
	Mbl1		H2-DMb1	Lonp1
	Mbl2		H2-Eb1	Lonp2
	Mcam		H2-M2	Lpar3
	Mcfd2		H2-Oa	Lpcat3
	Mcm10		H2-Q1	Lpin2
	Mcm6		H2-T-ps	Lpl
	Mcrip2		H2-T10	Lrg1
	Mdfic		H2bc6	Lrig1
	Mdh1		Hectd1	Lrp4
	Mdh2		Herc4	Lrp5
	Mdm1		Hes7	Lrpap1
	Me1		Hhex	Lrrc19
	Meaf6		Hhip	Lrrc3
	Mecom		Hk2	Lrrc8b
	Med12		Hk3	Lrtm1
	Med12l		Hmga1	Lsm6
	Med21		Hmox1	Ltbp4
	Meig1		Hspb8	Ltf
	Meltf		Icam1	Luc7l3
	Mettl27		Ifi204	Lurap1l
	Mfap3l		Ifi30	Ly6d
	Mfge8		Iglon5	Ly6e
	Mfn2		Igsf21	Ly6g2
	Mgat1		Il10ra	Ly75
	Mgat2		Il16	Lysmd2
	Mgll		Il2rg	Lztr1
	Mgrn1		Il34	Mab21l3
	Mia3		Il7	Mab21l4
	Mical2		Impdh1	Mad1l1
	Micu1		Inava	Madd
	Micu2		Ints13	Mafb
	Mif		Ints8	Magi3
	Miga1		Iqsec2	Magt1
	Mipep		Irf6	Manba
	Mki67		Irf8	Manf
	Mlycd		Itgb4	Maob
	Mmadhc		Itih3	Map1lc3a
	Mmd		Itpripl1	Map1lc3b
	Mmd2		Katnip	Map3k13
	Mmp14		Kctd17	Mapk15
	Mnt		Kdm4c	Mapk9
	Mogat1		Kdm5b	Mapre3
	Mospd3		Kdm6a	Marf1
	Mpc1		Kif11	Marveld3
	Mpeg1		Kif15	Masp1
	Mpi		Klf16	Mast2
	Mpnd		Klf4	Mast3
	Mpp1		Klhl11	Mat2a
	Mpp7		Klhl2	Mbl2
	Mppe1		Lactb	Mbnl1
	Mr1		Lair1	Mcfd2
	Mreg		Laptm5	Mcm10
	Mrgbp		Larp6	Mcm6
	Mrm2		Lbh	Mcrip2
	Mrpl17		Lgals3	Mdfic
	Mrpl51		Lilrb4b	Mdh1
	Mrpl54		Lox	Mdm1
	Mrps2		Lrrc28	Me1
	Msantd3		Lrrc9	Meaf6
	Mtap		Lrrd1	Mecom
	Mtch2		Lrtm2	Med12
	Mtm1		Ltn1	Med12l
	Mtnr1a		Lzts3	Meig1
	Mtor		Magix	Meltf
	Mttp		Mamld1	Mettl27
	Mtx3		Map4k5	Mfap3l
	Mug1		Mapk8ip1	Mfap4
	Mug2		Mbp	Mfge8
	Mup1		Mcm5	Mfn2
	Mup11		Mcu	Mfsd1
	Mup12		Medag	Mgat1
	Mup16		Mesp2	Mgat2
	Mup17		Mettl6	Mgll
	Mup2		Mfap1b	Mgp
	Mup20		Mfng	Mgrn1
	Mup21		Mgam	Mib2
	Mup3		Mib1	Mical2
	Mup6		Mical1	Micu1
	Mup7		Miip	Micu2
	Mup8		Mkrn2os	Mid1
	Mup9		Mmp24os1	Mif
	Mxi1		Mmp7	Miga1
	Mybbp1a		Mrnip	Miga2
	Myc		Ms4a6d	Mipep
	Mycn		Mterf3	Mknk2
	Myh14		Mup14	Mllt11
	Myo15b		Mup15	Mllt3
	Myo1b		Myef2	Mlycd
	Myo1c		Myl12a	Mmadhc
	Myo7b		Mynn	Mmd
	Mypop		Naa30	Mmd2
	N4bp2l1		Nalf2	Mmp14
	Naa25		Ncf4	Mogat1
	Nab2		Nckap5l	Mospd2
	Nacc2		Nek1	Mospd3
	Nadk		Neto2	Mpc1
	Naga		Ngp	Mpeg1
	Nagk		Nol11	Mpnd
	Naglu		Nrep	Mpp1
	Nags		Nudt21	Mpp7
	Nampt		Numbl	Mppe1
	Nans		Oas2	Mpst
	Nap1l1		Oip5os1	Mr1
	Nat8		Onecut2	Mreg
	Nat8f1		Or2v2	Mrgbp
	Nat8f2		Otud1	Mrm2
	Nat8f7		Oxld1	Mrpl14
	Nat8l		P2ry2	Mrpl15
	Nav2		Pars2	Mrpl17
	Ncald		Pcdhga10	Mrpl51
	Ncam2		Pcdhga3	Mrpl54
	Nceh1		Pcdhgc4	Msantd3
	Ndfip1		Pced1b	Msra
	Ndrg1		Pcgf6	Mtap
	Ndrg2		Pdf	Mtch2
	Ndst1		Pdgfb	Mtcp1
	Ndufa10		Pdzk1	Mtfr1
	Ndufab1		Pheta1	Mtm1
	Ndufb10		Phf11d	Mtnr1a
	Ndufb6		Phip	Mtor
	Neat1		Pik3cd	Mttp
	Neb		Pkm	Mtx3
	Necab1		Plcxd2	Mug-ps1
	Nectin2		Pld4	Mug1
	Nek2		Plekha4	Mug2
	Nenf		Plekho2	Mup-ps16
	Nepro		Plxnb2	Mup2
	Nfe2l1		Pms1	Mup20
	Nfil3		Pon3	Mup21
	Nifk		Ppwd1	Mup3
	Nipa1		Prdm9	Mup6
	Nit2		Prepl	Mup8
	Nkd1		Prkdc	Mxi1
	Nln		Prnp	Mybbp1a
	Nlrp12		Prok1	Myc
	Nlrp6		Prpf6	Myh14
	Nmi		Prxl2c	Mylk
	Nmnat1		Ptgs2	Myo15b
	Nmral1		Pth1r	Myo1b
	Nmrk1		Ptpn3	Myo1c
	Nmt2		Pus7l	Myo7b
	Nnmt		Rab3gap1	Myom3
	Nol3		Rab5a	Mypop
	Nop14		Rabgef1	N4bp2
	Notum		Rac2	N4bp2l1
	Npdc1		Rai14	Naa25
	Npnt		Ralgds	Nab2
	Npr2		Ranbp6	Nacc2
	Nptn		Rapgefl1	Nadk
	Nqo1		Rasl10b	Naga
	Nr1h4		Rbm26	Nagk
	Nr1i2		Rbm27	Naglu
	Nr1i3		Rdh1	Nags
	Nr2c1		Resf1	Nans
	Nr2f1		Rgs3	Nap1l1
	Nrbf2		Rhbdf2	Napa
	Nrbp2		Rida	Nat8f1
	Nrg4		Rmdn3	Nat8f2
	Nrip1		Rnase6	Nat8f7
	Nrn1		Rnaseh2b	Nat8l
	Nrp2		Rnf146	Nav2
	Nrxn1		Rnpep	Ncam2
	Nsd1		Rock1	Nceh1
	Nt5dc2		Rpa1	ND1
	Nt5e		Rpl37	ND4L
	Ntrk1		Rps6kb1	Ndfip1
	Ntrk2		Rras	Ndrg2
	Nucb2		Rsf1	Ndst1
	Nudt11		Rusc1	Ndufa10
	Nudt12		Sash1	Ndufab1
	Nudt22		Scand1	Ndufb10
	Nudt4		Scarf2	Ndufb6
	Nup88		Scoc	Neat1
	Nxnl1		Sdk2	Neb
	Nxpe2		Septin1	Necab1
	Nxt2		Serpina3f	Nectin2
	Oaf		Serpina3g	Nek2
	Oas1a		Sh3gl2	Nenf
	Oasl1		Shcbp1	Nfe2l1
	Obp2a		Shroom2	Nfil3
	Ociad2		Simc1	Nhp2
	Odc1		Sirt1	Niban2
	Ogdh		Slamf8	Nifk
	Olig1		Slc13a4	Nipa1
	Omd		Slc15a3	Nit2
	Onecut1		Slc16a3	Nkd1
	Oplah		Slc18a2	Nln
	Optn		Slc22a4	Nlrp12
	Orm1		Slc30a3	Nme1
	Orm2		Slc6a8	Nmi
	Ormdl2		Slc7a6os	Nmnat1
	Ormdl3		Slco3a1	Nmral1
	Os9		Slfn1	Nmrk1
	Osbpl3		Sltm	Nmt2
	Osbpl8		Smc6	Nnmt
	Oscar		Smpd3	Nnt
	Osmr		Smpdl3b	Noc3l
	Ostf1		Snai1	Nol3
	Otc		Sntg2	Nop14
	Otop1		Snx14	Nop58
	P2ry1		Snx29	Notch3
	P2ry14		Sp140l2	Notum
	P2ry4		Sp5	Npdc1
	P3h4		Spi1	Npnt
	P4ha2		Spn	Npr2
	P4hb		Spta1	Nptn
	Pabpc1		Srpk3	Nr1i2
	Pafah2		Ssbp4	Nr2c1
	Pah		Stag2	Nr5a2
	Paics		Sult2a7	Nrbf2
	Pak1		Swt1	Nrbp2
	Pak1ip1		Syngr3	Nrg4
	Palmd		Taf12	Nrip1
	Pank1		Tapbp	Nrn1
	Pank3		Tardbp	Nrp2
	Papln		Tars1	Nrxn1
	Papss2		Tax1bp3	Nsd1
	Paqr3		Tbx10	Nsfl1c
	Paqr7		Tcirg1	Nt5dc2
	Pard3b		Tex14	Nt5e
	Parp12		Tgtp2	Ntrk1
	Parp14		Tlr1	Ntrk2
	Parp2		Tm4sf4	Nudt11
	Parp9		Tmem119	Nudt12
	Parva		Tmem138	Nudt22
	Patj		Tmem204	Nudt4
	Paxx		Tmem268	Nup210
	Pbld2		Tmem45b	Nxnl1
	Pbx1		Tnfrsf1a	Nxpe2
	Pbxip1		Tnpo3	Nxt2
	Pcbp4		Tomm70a	Oaf
	Pccb		Tpm3	Oas1a
	Pcdh17		Treml4	Oasl1
	Pcgf2		Trim47	Oasl2
	Pcsk4		Tslp	Obp2a
	Pctp		Ttc33	Ociad2
	Pcyox1		Ttc39aos1	Odc1
	Pdcd4		Tyrobp	Ogdh
	Pdcl		U2surp	Ogfrl1
	Pde1b		Ubn2	Olig1
	Pde4a		Ugt2b35	Omd
	Pde4b		Ugt2b38	Oplah
	Pde5a		Ugt2b5	Optn
	Pde6g		Ulk2	Or5m3b
	Pde9a		Unk	Or5m9
	Pdgfc		Usp15	Orm1
	Pdgfrb		Usp24	Orm2
	Pdia3		Usp34	Ormdl1
	Pdia4		Usp35	Ormdl3
	Pdia5		Usp37	Os9
	Pdia6		Usp47	Osbpl3
	Pdk2		Utp14a	Osbpl8
	Pdk4		Wapl	Oscar
	Pdlim1		Wrn	Ost4
	Pdxk		Xlr4b	Ostf1
	Pdzd2		Yae1d1	Otc
	Pdzrn3		Yme1l1	Otop1
	Pecr		Zbtb11	P2ry1
	Peg10		Zbtb33	P2ry14
	Peg3		Zc3h12a	P2ry4
	Pemt		Zc3h3	P3h4
	Perp		Zdhhc6	P4hb
	Pex1		Zfp120	Pabpc1
	Pex11a		Zfp131	Pacrg
	Pex13		Zfp148	Pafah2
	Pex14		Zfp24	Pah
	Pex19		Zfp267	Pak1
	Pex3		Zfp317	Pak1ip1
	Pfdn4		Zfp329	Palmd
	Pfkfb2		Zfp407	Pank1
	Pfkfb3		Zfp414	Papln
	Pgm1		Zfp429	Papss2
	Pgm3		Zfp593	Paqr3
	Pgrmc1		Zfp598	Paqr7
	Phb2		Zfp638	Paqr9
	Phc1		Zfp644	Parp2
	Phkb		Zfp652os	Parp9
	Phldb1		Zfp687	Parva
	Phospho1		Zfp809	Patj
	Pi16		Zfp830	Paxx
	Pi4k2b		Zfp973	Pbld2
	Picalm		Zfp975	Pbrm1
	Pid1		Zfp976	Pbx1
	Piezo1		Zyx	Pbxip1
	Piga			Pcbd1
	Pigr			Pcbp3
	Pik3c2g			Pcbp4
	Pim2			Pcdh17
	Pip4k2b			Pcf11
	Pipox			Pcgf2
	Pir			Pcolce
	Pisd			Pcsk4
	Pja1			Pctp
	Pkhd1			Pcyox1
	Pklr			Pdcl
	Pknox2			Pde4a
	Pkp1			Pde4b
	Pla1a			Pde5a
	Pla2g12a			Pde6g
	Pla2g2d			Pde9a
	Pla2g4f			Pdgfc
	Pla2g6			Pdia3
	Pla2g7			Pdia4
	Plb1			Pdilt
	Plbd1			Pdk2
	Plcg1			Pdk4
	Plcl2			Pds5b
	Plekhf1			Pdxk
	Plekhh1			Pdzd2
	Plg			Pdzrn3
	Plin2			Peds1
	Pllp			Pef1
	Plod1			Peg3
	Plp1			Pemt
	Plpp6			Pepd
	Plppr2			Perp
	Pls3			Pex1
	Plscr2			Pex13
	Pltp			Pex14
	Plxnb1			Pex16
	Pm20d1			Pex19
	Pmf1			Pex3
	Pmpcb			Pfdn4
	Pmvk			Pfkfb1
	Pnisr			Pfkfb2
	Pnkp			Pfkfb3
	Pnldc1			Pfkl
	Pnliprp1			Pgk1
	Pnn			Pgm1
	Pnpla2			Pgrmc1
	Pnpla8			Pgrmc2
	Podn			Phb1
	Pogk			Phb2
	Polb			Phkb
	Pold4			Phldb1
	Polr1b			Phospho1
	Polr2i			Pi4k2b
	Polr3gl			Picalm
	Pomk			Pid1
	Pon2			Piezo1
	Por			Pigp
	Ppa2			Pigr
	Pparg			Pik3r1
	Ppcs			Pim2
	Ppfia1			Pin1
	Ppib			Pink1
	Ppic			Pip4k2b
	Ppm1a			Pipox
	Ppm1b			Pir
	Ppp1r10			Pisd
	Ppp1r1b			Pja1
	Ppp1r21			Pkd2
	Ppp1r3b			Pkhd1
	Ppp1r3c			Pklr
	Ppp2r1a			Pknox1
	Ppp2r2d			Pknox2
	Ppp2r5a			Pkp1
	Ppp2r5c			Pla1a
	Ppp4r4			Pla2g12a
	Pqbp1			Pla2g2d
	Prdm2			Pla2g4b
	Prdx1			Pla2g4f
	Prdx4			Pla2g6
	Prex2			Pla2g7
	Prkaa1			Plb1
	Prkd1			Plbd1
	Prlr			Plcg1
	Proc			Plcl2
	Prodh			Plekhf1
	Proser2			Plekhh1
	Prox1os			Plg
	Proz			Pllp
	Prps2			Plod1
	Prr16			Plp1
	Prr5			Plpp6
	Prrg4			Plppr2
	Prss23			Pls1
	Prss8			Pls3
	Prune1			Plscr2
	Psap			Pltp
	Psat1			Plxnb1
	Psen2			Plxnc1
	Psma1			Pm20d1
	Psma4			Pmpcb
	Psma6			Pmvk
	Psmb8			Pnisr
	Psmb9			Pnldc1
	Psmd1			Pnliprp1
	Psmd4			Pnn
	Psmd5			Pnpla2
	Psmf1			Pnpla8
	Ptcd3			Pnrc2
	Ptdss2			Pogk
	Pter			Pold4
	Ptges			Polr1b
	Ptgfr			Polr3gl
	Ptgr2			Pomk
	Ptk6			Pon2
	Ptma			Porcn
	Ptms			Ppa2
	Ptp4a3			Ppcs
	Ptpa			Ppib
	Ptpn4			Ppif
	Ptprf			Ppm1a
	Ptprk			Ppp1r1b
	Pvr			Ppp1r21
	Pxdc1			Ppp1r3b
	Pxmp2			Ppp1r3c
	Pxmp4			Ppp1r3g
	Pxn			Ppp2r1a
	Pygl			Ppp2r2d
	Pygo1			Ppp2r5b
	Pyroxd2			Ppp2r5c
	Pzp			Ppp4r3a
	Qpct			Ppp4r4
	Qsox1			Pqbp1
	Rab11fip4			Prdx1
	Rab11fip5			Prdx3
	Rab17			Prdx4
	Rab30			Prex2
	Rab32			Prkar1b
	Rab36			Prkd1
	Rab43			Prkd3
	Rab4a			Prlr
	Rab9			Proc
	Rad51			Prodh
	Rad51b			Proser2
	Rai2			Prox1os
	Ralgapa2			Proz
	Ranbp9			Prps2
	Rap2a			Prr16
	Rapgef5			Prr5
	Rarres1			Prrg4
	Rarres2			Prss8
	Rasa4			Prtg
	Rasal2			Prune1
	Rassf6			Prxl2a
	Rassf8			Psap
	Rbbp4			Psma1
	Rbbp6			Psma6
	Rbbp9			Psma7
	Rbm15b			Psmb8
	Rbm25			Psmd1
	Rbm33			Psmd14
	Rbms1			Psmd4
	Rbp4			Psmd5
	Rbpms			Psmd8
	Rdh16			Psmf1
	Rdh16f2			Ptcd3
	Rdh5			Ptdss2
	Rdh7			Pter
	Reck			Ptges
	Reep3			Ptgr2
	Reep6			Ptma
	Reps2			Ptms
	Retsat			Ptp4a3
	Rexo2			Ptpa
	Rfc5			Ptpn1
	Rfk			Ptpn4
	Rgn			Ptprf
	Rgs12			Ptprk
	Rhbdd2			Pvr
	Rhbdf1			Pwp2
	Rhoc			Pxmp4
	Rhot1			Pxn
	Rims2			Pycr3
	Rims4			Pygl
	Rin2			Pygo1
	Rlf			Pyroxd2
	Rmdn2			Pzp
	Rmnd1			Qpct
	Rmnd5b			Qsox1
	Rnase4			Rab11fip5
	Rnd2			Rab17
	Rnf103			Rab1b
	Rnf144b			Rab30
	Rnf145			Rab32
	Rnf169			Rab36
	Rnf170			Rab43
	Rnf186			Rab4a
	Rnf214			Rab9
	Rnf24			Rad50
	Rnh1			Rad51b
	Rogdi			Radx
	Ropn1l			Rai2
	Ror1			Ralgapa2
	Rpain			Ran
	Rpl13a			Ranbp9
	Rpl15			Rap2a
	Rpl28			Rapgef5
	Rpl8			Rarres1
	Rplp1			Rarres2
	Rpn1			Rasal2
	Rpn2			Rassf6
	Rpp40			Rassf8
	Rps13			Rbbp6
	Rps26			Rbbp9
	Rps6ka5			Rbm15b
	Rps6kc1			Rbm25
	Rsad1			Rbm33
	Rsad2			Rbms1
	Rsrp1			Rbp4
	Rsu1			Rbpms
	Rtl4			Rdh16
	Rtn4			Rdh16f2
	Rufy4			Rdh5
	S100a11			Rdh7
	S1pr1			Rec114
	S1pr5			Reck
	Saa1			Reep3
	Saa2			Reep6
	Samd8			Rela
	Samd9l			Reps2
	Sar1b			Rer1
	Saraf			Retsat
	Sardh			Rexo2
	Sarm1			Rfc5
	Sat2			Rfk
	Sbf1			Rgn
	Sc5d			Rgs12
	Scamp1			Rhbdd2
	Scamp5			Rhbdf1
	Scara3			Rhbg
	Scarb1			Rhoc
	Scd1			Rhot1
	Scd2			Rims2
	Scfd1			Rims4
	Scfd2			Rin2
	Scly			Rmdn1
	Scn4b			Rmdn2
	Scnn1g			Rmnd1
	Scp2			Rmnd5b
	Scpep1			Rnase4
	Scube1			Rnd2
	Scyl2			Rnf103
	Sdc1			Rnf144b
	Sdc2			Rnf145
	Sdc4			Rnf169
	Sdcbp2			Rnf170
	Sdf2l1			Rnf186
	Sdr9c7			Rnf24
	Sds			Rnpc3
	Sec11c			Rnpepl1
	Sec13			Rnps1
	Sec22c			Rogdi
	Sec61a1			Ropn1l
	Sec61a2			Ror1
	Sec61b			Rpain
	Sec63			Rplp1
	Secisbp2l			Rpn2
	Sel1l			Rpp40
	Sel1l3			Rps26
	Selenbp2			Rps6ka5
	Selenon			Rps6kc1
	Sema4a			Rps7-ps3
	Sema4b			Rsad1
	Sema4c			Rsad2
	Sema5a			Rsrp1
	Sephs2			Rtl4
	Serinc2			Rtn4
	Serp1			Rtn4rl1
	Serpina10			Rufy3
	Serpina11			Rufy4
	Serpina12			S100a11
	Serpina1a			S1pr1
	Serpina1b			S1pr3
	Serpina1c			S1pr5
	Serpina1d			Saa2
	Serpina1e			Samd9l
	Serpina3k			Sar1b
	Serpina3m			Saraf
	Serpina3n			Sardh
	Serpina6			Sarm1
	Serpinb1a			Sat2
	Serpinb6b			Sbf1
	Serpinc1			Sc5d
	Serpind1			Scamp1
	Serpine1			Scamp5
	Serpine2			Scara3
	Serpinf2			Scarb1
	Sesn2			Scd1
	Sestd1			Scd2
	Setd2			Scfd1
	Setd7			Scfd2
	Sftpd			Scly
	Sgk2			Scn4b
	Sgsm1			Scnn1g
	Sgtb			Scpep1
	Sh2b3			Scube1
	Sh3bgrl2			Scyl2
	Sh3bp4			Sdc2
	Sh3d21			Sdc4
	Sh3glb2			Sdcbp2
	Sh3pxd2a			Sdf2l1
	Sh3pxd2b			Sdr9c7
	Shank2			Sds
	Shb			Sec11c
	Shc1			Sec13
	Shh			Sec22c
	Shisa5			Sec61a1
	Shmt1			Sec61a2
	Shroom1			Sec61b
	Shtn1			Sec62
	Siae			Sec63
	Sik1			Secisbp2l
	Slbp			Sel1l
	Slc10a1			Sel1l3
	Slc10a2			Sema3b
	Slc11a2			Sema4c
	Slc13a3			Sema4g
	Slc16a1			Sema5a
	Slc16a11			Sema6a
	Slc16a13			Sephs2
	Slc16a2			Serinc2
	Slc16a5			Serp1
	Slc16a6			Serpina10
	Slc17a1			Serpina11
	Slc17a2			Serpina12
	Slc17a3			Serpina1a
	Slc17a4			Serpina1b
	Slc17a9			Serpina1c
	Slc18a1			Serpina1d
	Slc1a2			Serpina1e
	Slc1a5			Serpina3m
	Slc22a1			Serpina3n
	Slc22a18			Serpina6
	Slc22a28			Serpina7
	Slc22a29			Serpinb1a
	Slc22a3			Serpinb6b
	Slc22a30			Serpinb8
	Slc22a5			Serpinc1
	Slc22a7			Serpind1
	Slc23a2			Serpinf2
	Slc24a3			Sesn1
	Slc25a1			Sesn2
	Slc25a10			Setbp1
	Slc25a20			Setd1b
	Slc25a22			Setd7
	Slc25a30			Sftpd
	Slc25a33			Sgms2
	Slc25a34			Sgsm1
	Slc25a35			Sgta
	Slc25a37			Sgtb
	Slc25a39			Sh2b3
	Slc25a42			Sh3bgrl2
	Slc25a45			Sh3bp4
	Slc25a47			Sh3d21
	Slc25a5			Sh3glb2
	Slc27a1			Sh3pxd2a
	Slc27a2			Shank2
	Slc27a4			Shisa2
	Slc28a1			Shisa5
	Slc29a1			Shmt1
	Slc2a2			Shroom1
	Slc2a4			Shtn1
	Slc2a8			Siae
	Slc30a10			Sigmar1
	Slc30a7			Sik1
	Slc31a1			Slc10a2
	Slc33a1			Slc11a2
	Slc35a4			Slc13a3
	Slc35b1			Slc13a5
	Slc35b3			Slc16a1
	Slc35f2			Slc16a11
	Slc35f5			Slc16a13
	Slc37a4			Slc16a2
	Slc38a2			Slc16a5
	Slc39a14			Slc16a6
	Slc39a4			Slc17a1
	Slc39a5			Slc17a2
	Slc3a2			Slc17a3
	Slc41a2			Slc17a4
	Slc43a1			Slc17a8
	Slc44a2			Slc17a9
	Slc44a3			Slc18a1
	Slc45a4			Slc22a18
	Slc48a1			Slc22a28
	Slc4a4			Slc22a3
	Slc51b			Slc22a30
	Slc52a2			Slc22a5
	Slc5a6			Slc22a7
	Slc6a13			Slc23a2
	Slc6a16			Slc24a3
	Slc6a21			Slc25a10
	Slc6a4			Slc25a11
	Slc6a6			Slc25a20
	Slc6a9			Slc25a22
	Slco1a1			Slc25a33
	Slco1a4			Slc25a34
	Slco1b2			Slc25a35
	Slco2b1			Slc25a37
	Smad1			Slc25a39
	Smad9			Slc25a42
	Smap1			Slc25a45
	Smarcd2			Slc25a47
	Smarcd3			Slc27a1
	Smc1a			Slc27a2
	Smc3			Slc27a4
	Smim1			Slc28a1
	Smo			Slc29a1
	Smoc1			Slc2a4
	Smox			Slc2a8
	Smpd1			Slc30a10
	Smpd2			Slc30a7
	Smpdl3a			Slc31a1
	Smurf1			Slc33a1
	Snai2			Slc35a1
	Snap29			Slc35a4
	Snd1			Slc35b1
	Snhg11			Slc35b3
	Snhg8			Slc35f2
	Snrnp48			Slc35f5
	Snrpa			Slc37a4
	Sntb1			Slc39a14
	Snx25			Slc39a4
	Soat2			Slc39a5
	Socs2			Slc3a2
	Sod2			Slc40a1
	Sod3			Slc41a2
	Sorbs2			Slc43a1
	Sort1			Slc44a3
	Sowahb			Slc45a4
	Sox12			Slc48a1
	Sox18			Slc4a4
	Sox4			Slc52a2
	Sp100			Slc5a6
	Sparc			Slc6a13
	Spata2l			Slc6a16
	Spc24			Slc6a21
	Spc25			Slc6a4
	Spcs2			Slc6a6
	Spcs3			Slc6a9
	Spic			Slc7a5
	Spint2			Slco1a1
	Spire2			Slco1a4
	Spns1			Slco1b2
	Spns2			Slco2a1
	Spon2			Slfn4
	Spop			Smad1
	Spp1			Smad9
	Sppl2a			Smarcd2
	Sppl2b			Smarcd3
	Spryd7			Smc3
	Sptb			Smim1
	Sptlc3			Smim13
	Sqor			Smim26
	Sqstm1			Smo
	Srd5a2			Smoc1
	Srebf1			Smox
	Srgap3			Smpd1
	Srp72			Smpd2
	Srp9			Smpdl3a
	Srpx			Smurf1
	Srxn1			Snap29
	Ssbp3			Snca
	Ssc4d			Snd1
	Ssh2			Sned1
	Ssr1			Snhg11
	Ssr3			Snrnp48
	St3gal1			Sntb1
	St3gal4			Snx25
	St3gal5			Soat2
	St3gal6			Socs4
	St6gal1			Socs7
	St6galnac2			Sod1
	Stap1			Sod2
	Stard13			Sorbs2
	Stard4			Sos1
	Stard5			Sowahb
	Stard8			Sox12
	Stat3			Sox18
	Stat5b			Sox4
	Stbd1			Sox6
	Steap2			Sp100
	Steap4			Spata2l
	Stra6l			Spc24
	Stradb			Spc25
	Strbp			Spcs2
	Strip1			Spcs3
	Stt3a			Spg21
	Stx1b			Spint2
	Stxbp6			Spire2
	Styx			Spns1
	Styxl1			Spns2
	Suclg1			Spon2
	Sugct			Spp1
	Sulf2			Spp2
	Sult1a1			Sppl2a
	Sult1b1			Sppl2b
	Sult5a1			Spryd7
	Sun3			Sptb
	Suox			Sptlc3
	Supv3l1			Sqor
	Surf2			Srd5a2
	Susd4			Srgap3
	Svil			Srp9
	Synpo			Srxn1
	Syt14			Ssbp3
	Syt3			Ssc4d
	Tab2			Ssh2
	Tac4			Ssr1
	Tacc1			Ssr3
	Tacc2			St3gal1
	Tbc1d16			St3gal4
	Tbc1d2b			St3gal5
	Tbc1d31			St3gal6
	Tbc1d9b			St6gal1
	Tbccd1			St6galnac2
	Tbpl1			Stab2
	Tc2n			Stap1
	Tcf19			Stard13
	Tcim			Stard4
	Tdo2			Stard5
	Tdrp			Stard8
	Tead2			Stat3
	Tedc2			Stat5b
	Ten1			Stbd1
	Tenm3			Steap2
	Tet3			Steap4
	Tex264			Stra6l
	Tfb2m			Stradb
	Tfcp2l1			Strbp
	Tfg			Strip1
	Tfpi2			Strip2
	Tgfa			Stt3a
[truncated: 2,683 more rows]

## Sheet: Prostate
Biomarkers identified from PFOS exposed prostate tumor samples
Symbol	Expr Log Ratio	Expr p-value
PODXL	6.966	3.17e-05
ITPR3	6.928	0.000149
BRPF1	6.809	0.000739
FBXL2	6.769	0.000195
PLXNA2	6.601	5.4e-06
BRAF	-2.387	0.0449
GSTP1	-3.715	0.04
RBM10	-3.816	0.0232
DGCR8	-4.6	0.0171
HHIPL1	-6.079	0.00634
VEGFA	5.046	0.00556
PSAPL1	6.568	0.00131
DDX5	6.546	1.76e-06
VPS13B	6.542	5.04e-06
APEX1	6.484	8.27e-05
SBF1	6.467	0.000469
KDELR3	6.38	0.00145
C3orf38	6.346	0.00017
EML4	6.275	0.000863
RAB1A	6.255	1.74e-05
PAN3	6.222	0.000961
SNRPF	6.148	0.00059
MUC5B	6.136	0.0064
PACRG	6.126	0.00038
XPA	6.106	0.00103
NCOA2	6.101	0.00105
RTL1	6.064	0.000129
SLC30A4	6.043	0.0016
SIRT1	5.974	6.43e-05
ITGB4	5.961	0.00781
HEXD	5.913	0.00509
ANO9	5.88	0.00278
SRRT	5.878	0.00118
PAFAH1B1	5.839	0.000476
BEGAIN	5.77	0.000997
ABCA1	5.766	0.000741
PCED1A	5.714	0.00199
HSP90AA1	5.682	5.52e-05
ZNF821	5.661	0.00515
RPS4X	5.658	0.000103
AMPD3	5.65	0.000223
DTX3	5.604	0.0022
HEPHL1	5.592	0.00101
DNAH1	5.539	0.00387
ARHGEF3	5.534	0.00863
MLH1	5.532	0.00607
STAT5B	5.519	0.0365
RELCH	5.508	0.00932
AKAP8	5.505	0.00441
FHL2	5.483	0.00723
MCM7	5.482	0.000897
SEMA6A	5.401	0.00345
HSPA5	5.391	0.00205
POU2F2	5.382	0.0153
PC	5.368	0.00216
COPS6	5.357	0.00446
KCNH1	5.324	0.00645
SLC7A7	5.307	0.00563
FUCA2	5.285	0.0233
MACF1	5.209	0.00702
HOXA3	5.193	0.00673
PDPK1	5.188	0.00231
PDZK1	5.183	0.00576
NDST1	5.166	0.0118
THAP11	5.094	0.0135
EWSR1	5.085	0.00834
BCKDHA	5.006	0.00606
SECISBP2L	4.99	0.0161
ITGA5	4.987	0.0146
CDH11	4.939	0.0311
ARHGEF12	4.891	0.0464
FRYL	4.878	0.00841
E2F5	4.87	0.0126
SLC34A3	4.868	0.00457
ROCK2	4.849	0.0105
LETM2	4.79	0.00901
SETD5	4.592	0.0129
ODC1	4.454	6.39e-05
ATP11B	4.452	0.045
SLC31A2	4.406	0.00773
ZNF451	4.267	0.0405
CSF1R	4.191	0.0195
SIX1	4.189	0.0193
PPP3R1	4.122	0.0459
PFN2	4.079	0.00734
CRYBG1	4.062	0.0232
DSG4	4.027	0.0443
RREB1	3.96	0.0412
ARRDC3	3.949	0.0462
CXCL16	3.948	0.0451
ZC3H13	3.861	0.0432
TBL3	3.799	0.0446
FBXL5	3.742	0.0397
CIC	3.559	0.0352
NET1	3.54	0.0185
KIF20A	3.448	0.0084
IRX3	3.403	0.0227
ASPN	3.336	0.0293
KAZN	3.305	0.0141
GPR68	3.267	0.0323
SLC4A2	3.226	0.0347
SIN3A	3.198	0.000185
CRBN	3.163	0.00196
JARID2	3.093	0.00157
BRSK2	3.024	0.0277
ACSS2	3.022	0.0476
ZBTB20	3.018	0.0172
KATNAL2	2.993	0.0474
TUBA1A	2.966	0.00606
SNRNP200	2.919	0.0424
IRF1	2.887	0.0369
SON	2.817	0.0153
IVNS1ABP	2.733	0.0383
HIPK2	2.629	0.033
YBX1	2.512	0.0355
CDK13	2.467	0.0228
PI4KB	2.227	0.0367
RFC5	2.025	0.0234
PLCG1	1.998	0.039
GBA2	1.98	0.0471
HMGB3	1.797	0.0347
ELF1	1.491	0.0489
LONP2	1.058	0.0299
DNAJC17	-1.659	0.0277

## Sheet: Testicular Tumor Biomarkers
Biomarkers identified from PFOS exposed testicular tumor samples
Gene	Expr Log Ratio	Expr p-value
ADCY8	3.244	0.00691
APOL1	1.195	0.0453
ARHGEF38	1.444	0.0353
C3P1	4.25	0.0171
C8orf48	1.831	0.0245
CCL17	4.141	0.0213
CD69	1.587	0.0314
DSG1	1.223	0.0338
FGF10	1.187	0.0314
FOXB1	1.554	0.0358
GSDMA	3.757	0.0232
H2AC11	-1.178	0.0188
H2BC14	3.36	0.0436
LCE1E	1.882	0.0312
LRRC63	1.029	0.0491
MAPK15	-1.041	0.0332
NANOGNB	1.121	0.00116
NEMP2-DT	1.241	0.0274
NPR3	-1.622	0.049
OLIG3	1.008	9.06e-05
OTOP1	1.264	0.0375
PDGFB	-1.324	0.0445
PENK	1.561	0.0347
PITX1	-1.095	0.0465
PRKN	1.166	0.0334
RMRP	2.256	0.017
RN7SK	1.073	0.0306
ROBO2	1.154	0.000839
TBL1Y	-1.103	0.0458
