# Supplementary material for: Uncovering the Tumorigenic Blueprint of PFOS and PFOA Through Multi-Organ Transcriptomic Analysis of Biomarkers, Mechanisms, and Therapeutic Targets
Source: Curr Issues Mol Biol. 2025 Sep 15;47(9):763. doi: 10.3390/cimb47090763 (PMC12468109; doi:10.3390/cimb47090763)
Supplement: Supplementary file 1 [file cimb-47-00763-s001.zip › Excel Table S8-Significant biomarkers identified for prostate tumor, testicular tumor, and liver samples(PFOS_PFOA Exposed Human Liver Concentration Response).xlsx]

## Sheet: PFOS
PFOS exposed human liver top pathways with Z-score across different concentrations of expsoure
Canonical Pathways	PFOS(20)	PFOS(10)	PFOS(1)	PFOS(0.2)	PFOS(0.1)	PFOS(0.02)
Eukaryotic Translation Initiation	6.164	5.292	2.646	2.828	N/A	N/A
Selenoamino acid metabolism	5.754	5.196	2.646	2.828	N/A	N/A
Eukaryotic Translation Elongation	5.745	5.196	2.828	2.646	N/A	N/A
Response of EIF2AK4 (GCN2) to amino acid deficiency	6.164	5.099	2.646	2.449	N/A	N/A
Ribosomal Quality Control Signaling Pathway	6.083	5.014	2.121	3	N/A	N/A
Major pathway of rRNA processing in the nucleolus and cytosol	5.925	5.292	2.646	2.121	N/A	N/A
Eukaryotic Translation Termination	5.657	4.899	2.646	2.449	N/A	N/A
Nonsense-Mediated Decay (NMD)	5.745	4.707	2.646	2.449	N/A	N/A
SRP-dependent cotranslational protein targeting to membrane	5.145	5	2.646	2.449	N/A	N/A
Phase I - Functionalization of compounds	-3.9	-2.183	1.414	-2.646	N/A	-1
Neutrophil degranulation	-1.443	-3.333	1.342	-3.578	-1.342	N/A
S100 Family Signaling Pathway	-2.874	-1.964	0	-2.84	-1	-1.134
Phagosome Formation	-4.025	-3.5	N/A	-2	N/A	N/A
Molecular Mechanisms of Cancer	-2.534	-1.567	N/A	-2.357	-1.342	-1.667
Class I MHC mediated antigen processing and presentation	0.408	-2.558	N/A	-1.387	-2.236	-2.449
CREB Signaling in Neurons	-2.183	-1.807	-1	-2.309	N/A	-1.342
Serotonin Receptor Signaling	-2	-2.041	1	-2.183	-1	N/A
DHCR24 Signaling Pathway	-3.772	-3.273	N/A	-1.134	N/A	N/A
Sertoli Cell-Sertoli Cell Junction Signaling	-2.4	-1	-2	-0.707	-2	N/A
Mitochondrial protein degradation	-0.5	1.604	2.646	1.342	-2	N/A
Immunoregulatory interactions between a Lymphoid and a non-Lymphoid cell	-2.53	-2.887	N/A	-2.236	N/A	N/A
IL-4 Signaling	-1.877	-3.153	N/A	-2.53	N/A	N/A
Costimulation by the CD28 family	-2.5	-2.5	N/A	-2.449	N/A	N/A
T Cell Receptor Signaling	-2.041	-2.683	N/A	-2.714	N/A	N/A
Interferon gamma signaling	-1.265	-3.051	N/A	-3	N/A	N/A
Class A/1 (Rhodopsin-like receptors)	-2.84	-3.051	N/A	-1.342	N/A	N/A
EIF2 Signaling	1.512	2.294	2	1.414	N/A	N/A
HIF1α Signaling	-1.877	-1.964	N/A	-1.897	N/A	-1.342
Oxytocin in Brain Signaling Pathway	-1.941	-2.828	N/A	-2.236	N/A	N/A
Th1 Pathway	-2.111	-2.646	N/A	-2.236	N/A	N/A
Multiple Sclerosis Signaling Pathway	-3.153	-1.941	N/A	-1.89	N/A	N/A
Breast Cancer Regulation by Stathmin1	-1.8	-1.46	N/A	-0.832	-1	-1.89
Leukocyte Extravasation Signaling	-1.134	-2.121	N/A	-1.897	N/A	-1.633
Estrogen Receptor Signaling	-1.964	-1.698	N/A	-2.121	N/A	-1
PKCθ Signaling in T Lymphocytes	-1.387	-2.673	N/A	-2.646	N/A	N/A
Dendritic Cell Maturation	-1.807	-3	N/A	-1.89	N/A	N/A
Irritable Bowel Syndrome Signaling Pathway	-2.982	-1.667	N/A	-1	N/A	-1
Cholesterol biosynthesis	-3.464	-3	N/A	N/A	N/A	N/A
Neddylation	2.111	0	N/A	1.342	-2	-1
Respiratory electron transport	N/A	2	2	2.449	N/A	N/A
G-Protein Coupled Receptor Signaling	-1.8	-1.606	N/A	-1.604	-1.342	N/A
Production of Nitric Oxide and Reactive Oxygen Species in Macrophages	-2.357	-2.324	N/A	-1.633	N/A	N/A
Regulation of Insulin-like Growth Factor (IGF) transport and uptake by IGFBPs	-3.578	-2.714	N/A	0	N/A	N/A
Autism Signaling Pathway	-2.357	-3	N/A	-0.816	N/A	N/A
NRF2-mediated Oxidative Stress Response	1.606	2.309	N/A	-2.236	N/A	N/A
Pathogen Induced Cytokine Storm Signaling Pathway	-1.461	-1.789	N/A	-1.89	N/A	-1
Cyclophilin Signaling Pathway	-1.061	-1.877	N/A	-2.714	0.447	N/A
CTLA4 Signaling in Cytotoxic T Lymphocytes	2.132	2.558	N/A	1.387	N/A	N/A
G alpha (q) signalling events	-3	-3	N/A	N/A	N/A	N/A
Th2 Pathway	-2.111	-2.53	N/A	-1.342	N/A	N/A
DAP12 interactions	-1.633	-3	N/A	-1.342	N/A	N/A
Hepatitis B Chronic Liver Pathogenesis Signaling Pathway	-1.606	-2.646	N/A	-0.707	N/A	-1
Post-translational protein phosphorylation	-3.153	-2.333	N/A	0.447	N/A	N/A
Systemic Lupus Erythematosus in T Cell Signaling Pathway	-2.668	-2	N/A	-1.265	N/A	N/A
Nuclear Cytoskeleton Signaling Pathway	-0.832	-1.414	N/A	-1.633	-2	N/A
Degradation of the extracellular matrix	-1.155	-2.646	N/A	-2	N/A	N/A
Metabolism of polyamines	2.646	1.134	N/A	2	N/A	N/A
Mitochondrial Dysfunction	-0.192	-1.964	-1.342	-1.265	1	0
Cachexia Signaling Pathway	0.762	1.225	N/A	1.265	-1.342	-1.134
HOTAIR Regulatory Pathway	-1.342	-2.138	N/A	-2.236	N/A	N/A
MHC class II antigen presentation	-1.265	-2.111	N/A	-2.333	N/A	N/A
Neuroinflammation Signaling Pathway	-1.279	-2.309	N/A	-2.111	N/A	N/A
Cardiac Hypertrophy Signaling (Enhanced)	-1.4	-0.447	N/A	-1.155	-1.342	-1.342
Fc Epsilon RI Signaling	-1.342	-2.449	N/A	-1.89	N/A	N/A
rRNA modification in the nucleus and cytosol	2.828	2.646	N/A	N/A	N/A	N/A
ABC-family proteins mediated transport	2.84	1.155	N/A	0.447	-1	N/A
Synthesis of DNA	3.606	1.414	N/A	-0.378	N/A	N/A
Myelination Signaling Pathway	-1.567	-1.886	N/A	-1.941	N/A	N/A
HEY1 Signaling Pathway	-1.5	-1.89	N/A	-2	N/A	N/A
Hematoma Resolution Signaling Pathway	2.132	0.832	N/A	1.414	N/A	1
Activation of gene expression by SREBF (SREBP)	-3	-2.333	N/A	N/A	N/A	N/A
Xenobiotic Metabolism PXR Signaling Pathway	-2.496	0	N/A	-0.816	-2	N/A
NF-κB Signaling	-1.886	-1.069	0	-2.333	N/A	N/A
WNT/SHH Axonal Guidance Signaling Pathway	-1.667	-2.449	N/A	-1.134	N/A	N/A
Microautophagy Signaling Pathway	2.333	1.89	N/A	1	N/A	N/A
Cell surface interactions at the vascular wall	-0.258	-3.051	N/A	-1.897	N/A	N/A
NIK-->noncanonical NF-kB signaling	2.828	1.342	N/A	1	N/A	N/A
Insulin Secretion Signaling Pathway	-2	-1.732	N/A	-1.414	N/A	N/A
Sirtuin Signaling Pathway	-0.392	1.291	-0.447	-2	N/A	-1
Amyloid fiber formation	-1.941	-3.162	N/A	0	N/A	N/A
LXR/RXR Activation	-2.524	-2.53	N/A	N/A	N/A	N/A
ICOS-ICOSL Signaling in T Helper Cells	-1.508	-2.53	N/A	-1	N/A	N/A
Hedgehog ligand biogenesis	2.646	1.342	N/A	1	N/A	N/A
Regulation of Apoptosis	2.646	1.342	N/A	1	N/A	N/A
Hereditary Breast Cancer Signaling	-1	-1.732	N/A	-2.236	N/A	N/A
Docosahexaenoic Acid (DHA) Signaling	-1.043	-1.291	N/A	-1.633	N/A	-1
Mitotic G2-G2/M phases	3.357	1.604	N/A	0	N/A	N/A
Atherosclerosis Signaling	-3.051	-1.89	N/A	N/A	N/A	N/A
Glycation Signaling Pathway	-0.539	-0.943	N/A	-2.111	0	-1.342
Glioma Signaling	-1.342	-2.236	N/A	-1.342	N/A	N/A
Gαq Signaling	-1.265	-1.633	N/A	-2	N/A	N/A
Complement cascade	-2.5	-1.941	N/A	-0.447	N/A	N/A
Reelin Signaling in Neurons	-2.309	-2.121	N/A	-0.447	N/A	N/A
Hepatic Fibrosis Signaling Pathway	-1.512	-0.943	N/A	-0.775	0	-1.633
G alpha (i) signalling events	-2.496	-2.333	N/A	N/A	N/A	N/A
Noradrenaline and Adrenaline Degradation	-2.828	-2	N/A	N/A	N/A	N/A
PD-1, PD-L1 cancer immunotherapy pathway	2.111	2.714	N/A	N/A	N/A	N/A
Role of Pattern Recognition Receptors in Recognition of Bacteria and Viruses	-2.111	-1.342	N/A	-1.342	N/A	N/A
fMLP Signaling in Neutrophils	-0.905	-1.414	N/A	-2.449	N/A	N/A
Integrin Signaling	-1.732	-2.646	N/A	-0.378	N/A	N/A
CD28 Signaling in T Helper Cells	-1.732	-1.667	N/A	-1.342	N/A	N/A
TCR signaling	-1.279	-2.183	N/A	-1.265	N/A	N/A
PTEN Regulation	2.714	1	N/A	1	N/A	N/A
Acetylcholine Receptor Signaling Pathway	-1.387	-1.414	N/A	-1.89	N/A	N/A
Cholesterol Biosynthesis I	-2.449	-2.236	N/A	N/A	N/A	N/A
WNK Renal Signaling Pathway	-2.449	-2.236	N/A	N/A	N/A	N/A
Cholesterol Biosynthesis II (via 24,25-dihydrolanosterol)	-2.449	-2.236	N/A	N/A	N/A	N/A
Apelin Cardiomyocyte Signaling Pathway	-2.449	-2.236	N/A	N/A	N/A	N/A
Cholesterol Biosynthesis III (via Desmosterol)	-2.449	-2.236	N/A	N/A	N/A	N/A
Role of Tissue Factor in Cancer	-1.964	-1.698	N/A	-1	N/A	N/A
FXR/RXR Activation	0.962	1.698	N/A	2	N/A	N/A
Cell Cycle Checkpoints	3.13	-0.258	N/A	-1.265	N/A	N/A
Binding and Uptake of Ligands by Scavenger Receptors	-1.732	-1.89	N/A	1	N/A	N/A
Macrophage Alternative Activation Signaling Pathway	-0.655	-1.069	-1	-1.897	N/A	N/A
Pancreatic Secretion Signaling Pathway	-2.111	-1.155	N/A	-1.342	N/A	N/A
Mitotic G1 phase and G1/S transition	1.941	1	N/A	1.667	N/A	N/A
Role of JAK1 and JAK3 in γc Cytokine Signaling	-1.342	-2.236	N/A	-1	N/A	N/A
Endocannabinoid Cancer Inhibition Pathway	1.606	0.333	N/A	1.633	N/A	1
Hedgehog 'off' state	1.89	1.633	N/A	1	N/A	N/A
Response to elevated platelet cytosolic Ca2+	-1.512	-3	N/A	N/A	N/A	N/A
Actin Cytoskeleton Signaling	-1.414	-2.646	N/A	-0.447	N/A	N/A
Natural Killer Cell Signaling	-0.775	-1.387	N/A	-2.333	N/A	N/A
Huntington's Disease Signaling	-1.732	-1.414	N/A	-1.342	N/A	N/A
Thrombin Signaling	-1.508	-2.53	N/A	-0.447	N/A	N/A
SPINK1 General Cancer Pathway	-1.633	-2.828	N/A	N/A	N/A	N/A
CXCR4 Signaling	-1.89	-2.121	N/A	-0.447	N/A	N/A
Signaling by ROBO receptors	2.53	1.89	N/A	0	N/A	N/A
Apelin Endothelial Signaling Pathway	-1.414	-1.633	N/A	-1.342	N/A	N/A
MicroRNA Biogenesis Signaling Pathway	1.213	0	N/A	-1.134	N/A	-2
Extra-nuclear estrogen signaling	-2.887	-1	N/A	0.447	N/A	N/A
Xenobiotic Metabolism CAR Signaling Pathway	-1.387	-0.905	N/A	0	-2	N/A
Sheddase Signaling Pathway	-0.853	-1.604	N/A	-0.816	N/A	-1
S Phase	2.138	1.667	N/A	0.447	N/A	N/A
B-WICH complex positively regulates rRNA expression	-2	-2.236	N/A	N/A	N/A	N/A
Sphingosine-1-phosphate Signaling	-2.236	-2	N/A	N/A	N/A	N/A
Ephrin Receptor Signaling	-1.414	-2	N/A	-0.816	N/A	N/A
Calcium-induced T Lymphocyte Apoptosis	-1.89	-2.333	N/A	N/A	N/A	N/A
Superpathway of Cholesterol Biosynthesis	-2.714	-1.508	N/A	N/A	N/A	N/A
Protein Ubiquitination Pathway	2.183	1.291	N/A	0.707	N/A	N/A
Role of Osteoclasts in Rheumatoid Arthritis Signaling Pathway	-0.447	-1.387	N/A	-1.897	N/A	-0.447
Epithelial Adherens Junction Signaling	0.277	1.89	N/A	2	N/A	N/A
RHO GTPase cycle	-1.279	-0.775	N/A	-0.632	-1	-0.447
Growth Hormone Signaling	-2.121	-2	N/A	N/A	N/A	N/A
Pulmonary Healing Signaling Pathway	-0.943	-0.905	N/A	-1.265	N/A	-1
Regulation of the Epithelial Mesenchymal Transition by Growth Factors Pathway	-1.877	-1.897	N/A	-0.333	N/A	N/A
NAD Signaling Pathway	-1.964	-0.775	1.342	N/A	N/A	N/A
Neutrophil Extracellular Trap Signaling Pathway	-1.8	-0.775	N/A	-0.5	N/A	-1
Hedgehog 'on' state	2.309	1.265	N/A	0.447	N/A	N/A
TNFR2 non-canonical NF-kB pathway	1.667	1.342	N/A	1	N/A	N/A
Regulation of beta-cell development	-2	-2	N/A	N/A	N/A	N/A
ERBB4 Signaling	-1	-2	N/A	-1	N/A	N/A
Sleep NREM Signaling Pathway	-2	-1	N/A	1	N/A	N/A
Fatty Acid β-oxidation I	1	1	2	N/A	N/A	N/A
Integrin signaling	-2	-2	N/A	N/A	N/A	N/A
FLT3 Signaling	0	-2	N/A	-2	N/A	N/A
IGF-1 Signaling	-2.121	-1.414	N/A	-0.447	N/A	N/A
Interferon alpha/beta signaling	0.302	-2.333	N/A	-1.342	N/A	N/A
Antigen Presentation Pathway	-1.342	-1.633	N/A	-1	N/A	N/A
Role of NFAT in Cardiac Hypertrophy	-1.265	-1.265	N/A	-1.414	N/A	N/A
Activin Inhibin Signaling Pathway	-1.4	-1.155	N/A	-0.378	N/A	-1
Cellular response to heat stress	2.111	0.816	N/A	-1	N/A	N/A
NF-κB Activation by Viruses	-1.265	-2.646	N/A	N/A	N/A	N/A
Coronavirus Pathogenesis Pathway	-0.408	-1.5	-2	0	N/A	N/A
IL-9 Signaling	-1.89	-2	N/A	N/A	N/A	N/A
ATF4 activates genes in response to endoplasmic reticulum stress	1.89	2	N/A	N/A	N/A	N/A
Crosstalk between Dendritic Cells and Natural Killer Cells	-1.89	N/A	N/A	-2	N/A	N/A
IL-10 Signaling	1.606	1.897	N/A	-0.378	N/A	0
Regulation of lipid metabolism by PPARalpha	-0.229	0.5	1.134	-2	N/A	N/A
Parkinson's Signaling Pathway	-2.117	-1.732	N/A	0	N/A	0
NFE2L2 regulating anti-oxidant/detoxification enzymes	2.828	1	N/A	N/A	N/A	N/A
FLT3 Signaling in Hematopoietic Progenitor Cells	-1.134	-2.236	N/A	-0.447	N/A	N/A
Synaptic Long Term Potentiation	1	-0.816	N/A	-2	N/A	N/A
VEGF Family Ligand-Receptor Interactions	-0.816	-2	N/A	-1	N/A	N/A
Aryl Hydrocarbon Receptor Signaling	0.577	1	N/A	-2.236	N/A	N/A
IL-2 Signaling	-1.342	-2.449	N/A	N/A	N/A	N/A
Glutaminergic Receptor Signaling Pathway (Enhanced)	-0.728	-1.387	N/A	-1.667	N/A	N/A
C-type lectin receptors (CLRs)	1	-0.832	N/A	-1.941	N/A	N/A
ID1 Signaling Pathway	0	0	-1	-1.732	N/A	1
Cardiac Hypertrophy Signaling	-1.508	-0.577	N/A	-1.633	N/A	N/A
IL-13 Signaling Pathway	-1.667	-0.707	N/A	-1.342	N/A	N/A
G Beta Gamma Signaling	-1.633	-1.633	N/A	-0.447	N/A	N/A
Xenobiotic Metabolism General Signaling Pathway	-0.302	-1.265	N/A	-2.121	N/A	N/A
Endocannabinoid Developing Neuron Pathway	-0.707	-1.633	N/A	-1.342	N/A	N/A
RAC Signaling	-0.707	-1.342	N/A	-1.633	N/A	N/A
Tumor Microenvironment Pathway	-0.943	-0.5	N/A	-2.236	N/A	N/A
Ephrin A Signaling	-0.775	-1.265	N/A	-1.633	N/A	N/A
Signaling by VEGF	-1.941	-0.707	N/A	-1	N/A	N/A
ERK/MAPK Signaling	-0.905	-1.069	N/A	-1.667	N/A	N/A
Apelin Pancreas Signaling Pathway	-1.633	-2	N/A	N/A	N/A	N/A
Interconversion of nucleotide di- and triphosphates	1.633	2	N/A	N/A	N/A	N/A
Cellular response to hypoxia	2.333	0.816	N/A	0.447	N/A	N/A
Preeclampsia Signaling Pathway	0.943	1.508	N/A	1.134	N/A	0
EGF Signaling	-2.236	-1.342	N/A	N/A	N/A	N/A
IL-27 Signaling Pathway	-1.667	-1.89	N/A	N/A	N/A	N/A
GP6 Signaling Pathway	0	-1.897	N/A	-1.633	N/A	N/A
Deubiquitination	1.528	0	-2	0	N/A	N/A
Superpathway of Inositol Phosphate Compounds	-1.633	-1.89	N/A	N/A	N/A	N/A
Transcriptional regulation of granulopoiesis	-1.89	-1.633	N/A	N/A	N/A	N/A
Formation of Fibrin Clot (Clotting Cascade)	-1.89	-1.633	N/A	N/A	N/A	N/A
3-phosphoinositide Biosynthesis	-1.633	-1.89	N/A	N/A	N/A	N/A
Interleukin-1 family signaling	1.387	1.134	N/A	1	N/A	N/A
FAT10 Cancer Signaling Pathway	-1.508	-2	N/A	N/A	N/A	N/A
Cellular Effects of Sildenafil (Viagra)	0.962	0.894	N/A	0.302	N/A	1.342
DNA Replication Pre-Initiation	2.714	0.333	N/A	0.447	N/A	N/A
Regulation of RUNX2 expression and activity	1.667	0.816	N/A	1	N/A	N/A
IL-33 Signaling Pathway	-1.213	0.632	N/A	-1.633	N/A	N/A
Senescence Pathway	-0.962	-1.8	N/A	-0.707	N/A	N/A
Regulation of mRNA stability by proteins that bind AU-rich elements	2.309	0.707	N/A	0.447	N/A	N/A
Eicosanoid Signaling	-0.943	-0.832	N/A	-1.667	N/A	N/A
Glioblastoma Multiforme Signaling	-1.155	-1.265	N/A	-1	N/A	N/A
Endothelin-1 Signaling	-0.333	-1.667	N/A	-1.414	N/A	N/A
Glycosaminoglycan metabolism	-1.414	0	N/A	-2	N/A	N/A
Synaptogenesis Signaling Pathway	-1	-0.905	N/A	-1.508	N/A	N/A
Regulation of mitotic cell cycle	2.646	0.378	N/A	-0.378	N/A	N/A
HMGB1 Signaling	-1.265	-1.134	N/A	-1	N/A	N/A
RAF/MAP kinase cascade	-2.183	-1.213	N/A	0	N/A	N/A
Mouse Embryonic Stem Cell Pluripotency	-0.905	-1.134	N/A	-1.342	N/A	N/A
Role of NANOG in Mammalian Embryonic Stem Cell Pluripotency	-1.134	-2.236	N/A	N/A	N/A	N/A
CNTF Signaling	-1.342	-2	N/A	N/A	N/A	N/A
Oncogene Induced Senescence	2	1.342	N/A	N/A	N/A	N/A
Neurotransmitter release cycle	-1.342	-2	N/A	N/A	N/A	N/A
Non-Small Cell Lung Cancer Signaling	-1.414	-1.89	N/A	N/A	N/A	N/A
Prolactin Signaling	-1.134	-0.816	N/A	-1.342	N/A	N/A
Type II Diabetes Mellitus Signaling	-1.387	-1.89	N/A	N/A	N/A	N/A
IL-15 Production	-2.121	-1.134	N/A	0	N/A	N/A
DNA Methylation and Transcriptional Repression Signaling	1.89	1.342	N/A	N/A	N/A	N/A
Renal Cell Carcinoma Signaling	-1.342	-1.89	N/A	N/A	N/A	N/A
Cerebral Malformation Signaling Pathway	-1	-1.414	N/A	0.816	N/A	N/A
HGF Signaling	-1.633	-1.134	N/A	-0.447	N/A	N/A
Ovarian Cancer Signaling	-0.378	-0.816	N/A	-2	N/A	N/A
Neurotrophin/TRK Signaling	-0.816	-1.342	N/A	-1	N/A	N/A
ILK Signaling	-2.132	-0.577	N/A	0.447	N/A	N/A
Prostate Cancer Signaling	-1.291	-1.414	N/A	-0.447	N/A	N/A
Autophagy	-0.2	0.943	N/A	-1	N/A	1
Pre-NOTCH Expression and Processing	-2	-1.134	N/A	N/A	N/A	N/A
GDNF Family Ligand-Receptor Interactions	-1.342	-1.342	N/A	-0.447	N/A	N/A
Osteoarthritis Pathway	-0.728	-1.342	-1	N/A	N/A	N/A
DDX58/IFIH1-mediated induction of interferon-alpha/beta	0.832	-2.236	N/A	N/A	N/A	N/A
eNOS Signaling	-0.577	-1.134	N/A	-1.342	N/A	N/A
Insulin Receptor Signaling	-0.707	-1.89	N/A	-0.447	N/A	N/A
Integrin cell surface interactions	-0.905	-1	N/A	-1.134	N/A	N/A
Sertoli Cell-Germ Cell Junction Signaling Pathway (Enhanced)	-0.853	-0.277	N/A	-0.905	N/A	-1
Opioid Signaling Pathway	-0.277	-0.632	N/A	-2.121	N/A	N/A
Signaling by MET	-0.333	-2.236	N/A	-0.447	N/A	N/A
Virus Entry via Endocytic Pathways	-0.378	-1	N/A	-1.633	N/A	N/A
Mitochondrial Division Signaling Pathway	-0.277	-1.732	N/A	-1	N/A	N/A
Intrinsic Pathway for Apoptosis	1.667	1.342	N/A	N/A	N/A	N/A
Macropinocytosis Signaling	-1	-2	N/A	N/A	N/A	N/A
IL-8 Signaling	-0.577	-0.302	N/A	-2.111	N/A	N/A
Chaperone Mediated Autophagy Signaling Pathway	0	0.756	N/A	1.414	N/A	0.816
Chronic Myeloid Leukemia Signaling	0.392	0.258	N/A	-2.333	N/A	N/A
Somitogenesis	1.633	1.342	N/A	N/A	N/A	N/A
Coagulation System	-1.633	-1.342	N/A	N/A	N/A	N/A
Complement System	-1.633	-1.342	N/A	N/A	N/A	N/A
HER-2 Signaling in Breast Cancer	-0.392	-0.243	N/A	-2.333	N/A	N/A
Mitotic Metaphase and Anaphase	1.698	0	N/A	-1.265	N/A	N/A
Ferroptosis Signaling Pathway	-1.213	-1.732	N/A	N/A	N/A	N/A
Type I Diabetes Mellitus Signaling	-0.905	-2	N/A	N/A	N/A	N/A
Apelin Adipocyte Signaling Pathway	-0.447	0.447	N/A	2	N/A	N/A
Plasma lipoprotein assembly, remodeling, and clearance	-1.155	-0.707	N/A	-1	N/A	N/A
Degradation of beta-catenin by the destruction complex	1.508	0.333	N/A	1	N/A	N/A
Dopamine-DARPP32 Feedback in cAMP Signaling	1.134	0.707	N/A	-1	N/A	N/A
Response of EIF2AK1 (HRI) to heme deficiency	2.828	N/A	N/A	N/A	N/A	N/A
Cilium Assembly	1.414	1.414	N/A	N/A	N/A	N/A
Integration of energy metabolism	-1.667	-1.134	N/A	N/A	N/A	N/A
Colorectal Cancer Metastasis Signaling	-1.147	-0.302	N/A	-1.342	N/A	N/A
Macrophage Classical Activation Signaling Pathway	-0.243	0.302	N/A	-2.236	N/A	N/A
Pancreatic Adenocarcinoma Signaling	-0.775	-1	N/A	-1	N/A	N/A
White Adipose Tissue Browning Pathway	1.134	1.633	N/A	0	N/A	N/A
Arachidonic acid metabolism	-2.309	-0.447	N/A	N/A	N/A	N/A
Interleukin-4 and Interleukin-13 signaling	-0.229	-1.155	N/A	-1.342	N/A	N/A
PIP3 activates AKT signaling	-1.886	-0.832	N/A	N/A	N/A	N/A
Platelet homeostasis	-1.89	-0.816	N/A	N/A	N/A	N/A
Signaling by ALK	-1.342	-1.342	N/A	N/A	N/A	N/A
Melanocyte Development and Pigmentation Signaling	0	-1.342	N/A	-1.342	N/A	N/A
Mitotic Prometaphase	0.707	-0.632	N/A	-1.342	N/A	N/A
LPS-stimulated MAPK Signaling	-0.333	-1.342	N/A	-1	N/A	N/A
Orexin Signaling Pathway	-1.5	0.333	N/A	-0.816	N/A	N/A
Gα12/13 Signaling	-0.302	-1.89	N/A	-0.447	N/A	N/A
MTOR signalling	1.633	1	N/A	N/A	N/A	N/A
G alpha (12/13) signalling events	-1.633	-1	N/A	N/A	N/A	N/A
Signaling by Retinoic Acid	-1.633	-1	N/A	N/A	N/A	N/A
PI3K/AKT Signaling	2	0.632	N/A	N/A	N/A	N/A
IL-3 Signaling	-0.816	-0.816	N/A	-1	N/A	N/A
Transcriptional regulation of white adipocyte differentiation	1.265	1.342	N/A	N/A	N/A	N/A
Fc epsilon receptor (FCERI) signaling	-0.816	-1.342	N/A	-0.447	N/A	N/A
Wound Healing Signaling Pathway	-1.043	-0.277	-0.447	-0.378	N/A	-0.447
TCF dependent signaling in response to WNT	0.5	0.258	N/A	0.816	-1	N/A
Bile acid and bile salt metabolism	-1.941	-0.632	N/A	N/A	N/A	N/A
Netrin Signaling	-0.302	-0.378	N/A	-1.89	N/A	N/A
P2Y Purinergic Receptor Signaling Pathway	-0.333	0	N/A	-2.236	N/A	N/A
Serotonin Degradation	-2.121	-0.447	N/A	N/A	N/A	N/A
Signaling by NTRK1 (TRKA)	-1.414	-1.134	N/A	N/A	N/A	N/A
Folate Signaling Pathway	0.905	1.633	N/A	0	N/A	N/A
Regulation of TP53 Activity through Phosphorylation	2.53	N/A	N/A	N/A	N/A	N/A
Acute Phase Response Signaling	-0.943	-0.577	N/A	1	N/A	N/A
Peroxisomal protein import	-1.667	-0.816	N/A	N/A	N/A	N/A
FGF Signaling	-1.667	-0.816	N/A	0	N/A	N/A
NOD1/2 Signaling Pathway	0.832	1.633	N/A	N/A	N/A	N/A
KEAP1-NFE2L2 pathway	1.5	0.577	N/A	-0.378	N/A	N/A
RHO GTPases Activate NADPH Oxidases	N/A	N/A	N/A	-2.449	N/A	N/A
DNA Damage Bypass	2.449	N/A	N/A	N/A	N/A	N/A
NER (Nucleotide Excision Repair, Enhanced Pathway)	2.449	N/A	N/A	N/A	N/A	N/A
Interleukin-10 signaling	-2.449	N/A	N/A	N/A	N/A	N/A
Fcγ Receptor-mediated Phagocytosis in Macrophages and Monocytes	N/A	N/A	N/A	-2.449	N/A	N/A
PEDF Signaling	0.302	-1.134	N/A	-1	N/A	N/A
PPARα/RXRα Activation	-0.535	1.508	N/A	-0.378	N/A	N/A
Estrogen-Dependent Breast Cancer Signaling	-1	-1.414	N/A	N/A	N/A	N/A
IL-23 Signaling Pathway	-1.414	-1	N/A	N/A	N/A	N/A
Cohesin Chromatin Regulation Pathway	-1.265	-1.134	N/A	N/A	N/A	N/A
AMPK Signaling	-0.535	-1.387	N/A	-0.447	N/A	N/A
MSP-RON Signaling in Cancer Cells Pathway	0.728	-0.632	0	-1	N/A	N/A
mTOR Signaling	0.905	-0.632	N/A	-0.816	N/A	N/A
Erythropoietin Signaling Pathway	0.728	-0.277	N/A	-1.342	N/A	N/A
Hepatic Cholestasis	0.2	1.698	N/A	0.447	0	0
D-myo-inositol-5-phosphate Metabolism	-1	-1.342	N/A	N/A	N/A	N/A
D-myo-inositol (3,4,5,6)-tetrakisphosphate Biosynthesis	-1	-1.342	N/A	N/A	N/A	N/A
Intrinsic Prothrombin Activation Pathway	-1.342	-1	N/A	N/A	N/A	N/A
Lymphotoxin β Receptor Signaling	-1	-1.342	N/A	N/A	N/A	N/A
D-myo-inositol (1,4,5,6)-Tetrakisphosphate Biosynthesis	-1	-1.342	N/A	N/A	N/A	N/A
Ketogenesis	-1.342	1	N/A	N/A	N/A	N/A
3-phosphoinositide Degradation	-1	-1.342	N/A	N/A	N/A	N/A
Role of Macrophages, Fibroblasts and Endothelial Cells in Rheumatoid Arthritis	-0.192	0.258	0	-1.89	N/A	N/A
Renin-Angiotensin Signaling	-1.134	-0.816	N/A	-0.378	N/A	N/A
Ribonucleotide Reductase Signaling Pathway	-1.706	-0.243	N/A	-0.378	N/A	N/A
RAR Activation	0.816	0	N/A	-1.508	N/A	N/A
Role of Chondrocytes in Rheumatoid Arthritis Signaling Pathway	-0.943	-0.378	N/A	N/A	N/A	-1
Protein Kinase A Signaling	0	1.155	N/A	-1.134	N/A	N/A
GNRH Signaling	-0.707	-0.447	N/A	-1.134	N/A	N/A
Sumoylation Pathway	-0.577	0.707	N/A	1	N/A	N/A
Transcriptional Regulatory Network in Embryonic Stem Cells	-0.832	-0.632	N/A	-0.816	N/A	N/A
GABAergic Receptor Signaling Pathway (Enhanced)	-1.134	-1.134	N/A	N/A	N/A	N/A
Protein Sorting Signaling Pathway	0	0.378	N/A	-1.89	N/A	N/A
Androgen Signaling	-0.447	-0.816	N/A	-1	N/A	N/A
Aspirin ADME	-1.941	-0.302	N/A	N/A	N/A	N/A
Cell Cycle Control of Chromosomal Replication	2.236	N/A	N/A	N/A	N/A	N/A
MAPK6/MAPK4 signaling	N/A	2.236	N/A	N/A	N/A	N/A
Mitochondrial translation	2.236	N/A	N/A	N/A	N/A	N/A
Regulation of TP53 Activity through Methylation	2.236	N/A	N/A	N/A	N/A	N/A
Metabolism of nitric oxide: NOS3 activation and regulation	-2.236	N/A	N/A	N/A	N/A	N/A
Neurotransmitter clearance	-2.236	N/A	N/A	N/A	N/A	N/A
Metabolism of cofactors	-2.236	N/A	N/A	N/A	N/A	N/A
BER (Base Excision Repair) Pathway	2.236	N/A	N/A	N/A	N/A	N/A
Semaphorin Neuronal Repulsive Signaling Pathway	1.155	0.632	N/A	0.447	N/A	N/A
Gap Junction Signaling	0.6	0	N/A	-0.632	N/A	-1
Adrenergic Receptor Signaling Pathway (Enhanced)	-0.302	-0.577	N/A	-1.342	N/A	N/A
Transcriptional regulation by RUNX1	1.941	0.277	N/A	0	N/A	N/A
Adipogenesis pathway	-1.213	0	N/A	1	N/A	N/A
GM-CSF Signaling	-0.816	-0.378	N/A	-1	N/A	N/A
Immunogenic Cell Death Signaling Pathway	1.732	0.447	N/A	N/A	N/A	N/A
Unfolded protein response	0.832	1.342	N/A	N/A	N/A	N/A
Signaling by ERBB2	-0.816	N/A	N/A	-1.342	N/A	N/A
NGF Signaling	0	-1.342	N/A	-0.816	N/A	N/A
Neurovascular Coupling Signaling Pathway	-0.816	0	N/A	-1.342	N/A	N/A
Thyroid Cancer Signaling	-0.577	-0.577	N/A	-1	N/A	N/A
PPAR Signaling	0.333	0.816	N/A	-1	N/A	N/A
Pulmonary Fibrosis Idiopathic Signaling Pathway	-0.18	-0.218	-1	-0.277	N/A	0.447
RHO GTPases Activate Formins	0.707	-1.414	N/A	N/A	N/A	N/A
Retinoid metabolism and transport	-1.667	-0.447	N/A	N/A	N/A	N/A
Signaling by Rho Family GTPases	-1.387	-0.707	N/A	0	N/A	N/A
Cyclins and Cell Cycle Regulation	1.633	0.447	N/A	N/A	N/A	N/A
NUR77 Signaling in T Lymphocytes	-0.447	-1.633	N/A	N/A	N/A	N/A
IL-12 Signaling and Production in Macrophages	1	1.069	N/A	0	N/A	N/A
Semaphorin interactions	-0.707	-1.342	N/A	N/A	N/A	N/A
Glucose metabolism	0.707	1.342	N/A	N/A	N/A	N/A
T Cell Exhaustion Signaling Pathway	0.707	0.333	N/A	-1	N/A	N/A
IL-17 Signaling	-0.5	-0.707	N/A	-0.816	N/A	N/A
Intra-Golgi and retrograde Golgi-to-ER traffic	1.633	0.378	N/A	N/A	N/A	N/A
CCR3 Signaling in Eosinophils	-1	N/A	N/A	-1	N/A	N/A
Glyoxylate metabolism and glycine degradation	-2	N/A	N/A	N/A	N/A	N/A
Metallothioneins bind metals	N/A	2	N/A	N/A	N/A	N/A
p38 MAPK Signaling	-1	1	N/A	N/A	N/A	N/A
Assembly of RNA Polymerase II Complex	2	N/A	N/A	N/A	N/A	N/A
Glutamate and glutamine metabolism	-2	N/A	N/A	N/A	N/A	N/A
WNT/β-catenin Signaling	1.667	0.333	N/A	N/A	N/A	N/A
Mitochondrial biogenesis	-1	1	N/A	N/A	N/A	N/A
Activation of the pre-replicative complex	2	N/A	N/A	N/A	N/A	N/A
Leptin Signaling in Obesity	-2	N/A	N/A	N/A	N/A	N/A
Oxidative Phosphorylation	N/A	N/A	N/A	2	N/A	N/A
Aldosterone Signaling in Epithelial Cells	-1	-1	N/A	N/A	N/A	N/A
Dilated Cardiomyopathy Signaling Pathway	1	N/A	N/A	1	N/A	N/A
Role of p14/p19ARF in Tumor Suppression	1	1	N/A	N/A	N/A	N/A
Gamma carboxylation, hypusinylation, hydroxylation, and arylsulfatase activation	0	0	2	N/A	N/A	N/A
G-protein beta:gamma signalling	-2	N/A	N/A	N/A	N/A	N/A
Signaling by Type 1 Insulin-like Growth Factor 1 Receptor (IGF1R)	N/A	-2	N/A	N/A	N/A	N/A
Toll Like Receptor 3 (TLR3) Cascade	2	N/A	N/A	N/A	N/A	N/A
TR/RXR Activation	-0.832	-1.155	N/A	N/A	N/A	N/A
BEX2 Signaling Pathway	-0.277	0.707	N/A	-1	N/A	N/A
ERBB Signaling	-0.707	-0.816	N/A	-0.447	N/A	N/A
Nitric Oxide Signaling in the Cardiovascular System	-0.333	-0.816	N/A	-0.816	N/A	N/A
Glioma Invasiveness Signaling	-0.378	-0.447	N/A	-1.134	N/A	N/A
Role of MAPK Signaling in Promoting the Pathogenesis of Influenza	1.134	0.816	N/A	N/A	N/A	N/A
Nucleotide Excision Repair	1.941	N/A	N/A	N/A	N/A	N/A
Telomerase Signaling	0	-1.897	N/A	0	N/A	N/A
Signaling by PDGF	-0.447	-1	N/A	-0.447	N/A	N/A
Thrombopoietin Signaling	-0.447	-0.447	N/A	-1	N/A	N/A
Dopamine Degradation	-1.89	N/A	N/A	N/A	N/A	N/A
Chaperone Mediated Autophagy	1.89	N/A	N/A	N/A	N/A	N/A
ERK5 Signaling	1.89	N/A	N/A	N/A	N/A	N/A
Fatty acyl-CoA biosynthesis	-1.89	0	N/A	N/A	N/A	N/A
MITF-M-dependent gene expression	N/A	1.89	N/A	N/A	N/A	N/A
Histone Modification Signaling Pathway	-0.243	-0.632	N/A	-1	N/A	N/A
IL-7 Signaling Pathway	-0.447	-1.414	N/A	0	N/A	N/A
RHOGDI Signaling	1.414	0.447	N/A	N/A	N/A	N/A
Ceramide Signaling	0.707	1.134	N/A	N/A	N/A	N/A
PAK Signaling	-0.378	-1	N/A	0.447	N/A	N/A
Paracetamol ADME	-1	0.816	N/A	N/A	N/A	N/A
Inhibition of Angiogenesis by TSP1	0.816	1	N/A	0	N/A	N/A
ERB2-ERBB3 Signaling	-1	-0.816	N/A	N/A	N/A	N/A
Telomere Maintenance	0.816	-1	N/A	N/A	N/A	N/A
RHOA Signaling	-0.816	-1	N/A	N/A	N/A	N/A
Regulation of eIF4 and p70S6K Signaling	-0.378	-1.414	N/A	0	N/A	N/A
GPER1 signaling	-1.414	-0.378	N/A	N/A	N/A	N/A
Phase II - Conjugation of compounds	-1.213	0.577	N/A	N/A	N/A	N/A
COPI-mediated anterograde transport	1.342	0.447	N/A	N/A	N/A	N/A
Factors Promoting Cardiogenesis in Vertebrates	0.447	N/A	N/A	-1.342	N/A	N/A
GADD45 Signaling	-0.333	-0.447	N/A	1	N/A	N/A
IL-6 Signaling	-1.069	-0.707	N/A	0	N/A	N/A
CLEAR Signaling Pathway	0.392	-0.229	0	-0.333	N/A	-0.816
Protein folding	0.632	1.134	N/A	N/A	N/A	N/A
Role of PI3K/AKT Signaling in the Pathogenesis of Influenza	-0.378	-1.342	N/A	N/A	N/A	N/A
Asparagine N-linked glycosylation	1.265	0.447	N/A	N/A	N/A	N/A
ISGylation Signaling Pathway	0.333	-0.378	N/A	-1	N/A	N/A
Activation of IRF by Cytosolic Pattern Recognition Receptors	0.707	1	N/A	N/A	N/A	N/A
UFMylation Signaling Pathway	1	0.707	N/A	N/A	N/A	N/A
ESR-mediated signaling	-0.707	-1	N/A	N/A	N/A	N/A
CGAS-STING Signaling Pathway	0.333	1.342	N/A	N/A	N/A	N/A
Tuberculosis Active Signaling Pathway	0.6	0	N/A	1.069	0	N/A
CD40 Signaling	-1.667	0	N/A	N/A	N/A	N/A
NLR signaling pathways	1.667	N/A	N/A	N/A	N/A	N/A
Induction of Apoptosis by HIV1	-0.832	-0.816	N/A	N/A	N/A	N/A
Amyotrophic Lateral Sclerosis Signaling	1.265	-0.378	N/A	N/A	N/A	N/A
Oxytocin Signaling Pathway	-0.688	-0.243	N/A	-0.707	N/A	N/A
Late endosomal microautophagy	1.633	N/A	N/A	N/A	N/A	N/A
FOXO-mediated transcription	-1.633	N/A	N/A	N/A	N/A	N/A
Resolution of Abasic Sites (AP sites)	1.633	N/A	N/A	N/A	N/A	N/A
SUMOylation of intracellular receptors	-1.633	0	N/A	N/A	N/A	N/A
Putrescine Degradation III	-1.633	N/A	N/A	N/A	N/A	N/A
Ethanol Degradation II	-1.633	N/A	N/A	N/A	N/A	N/A
Peroxisomal lipid metabolism	-1.633	0	N/A	N/A	N/A	N/A
Pyruvate metabolism	-1.633	N/A	N/A	N/A	N/A	N/A
CDC42 Signaling	-0.816	-0.816	N/A	N/A	N/A	N/A
Stearate Biosynthesis I (Animals)	-0.816	-0.816	N/A	N/A	N/A	N/A
14-3-3-mediated Signaling	0.333	-0.816	N/A	-0.447	N/A	N/A
PTEN Signaling	1.213	0	N/A	0.378	N/A	N/A
PI3K Cascade	-1.134	-0.447	N/A	N/A	N/A	N/A
Detoxification of Reactive Oxygen Species	-0.707	0.816	N/A	N/A	N/A	N/A
CDX Gastrointestinal Cancer Signaling Pathway	0	0.707	N/A	-0.816	N/A	N/A
PKR-mediated signaling	1.5	0	N/A	N/A	N/A	N/A
STAT3 Pathway	-0.632	-0.378	N/A	-0.447	N/A	N/A
Acute Myeloid Leukemia Signaling	-0.632	-0.816	N/A	N/A	N/A	N/A
JAK/STAT Signaling	-0.632	-0.816	N/A	N/A	N/A	N/A
Collagen degradation	-0.447	-1	N/A	N/A	N/A	N/A
IL-17A Signaling in Airway Cells	-1	-0.447	N/A	N/A	N/A	N/A
Factors involved in megakaryocyte development and platelet production	0.447	1	N/A	N/A	N/A	N/A
PDGF Signaling	0	-0.447	N/A	-1	N/A	N/A
PFKFB4 Signaling Pathway	0.447	1	N/A	N/A	N/A	N/A
Estrogen Biosynthesis	-0.447	-1	N/A	N/A	N/A	N/A
Tryptophan Degradation X (Mammalian, via Tryptamine)	-1.414	N/A	N/A	N/A	N/A	N/A
Adrenomedullin signaling pathway	0	-0.707	N/A	0.707	N/A	N/A
Human Embryonic Stem Cell Pluripotency	-0.277	0	N/A	-1.134	N/A	N/A
TP53 Regulates Metabolic Genes	0.577	0.816	N/A	N/A	N/A	N/A
Inhibition of ARE-Mediated mRNA Degradation Pathway	-1	0.378	N/A	N/A	N/A	N/A
Signaling by NOTCH1	0.378	-1	N/A	N/A	N/A	N/A
NAP1L1 Transcription Regulation Signaling Pathway	0.535	0.832	N/A	N/A	N/A	N/A
Death Receptor Signaling	-0.535	-0.816	N/A	N/A	N/A	N/A
Coronavirus Replication Pathway	1.342	N/A	N/A	N/A	N/A	N/A
Unfolded Protein Response (UPR)	1.342	N/A	N/A	N/A	N/A	N/A
E3 ubiquitin ligases ubiquitinate target proteins	0	-1.342	N/A	N/A	N/A	N/A
Pyridoxal 5'-phosphate Salvage Pathway	1.342	N/A	N/A	N/A	N/A	N/A
FOXO-mediated transcription of oxidative stress, metabolic and neuronal genes	-1.342	N/A	N/A	N/A	N/A	N/A
Mitophagy	1.342	N/A	N/A	N/A	N/A	N/A
Signaling by ERBB4	1.342	N/A	N/A	N/A	N/A	N/A
BMP signaling pathway	N/A	N/A	N/A	-1.342	N/A	N/A
VEGF Signaling	0	-1.342	N/A	0	N/A	N/A
Ethanol Degradation IV	-1.342	N/A	N/A	N/A	N/A	N/A
TAK1-dependent IKK and NF-kappa-B activation	0	-1.342	N/A	N/A	N/A	N/A
Keratinization	0	N/A	N/A	1.342	N/A	N/A
Activation of anterior HOX genes in hindbrain during early embryogenesis	N/A	-1.342	N/A	N/A	N/A	N/A
RIPK1-mediated regulated necrosis	1.342	N/A	N/A	N/A	N/A	N/A
Iron uptake and transport	1.342	N/A	N/A	N/A	N/A	N/A
NCAM signaling for neurite out-growth	N/A	N/A	N/A	-1.342	N/A	N/A
Metabolism of steroid hormones	-1.342	N/A	N/A	N/A	N/A	N/A
Superpathway of Methionine Degradation	1.342	N/A	N/A	N/A	N/A	N/A
Chemokine Signaling	N/A	-1.342	N/A	N/A	N/A	N/A
MyD88-independent TLR4 cascade	1.342	N/A	N/A	N/A	N/A	N/A
Salvage Pathways of Pyrimidine Ribonucleotides	1.342	N/A	N/A	N/A	N/A	N/A
TP53 Regulates Transcription of Cell Death Genes	1.342	N/A	N/A	N/A	N/A	N/A
Airway Pathology in Chronic Obstructive Pulmonary Disease	-1.342	N/A	N/A	N/A	N/A	N/A
Regulation of TLR by endogenous ligand	-1.342	N/A	N/A	N/A	N/A	N/A
Tuberculosis Latent Signaling Pathway	0.632	-0.707	N/A	0	N/A	N/A
Signaling by NOTCH4	1	-0.277	N/A	0	N/A	N/A
HDR through Homologous Recombination (HRR) or Single Strand Annealing (SSA)	1.265	N/A	N/A	N/A	N/A	N/A
L1CAM interactions	0.816	0.447	N/A	N/A	N/A	N/A
Regulation of TP53 Expression and Degradation	0.816	0.447	N/A	N/A	N/A	N/A
Role of PKR in Interferon Induction and Antiviral Response	-0.258	1	N/A	N/A	N/A	N/A
Cell Cycle: G1/S Checkpoint Regulation	-0.378	-0.816	N/A	N/A	N/A	N/A
Hypoxia Signaling in the Cardiovascular System	0.378	-0.816	N/A	N/A	N/A	N/A
Signaling by the B Cell Receptor (BCR)	0.535	-0.632	N/A	0	N/A	N/A
Signaling by PTK6	-0.707	-0.447	N/A	N/A	N/A	N/A
HSP90 chaperone cycle for steroid hormone receptors in the presence of ligand	0.707	-0.447	N/A	N/A	N/A	N/A
Sulfur amino acid metabolism	-0.707	0.447	N/A	N/A	N/A	N/A
Transcriptional regulation by the AP-2 (TFAP2) family of transcription factors	-0.707	-0.447	N/A	N/A	N/A	N/A
Cancer Drug Resistance by Drug Efflux	-0.333	-0.816	N/A	N/A	N/A	N/A
Transcriptional and post-translational regulation of MITF-M expression and activity	1.134	N/A	N/A	N/A	N/A	N/A
TREM1 Signaling	-1.134	N/A	N/A	N/A	N/A	N/A
ISG15 antiviral mechanism	1.134	N/A	N/A	N/A	N/A	N/A
Endoplasmic Reticulum Stress Pathway	1.134	N/A	N/A	N/A	N/A	N/A
MIF Regulation of Innate Immunity	-1.134	N/A	N/A	N/A	N/A	N/A
Synaptic Long Term Depression	0	-1.134	N/A	N/A	N/A	N/A
Aggrephagy	1.134	N/A	N/A	N/A	N/A	N/A
Mitochondrial Fatty Acid Beta-Oxidation	-1.134	N/A	N/A	N/A	N/A	N/A
Melanoma Signaling	-0.378	-0.707	N/A	N/A	N/A	N/A
Abacavir ADME	-0.707	-0.378	N/A	N/A	N/A	N/A
Neuroprotective Role of THOP1 in Alzheimer's Disease	-1	N/A	N/A	N/A	N/A	N/A
Agrin Interactions at Neuromuscular Junction	-1	N/A	N/A	0	N/A	N/A
Gαs Signaling	-1	N/A	N/A	N/A	N/A	N/A
Toll-like Receptor Signaling	-1	N/A	N/A	N/A	N/A	N/A
Interleukin-3, Interleukin-5 and GM-CSF signaling	N/A	N/A	N/A	-1	N/A	N/A
Interleukin-7 signaling	-1	N/A	N/A	N/A	N/A	N/A
Growth hormone receptor signaling	-1	N/A	N/A	N/A	N/A	N/A
NR1H2 and NR1H3-mediated signaling	-1	N/A	N/A	N/A	N/A	N/A
RHO GTPases activate PAKs	-1	N/A	N/A	N/A	N/A	N/A
PRC2 methylates histones and DNA	N/A	-1	N/A	N/A	N/A	N/A
Transcriptional activity of SMAD2/SMAD3:SMAD4 heterotrimer	1	N/A	N/A	N/A	N/A	N/A
Amyloid Processing	-1	N/A	N/A	N/A	N/A	N/A
Paxillin Signaling	-1	N/A	N/A	0	N/A	N/A
Mitochondrial protein import	1	N/A	N/A	N/A	N/A	N/A
Fatty Acid α-oxidation	-1	N/A	N/A	N/A	N/A	N/A
Colanic Acid Building Blocks Biosynthesis	1	N/A	N/A	N/A	N/A	N/A
Necroptosis Signaling Pathway	0	-1	N/A	N/A	N/A	N/A
Toll-like Receptor Cascades	-1	N/A	N/A	N/A	N/A	N/A
Granzyme A Signaling	1	N/A	N/A	N/A	N/A	N/A
Antiproliferative Role of Somatostatin Receptor 2	-1	N/A	N/A	N/A	N/A	N/A
Gαi Signaling	-1	N/A	N/A	0	N/A	N/A
Methylglyoxal Degradation III	-1	N/A	N/A	N/A	N/A	N/A
Histamine Degradation	-1	N/A	N/A	N/A	N/A	N/A
Acetone Degradation I (to Methylglyoxal)	-1	N/A	N/A	N/A	N/A	N/A
Regulation of Cellular Mechanics by Calpain Protease	N/A	N/A	N/A	1	N/A	N/A
Assembly and cell surface presentation of NMDA receptors	1	N/A	N/A	N/A	N/A	N/A
Citric acid cycle (TCA cycle)	-1	N/A	N/A	N/A	N/A	N/A
mRNA 3 Prime End Processing Signaling Pathway	N/A	-1	N/A	N/A	N/A	N/A
Protein methylation	1	N/A	N/A	N/A	N/A	N/A
Lysine Degradation V	1	N/A	N/A	N/A	N/A	N/A
Phototransduction Pathway	-1	N/A	N/A	N/A	N/A	N/A
Lysine Degradation II	1	N/A	N/A	N/A	N/A	N/A
Signaling by EGFR	0	-1	N/A	N/A	N/A	N/A
Estrogen-mediated S-phase Entry	N/A	1	N/A	N/A	N/A	N/A
April Mediated Signaling	1	N/A	N/A	N/A	N/A	N/A
Bladder Cancer Signaling	N/A	1	N/A	N/A	N/A	N/A
Role of RIG1-like Receptors in Antiviral Innate Immunity	1	N/A	N/A	N/A	N/A	N/A
Signaling by CSF1 (M-CSF) in myeloid cells	0	N/A	N/A	-1	N/A	N/A
Kinesins	1	N/A	N/A	N/A	N/A	N/A
Role of Osteoblasts in Rheumatoid Arthritis Signaling Pathway	-0.535	0	N/A	-0.447	N/A	N/A
IL-17A Signaling in Fibroblasts	-0.535	-0.447	N/A	N/A	N/A	N/A
Ion channel transport	0.632	-0.333	N/A	N/A	N/A	N/A
NAFLD Signaling Pathway	0.392	0.535	N/A	N/A	N/A	N/A
Extracellular matrix organization	-0.577	-0.333	N/A	N/A	N/A	N/A
Xenobiotic Metabolism AHR Signaling Pathway	-0.905	N/A	N/A	N/A	N/A	N/A
TGF-β Signaling	-0.447	0	N/A	-0.447	N/A	N/A
ATM Signaling	-0.447	0.447	N/A	N/A	N/A	N/A
DNA Damage/Telomere Stress Induced Senescence	-0.447	-0.447	N/A	N/A	N/A	N/A
Chromatin organization	0.577	0.258	N/A	N/A	N/A	N/A
Cargo recognition for clathrin-mediated endocytosis	0.378	-0.447	N/A	N/A	N/A	N/A
Angiopoietin Signaling	0.378	0.447	N/A	N/A	N/A	N/A
RANK Signaling in Osteoclasts	-0.378	-0.447	N/A	N/A	N/A	N/A
Signaling by FGFR2	0.378	0.447	N/A	0	N/A	N/A
Syndecan interactions	-0.378	0.447	N/A	N/A	N/A	N/A
Nicotine Degradation II	-0.378	-0.447	N/A	N/A	N/A	N/A
Role of JAK2 in Hormone-like Cytokine Signaling	-0.378	-0.447	N/A	N/A	N/A	N/A
Cytosolic sensors of pathogen-associated DNA	0.816	N/A	N/A	N/A	N/A	N/A
Mevalonate Pathway I	-0.816	0	N/A	N/A	N/A	N/A
Endometrial Cancer Signaling	0	-0.816	N/A	N/A	N/A	N/A
RHO GTPases activate IQGAPs	-0.816	N/A	N/A	N/A	N/A	N/A
Antioxidant Action of Vitamin C	0.816	N/A	N/A	N/A	N/A	N/A
Cytoprotection by HMOX1	-0.816	N/A	N/A	N/A	N/A	N/A
Regulation of the Epithelial Mesenchymal Transition in Development Pathway	0.816	N/A	N/A	N/A	N/A	N/A
Smooth Muscle Contraction	-0.816	N/A	N/A	N/A	N/A	N/A
Glycolysis I	0.816	N/A	N/A	N/A	N/A	N/A
Superpathway of Melatonin Degradation	-0.816	0	N/A	N/A	N/A	N/A
DNA damage-induced 14-3-3σ Signaling	0.816	0	N/A	N/A	N/A	N/A
MIF-mediated Glucocorticoid Regulation	-0.816	N/A	N/A	N/A	N/A	N/A
Superpathway of Geranylgeranyldiphosphate Biosynthesis I (via Mevalonate)	-0.816	0	N/A	N/A	N/A	N/A
TNF signaling	0.816	N/A	N/A	N/A	N/A	N/A
Kinetochore Metaphase Signaling Pathway	N/A	0.816	N/A	N/A	N/A	N/A
Metabolism of water-soluble vitamins and cofactors	-0.333	0.447	N/A	N/A	N/A	N/A
Polyamine Regulation in Colon Cancer	-0.378	0.378	N/A	N/A	N/A	N/A
MSP-RON Signaling in Macrophages Pathway	0.302	-0.447	N/A	0	N/A	N/A
MYC Mediated Apoptosis Signaling	0.302	0.447	N/A	N/A	N/A	N/A
Relaxin Signaling	-0.333	0.378	N/A	N/A	N/A	N/A
Role of Hypercytokinemia/hyperchemokinemia in the Pathogenesis of Influenza	0.707	N/A	N/A	N/A	N/A	N/A
Apoptotic execution phase	-0.707	N/A	N/A	N/A	N/A	N/A
Metabolism of porphyrins	-0.302	-0.378	N/A	N/A	N/A	N/A
Beta-catenin independent WNT signaling	-0.577	0	N/A	N/A	N/A	N/A
p53 Signaling	0.577	0	N/A	N/A	N/A	N/A
Activation of NMDA receptors and postsynaptic events	-0.447	0	N/A	N/A	N/A	N/A
Cholecystokinin/Gastrin-mediated Signaling	N/A	N/A	N/A	0.447	N/A	N/A
Collagen biosynthesis and modifying enzymes	0.447	N/A	N/A	N/A	N/A	N/A
Oxidative Ethanol Degradation III	-0.447	N/A	N/A	N/A	N/A	N/A
Corticotropin Releasing Hormone Signaling	N/A	N/A	N/A	-0.447	N/A	N/A
EPH-Ephrin signaling	-0.447	N/A	N/A	N/A	N/A	N/A
Role of IL-17F in Allergic Inflammatory Airway Diseases	0.447	N/A	N/A	N/A	N/A	N/A
Phenylalanine Degradation IV (Mammalian, via Side Chain)	-0.447	N/A	N/A	N/A	N/A	N/A
IL-1 Signaling	-0.447	N/A	N/A	N/A	N/A	N/A
CSDE1 Signaling Pathway	0.447	0	N/A	N/A	N/A	N/A
Signaling by FGFR4	0.447	0	N/A	N/A	N/A	N/A
Signaling by NOTCH2	0.447	N/A	N/A	N/A	N/A	N/A
Melatonin Degradation I	0	0.447	N/A	N/A	N/A	N/A
UVB-Induced MAPK Signaling	-0.447	0	N/A	N/A	N/A	N/A
BAG2 Signaling Pathway	0	-0.447	N/A	N/A	N/A	N/A
Gap junction trafficking and regulation	0.447	N/A	N/A	N/A	N/A	N/A
Regulation of endogenous retroelements	N/A	0.447	N/A	N/A	N/A	N/A
Glycogen metabolism	-0.447	N/A	N/A	N/A	N/A	N/A
Atorvastatin ADME	0	0.447	N/A	N/A	N/A	N/A
RUNX1 regulates megakaryocyte differentiation and platelet function	N/A	0.447	N/A	N/A	N/A	N/A
iNOS Signaling	-0.447	N/A	N/A	N/A	N/A	N/A
CDK5 Signaling	N/A	-0.447	N/A	N/A	N/A	N/A
Transcriptional Regulation by MECP2	N/A	-0.447	N/A	N/A	N/A	N/A
RAS processing	0.447	N/A	N/A	N/A	N/A	N/A
Cell Cycle: G2/M DNA Damage Checkpoint Regulation	0	0.447	N/A	N/A	N/A	N/A
Signaling by FGFR1	0.447	0	N/A	N/A	N/A	N/A
Transcriptional regulation by RUNX3	0	0.447	N/A	N/A	N/A	N/A
ATF6 (ATF6-alpha) activates chaperone genes	0.447	N/A	N/A	N/A	N/A	N/A
MAP kinase activation	0.447	N/A	N/A	N/A	N/A	N/A
Prednisone ADME	-0.447	0	N/A	N/A	N/A	N/A
Vasopressin regulates renal water homeostasis via Aquaporins	-0.447	N/A	N/A	N/A	N/A	N/A
MyD88 dependent cascade initiated on endosome	0.447	N/A	N/A	N/A	N/A	N/A
Role of JAK family kinases in IL-6-type Cytokine Signaling	0	0.447	N/A	N/A	N/A	N/A
Signaling by Insulin receptor	N/A	-0.447	N/A	N/A	N/A	N/A
Signaling by FGFR3	0.447	0	N/A	N/A	N/A	N/A
Signaling by TGF-beta Receptor Complex	0.447	N/A	N/A	N/A	N/A	N/A
Gene and protein expression by JAK-STAT signaling after IL-12 stimulation	-0.378	N/A	N/A	N/A	N/A	N/A
MyD88:MAL(TIRAP) cascade initiated on plasma membrane	0.378	N/A	N/A	N/A	N/A	N/A
XBP1(S) activates chaperone genes	-0.378	N/A	N/A	N/A	N/A	N/A
DNA Double Strand Break Response	0.378	N/A	N/A	N/A	N/A	N/A
Translocation of SLC2A4 (GLUT4) to the plasma membrane	0.378	N/A	N/A	N/A	N/A	N/A
CD27 Signaling in Lymphocytes	-0.378	N/A	N/A	N/A	N/A	N/A
Senescence-Associated Secretory Phenotype (SASP)	0.378	0	N/A	N/A	N/A	N/A
TWEAK Signaling	0.378	N/A	N/A	N/A	N/A	N/A
Neuregulin Signaling	0.333	0	N/A	0	N/A	N/A
Cell junction organization	0.333	N/A	N/A	N/A	N/A	N/A
PXR/RXR Activation	-0.333	0	N/A	N/A	N/A	N/A
Apoptosis Signaling	0.302	0	N/A	N/A	N/A	N/A
LPS/IL-1 Mediated Inhibition of RXR Function	-0.277	0	N/A	N/A	N/A	N/A
ROBO SLIT Signaling Pathway	-0.277	0	N/A	0	N/A	N/A
p75 NTR receptor-mediated signalling	0.243	0	N/A	N/A	N/A	N/A
Passive transport by Aquaporins	N/A	N/A	N/A	N/A	N/A	N/A
Dopamine Receptor Signaling	N/A	N/A	N/A	N/A	N/A	N/A
Superpathway of Serine and Glycine Biosynthesis I	N/A	N/A	N/A	N/A	N/A	N/A
Interleukin-9 signaling	N/A	N/A	N/A	N/A	N/A	N/A
Glycogen Degradation III	N/A	N/A	N/A	N/A	N/A	N/A
Assembly of collagen fibrils and other multimeric structures	0	N/A	N/A	N/A	N/A	N/A
Transport of vitamins, nucleosides, and related molecules	N/A	N/A	N/A	N/A	N/A	N/A
Uracil Degradation II (Reductive)	N/A	N/A	N/A	N/A	N/A	N/A
Mitotic Prophase	N/A	0	N/A	N/A	N/A	N/A
Calcium Transport I	N/A	N/A	N/A	N/A	N/A	N/A
Glycine Cleavage Complex	N/A	N/A	N/A	N/A	N/A	N/A
Phosphatidylethanolamine Biosynthesis II	N/A	N/A	N/A	N/A	N/A	N/A
Th1 and Th2 Activation Pathway	N/A	N/A	N/A	N/A	N/A	N/A
Interleukin-2 family signaling	N/A	N/A	N/A	N/A	N/A	N/A
Formation of paraxial mesoderm	N/A	N/A	N/A	N/A	N/A	N/A
2-ketoglutarate Dehydrogenase Complex	N/A	N/A	N/A	N/A	N/A	N/A
Cell Cycle Regulation by BTG Family Proteins	N/A	N/A	N/A	N/A	N/A	N/A
SUMOylation of transcription factors	N/A	N/A	N/A	N/A	N/A	N/A
Acetyl-CoA Biosynthesis I (Pyruvate Dehydrogenase Complex)	N/A	N/A	N/A	N/A	N/A	N/A
NFE2L2 regulating ER-stress associated genes	N/A	N/A	N/A	N/A	N/A	N/A
Inflammasome pathway	N/A	N/A	N/A	N/A	N/A	N/A
Mitochondrial L-carnitine Shuttle Pathway	N/A	N/A	N/A	N/A	N/A	N/A
Activation of kainate receptors upon glutamate binding	N/A	N/A	N/A	N/A	N/A	N/A
Clathrin-mediated Endocytosis Signaling	N/A	N/A	N/A	N/A	N/A	N/A
Glutathione Biosynthesis	N/A	N/A	N/A	N/A	N/A	N/A
Role of BRCA1 in DNA Damage Response	N/A	N/A	N/A	N/A	N/A	N/A
TP53 Regulates Transcription of Cell Cycle Genes	N/A	N/A	N/A	N/A	N/A	N/A
Circadian Clock	N/A	0	N/A	N/A	N/A	N/A
Formation of axial mesoderm	N/A	N/A	N/A	N/A	N/A	N/A
TNFR1 Signaling	0	N/A	N/A	N/A	N/A	N/A
POU5F1 (OCT4), SOX2, NANOG activate genes related to proliferation	N/A	N/A	N/A	N/A	N/A	N/A
Formaldehyde Oxidation II (Glutathione-dependent)	N/A	N/A	N/A	N/A	N/A	N/A
Apelin Cardiac Fibroblast Signaling Pathway	N/A	N/A	N/A	N/A	N/A	N/A
Heme Degradation	N/A	N/A	N/A	N/A	N/A	N/A
Differential Regulation of Cytokine Production in Macrophages and T Helper Cells by IL-17A and IL-17F	N/A	N/A	N/A	N/A	N/A	N/A
MAPK targets/ Nuclear events mediated by MAP kinases	N/A	0	N/A	N/A	N/A	N/A
Androgen Biosynthesis	N/A	N/A	N/A	N/A	N/A	N/A
Malate-aspartate shuttle	N/A	N/A	N/A	N/A	N/A	N/A
1,25-dihydroxyvitamin D3 Biosynthesis	N/A	N/A	N/A	N/A	N/A	N/A
GDP-glucose Biosynthesis	N/A	N/A	N/A	N/A	N/A	N/A
UDP-D-xylose and UDP-D-glucuronate Biosynthesis	N/A	N/A	N/A	N/A	N/A	N/A
Mitotic Roles of Polo-Like Kinase	N/A	N/A	N/A	N/A	N/A	N/A
Transcriptional Regulation by VENTX	0	N/A	N/A	N/A	N/A	N/A
Folate Transformations I	N/A	N/A	N/A	N/A	N/A	N/A
Sperm Motility	N/A	N/A	N/A	0	N/A	N/A
Pyroptosis Signaling Pathway	0	N/A	N/A	N/A	N/A	N/A
TYSND1 cleaves peroxisomal proteins	N/A	N/A	N/A	N/A	N/A	N/A
Ketone body metabolism	N/A	N/A	N/A	N/A	N/A	N/A
Glutamate Biosynthesis II	N/A	N/A	N/A	N/A	N/A	N/A
Heparan Sulfate Biosynthesis (Late Stages)	N/A	N/A	N/A	N/A	N/A	N/A
γ-glutamyl Cycle	N/A	N/A	N/A	N/A	N/A	N/A
Activation of Matrix Metalloproteinases	N/A	N/A	N/A	N/A	N/A	N/A
Serine biosynthesis	N/A	N/A	N/A	N/A	N/A	N/A
Oncostatin M Signaling	N/A	N/A	N/A	N/A	N/A	N/A
IL-17A Signaling in Gastric Cells	N/A	N/A	N/A	N/A	N/A	N/A
Circadian Rhythm Signaling	N/A	N/A	N/A	N/A	N/A	N/A
Lipophagy	N/A	N/A	N/A	N/A	N/A	N/A
Signaling by NODAL	N/A	N/A	N/A	N/A	N/A	N/A
D-glucuronate Degradation I	N/A	N/A	N/A	N/A	N/A	N/A
Gastrin-CREB signalling pathway via PKC and MAPK	N/A	N/A	N/A	N/A	N/A	N/A
UDP-N-acetyl-D-galactosamine Biosynthesis II	N/A	N/A	N/A	N/A	N/A	N/A
Glutamate Receptor Signaling	N/A	N/A	N/A	N/A	N/A	N/A
Arginine Biosynthesis IV	N/A	N/A	N/A	N/A	N/A	N/A
Ubiquinol-10 Biosynthesis (Eukaryotic)	N/A	N/A	N/A	N/A	N/A	N/A
Semaphorin Signaling in Neurons	N/A	N/A	N/A	N/A	N/A	N/A
Signaling by Erythropoietin	N/A	N/A	N/A	N/A	N/A	N/A
Trans, trans-farnesyl Diphosphate Biosynthesis	N/A	N/A	N/A	N/A	N/A	N/A
dTMP De Novo Biosynthesis	N/A	N/A	N/A	N/A	N/A	N/A
Trafficking and processing of endosomal TLR	N/A	N/A	N/A	N/A	N/A	N/A
TNFR2 Signaling	0	N/A	N/A	N/A	N/A	N/A
SIRT1 negatively regulates rRNA expression	N/A	N/A	N/A	N/A	N/A	N/A
α-tocopherol Degradation	N/A	N/A	N/A	N/A	N/A	N/A
Aspartate Degradation II	N/A	N/A	N/A	N/A	N/A	N/A
Granzyme B Signaling	N/A	N/A	N/A	N/A	N/A	N/A
NFE2L2 regulating inflammation associated genes	N/A	N/A	N/A	N/A	N/A	N/A
NoRC negatively regulates rRNA expression	0	N/A	N/A	N/A	N/A	N/A
Role of MAPK Signaling in Inhibiting the Pathogenesis of Influenza	0	N/A	N/A	N/A	N/A	N/A
Interferon Signaling	N/A	N/A	N/A	N/A	N/A	N/A
Extrinsic Prothrombin Activation Pathway	N/A	N/A	N/A	N/A	N/A	N/A
Synthesis, secretion, and deacylation of Ghrelin	N/A	N/A	N/A	N/A	N/A	N/A
RHO GTPases activate KTN1	N/A	N/A	N/A	N/A	N/A	N/A
Apelin Muscle Signaling Pathway	N/A	N/A	N/A	N/A	N/A	N/A
NAD Phosphorylation and Dephosphorylation	N/A	N/A	N/A	N/A	N/A	N/A
Gluconeogenesis I	0	N/A	N/A	N/A	N/A	N/A
Histidine Degradation VI	N/A	N/A	N/A	N/A	N/A	N/A
UVA-Induced MAPK Signaling	N/A	N/A	N/A	N/A	N/A	N/A
Phagosome Maturation	N/A	N/A	N/A	N/A	N/A	N/A
Sonic Hedgehog Signaling	N/A	N/A	N/A	N/A	N/A	N/A
TRAIL signaling	N/A	N/A	N/A	N/A	N/A	N/A
Epoxysqualene Biosynthesis	N/A	N/A	N/A	N/A	N/A	N/A
Diphthamide Biosynthesis	N/A	N/A	N/A	N/A	N/A	N/A
Specification of primordial germ cells	N/A	N/A	N/A	N/A	N/A	N/A
NGF processing	N/A	N/A	N/A	N/A	N/A	N/A
Vitamin-C Transport	N/A	N/A	N/A	N/A	N/A	N/A
Nucleosome assembly	N/A	N/A	N/A	N/A	N/A	N/A
Glutathione Redox Reactions I	N/A	N/A	N/A	N/A	N/A	N/A
Formation of definitive endoderm	N/A	N/A	N/A	N/A	N/A	N/A
Serine Biosynthesis	N/A	N/A	N/A	N/A	N/A	N/A
Glycogen Degradation II	N/A	N/A	N/A	N/A	N/A	N/A
Differential Regulation of Cytokine Production in Intestinal Epithelial Cells by IL-17A and IL-17F	N/A	N/A	N/A	N/A	N/A	N/A
Remodeling of Epithelial Adherens Junctions	N/A	N/A	N/A	N/A	N/A	N/A
Dolichol and Dolichyl Phosphate Biosynthesis	N/A	N/A	N/A	N/A	N/A	N/A
Myogenesis	N/A	N/A	N/A	N/A	N/A	N/A
Role of IL-17A in Arthritis	N/A	N/A	N/A	N/A	N/A	N/A
FOXO-mediated transcription of cell cycle genes	N/A	N/A	N/A	N/A	N/A	N/A
Role of CHK Proteins in Cell Cycle Checkpoint Control	N/A	N/A	N/A	N/A	N/A	N/A
Tryptophan Degradation III (Eukaryotic)	N/A	N/A	N/A	N/A	N/A	N/A
Thyroid Hormone Metabolism II (via Conjugation and/or Degradation)	N/A	N/A	N/A	N/A	N/A	N/A
GPCR-Mediated Integration of Enteroendocrine Signaling Exemplified by an L Cell	N/A	N/A	N/A	N/A	N/A	N/A
Role of Osteoblasts, Osteoclasts and Chondrocytes in Rheumatoid Arthritis	N/A	N/A	N/A	N/A	N/A	N/A
Regulation of the Epithelial-Mesenchymal Transition Pathway	N/A	N/A	N/A	N/A	N/A	N/A
Inhibition of Matrix Metalloproteases	N/A	N/A	N/A	N/A	N/A	N/A
Taurine Biosynthesis	N/A	N/A	N/A	N/A	N/A	N/A
Triglyceride metabolism	N/A	N/A	N/A	N/A	N/A	N/A
Advanced glycosylation endproduct receptor signaling	N/A	N/A	N/A	N/A	N/A	N/A
Zygotic genome activation (ZGA)	N/A	N/A	N/A	N/A	N/A	N/A
Retinoate Biosynthesis I	N/A	N/A	N/A	N/A	N/A	N/A
Transport of glycerol from adipocytes to the liver by Aquaporins	N/A	N/A	N/A	N/A	N/A	N/A
Regulation of NFE2L2 gene expression	N/A	N/A	N/A	N/A	N/A	N/A
Meiotic recombination	N/A	N/A	N/A	N/A	N/A	N/A
Regulation of TP53 Activity through Association with Co-factors	N/A	N/A	N/A	N/A	N/A	N/A
Signaling by TGFBR3	0	N/A	N/A	N/A	N/A	N/A
γ-linolenate Biosynthesis II (Animals)	N/A	N/A	N/A	N/A	N/A	N/A
Metabolism of folate and pterines	0	N/A	N/A	N/A	N/A	N/A
Tyrosine Biosynthesis IV	N/A	N/A	N/A	N/A	N/A	N/A
Citrulline-Nitric Oxide Cycle	N/A	N/A	N/A	N/A	N/A	N/A
Ascorbate Recycling (Cytosolic)	N/A	N/A	N/A	N/A	N/A	N/A
Neurotransmitter uptake and metabolism In glial cells	N/A	N/A	N/A	N/A	N/A	N/A
Signaling by LTK	N/A	N/A	N/A	N/A	N/A	N/A
Caveolar-mediated Endocytosis Signaling	N/A	N/A	N/A	N/A	N/A	N/A
Galactose catabolism	N/A	N/A	N/A	N/A	N/A	N/A
Regulation of cholesterol biosynthesis by SREBP (SREBF)	N/A	N/A	N/A	N/A	N/A	N/A
Signaling by NTRK2 (TRKB)	N/A	N/A	N/A	N/A	N/A	N/A
YAP1- and WWTR1 (TAZ)-stimulated gene expression	N/A	N/A	N/A	N/A	N/A	N/A
Activated PKN1 stimulates transcription of AR regulated genes KLK2 and KLK3	N/A	N/A	N/A	N/A	N/A	N/A
Sphingolipid metabolism	N/A	N/A	N/A	N/A	N/A	N/A
L-DOPA Degradation	N/A	N/A	N/A	N/A	N/A	N/A
B Cell Activating Factor Signaling	0	N/A	N/A	N/A	N/A	N/A
Endosomal Sorting Complex Required For Transport (ESCRT)	N/A	N/A	N/A	N/A	N/A	N/A
GP1b-IX-V activation signalling	N/A	N/A	N/A	N/A	N/A	N/A
L-carnitine Biosynthesis	N/A	N/A	N/A	N/A	N/A	N/A
Spermidine Biosynthesis I	N/A	N/A	N/A	N/A	N/A	N/A
Nephron development	N/A	N/A	N/A	N/A	N/A	N/A
Thioredoxin Pathway	N/A	N/A	N/A	N/A	N/A	N/A
BMAL1:CLOCK,NPAS2 activates circadian gene expression	N/A	N/A	N/A	N/A	N/A	N/A
Heme Biosynthesis from Uroporphyrinogen-III I	N/A	N/A	N/A	N/A	N/A	N/A
Thymine Degradation	N/A	N/A	N/A	N/A	N/A	N/A
Tight Junction Signaling	N/A	N/A	N/A	N/A	N/A	N/A
4-1BB Signaling in T Lymphocytes	0	N/A	N/A	N/A	N/A	N/A
Role of JAK1, JAK2 and TYK2 in Interferon Signaling	N/A	N/A	N/A	N/A	N/A	N/A
Germ Cell-Sertoli Cell Junction Signaling	N/A	N/A	N/A	N/A	N/A	N/A
Elastic fibre formation	N/A	N/A	N/A	N/A	N/A	N/A
Caspase activation via Death Receptors in the presence of ligand	0	N/A	N/A	N/A	N/A	N/A
Cardiac β-adrenergic Signaling	N/A	0	N/A	N/A	N/A	N/A
Axonal Guidance Signaling	N/A	N/A	N/A	N/A	N/A	N/A
Oxidative Stress Induced Senescence	0	0	N/A	N/A	N/A	N/A
Rap1 signalling	N/A	N/A	N/A	N/A	N/A	N/A
Caspase activation via Dependence Receptors in the absence of ligand	N/A	N/A	N/A	N/A	N/A	N/A
Processing of SMDT1	N/A	N/A	N/A	N/A	N/A	N/A
Bile Acid Biosynthesis, Neutral Pathway	0	N/A	N/A	N/A	N/A	N/A
Superoxide Radicals Degradation	N/A	N/A	N/A	N/A	N/A	N/A
Signaling by Leptin	N/A	N/A	N/A	N/A	N/A	N/A
Interleukin-1 processing	N/A	N/A	N/A	N/A	N/A	N/A
MyD88 cascade initiated on plasma membrane	N/A	N/A	N/A	N/A	N/A	N/A
Butyrophilin (BTN) family interactions	N/A	N/A	N/A	N/A	N/A	N/A
Mechanisms of Viral Exit from Host Cells	N/A	N/A	N/A	N/A	N/A	N/A
Glutathione Redox Reactions II	N/A	N/A	N/A	N/A	N/A	N/A
Signaling by CSF3 (G-CSF)	N/A	N/A	N/A	N/A	N/A	N/A
Primary Immunodeficiency Signaling	N/A	N/A	N/A	N/A	N/A	N/A
The Visual Cycle	N/A	N/A	N/A	N/A	N/A	N/A
Xenobiotic Metabolism Signaling	N/A	N/A	N/A	N/A	N/A	N/A
2-oxobutanoate Degradation I	N/A	N/A	N/A	N/A	N/A	N/A
SUMOylation of immune response proteins	0	N/A	N/A	N/A	N/A	N/A
RNA Polymerase I Transcription	0	N/A	N/A	N/A	N/A	N/A
Inosine-5'-phosphate Biosynthesis II	N/A	N/A	N/A	N/A	N/A	N/A
NFE2L2 regulating tumorigenic genes	N/A	N/A	N/A	N/A	N/A	N/A
Reelin signalling pathway	N/A	N/A	N/A	N/A	N/A	N/A
Iron homeostasis signaling pathway	N/A	N/A	N/A	N/A	N/A	N/A
Retinoic acid Mediated Apoptosis Signaling	0	N/A	N/A	N/A	N/A	N/A
GPVI-mediated activation cascade	N/A	N/A	N/A	N/A	N/A	N/A
Choline Degradation I	N/A	N/A	N/A	N/A	N/A	N/A
Nonhomologous End-Joining (NHEJ)	N/A	N/A	N/A	N/A	N/A	N/A
Glucocorticoid Biosynthesis	N/A	N/A	N/A	N/A	N/A	N/A
Azathioprine ADME	0	0	N/A	N/A	N/A	N/A
Signaling by NTRK3 (TRKC)	0	N/A	N/A	N/A	N/A	N/A
Aryl hydrocarbon receptor signalling	N/A	N/A	N/A	N/A	N/A	N/A
NGF-stimulated transcription	0	N/A	N/A	N/A	N/A	N/A
Branched-chain α-keto acid Dehydrogenase Complex	N/A	N/A	N/A	N/A	N/A	N/A
Cellular response to mitochondrial stress	N/A	N/A	N/A	N/A	N/A	N/A
RET signaling	N/A	N/A	N/A	N/A	N/A	N/A
Fatty Acid Activation	N/A	N/A	N/A	N/A	N/A	N/A
Agranulocyte Adhesion and Diapedesis	N/A	N/A	N/A	N/A	N/A	N/A
Signaling by NOTCH3	N/A	N/A	N/A	N/A	N/A	N/A
FOXO-mediated transcription of cell death genes	0	N/A	N/A	N/A	N/A	N/A
Nicotine Degradation III	0	0	N/A	N/A	N/A	N/A
Pathogenesis of Multiple Sclerosis	N/A	N/A	N/A	N/A	N/A	N/A
Meiotic synapsis	N/A	N/A	N/A	N/A	N/A	N/A
DNA Double-Strand Break Repair by Homologous Recombination	N/A	N/A	N/A	N/A	N/A	N/A
Mineralocorticoid Biosynthesis	N/A	N/A	N/A	N/A	N/A	N/A
Pregnenolone Biosynthesis	N/A	N/A	N/A	N/A	N/A	N/A
Pexophagy	N/A	N/A	N/A	N/A	N/A	N/A
Regulation of TP53 Activity through Acetylation	N/A	N/A	N/A	N/A	N/A	N/A
Formation of lateral plate mesoderm	N/A	N/A	N/A	N/A	N/A	N/A
NAD Biosynthesis III	N/A	N/A	N/A	N/A	N/A	N/A
Glutaryl-CoA Degradation	N/A	N/A	N/A	N/A	N/A	N/A
Palmitate Biosynthesis I (Animals)	N/A	N/A	N/A	N/A	N/A	N/A
UDP-N-acetyl-D-glucosamine Biosynthesis II	N/A	N/A	N/A	N/A	N/A	N/A
Ketolysis	0	N/A	N/A	N/A	N/A	N/A
Granulocyte Adhesion and Diapedesis	N/A	N/A	N/A	N/A	N/A	N/A
Bupropion Degradation	N/A	N/A	N/A	N/A	N/A	N/A
Macroautophagy	0	N/A	N/A	N/A	N/A	N/A
Allograft Rejection Signaling	N/A	N/A	N/A	N/A	N/A	N/A
FAT10 Signaling Pathway	N/A	N/A	N/A	N/A	N/A	N/A
Zymosterol Biosynthesis	N/A	N/A	N/A	N/A	N/A	N/A
DAG and IP3 signaling	N/A	N/A	N/A	N/A	N/A	N/A
Insertion of tail-anchored proteins into the endoplasmic reticulum membrane	N/A	N/A	N/A	N/A	N/A	N/A
Maturity Onset Diabetes of Young (MODY) Signaling	N/A	N/A	N/A	N/A	N/A	N/A
ABRA Signaling Pathway	N/A	N/A	N/A	N/A	N/A	N/A
Carboxyterminal post-translational modifications of tubulin	N/A	N/A	N/A	N/A	N/A	N/A
TCA Cycle II (Eukaryotic)	N/A	N/A	N/A	N/A	N/A	N/A
Graft-versus-Host Disease Signaling	N/A	N/A	N/A	N/A	N/A	N/A
Phenylalanine Degradation I (Aerobic)	N/A	N/A	N/A	N/A	N/A	N/A
OX40 Signaling Pathway	0	0	N/A	N/A	N/A	N/A
Glutamate Degradation X	N/A	N/A	N/A	N/A	N/A	N/A
Signaling by SCF-KIT	N/A	N/A	N/A	N/A	N/A	N/A
Dissolution of Fibrin Clot	N/A	N/A	N/A	N/A	N/A	N/A
Apelin Liver Signaling Pathway	N/A	N/A	N/A	N/A	N/A	N/A
Alpha-protein kinase 1 signaling pathway	N/A	N/A	N/A	N/A	N/A	N/A
Melatonin Degradation II	N/A	N/A	N/A	N/A	N/A	N/A
Epithelial-Mesenchymal Transition (EMT) during gastrulation	N/A	N/A	N/A	N/A	N/A	N/A
Isoleucine Degradation I	N/A	N/A	N/A	N/A	N/A	N/A
Transcriptional Regulation by NPAS4	N/A	N/A	N/A	N/A	N/A	N/A
Formation of the ureteric bud	N/A	N/A	N/A	N/A	N/A	N/A
Acetate Conversion to Acetyl-CoA	N/A	N/A	N/A	N/A	N/A	N/A
α-Adrenergic Signaling	N/A	N/A	N/A	N/A	N/A	N/A
GDP-L-fucose Biosynthesis I (from GDP-D-mannose)	N/A	N/A	N/A	N/A	N/A	N/A
RHO GTPases Activate WASPs and WAVEs	N/A	N/A	N/A	N/A	N/A	N/A
UVC-Induced MAPK Signaling	N/A	N/A	N/A	N/A	N/A	N/A
Platelet Adhesion to exposed collagen	N/A	N/A	N/A	N/A	N/A	N/A
Small Cell Lung Cancer Signaling	0	0	N/A	N/A	N/A	N/A
VDR/RXR Activation	N/A	N/A	N/A	N/A	N/A	N/A
Protein ubiquitination	N/A	N/A	N/A	N/A	N/A	N/A
Signal regulatory protein family interactions	N/A	N/A	N/A	N/A	N/A	N/A
Phenylethylamine Degradation I	N/A	N/A	N/A	N/A	N/A	N/A
Hepatic Fibrosis / Hepatic Stellate Cell Activation	N/A	N/A	N/A	N/A	N/A	N/A
Lysine catabolism	N/A	N/A	N/A	N/A	N/A	N/A
Glucocorticoid Receptor Signaling	N/A	N/A	N/A	N/A	N/A	N/A
Carnitine synthesis	N/A	N/A	N/A	N/A	N/A	N/A

## Sheet: PFOA
PFOA exposed human liver top pathways with Z-score across different concentrations of expsoure
Canonical Pathways	PFOA (20)	PFOA(10)	PFOA(1)	PFOA(0.2)	PFOA(0.1)	PFOA(0.02)
Mitochondrial protein degradation	3.464	3.207	2	1	2	N/A
S100 Family Signaling Pathway	-1.941	-1.155	-2.121	0.378	-2.449	-2.333
Pulmonary Fibrosis Idiopathic Signaling Pathway	-2.309	-1.732	-0.447	1.342	-2.646	0.447
Breast Cancer Regulation by Stathmin1	-2.309	-1.89	-2	-1.342	N/A	-1
Cell Cycle Checkpoints	-1	-2.828	-1.342	-0.447	-0.447	-2.449
Gap Junction Signaling	-2.121	-2	-2	2	N/A	N/A
Pathogen Induced Cytokine Storm Signaling Pathway	-3.317	-1.508	-0.816	0	-2.236	N/A
Fatty Acid β-oxidation I	2.828	2.828	2	N/A	N/A	N/A
Hepatic Fibrosis Signaling Pathway	-3	-0.775	-1.342	1.134	-1.342	N/A
Class A/1 (Rhodopsin-like receptors)	-3	-2.449	-2	N/A	N/A	N/A
Irritable Bowel Syndrome Signaling Pathway	-2.646	-1	-1.342	N/A	-0.378	2
Oxytocin Signaling Pathway	-2.496	-1.633	N/A	2.236	N/A	1
Neuroinflammation Signaling Pathway	-2.646	-1.414	-1.89	-1	0.378	N/A
Tumor Microenvironment Pathway	-3	-2.121	-1.342	N/A	-0.816	N/A
Extra-nuclear estrogen signaling	-1.89	-2.828	N/A	0	-2.449	N/A
Cardiac Hypertrophy Signaling (Enhanced)	-1.732	-0.707	-1.89	0.378	-2	-0.447
Adrenomedullin signaling pathway	-2.121	-2	-1	2	0	N/A
Molecular Mechanisms of Cancer	-2.985	-1.604	-0.333	0.632	-0.816	-0.707
Cellular Effects of Sildenafil (Viagra)	-1.732	-1.134	-0.707	1.134	-1	1.342
Integrin Signaling	-2.714	-2.236	N/A	2	N/A	N/A
Role of Tissue Factor in Cancer	-2.887	-2.714	N/A	1.342	N/A	N/A
Serotonin Receptor Signaling	-2.5	-1.155	-0.447	1.134	-1.633	0
Cyclophilin Signaling Pathway	-2.309	-1.414	-2	N/A	-1.134	N/A
Hepatic Cholestasis	0.816	1.342	N/A	2.449	N/A	2.236
IL-8 Signaling	-2.828	-2.53	N/A	0.447	-1	N/A
Hepatitis B Chronic Liver Pathogenesis Signaling Pathway	-2.646	-2	-1	N/A	-1	N/A
Interleukin-10 signaling	-2.646	-1.633	-2.236	N/A	N/A	N/A
SRP-dependent cotranslational protein targeting to membrane	4.472	N/A	N/A	N/A	N/A	2
Eukaryotic Translation Initiation	4.472	N/A	N/A	N/A	N/A	2
Peroxisomal protein import	2.646	2.449	1.342	N/A	N/A	N/A
Glycation Signaling Pathway	-1.732	-2.714	-1.89	0	0	N/A
Phase I - Functionalization of compounds	1.069	1.897	2.333	-1	N/A	N/A
Colorectal Cancer Metastasis Signaling	-2.646	-1.633	N/A	1	N/A	-1
Systemic Lupus Erythematosus in B Cell Signaling Pathway	-1.897	-1.134	-1	0.816	-1.342	N/A
Ribonucleotide Reductase Signaling Pathway	-2.333	-1.414	N/A	-1	-1.342	N/A
Regulation of lipid metabolism by PPARalpha	1.941	2.496	1.633	N/A	N/A	N/A
ID1 Signaling Pathway	-2.111	-1.941	N/A	0	-2	N/A
T Cell Receptor Signaling	-2	-0.816	-2	N/A	-1	N/A
IL-33 Signaling Pathway	-1.342	-1.89	N/A	1.414	-1	N/A
CREB Signaling in Neurons	-1.667	-1.342	-1.633	N/A	N/A	-1
Estrogen Receptor Signaling	-1.732	-1.897	N/A	2	N/A	N/A
IL-17 Signaling	-1.667	-1.89	N/A	2	N/A	N/A
Eicosanoid Signaling	-2.646	-2.449	N/A	N/A	N/A	0.447
Chronic Myeloid Leukemia Signaling	-2.309	-1.89	0	0	-1.342	N/A
Major pathway of rRNA processing in the nucleolus and cytosol	4.472	N/A	N/A	N/A	N/A	1
Epithelial Adherens Junction Signaling	1.414	2	N/A	2	N/A	N/A
G alpha (i) signalling events	-2.828	-2.449	N/A	N/A	N/A	N/A
IL-12 Signaling and Production in Macrophages	1	0.816	1	-2	N/A	-0.447
Response of EIF2AK4 (GCN2) to amino acid deficiency	4.146	-1	N/A	N/A	N/A	N/A
Role of Osteoclasts in Rheumatoid Arthritis Signaling Pathway	-1.89	-1.134	0.447	0	-1.633	N/A
Myelination Signaling Pathway	-1.732	-1.897	1.342	N/A	N/A	N/A
FXR/RXR Activation	1	1.342	1.342	0.333	0.447	-0.447
IGF-1 Signaling	-1.89	-1	N/A	2	N/A	N/A
Senescence-Associated Secretory Phenotype (SASP)	-1	-1.89	N/A	N/A	N/A	-2
RAF/MAP kinase cascade	-2.309	-2.121	0	0.447	N/A	0
Ribosomal Quality Control Signaling Pathway	4.359	N/A	N/A	N/A	N/A	0.447
Signaling by VEGF	-2.121	-2.236	N/A	0	-0.447	N/A
RHO GTPase cycle	-1.414	-2	N/A	N/A	-1.342	N/A
Phase II - Conjugation of compounds	-0.816	-0.707	N/A	-1.89	0	-1.342
Class I MHC mediated antigen processing and presentation	-0.378	-1.633	N/A	N/A	-0.816	-1.89
Eukaryotic Translation Elongation	4.69	N/A	N/A	N/A	N/A	N/A
ILK Signaling	-2.53	-2.121	N/A	N/A	N/A	N/A
Role of Macrophages, Fibroblasts and Endothelial Cells in Rheumatoid Arthritis	-1	-1.155	-1	0.447	-1	N/A
Ephrin Receptor Signaling	-2.53	-2	N/A	N/A	N/A	N/A
PIP3 activates AKT signaling	-1.414	-1.342	-1	-0.707	N/A	N/A
Cachexia Signaling Pathway	-0.775	-1.265	-1.342	0.632	0.447	N/A
Sheddase Signaling Pathway	-1.667	-0.447	0	-1.342	-1	N/A
Respiratory electron transport	2.449	2	N/A	N/A	N/A	N/A
Activin Inhibin Signaling Pathway	-1.667	0.333	N/A	0	-2	0.447
Nonsense-Mediated Decay (NMD)	4.359	N/A	N/A	N/A	N/A	N/A
Eukaryotic Translation Termination	4.359	N/A	N/A	N/A	N/A	N/A
Selenoamino acid metabolism	4.359	N/A	N/A	N/A	N/A	N/A
HMGB1 Signaling	-2.236	-2.121	N/A	N/A	N/A	N/A
Protein Kinase A Signaling	-1.342	N/A	1	2	N/A	0
Tuberculosis Latent Signaling Pathway	N/A	2	1.342	0	N/A	1
Role of Chondrocytes in Rheumatoid Arthritis Signaling Pathway	-1.633	-0.707	-1	1	N/A	N/A
RAR Activation	-1.732	-1.342	-0.816	-0.447	N/A	N/A
Hereditary Breast Cancer Signaling	-2.646	-1.633	N/A	N/A	N/A	N/A
Synthesis of DNA	N/A	-2	N/A	N/A	N/A	-2.236
SPINK1 General Cancer Pathway	-2.236	-2	N/A	N/A	N/A	N/A
Sertoli Cell-Sertoli Cell Junction Signaling	-2.646	-1.134	N/A	0	-0.447	N/A
CXCR4 Signaling	-2.828	-1.342	N/A	N/A	N/A	N/A
VEGF Signaling	-2.121	-2	N/A	N/A	N/A	N/A
Deubiquitination	-2.121	N/A	-2	N/A	N/A	N/A
Mitochondrial Dysfunction	-1.941	0.378	N/A	N/A	0.447	-1.342
Osteoarthritis Pathway	-1.89	-1.342	N/A	-0.816	N/A	N/A
Wound Healing Signaling Pathway	-2.309	-1.732	0	N/A	N/A	N/A
IL-17A Signaling in Fibroblasts	-1.89	-2.121	N/A	N/A	N/A	N/A
Cardiac Hypertrophy Signaling	-3	-1	N/A	0	N/A	N/A
Tryptophan Degradation III (Eukaryotic)	2	2	N/A	N/A	N/A	N/A
Glutaryl-CoA Degradation	2	2	N/A	N/A	N/A	N/A
Peroxisomal lipid metabolism	2	2	N/A	N/A	N/A	N/A
Mitochondrial Fatty Acid Beta-Oxidation	2	2	N/A	N/A	N/A	N/A
Chaperone Mediated Autophagy Signaling Pathway	0.905	0	1	1	1	N/A
Integrin signaling	-1.89	-2	N/A	N/A	N/A	N/A
Integrin cell surface interactions	-2	-1.89	N/A	N/A	N/A	N/A
MSP-RON Signaling in Cancer Cells Pathway	-2.236	-1.633	N/A	N/A	N/A	N/A
Pulmonary Healing Signaling Pathway	-1.633	N/A	N/A	N/A	-2.236	0
G Beta Gamma Signaling	-1.633	-2.236	N/A	N/A	N/A	N/A
DHCR24 Signaling Pathway	-2.449	0	N/A	1.342	N/A	N/A
Natural Killer Cell Signaling	-1.89	0	N/A	N/A	-1.89	N/A
Neutrophil degranulation	-0.728	0.577	-1.414	0	1	0
Autism Signaling Pathway	-1.667	-1	N/A	0	-1	N/A
Endothelin-1 Signaling	-1.633	N/A	N/A	-2	N/A	N/A
Leukocyte Extravasation Signaling	-1.633	-1	N/A	N/A	-1	N/A
Apelin Endothelial Signaling Pathway	-2	-1.633	N/A	N/A	N/A	N/A
Senescence Pathway	-2.673	-0.577	N/A	0.378	N/A	N/A
HER-2 Signaling in Breast Cancer	-2.333	-0.816	N/A	0.447	N/A	N/A
Preeclampsia Signaling Pathway	1.414	-0.378	N/A	1.342	-0.447	N/A
GP6 Signaling Pathway	-2.236	-1.342	N/A	N/A	N/A	N/A
Renal Cell Carcinoma Signaling	-2.236	-1.342	N/A	N/A	N/A	N/A
Neutrophil Extracellular Trap Signaling Pathway	0.302	-0.447	-1.89	0.447	-0.447	N/A
JAK/STAT Signaling	-1.89	-1.633	N/A	N/A	N/A	N/A
NAD Signaling Pathway	0.277	0.302	1	1.89	0	N/A
Thyroid Cancer Signaling	-2.121	-1.342	N/A	N/A	N/A	N/A
HEY1 Signaling Pathway	-2.449	N/A	1	0	N/A	N/A
Multiple Sclerosis Signaling Pathway	-2.449	N/A	0	-1	N/A	N/A
Sertoli Cell-Germ Cell Junction Signaling Pathway (Enhanced)	-0.816	0	N/A	0.378	-2.236	0
C-type lectin receptors (CLRs)	-1	-1	N/A	N/A	-1.414	N/A
P2Y Purinergic Receptor Signaling Pathway	-2	-1.342	N/A	N/A	N/A	N/A
GNRH Signaling	-2	-1.342	N/A	N/A	N/A	N/A
Actin Cytoskeleton Signaling	-1.897	-1.342	N/A	N/A	N/A	N/A
Macrophage Classical Activation Signaling Pathway	-1.342	0.447	-1	-0.447	N/A	N/A
Parkinson's Signaling Pathway	-0.333	0	N/A	-1	0.816	1
SAPK/JNK Signaling	-2.333	-0.816	N/A	N/A	N/A	N/A
Regulation of the Epithelial Mesenchymal Transition by Growth Factors Pathway	-1.732	-1.414	N/A	N/A	N/A	N/A
Coronavirus Pathogenesis Pathway	-1.508	0	N/A	1.633	N/A	N/A
AMPK Signaling	-1.134	0	-2	N/A	N/A	N/A
Xenobiotic Metabolism PXR Signaling Pathway	0.447	N/A	N/A	-1.342	N/A	-1.342
Orexin Signaling Pathway	-2.646	N/A	N/A	N/A	N/A	0.447
Protein Ubiquitination Pathway	1.633	N/A	N/A	1	-0.447	N/A
Mitotic Metaphase and Anaphase	N/A	-2.236	N/A	N/A	-0.378	-0.447
TR/RXR Activation	-2.236	-0.816	0	N/A	N/A	N/A
Response to elevated platelet cytosolic Ca2+	-1.89	-1.134	N/A	N/A	N/A	N/A
IL-6 Signaling	-1.89	-1.134	N/A	N/A	N/A	N/A
HGF Signaling	-2	-1	N/A	N/A	N/A	N/A
HOTAIR Regulatory Pathway	-2	-1	N/A	N/A	N/A	N/A
CDX Gastrointestinal Cancer Signaling Pathway	2	1	N/A	N/A	N/A	N/A
Estrogen-Dependent Breast Cancer Signaling	-2	-1	N/A	N/A	N/A	N/A
RHOA Signaling	-1.633	-1.342	N/A	N/A	N/A	N/A
Interleukin-4 and Interleukin-13 signaling	-1.265	-1.667	N/A	0	0	N/A
Cerebral Malformation Signaling Pathway	-2.449	0	N/A	0.447	N/A	N/A
Cell surface interactions at the vascular wall	-1.89	-1	N/A	N/A	N/A	N/A
Death Receptor Signaling	-1.89	N/A	N/A	-1	N/A	N/A
Acute Phase Response Signaling	-1.155	-1.732	N/A	N/A	N/A	N/A
Sirtuin Signaling Pathway	1.155	0.577	N/A	0.707	0.447	N/A
Acetylcholine Receptor Signaling Pathway	-0.447	N/A	-1	1.342	N/A	N/A
ERBB Signaling	-1.342	-1.342	N/A	N/A	N/A	N/A
Signaling by Rho Family GTPases	-1.342	-1.342	N/A	N/A	N/A	N/A
Smooth Muscle Contraction	-1.342	-1.342	N/A	N/A	N/A	N/A
GM-CSF Signaling	-1.633	-1	N/A	N/A	N/A	N/A
Prostate Cancer Signaling	-1.633	N/A	N/A	1	N/A	N/A
Transcriptional Regulatory Network in Embryonic Stem Cells	-1.633	-1	N/A	N/A	N/A	N/A
Tuberculosis Active Signaling Pathway	-0.447	-1.633	-0.447	N/A	N/A	N/A
Aspirin ADME	0.378	0	N/A	-2.121	N/A	N/A
Xenobiotic Metabolism CAR Signaling Pathway	-1.134	N/A	N/A	-1.342	0	N/A
Human Embryonic Stem Cell Pluripotency	-1.134	-1.342	N/A	N/A	N/A	N/A
Non-Small Cell Lung Cancer Signaling	-2.449	N/A	N/A	N/A	N/A	N/A
Oxytocin in Brain Signaling Pathway	-2.449	N/A	N/A	N/A	N/A	N/A
Nitric Oxide Signaling in the Cardiovascular System	-0.447	N/A	N/A	2	N/A	N/A
White Adipose Tissue Browning Pathway	N/A	0.447	N/A	2	N/A	N/A
Huntington's Disease Signaling	-1.414	-1	N/A	N/A	N/A	N/A
Synaptogenesis Signaling Pathway	-1.414	N/A	N/A	N/A	1	N/A
IL-3 Signaling	-1.342	-1	N/A	N/A	N/A	N/A
Th2 Pathway	-1	N/A	-1.342	N/A	N/A	N/A
Neurotrophin/TRK Signaling	-1.342	-1	N/A	N/A	N/A	N/A
mTOR Signaling	-1	N/A	N/A	-1.342	N/A	N/A
Nuclear Cytoskeleton Signaling Pathway	-1	-1.342	N/A	N/A	0	N/A
Endocannabinoid Cancer Inhibition Pathway	1.89	N/A	N/A	-0.378	N/A	N/A
Acute Myeloid Leukemia Signaling	-2.236	N/A	N/A	N/A	N/A	N/A
Reelin Signaling in Neurons	-2.236	N/A	N/A	N/A	N/A	N/A
Signaling by PDGF	-2.236	N/A	N/A	N/A	N/A	N/A
Beta-catenin independent WNT signaling	-2.236	N/A	N/A	N/A	N/A	N/A
Gαq Signaling	-2.236	N/A	N/A	N/A	N/A	N/A
Paxillin Signaling	-2.236	N/A	N/A	N/A	N/A	N/A
G alpha (12/13) signalling events	-2.236	N/A	N/A	N/A	N/A	N/A
Mitochondrial Division Signaling Pathway	-2.236	N/A	N/A	0	N/A	N/A
Oxidative Phosphorylation	2.236	N/A	N/A	N/A	N/A	N/A
Endocannabinoid Developing Neuron Pathway	-2.236	N/A	N/A	N/A	N/A	N/A
Protein folding	N/A	-2.236	N/A	N/A	N/A	N/A
PTEN Signaling	1.414	0.816	N/A	N/A	N/A	N/A
MicroRNA Biogenesis Signaling Pathway	-0.378	-1.342	N/A	-0.447	N/A	N/A
Macrophage Alternative Activation Signaling Pathway	-1.342	0.816	0	N/A	N/A	N/A
Transcriptional regulation of white adipocyte differentiation	-1	1.134	N/A	N/A	N/A	N/A
Signaling by PTK6	-2.121	N/A	N/A	N/A	N/A	N/A
Thrombin Signaling	-2.121	N/A	N/A	N/A	N/A	N/A
Signaling by NTRK1 (TRKA)	-2.121	N/A	N/A	N/A	N/A	N/A
Role of NFAT in Cardiac Hypertrophy	-2.121	N/A	N/A	N/A	N/A	N/A
Glioblastoma Multiforme Signaling	-2.121	N/A	N/A	N/A	N/A	N/A
Erythropoietin Signaling Pathway	-1.265	-0.816	N/A	N/A	N/A	N/A
NAFLD Signaling Pathway	0	-0.447	N/A	-1.633	N/A	N/A
Docosahexaenoic Acid (DHA) Signaling	-0.333	-0.447	-0.447	0.816	N/A	N/A
HDR through Homologous Recombination (HRR) or Single Strand Annealing (SSA)	N/A	-2	N/A	N/A	N/A	N/A
Gα12/13 Signaling	-2	N/A	N/A	N/A	N/A	N/A
PI3K/AKT Signaling	0	-2	N/A	N/A	N/A	N/A
Mitotic Prometaphase	N/A	-2	N/A	N/A	N/A	N/A
Pyroptosis Signaling Pathway	N/A	N/A	N/A	-2	N/A	N/A
Xenobiotic Metabolism General Signaling Pathway	-2	N/A	N/A	N/A	N/A	N/A
fMLP Signaling in Neutrophils	-2	N/A	N/A	N/A	N/A	N/A
Endometrial Cancer Signaling	-2	N/A	N/A	N/A	N/A	N/A
Atherosclerosis Signaling	N/A	N/A	N/A	2	N/A	N/A
Angiopoietin Signaling	-2	N/A	N/A	N/A	N/A	N/A
Paracetamol ADME	N/A	N/A	N/A	-2	N/A	N/A
Virus Entry via Endocytic Pathways	-2	N/A	N/A	N/A	N/A	N/A
WNK Renal Signaling Pathway	-2	N/A	N/A	N/A	N/A	N/A
Phenylalanine Degradation IV (Mammalian, via Side Chain)	2	N/A	N/A	N/A	N/A	N/A
Ephrin A Signaling	0	2	N/A	N/A	N/A	N/A
DNA Replication Pre-Initiation	N/A	N/A	N/A	N/A	N/A	-2
Necroptosis Signaling Pathway	1	N/A	-1	N/A	N/A	N/A
CNTF Signaling	-2	N/A	N/A	N/A	N/A	N/A
Pancreatic Adenocarcinoma Signaling	-2	N/A	N/A	N/A	N/A	N/A
Metabolism of porphyrins	N/A	N/A	N/A	-2	N/A	N/A
Fcγ Receptor-mediated Phagocytosis in Macrophages and Monocytes	-2	N/A	N/A	N/A	N/A	N/A
Fc Epsilon RI Signaling	-2	N/A	N/A	N/A	N/A	N/A
Th1 Pathway	N/A	N/A	-1	N/A	-1	N/A
Platelet homeostasis	-2	N/A	N/A	N/A	N/A	N/A
Immunoregulatory interactions between a Lymphoid and a non-Lymphoid cell	N/A	-2	N/A	N/A	N/A	N/A
Mouse Embryonic Stem Cell Pluripotency	-2	N/A	N/A	N/A	N/A	N/A
RAC Signaling	-2	N/A	N/A	N/A	N/A	N/A
Telomere Maintenance	N/A	-2	N/A	N/A	N/A	N/A
14-3-3-mediated Signaling	-1	-1	N/A	N/A	N/A	N/A
Retinoic acid Mediated Apoptosis Signaling	-2	N/A	N/A	N/A	N/A	N/A
G-protein beta:gamma signalling	-2	N/A	N/A	N/A	N/A	N/A
Ketogenesis	N/A	2	N/A	N/A	N/A	N/A
NAP1L1 Transcription Regulation Signaling Pathway	-2	0	N/A	0	N/A	N/A
Stearate Biosynthesis I (Animals)	1	1	N/A	N/A	N/A	N/A
Integration of energy metabolism	-2	N/A	N/A	N/A	N/A	N/A
RHOGDI Signaling	1	1	N/A	N/A	N/A	N/A
Hematoma Resolution Signaling Pathway	1.134	-0.378	N/A	0.378	N/A	N/A
NGF Signaling	-1.89	N/A	N/A	N/A	N/A	N/A
Insulin Receptor Signaling	-1.89	N/A	N/A	N/A	N/A	N/A
HIF1α Signaling	-1.414	-0.447	N/A	0	N/A	N/A
CLEAR Signaling Pathway	0	1.414	N/A	0.378	N/A	N/A
Production of Nitric Oxide and Reactive Oxygen Species in Macrophages	-1.342	-0.447	N/A	N/A	N/A	N/A
IL-10 Signaling	0	-0.378	0	0.378	0	1
TCF dependent signaling in response to WNT	-1.633	N/A	N/A	N/A	0	N/A
ISGylation Signaling Pathway	1.633	N/A	N/A	N/A	N/A	N/A
FGF Signaling	-1.633	N/A	N/A	N/A	N/A	N/A
Glioma Signaling	-1.633	N/A	N/A	N/A	N/A	N/A
ERB2-ERBB3 Signaling	-1.633	N/A	N/A	N/A	N/A	N/A
Signaling by NTRK3 (TRKC)	-1.633	N/A	N/A	N/A	N/A	N/A
Signaling by Type 1 Insulin-like Growth Factor 1 Receptor (IGF1R)	-1.633	N/A	N/A	N/A	N/A	N/A
Signaling by Insulin receptor	-1.633	N/A	N/A	N/A	N/A	N/A
p53 Signaling	1.633	0	N/A	N/A	N/A	N/A
PXR/RXR Activation	-1.633	N/A	N/A	N/A	N/A	N/A
NRF2-mediated Oxidative Stress Response	0	1.134	N/A	-0.447	N/A	N/A
PPARα/RXRα Activation	1.134	0.447	N/A	N/A	N/A	N/A
Autophagy	0.707	0.447	N/A	-0.378	N/A	N/A
Fc epsilon receptor (FCERI) signaling	-1	-0.447	N/A	N/A	N/A	N/A
Fatty acyl-CoA biosynthesis	0.447	1	N/A	N/A	N/A	N/A
Extracellular matrix organization	-1	-0.447	N/A	N/A	N/A	N/A
Signaling by ERBB2	-1.414	N/A	N/A	N/A	N/A	N/A
Signaling by MET	-1.414	N/A	N/A	N/A	N/A	N/A
Neuregulin Signaling	-1.414	N/A	N/A	N/A	N/A	N/A
Regulation of Insulin-like Growth Factor (IGF) transport and uptake by IGFBPs	-1.414	N/A	N/A	N/A	N/A	N/A
Complement cascade	-1.342	N/A	N/A	N/A	N/A	N/A
Signaling by ALK	-1.342	N/A	N/A	N/A	N/A	N/A
ERBB4 Signaling	-1.342	N/A	N/A	N/A	N/A	N/A
Cholecystokinin/Gastrin-mediated Signaling	-1.342	N/A	N/A	N/A	N/A	N/A
Signaling by NOTCH4	-1.342	N/A	N/A	N/A	N/A	N/A
GDNF Family Ligand-Receptor Interactions	-1.342	N/A	N/A	N/A	N/A	N/A
Melanocyte Development and Pigmentation Signaling	-1.342	N/A	N/A	N/A	N/A	N/A
Prolactin Signaling	-1.342	N/A	N/A	N/A	N/A	N/A
Signaling by the B Cell Receptor (BCR)	-1.342	N/A	N/A	N/A	0	N/A
TAK1-dependent IKK and NF-kappa-B activation	-1.342	N/A	N/A	N/A	N/A	N/A
FLT3 Signaling in Hematopoietic Progenitor Cells	-1.342	N/A	N/A	N/A	N/A	N/A
Ferroptosis Signaling Pathway	-1.342	N/A	N/A	0	N/A	N/A
Renin-Angiotensin Signaling	-1.342	N/A	N/A	N/A	N/A	N/A
Amyloid fiber formation	-1.342	N/A	N/A	N/A	N/A	N/A
VEGF Family Ligand-Receptor Interactions	-1.342	N/A	N/A	N/A	N/A	N/A
Apelin Cardiomyocyte Signaling Pathway	-1.342	N/A	N/A	N/A	N/A	N/A
Signaling by NTRK2 (TRKB)	-1.342	N/A	N/A	N/A	N/A	N/A
Apoptosis Signaling	1.342	N/A	N/A	0	0	N/A
EGF Signaling	-1.342	N/A	N/A	N/A	N/A	N/A
IL-13 Signaling Pathway	-1.342	N/A	N/A	N/A	N/A	N/A
GPER1 signaling	-1.342	N/A	N/A	N/A	N/A	N/A
Role of NANOG in Mammalian Embryonic Stem Cell Pluripotency	-1.342	N/A	N/A	N/A	N/A	N/A
IL-2 Signaling	-1.342	N/A	N/A	N/A	N/A	N/A
RNA Polymerase II Transcription	N/A	N/A	N/A	-1.342	N/A	N/A
Cohesin Chromatin Regulation Pathway	-0.816	-0.447	N/A	N/A	N/A	0
PPAR Signaling	-0.447	0.816	N/A	N/A	N/A	N/A
ABRA Signaling Pathway	-0.816	-0.447	N/A	N/A	N/A	N/A
EIF2 Signaling	1.213	0	N/A	N/A	N/A	N/A
LPS/IL-1 Mediated Inhibition of RXR Function	0.816	-0.378	N/A	N/A	N/A	N/A
Post-translational protein phosphorylation	-1.134	N/A	N/A	N/A	N/A	N/A
eNOS Signaling	-1	N/A	N/A	N/A	N/A	N/A
Cell Cycle Control of Chromosomal Replication	N/A	-1	N/A	N/A	N/A	N/A
Superpathway of Cholesterol Biosynthesis	1	0	N/A	N/A	N/A	N/A
Chaperone Mediated Autophagy	1	N/A	N/A	N/A	N/A	N/A
Mevalonate Pathway I	N/A	1	N/A	N/A	N/A	N/A
Costimulation by the CD28 family	-1	N/A	N/A	N/A	N/A	N/A
Role of Hypercytokinemia/hyperchemokinemia in the Pathogenesis of Influenza	N/A	N/A	N/A	0	-1	N/A
TGF-β Signaling	-1	0	N/A	N/A	N/A	N/A
WNT/β-catenin Signaling	1	N/A	N/A	N/A	N/A	N/A
XBP1(S) activates chaperone genes	1	N/A	N/A	N/A	N/A	N/A
IL-17A Signaling in Gastric Cells	N/A	-1	N/A	N/A	N/A	N/A
ROBO SLIT Signaling Pathway	-1	N/A	N/A	N/A	N/A	N/A
Signaling by Erythropoietin	-1	N/A	N/A	N/A	N/A	N/A
Role of JAK1 and JAK3 in γc Cytokine Signaling	-1	N/A	N/A	N/A	N/A	N/A
CSDE1 Signaling Pathway	N/A	-1	N/A	N/A	N/A	N/A
Fcgamma receptor (FCGR) dependent phagocytosis	-1	N/A	N/A	N/A	N/A	N/A
RIPK1-mediated regulated necrosis	-1	N/A	N/A	N/A	N/A	N/A
Semaphorin interactions	-1	N/A	N/A	N/A	N/A	N/A
DAP12 interactions	-1	N/A	N/A	N/A	N/A	N/A
Gαi Signaling	-1	N/A	N/A	N/A	N/A	N/A
Signaling by LTK	-1	N/A	N/A	N/A	N/A	N/A
BMAL1:CLOCK,NPAS2 activates circadian gene expression	-1	0	N/A	N/A	N/A	N/A
Syndecan interactions	N/A	-1	N/A	N/A	N/A	N/A
COPI-mediated anterograde transport	1	N/A	N/A	N/A	N/A	N/A
UFMylation Signaling Pathway	1	N/A	N/A	N/A	N/A	N/A
Polyamine Regulation in Colon Cancer	N/A	-1	N/A	N/A	N/A	N/A
ESR-mediated signaling	0	1	N/A	N/A	N/A	N/A
Sphingosine-1-phosphate Signaling	-1	N/A	N/A	N/A	N/A	N/A
Activation of gene expression by SREBF (SREBP)	N/A	-1	N/A	N/A	N/A	N/A
STAT3 Pathway	-1	N/A	N/A	N/A	N/A	N/A
Glioma Invasiveness Signaling	-1	N/A	N/A	N/A	N/A	N/A
RET signaling	-1	N/A	N/A	N/A	N/A	N/A
Signaling by NOTCH1	-1	N/A	N/A	N/A	N/A	N/A
Superpathway of Geranylgeranyldiphosphate Biosynthesis I (via Mevalonate)	N/A	1	N/A	N/A	N/A	N/A
IL-7 Signaling Pathway	-1	N/A	N/A	N/A	N/A	N/A
BEX2 Signaling Pathway	-1	N/A	N/A	N/A	N/A	N/A
Thrombopoietin Signaling	-1	N/A	N/A	N/A	N/A	N/A
PKR-mediated signaling	-1	N/A	N/A	N/A	N/A	N/A
Role of JAK2 in Hormone-like Cytokine Signaling	-1	N/A	N/A	N/A	N/A	N/A
DNA Damage/Telomere Stress Induced Senescence	N/A	-1	N/A	N/A	N/A	N/A
Bile acid and bile salt metabolism	-0.447	N/A	0.447	N/A	0	N/A
PEDF Signaling	-0.816	0	N/A	N/A	N/A	N/A
Adipogenesis pathway	0.816	0	N/A	N/A	N/A	N/A
Signaling by FGFR4	-0.816	N/A	N/A	N/A	N/A	N/A
Processing of Capped Intron-Containing Pre-mRNA	0	N/A	N/A	-0.816	N/A	N/A
FLT3 Signaling	-0.816	N/A	N/A	N/A	N/A	N/A
PDGF Signaling	-0.816	0	N/A	N/A	N/A	N/A
Signaling by FGFR1	-0.816	N/A	N/A	N/A	N/A	N/A
Signaling by FGFR3	-0.816	N/A	N/A	N/A	N/A	N/A
Regulation of eIF4 and p70S6K Signaling	-0.707	N/A	N/A	N/A	N/A	N/A
p75 NTR receptor-mediated signalling	-0.707	N/A	N/A	N/A	N/A	N/A
Ceramide Signaling	0	0.447	N/A	N/A	N/A	N/A
DDX58/IFIH1-mediated induction of interferon-alpha/beta	0.447	N/A	N/A	N/A	N/A	N/A
Interleukin-3, Interleukin-5 and GM-CSF signaling	-0.447	N/A	N/A	N/A	N/A	N/A
Cargo recognition for clathrin-mediated endocytosis	N/A	N/A	N/A	-0.447	N/A	N/A
Signaling by ERBB4	-0.447	N/A	N/A	N/A	N/A	N/A
ISG15 antiviral mechanism	0.447	N/A	N/A	N/A	N/A	N/A
ATF4 activates genes in response to endoplasmic reticulum stress	-0.447	0	N/A	N/A	N/A	N/A
Glutaminergic Receptor Signaling Pathway (Enhanced)	-0.447	N/A	N/A	N/A	N/A	0
Noradrenaline and Adrenaline Degradation	-0.447	N/A	N/A	N/A	N/A	N/A
PAK Signaling	-0.447	N/A	N/A	N/A	N/A	N/A
Regulation of TP53 Activity through Phosphorylation	N/A	N/A	N/A	0.447	N/A	N/A
Cytoprotection by HMOX1	0.447	N/A	N/A	N/A	N/A	N/A
Intrinsic Pathway for Apoptosis	-0.447	N/A	N/A	N/A	N/A	N/A
GABAergic Receptor Signaling Pathway (Enhanced)	0.447	N/A	N/A	N/A	N/A	N/A
Type II Diabetes Mellitus Signaling	-0.447	N/A	N/A	N/A	N/A	N/A
Clathrin-mediated endocytosis	N/A	N/A	N/A	-0.447	N/A	N/A
ERK/MAPK Signaling	0	N/A	N/A	0.447	N/A	N/A
Mitotic G1 phase and G1/S transition	N/A	0.447	N/A	N/A	N/A	N/A
Signaling by EGFR	-0.447	N/A	N/A	N/A	N/A	N/A
NOD1/2 Signaling Pathway	N/A	N/A	N/A	-0.447	N/A	N/A
Induction of Apoptosis by HIV1	-0.447	N/A	N/A	N/A	0	N/A
PI3K Cascade	-0.447	N/A	N/A	N/A	N/A	N/A
Netrin Signaling	-0.378	N/A	N/A	N/A	N/A	N/A
Telomerase Signaling	-0.378	N/A	N/A	N/A	N/A	N/A
Tryptophan Degradation X (Mammalian, via Tryptamine)	N/A	N/A	N/A	N/A	N/A	N/A
Dopamine Degradation	N/A	N/A	N/A	N/A	N/A	N/A
Passive transport by Aquaporins	N/A	N/A	N/A	N/A	N/A	N/A
Late endosomal microautophagy	0	N/A	N/A	N/A	N/A	N/A
Dopamine Receptor Signaling	N/A	N/A	N/A	N/A	N/A	N/A
FOXO-mediated transcription	N/A	N/A	N/A	N/A	N/A	N/A
CCR3 Signaling in Eosinophils	N/A	N/A	N/A	N/A	N/A	N/A
Melanoma Signaling	N/A	N/A	N/A	N/A	N/A	N/A
Superpathway of Serine and Glycine Biosynthesis I	N/A	N/A	N/A	N/A	N/A	N/A
ABC-family proteins mediated transport	N/A	N/A	N/A	N/A	N/A	N/A
Neuroprotective Role of THOP1 in Alzheimer's Disease	N/A	N/A	N/A	N/A	N/A	N/A
Coronavirus Replication Pathway	N/A	N/A	N/A	N/A	N/A	N/A
Hedgehog 'off' state	N/A	N/A	N/A	N/A	N/A	N/A
LXR/RXR Activation	N/A	N/A	N/A	N/A	N/A	N/A
RHO GTPases Activate NADPH Oxidases	N/A	N/A	N/A	N/A	N/A	N/A
rRNA modification in the nucleus and cytosol	N/A	N/A	N/A	N/A	N/A	N/A
Growth Hormone Signaling	0	N/A	N/A	N/A	N/A	N/A
MTOR signalling	N/A	N/A	N/A	N/A	N/A	N/A
Assembly of RNA Polymerase I Complex	N/A	N/A	N/A	N/A	N/A	N/A
Collagen degradation	N/A	N/A	N/A	N/A	N/A	N/A
Unfolded Protein Response (UPR)	N/A	N/A	N/A	N/A	N/A	N/A
Cholesterol Biosynthesis I	N/A	N/A	N/A	N/A	N/A	N/A
Proline catabolism	N/A	N/A	N/A	N/A	N/A	N/A
Mitotic Prophase	N/A	N/A	N/A	N/A	N/A	N/A
E3 ubiquitin ligases ubiquitinate target proteins	N/A	N/A	N/A	N/A	N/A	N/A
Glycine Cleavage Complex	N/A	N/A	N/A	N/A	N/A	N/A
Phosphatidylethanolamine Biosynthesis II	N/A	N/A	N/A	N/A	N/A	N/A
Transcriptional and post-translational regulation of MITF-M expression and activity	N/A	N/A	N/A	N/A	N/A	N/A
Agrin Interactions at Neuromuscular Junction	N/A	N/A	N/A	N/A	N/A	N/A
Th1 and Th2 Activation Pathway	N/A	N/A	N/A	N/A	N/A	N/A
Interleukin-2 family signaling	N/A	N/A	N/A	N/A	N/A	N/A
Activation of NMDA receptors and postsynaptic events	N/A	N/A	N/A	N/A	N/A	N/A
4-hydroxyproline Degradation I	N/A	N/A	N/A	N/A	N/A	N/A
Metallothioneins bind metals	N/A	N/A	N/A	N/A	N/A	N/A
Resolution of Abasic Sites (AP sites)	N/A	N/A	N/A	N/A	N/A	N/A
IL-9 Signaling	N/A	N/A	N/A	N/A	N/A	N/A
Cell Cycle Regulation by BTG Family Proteins	N/A	N/A	N/A	N/A	N/A	N/A
2-ketoglutarate Dehydrogenase Complex	N/A	N/A	N/A	N/A	N/A	N/A
Assembly of RNA Polymerase II Complex	N/A	N/A	N/A	N/A	N/A	N/A
MAPK6/MAPK4 signaling	N/A	N/A	N/A	N/A	N/A	N/A
Acetyl-CoA Biosynthesis I (Pyruvate Dehydrogenase Complex)	N/A	N/A	N/A	N/A	N/A	N/A
TREM1 Signaling	N/A	N/A	N/A	N/A	N/A	N/A
Toll-like Receptor Signaling	N/A	N/A	N/A	N/A	N/A	N/A
Mitochondrial L-carnitine Shuttle Pathway	N/A	N/A	N/A	N/A	N/A	N/A
Activation of kainate receptors upon glutamate binding	N/A	N/A	N/A	N/A	N/A	N/A
Abacavir ADME	N/A	N/A	N/A	N/A	N/A	N/A
Energy dependent regulation of mTOR by LKB1-AMPK	N/A	N/A	N/A	N/A	N/A	N/A
Clathrin-mediated Endocytosis Signaling	N/A	N/A	N/A	N/A	N/A	N/A
Signaling by MST1	N/A	N/A	N/A	N/A	N/A	N/A
Interleukin-7 signaling	N/A	N/A	N/A	N/A	N/A	N/A
Hedgehog ligand biogenesis	N/A	N/A	N/A	N/A	N/A	N/A
Glutathione Biosynthesis	N/A	N/A	N/A	N/A	N/A	N/A
Transcriptional Regulation by E2F6	N/A	N/A	N/A	N/A	N/A	N/A
TP53 Regulates Transcription of Cell Cycle Genes	N/A	N/A	N/A	N/A	N/A	N/A
Circadian Clock	N/A	N/A	N/A	N/A	N/A	N/A
Somitogenesis	N/A	N/A	N/A	N/A	N/A	N/A
Superpathway of Inositol Phosphate Compounds	N/A	N/A	N/A	N/A	N/A	N/A
Activation of IRF by Cytosolic Pattern Recognition Receptors	N/A	N/A	N/A	N/A	N/A	N/A
Apelin Adipocyte Signaling Pathway	N/A	N/A	N/A	N/A	N/A	N/A
FOXO-mediated transcription of oxidative stress, metabolic and neuronal genes	N/A	N/A	N/A	N/A	N/A	N/A
TNFR1 Signaling	N/A	N/A	N/A	N/A	N/A	N/A
Glycosaminoglycan metabolism	N/A	N/A	N/A	N/A	N/A	N/A
Apelin Cardiac Fibroblast Signaling Pathway	N/A	N/A	N/A	N/A	N/A	N/A
Heme Degradation	N/A	N/A	N/A	N/A	N/A	N/A
Differential Regulation of Cytokine Production in Macrophages and T Helper Cells by IL-17A and IL-17F	N/A	N/A	N/A	N/A	N/A	N/A
MAPK targets/ Nuclear events mediated by MAP kinases	N/A	N/A	N/A	N/A	N/A	N/A
Dopamine-DARPP32 Feedback in cAMP Signaling	N/A	N/A	N/A	N/A	N/A	N/A
Malate-aspartate shuttle	N/A	N/A	N/A	N/A	N/A	N/A
Androgen Biosynthesis	N/A	N/A	N/A	N/A	N/A	N/A
Phenylalanine and tyrosine metabolism	N/A	N/A	N/A	N/A	N/A	N/A
1,25-dihydroxyvitamin D3 Biosynthesis	N/A	N/A	N/A	N/A	N/A	N/A
Cancer Drug Resistance by Drug Efflux	N/A	N/A	N/A	N/A	N/A	N/A
FasL/ CD95L signaling	N/A	N/A	N/A	N/A	N/A	N/A
UDP-D-xylose and UDP-D-glucuronate Biosynthesis	N/A	N/A	N/A	N/A	N/A	N/A
Mitotic Roles of Polo-Like Kinase	N/A	N/A	N/A	N/A	N/A	N/A
Gene and protein expression by JAK-STAT signaling after IL-12 stimulation	N/A	N/A	N/A	N/A	N/A	N/A
MyD88:MAL(TIRAP) cascade initiated on plasma membrane	N/A	N/A	N/A	N/A	N/A	N/A
Collagen biosynthesis and modifying enzymes	N/A	N/A	N/A	N/A	N/A	N/A
Salvage Pathways of Pyrimidine Deoxyribonucleotides	N/A	N/A	N/A	N/A	N/A	N/A
NR1H2 and NR1H3-mediated signaling	N/A	N/A	N/A	N/A	N/A	N/A
Transcriptional Regulation by VENTX	N/A	N/A	N/A	N/A	N/A	N/A
Actin Nucleation by ARP-WASP Complex	N/A	N/A	N/A	N/A	N/A	N/A
ERK5 Signaling	N/A	N/A	N/A	N/A	N/A	N/A
Retinoate Biosynthesis II	N/A	N/A	N/A	N/A	N/A	N/A
Tetrahydrofolate Salvage from 5,10-methenyltetrahydrofolate	N/A	N/A	N/A	N/A	N/A	N/A
Sperm Motility	N/A	N/A	N/A	N/A	N/A	N/A
TYSND1 cleaves peroxisomal proteins	N/A	N/A	N/A	N/A	N/A	N/A
NF-κB Activation by Viruses	N/A	N/A	N/A	N/A	N/A	N/A
Coagulation System	N/A	N/A	N/A	N/A	N/A	N/A
Ketone body metabolism	N/A	N/A	N/A	N/A	N/A	N/A
Heparan Sulfate Biosynthesis (Late Stages)	N/A	N/A	N/A	N/A	N/A	N/A
Detoxification of Reactive Oxygen Species	N/A	N/A	N/A	N/A	N/A	N/A
Arachidonic acid metabolism	N/A	N/A	N/A	N/A	N/A	N/A
Semaphorin Neuronal Repulsive Signaling Pathway	0	N/A	N/A	N/A	N/A	N/A
Asparagine N-linked glycosylation	N/A	N/A	N/A	N/A	N/A	N/A
Serine biosynthesis	N/A	N/A	N/A	N/A	N/A	N/A
Regulation of RUNX2 expression and activity	N/A	N/A	N/A	N/A	N/A	N/A
Role of Cytokines in Mediating Communication between Immune Cells	N/A	N/A	N/A	N/A	N/A	N/A
Oncostatin M Signaling	0	N/A	N/A	N/A	N/A	N/A
Oxidative Ethanol Degradation III	N/A	N/A	N/A	N/A	N/A	N/A
Synaptic Long Term Potentiation	N/A	N/A	N/A	N/A	N/A	N/A
Intestinal absorption	N/A	N/A	N/A	N/A	N/A	N/A
Mitochondrial biogenesis	N/A	N/A	N/A	N/A	N/A	N/A
Circadian Rhythm Signaling	N/A	N/A	N/A	N/A	N/A	N/A
Lipophagy	N/A	N/A	N/A	N/A	N/A	N/A
D-glucuronate Degradation I	N/A	N/A	N/A	N/A	N/A	N/A
Gastrin-CREB signalling pathway via PKC and MAPK	N/A	N/A	N/A	N/A	N/A	N/A
Glutamate Receptor Signaling	N/A	N/A	N/A	N/A	N/A	N/A
NIK-->noncanonical NF-kB signaling	N/A	N/A	N/A	N/A	N/A	N/A
Methylthiopropionate Biosynthesis	N/A	N/A	N/A	N/A	N/A	N/A
Regulation of Apoptosis	N/A	N/A	N/A	N/A	N/A	N/A
CD40 Signaling	N/A	N/A	N/A	N/A	N/A	N/A
Airway Inflammation in Asthma	N/A	N/A	N/A	N/A	N/A	N/A
RHO GTPases activate IQGAPs	N/A	N/A	N/A	N/A	N/A	N/A
Mitochondrial translation	N/A	N/A	N/A	N/A	N/A	N/A
Semaphorin Signaling in Neurons	N/A	N/A	N/A	N/A	N/A	N/A
dTMP De Novo Biosynthesis	N/A	N/A	N/A	N/A	N/A	N/A
Trafficking and processing of endosomal TLR	N/A	N/A	N/A	N/A	N/A	N/A
Inhibition of Angiogenesis by TSP1	N/A	N/A	N/A	N/A	N/A	N/A
EPH-Ephrin signaling	N/A	N/A	N/A	N/A	N/A	N/A
TNFR2 Signaling	N/A	N/A	N/A	N/A	N/A	N/A
Interferon alpha/beta signaling	N/A	N/A	N/A	N/A	N/A	N/A
Lipid particle organization	N/A	N/A	N/A	N/A	N/A	N/A
SIRT1 negatively regulates rRNA expression	N/A	N/A	N/A	N/A	N/A	N/A
Role of IL-17F in Allergic Inflammatory Airway Diseases	N/A	N/A	N/A	N/A	N/A	N/A
Transcriptional activity of SMAD2/SMAD3:SMAD4 heterotrimer	N/A	N/A	N/A	N/A	N/A	N/A
α-tocopherol Degradation	N/A	N/A	N/A	N/A	N/A	N/A
Aspartate Degradation II	N/A	N/A	N/A	N/A	N/A	N/A
GABA Receptor Signaling	N/A	N/A	N/A	N/A	N/A	N/A
Granzyme B Signaling	N/A	N/A	N/A	N/A	N/A	N/A
NFE2L2 regulating inflammation associated genes	N/A	N/A	N/A	N/A	N/A	N/A
4-aminobutyrate Degradation I	N/A	N/A	N/A	N/A	N/A	N/A
DNA Double Strand Break Response	N/A	N/A	N/A	N/A	N/A	N/A
B-WICH complex positively regulates rRNA expression	N/A	N/A	N/A	N/A	N/A	N/A
SUMOylation of DNA damage response and repair proteins	N/A	N/A	N/A	N/A	N/A	N/A
NoRC negatively regulates rRNA expression	N/A	N/A	N/A	N/A	N/A	N/A
Role of MAPK Signaling in Inhibiting the Pathogenesis of Influenza	N/A	N/A	N/A	N/A	N/A	N/A
Extrinsic Prothrombin Activation Pathway	N/A	N/A	N/A	N/A	N/A	N/A
Response of EIF2AK1 (HRI) to heme deficiency	N/A	N/A	N/A	N/A	N/A	N/A
Methylglyoxal Degradation VI	N/A	N/A	N/A	N/A	N/A	N/A
RANK Signaling in Osteoclasts	N/A	N/A	N/A	N/A	N/A	N/A
Endoplasmic Reticulum Stress Pathway	N/A	N/A	N/A	N/A	N/A	N/A
Synthesis, secretion, and deacylation of Ghrelin	N/A	N/A	N/A	N/A	N/A	N/A
Apelin Muscle Signaling Pathway	N/A	N/A	N/A	N/A	N/A	N/A
Glycerol-3-phosphate Shuttle	N/A	N/A	N/A	N/A	N/A	N/A
Degradation of beta-catenin by the destruction complex	N/A	N/A	N/A	N/A	N/A	N/A
Role of IL-17A in Psoriasis	N/A	N/A	N/A	N/A	N/A	N/A
Sleep REM Signaling Pathway	N/A	0	N/A	N/A	N/A	N/A
NAD Phosphorylation and Dephosphorylation	N/A	N/A	N/A	N/A	N/A	N/A
Gluconeogenesis I	N/A	N/A	N/A	N/A	N/A	N/A
L1CAM interactions	N/A	N/A	N/A	N/A	N/A	N/A
Role of PI3K/AKT Signaling in the Pathogenesis of Influenza	N/A	N/A	N/A	N/A	N/A	N/A
Opioid Signalling	N/A	N/A	N/A	N/A	N/A	N/A
IL-1 Signaling	N/A	N/A	N/A	N/A	N/A	N/A
UVA-Induced MAPK Signaling	N/A	N/A	N/A	N/A	N/A	N/A
Phagosome Maturation	N/A	N/A	N/A	N/A	N/A	N/A
Ethanol Degradation IV	N/A	N/A	N/A	N/A	N/A	N/A
TRAIL signaling	N/A	N/A	N/A	N/A	N/A	N/A
Sonic Hedgehog Signaling	N/A	N/A	N/A	N/A	N/A	N/A
HDR through MMEJ (alt-NHEJ)	N/A	N/A	N/A	N/A	N/A	N/A
Amyloid Processing	N/A	N/A	N/A	N/A	N/A	N/A
Metabolism of polyamines	N/A	N/A	N/A	N/A	N/A	N/A
Specification of primordial germ cells	N/A	N/A	N/A	N/A	N/A	N/A
DNA Double-Strand Break Repair by Non-Homologous End Joining	N/A	N/A	N/A	N/A	N/A	N/A
Transcriptional regulation by RUNX2	N/A	N/A	N/A	N/A	N/A	N/A
Nucleosome assembly	N/A	N/A	N/A	N/A	N/A	N/A
Activation of the pre-replicative complex	N/A	N/A	N/A	N/A	N/A	N/A
Serine Biosynthesis	N/A	N/A	N/A	N/A	N/A	N/A
Formation of definitive endoderm	N/A	N/A	N/A	N/A	N/A	N/A
Glutathione Redox Reactions I	N/A	N/A	N/A	N/A	N/A	N/A
Mitochondrial protein import	N/A	N/A	N/A	N/A	N/A	N/A
ATM Signaling	N/A	N/A	N/A	N/A	N/A	N/A
Fatty Acid α-oxidation	N/A	N/A	N/A	N/A	N/A	N/A
Differential Regulation of Cytokine Production in Intestinal Epithelial Cells by IL-17A and IL-17F	N/A	N/A	N/A	N/A	N/A	N/A
Remodeling of Epithelial Adherens Junctions	N/A	N/A	N/A	N/A	N/A	N/A
Role of IL-17A in Arthritis	N/A	N/A	N/A	N/A	N/A	N/A
Leptin Signaling in Obesity	N/A	N/A	N/A	N/A	N/A	N/A
TNFR2 non-canonical NF-kB pathway	N/A	N/A	N/A	N/A	N/A	N/A
FOXO-mediated transcription of cell cycle genes	N/A	N/A	N/A	N/A	N/A	N/A
Role of CHK Proteins in Cell Cycle Checkpoint Control	N/A	N/A	N/A	N/A	N/A	N/A
Translocation of SLC2A4 (GLUT4) to the plasma membrane	N/A	N/A	N/A	N/A	N/A	N/A
Thyroid Hormone Metabolism II (via Conjugation and/or Degradation)	N/A	N/A	N/A	N/A	N/A	N/A
Colanic Acid Building Blocks Biosynthesis	N/A	N/A	N/A	N/A	N/A	N/A
N-acetylglucosamine Degradation I	N/A	N/A	N/A	N/A	N/A	N/A
GPCR-Mediated Integration of Enteroendocrine Signaling Exemplified by an L Cell	N/A	N/A	N/A	N/A	N/A	N/A
Notch Signaling	N/A	N/A	N/A	N/A	N/A	N/A
SUMOylation of chromatin organization proteins	N/A	N/A	N/A	N/A	N/A	N/A
Cholesterol biosynthesis	N/A	N/A	N/A	N/A	N/A	N/A
Signaling by NOTCH2	N/A	N/A	N/A	N/A	N/A	N/A
Role of Osteoblasts, Osteoclasts and Chondrocytes in Rheumatoid Arthritis	N/A	N/A	N/A	N/A	N/A	N/A
PD-1, PD-L1 cancer immunotherapy pathway	N/A	N/A	N/A	N/A	N/A	N/A
Pyrimidine Deoxyribonucleotides De Novo Biosynthesis I	N/A	N/A	N/A	N/A	N/A	N/A
Regulation of the Epithelial-Mesenchymal Transition Pathway	N/A	N/A	N/A	N/A	N/A	N/A
Sulfur amino acid metabolism	0	N/A	N/A	N/A	N/A	N/A
Inositol phosphate metabolism	N/A	N/A	N/A	N/A	N/A	N/A
Inhibition of Matrix Metalloproteases	N/A	N/A	N/A	N/A	N/A	N/A
IL-17A Signaling in Airway Cells	N/A	N/A	N/A	N/A	N/A	N/A
Interleukin-1 family signaling	N/A	N/A	N/A	N/A	N/A	N/A
Taurine Biosynthesis	N/A	N/A	N/A	N/A	N/A	N/A
GDP-mannose Biosynthesis	N/A	N/A	N/A	N/A	N/A	N/A
Triglyceride metabolism	N/A	N/A	N/A	N/A	N/A	N/A
Visual phototransduction	N/A	N/A	N/A	N/A	N/A	N/A
Advanced glycosylation endproduct receptor signaling	N/A	N/A	N/A	N/A	N/A	N/A
Binding and Uptake of Ligands by Scavenger Receptors	N/A	N/A	N/A	N/A	N/A	N/A
Retinoate Biosynthesis I	N/A	N/A	N/A	N/A	N/A	N/A
Toll-like Receptor Cascades	N/A	N/A	N/A	N/A	N/A	N/A
Neurovascular Coupling Signaling Pathway	N/A	N/A	N/A	N/A	N/A	N/A
Transcriptional regulation of granulopoiesis	N/A	N/A	N/A	N/A	N/A	N/A
Transport of glycerol from adipocytes to the liver by Aquaporins	N/A	N/A	N/A	N/A	N/A	N/A
Granzyme A Signaling	0	N/A	N/A	N/A	N/A	N/A
Regulation of the Epithelial Mesenchymal Transition in Development Pathway	N/A	N/A	N/A	N/A	N/A	N/A
Antiproliferative Role of Somatostatin Receptor 2	N/A	N/A	N/A	N/A	N/A	N/A
Interleukin-15 signaling	N/A	N/A	N/A	N/A	N/A	N/A
Aldosterone Signaling in Epithelial Cells	N/A	N/A	N/A	N/A	N/A	N/A
Signaling by FGFR2	0	N/A	N/A	N/A	N/A	N/A
Pyrophosphate hydrolysis	N/A	N/A	N/A	N/A	N/A	N/A
Cholesterol Biosynthesis II (via 24,25-dihydrolanosterol)	N/A	N/A	N/A	N/A	N/A	N/A
Oncogene Induced Senescence	N/A	N/A	N/A	N/A	N/A	N/A
Signaling by TGFBR3	N/A	N/A	N/A	N/A	N/A	N/A
Dilated Cardiomyopathy Signaling Pathway	N/A	N/A	N/A	N/A	N/A	N/A
Antigen Presentation Pathway	N/A	N/A	N/A	N/A	N/A	N/A
γ-linolenate Biosynthesis II (Animals)	N/A	N/A	N/A	N/A	N/A	N/A
Glucose metabolism	N/A	N/A	N/A	N/A	0	N/A
MSP-RON Signaling Pathway	N/A	N/A	N/A	N/A	N/A	N/A
TCR signaling	N/A	N/A	N/A	N/A	0	N/A
Methylglyoxal Degradation III	N/A	N/A	N/A	N/A	N/A	N/A
NCAM signaling for neurite out-growth	N/A	N/A	N/A	N/A	N/A	N/A
Tyrosine Biosynthesis IV	N/A	N/A	N/A	N/A	N/A	N/A
SUMOylation of RNA binding proteins	N/A	N/A	N/A	N/A	N/A	N/A
Citrulline-Nitric Oxide Cycle	N/A	N/A	N/A	N/A	N/A	N/A
Ascorbate Recycling (Cytosolic)	N/A	N/A	N/A	N/A	N/A	N/A
Melatonin Degradation I	N/A	N/A	N/A	N/A	N/A	N/A
Neurotransmitter uptake and metabolism In glial cells	N/A	N/A	N/A	N/A	N/A	N/A
LPS-stimulated MAPK Signaling	N/A	N/A	N/A	N/A	N/A	N/A
Caveolar-mediated Endocytosis Signaling	N/A	N/A	N/A	N/A	N/A	N/A
Galactose catabolism	N/A	N/A	N/A	N/A	N/A	N/A
SUMOylation of DNA replication proteins	N/A	N/A	N/A	N/A	N/A	N/A
Metabolism of steroid hormones	N/A	N/A	N/A	N/A	N/A	N/A
GADD45 Signaling	N/A	N/A	N/A	N/A	N/A	N/A
SUMOylation of SUMOylation proteins	N/A	N/A	N/A	N/A	N/A	N/A
MSP-RON Signaling in Macrophages Pathway	N/A	N/A	N/A	N/A	N/A	N/A
L-DOPA Degradation	N/A	N/A	N/A	N/A	N/A	N/A
Glycine Biosynthesis III	N/A	N/A	N/A	N/A	N/A	N/A
Histamine Degradation	N/A	N/A	N/A	N/A	N/A	N/A
Metabolism of nitric oxide: NOS3 activation and regulation	N/A	N/A	N/A	N/A	N/A	N/A
Acetone Degradation I (to Methylglyoxal)	N/A	N/A	N/A	N/A	N/A	N/A
Endosomal Sorting Complex Required For Transport (ESCRT)	N/A	N/A	N/A	N/A	N/A	N/A
UVB-Induced MAPK Signaling	N/A	N/A	N/A	N/A	N/A	N/A
MYC Mediated Apoptosis Signaling	N/A	N/A	N/A	N/A	N/A	N/A
Macropinocytosis Signaling	N/A	N/A	N/A	N/A	N/A	N/A
BAG2 Signaling Pathway	N/A	N/A	N/A	N/A	N/A	N/A
Aggrephagy	N/A	N/A	N/A	N/A	N/A	N/A
Mitotic G2-G2/M phases	N/A	N/A	N/A	N/A	N/A	N/A
Plasma lipoprotein assembly, remodeling, and clearance	0	N/A	N/A	N/A	N/A	N/A
L-carnitine Biosynthesis	N/A	N/A	N/A	N/A	N/A	N/A
Complement System	N/A	N/A	N/A	N/A	N/A	N/A
Glutamate Degradation II	N/A	N/A	N/A	N/A	N/A	N/A
Spermidine Biosynthesis I	N/A	N/A	N/A	N/A	N/A	N/A
Regulation of Cellular Mechanics by Calpain Protease	N/A	N/A	N/A	N/A	N/A	N/A
Branched-chain amino acid catabolism	N/A	N/A	N/A	N/A	N/A	N/A
Metabolism of non-coding RNA	N/A	N/A	N/A	N/A	N/A	N/A
CD27 Signaling in Lymphocytes	N/A	N/A	N/A	N/A	N/A	N/A
NLR signaling pathways	0	N/A	N/A	N/A	N/A	N/A
Neurotransmitter release cycle	N/A	N/A	N/A	N/A	N/A	N/A
SUMOylation of ubiquitinylation proteins	N/A	N/A	N/A	N/A	N/A	N/A
Chemokine Signaling	N/A	N/A	N/A	N/A	N/A	N/A
Tight Junction Signaling	N/A	N/A	N/A	N/A	N/A	N/A
Citric acid cycle (TCA cycle)	N/A	N/A	N/A	N/A	N/A	N/A
Neurotransmitter clearance	0	N/A	N/A	N/A	N/A	N/A
Amyotrophic Lateral Sclerosis Signaling	0	N/A	N/A	N/A	N/A	N/A
Unfolded protein response	N/A	N/A	N/A	N/A	N/A	N/A
Germ Cell-Sertoli Cell Junction Signaling	N/A	N/A	N/A	N/A	N/A	N/A
Aspartate Biosynthesis	N/A	N/A	N/A	N/A	N/A	N/A
RHO GTPases Activate Formins	N/A	N/A	N/A	N/A	N/A	N/A
L-cysteine Degradation III	N/A	N/A	N/A	N/A	N/A	N/A
Caspase activation via Death Receptors in the presence of ligand	N/A	N/A	N/A	N/A	N/A	N/A
Cardiac β-adrenergic Signaling	N/A	N/A	N/A	N/A	N/A	N/A
Axonal Guidance Signaling	N/A	N/A	N/A	N/A	N/A	N/A
Oxidative Stress Induced Senescence	N/A	N/A	N/A	N/A	N/A	N/A
Glutamate Removal from Folates	N/A	N/A	N/A	N/A	N/A	N/A
Role of PKR in Interferon Induction and Antiviral Response	N/A	N/A	N/A	N/A	N/A	N/A
Cellular response to hypoxia	N/A	N/A	N/A	N/A	N/A	N/A
Thrombin signalling through proteinase activated receptors (PARs)	N/A	N/A	N/A	N/A	N/A	N/A
Apoptotic execution phase	N/A	N/A	N/A	N/A	N/A	N/A
Bile Acid Biosynthesis, Neutral Pathway	N/A	N/A	N/A	N/A	N/A	N/A
Superoxide Radicals Degradation	N/A	N/A	N/A	N/A	N/A	N/A
Glycolysis I	N/A	N/A	N/A	N/A	N/A	N/A
DNA Methylation and Transcriptional Repression Signaling	N/A	N/A	N/A	N/A	N/A	N/A
Metabolism of cofactors	N/A	N/A	N/A	N/A	N/A	N/A
Serotonin Degradation	0	N/A	N/A	N/A	N/A	N/A
TP53 Regulates Metabolic Genes	0	N/A	N/A	N/A	N/A	N/A
mRNA 3 Prime End Processing Signaling Pathway	N/A	N/A	N/A	N/A	N/A	N/A
L-cysteine Degradation I	N/A	N/A	N/A	N/A	N/A	N/A
Cyclins and Cell Cycle Regulation	N/A	N/A	N/A	N/A	N/A	N/A
Interleukin-1 processing	N/A	N/A	N/A	N/A	N/A	N/A
Atorvastatin ADME	N/A	N/A	N/A	N/A	N/A	N/A
Gamma carboxylation, hypusinylation, hydroxylation, and arylsulfatase activation	N/A	N/A	N/A	N/A	N/A	N/A
Heparan Sulfate Biosynthesis	N/A	N/A	N/A	N/A	N/A	N/A
Regulation of mRNA stability by proteins that bind AU-rich elements	N/A	N/A	N/A	N/A	N/A	N/A
Lymphotoxin β Receptor Signaling	N/A	N/A	N/A	N/A	N/A	N/A
Mechanisms of Viral Exit from Host Cells	N/A	N/A	N/A	N/A	N/A	N/A
Nicotine Degradation II	N/A	N/A	N/A	N/A	N/A	N/A
Cholesterol Biosynthesis III (via Desmosterol)	N/A	N/A	N/A	N/A	N/A	N/A
Apelin Pancreas Signaling Pathway	N/A	N/A	N/A	N/A	N/A	N/A
Aspartate and asparagine metabolism	N/A	N/A	N/A	N/A	N/A	N/A
Putrescine Degradation III	N/A	N/A	N/A	N/A	N/A	N/A
Signaling by CSF3 (G-CSF)	N/A	N/A	N/A	N/A	N/A	N/A
Gene Silencing by RNA	N/A	N/A	N/A	N/A	N/A	N/A
Superpathway of Melatonin Degradation	N/A	N/A	N/A	N/A	N/A	N/A
Xenobiotic Metabolism Signaling	N/A	N/A	N/A	N/A	N/A	N/A
Ethanol Degradation II	0	N/A	N/A	N/A	N/A	N/A
Glutamate Degradation III (via 4-aminobutyrate)	N/A	N/A	N/A	N/A	N/A	N/A
Interferon gamma signaling	N/A	N/A	N/A	N/A	N/A	N/A
RNA Polymerase I Transcription	N/A	N/A	N/A	N/A	N/A	N/A
Inosine-5'-phosphate Biosynthesis II	N/A	N/A	N/A	N/A	N/A	N/A
Nicotinate metabolism	N/A	N/A	N/A	N/A	N/A	N/A
NFE2L2 regulating tumorigenic genes	N/A	N/A	N/A	N/A	N/A	N/A
Retinoid metabolism and transport	N/A	N/A	N/A	N/A	N/A	N/A
Iron homeostasis signaling pathway	N/A	N/A	N/A	N/A	N/A	N/A
Regulation of mitotic cell cycle	N/A	N/A	N/A	N/A	N/A	N/A
N-acetylglucosamine Degradation II	N/A	N/A	N/A	N/A	N/A	N/A
Choline Degradation I	N/A	N/A	N/A	N/A	N/A	N/A
Protein methylation	N/A	N/A	N/A	N/A	N/A	N/A
iNOS Signaling	N/A	N/A	N/A	N/A	N/A	N/A
Glucocorticoid Biosynthesis	N/A	N/A	N/A	N/A	N/A	N/A
Glycine Biosynthesis II	N/A	N/A	N/A	N/A	N/A	N/A
Cellular hexose transport	N/A	N/A	N/A	N/A	N/A	N/A
Phototransduction Pathway	N/A	N/A	N/A	N/A	N/A	N/A
Aryl hydrocarbon receptor signalling	N/A	N/A	N/A	N/A	N/A	N/A
NGF-stimulated transcription	N/A	N/A	N/A	N/A	N/A	N/A
DNA damage-induced 14-3-3σ Signaling	N/A	N/A	N/A	N/A	N/A	N/A
Pre-NOTCH Expression and Processing	N/A	N/A	N/A	N/A	N/A	N/A
Branched-chain α-keto acid Dehydrogenase Complex	N/A	N/A	N/A	N/A	N/A	N/A
CDK5 Signaling	N/A	N/A	N/A	N/A	N/A	N/A
Cellular response to mitochondrial stress	N/A	N/A	N/A	N/A	N/A	N/A
Ephrin B Signaling	N/A	N/A	N/A	N/A	N/A	N/A
Fatty Acid Activation	N/A	N/A	N/A	N/A	N/A	N/A
Agranulocyte Adhesion and Diapedesis	N/A	N/A	N/A	N/A	N/A	N/A
Proline Degradation	N/A	N/A	N/A	N/A	N/A	N/A
Xenobiotic Metabolism AHR Signaling Pathway	N/A	N/A	N/A	N/A	N/A	N/A
RAS processing	N/A	N/A	N/A	N/A	N/A	N/A
GABA synthesis, release, reuptake and degradation	N/A	N/A	N/A	N/A	N/A	N/A
Nicotine Degradation III	N/A	N/A	N/A	N/A	N/A	N/A
Pathogenesis of Multiple Sclerosis	N/A	N/A	N/A	N/A	N/A	N/A
Cell Cycle: G2/M DNA Damage Checkpoint Regulation	N/A	N/A	N/A	N/A	N/A	N/A
Transcriptional regulation by RUNX1	N/A	N/A	N/A	N/A	N/A	N/A
β-alanine Degradation I	N/A	N/A	N/A	N/A	N/A	N/A
Meiotic synapsis	N/A	N/A	N/A	N/A	N/A	N/A
Regulation of TP53 Expression and Degradation	N/A	N/A	N/A	N/A	N/A	N/A
Crosstalk between Dendritic Cells and Natural Killer Cells	N/A	N/A	N/A	N/A	N/A	N/A
Collagen chain trimerization	N/A	N/A	N/A	N/A	N/A	N/A
Transcriptional regulation by RUNX3	N/A	N/A	N/A	N/A	N/A	N/A
NFE2L2 regulating anti-oxidant/detoxification enzymes	N/A	N/A	N/A	N/A	N/A	N/A
Mineralocorticoid Biosynthesis	N/A	N/A	N/A	N/A	N/A	N/A
TP53 Regulates Transcription of Cell Death Genes	N/A	N/A	N/A	N/A	N/A	N/A
ATF6 (ATF6-alpha) activates chaperone genes	N/A	N/A	N/A	N/A	N/A	N/A
Thiosulfate Disproportionation III (Rhodanese)	N/A	N/A	N/A	N/A	N/A	N/A
Pexophagy	N/A	N/A	N/A	N/A	N/A	N/A
Prednisone ADME	N/A	N/A	N/A	N/A	N/A	N/A
NAD Biosynthesis III	N/A	N/A	N/A	N/A	N/A	N/A
FAT10 Cancer Signaling Pathway	N/A	N/A	N/A	N/A	N/A	N/A
Palmitate Biosynthesis I (Animals)	N/A	N/A	N/A	N/A	N/A	N/A
Pyruvate Fermentation to Lactate	N/A	N/A	N/A	N/A	N/A	N/A
Androgen Signaling	N/A	N/A	N/A	N/A	N/A	N/A
Ketolysis	N/A	N/A	N/A	N/A	N/A	N/A
Maturation of TCA enzymes and regulation of TCA cycle	N/A	N/A	N/A	N/A	N/A	N/A
Granulocyte Adhesion and Diapedesis	N/A	N/A	N/A	N/A	N/A	N/A
Microautophagy Signaling Pathway	N/A	N/A	N/A	N/A	N/A	N/A
Bupropion Degradation	N/A	N/A	N/A	N/A	N/A	N/A
Macroautophagy	N/A	N/A	N/A	N/A	N/A	N/A
Sumoylation Pathway	0	0	N/A	N/A	N/A	N/A
Airway Pathology in Chronic Obstructive Pulmonary Disease	N/A	N/A	N/A	N/A	N/A	N/A
Role of MAPK Signaling in the Pathogenesis of Influenza	N/A	N/A	N/A	N/A	N/A	N/A
NAD Salvage Pathway III	N/A	N/A	N/A	N/A	N/A	N/A
Signal amplification	N/A	N/A	N/A	N/A	N/A	N/A
FAT10 Signaling Pathway	N/A	N/A	N/A	N/A	N/A	N/A
Formation of Fibrin Clot (Clotting Cascade)	N/A	N/A	N/A	N/A	N/A	N/A
Transcriptional regulation by the AP-2 (TFAP2) family of transcription factors	N/A	N/A	N/A	N/A	N/A	N/A
Glutamine Biosynthesis I	N/A	N/A	N/A	N/A	N/A	N/A
DAG and IP3 signaling	N/A	N/A	N/A	N/A	N/A	N/A
Protein Sorting Signaling Pathway	N/A	N/A	N/A	0	N/A	N/A
Bladder Cancer Signaling	N/A	N/A	N/A	N/A	N/A	N/A
2-amino-3-carboxymuconate Semialdehyde Degradation to Glutaryl-CoA	N/A	N/A	N/A	N/A	N/A	N/A
TCA Cycle II (Eukaryotic)	N/A	N/A	N/A	N/A	N/A	N/A
Interconversion of nucleotide di- and triphosphates	N/A	N/A	N/A	N/A	N/A	N/A
Threonine Degradation II	N/A	N/A	N/A	N/A	N/A	N/A
TNF signaling	N/A	N/A	N/A	N/A	N/A	N/A
MyD88 dependent cascade initiated on endosome	N/A	N/A	N/A	N/A	N/A	N/A
Degradation of the extracellular matrix	N/A	N/A	N/A	N/A	N/A	N/A
Ovarian Cancer Signaling	N/A	N/A	N/A	N/A	N/A	N/A
Kinetochore Metaphase Signaling Pathway	N/A	N/A	N/A	N/A	N/A	N/A
Phenylalanine Degradation I (Aerobic)	N/A	N/A	N/A	N/A	N/A	N/A
Tumoricidal Function of Hepatic Natural Killer Cells	N/A	N/A	N/A	N/A	N/A	N/A
TWEAK Signaling	N/A	N/A	N/A	N/A	N/A	N/A
Signaling by SCF-KIT	N/A	N/A	N/A	N/A	N/A	N/A
Dissolution of Fibrin Clot	N/A	N/A	N/A	N/A	N/A	N/A
Role of JAK family kinases in IL-6-type Cytokine Signaling	N/A	N/A	N/A	N/A	N/A	N/A
Tyrosine Degradation I	N/A	N/A	N/A	N/A	N/A	N/A
IL-23 Signaling Pathway	N/A	N/A	N/A	N/A	N/A	N/A
Apelin Liver Signaling Pathway	N/A	N/A	N/A	N/A	N/A	N/A
CGAS-STING Signaling Pathway	N/A	N/A	N/A	N/A	N/A	N/A
Deadenylation-dependent mRNA decay	N/A	N/A	N/A	N/A	N/A	N/A
Nucleotide Excision Repair Pathway	N/A	N/A	N/A	N/A	N/A	N/A
Epithelial-Mesenchymal Transition (EMT) during gastrulation	N/A	N/A	N/A	N/A	N/A	N/A
Fatty Acid Biosynthesis Initiation II	N/A	N/A	N/A	N/A	N/A	N/A
Adrenergic Receptor Signaling Pathway (Enhanced)	0	N/A	N/A	N/A	N/A	N/A
Isoleucine Degradation I	N/A	N/A	N/A	N/A	N/A	N/A
Toll Like Receptor 3 (TLR3) Cascade	N/A	N/A	N/A	N/A	N/A	N/A
Transcriptional Regulation by NPAS4	N/A	N/A	N/A	N/A	N/A	N/A
Regulation of TLR by endogenous ligand	N/A	N/A	N/A	N/A	N/A	N/A
Acetate Conversion to Acetyl-CoA	N/A	N/A	N/A	N/A	N/A	N/A
Aryl Hydrocarbon Receptor Signaling	N/A	0	N/A	N/A	N/A	N/A
α-Adrenergic Signaling	N/A	N/A	N/A	N/A	N/A	N/A
Thyroid Hormone Biosynthesis	N/A	N/A	N/A	N/A	N/A	N/A
GDP-L-fucose Biosynthesis I (from GDP-D-mannose)	N/A	N/A	N/A	N/A	N/A	N/A
Estrogen Biosynthesis	N/A	N/A	N/A	N/A	N/A	N/A
Cell junction organization	N/A	N/A	N/A	N/A	N/A	N/A
RHO GTPases Activate WASPs and WAVEs	N/A	N/A	N/A	N/A	N/A	N/A
UVC-Induced MAPK Signaling	N/A	N/A	N/A	N/A	N/A	N/A
Immunogenic Cell Death Signaling Pathway	N/A	N/A	N/A	N/A	N/A	N/A
Small Cell Lung Cancer Signaling	N/A	N/A	N/A	N/A	N/A	N/A
Signaling by CSF1 (M-CSF) in myeloid cells	0	N/A	N/A	N/A	N/A	N/A
Sorbitol Degradation I	N/A	N/A	N/A	N/A	N/A	N/A
VDR/RXR Activation	N/A	N/A	N/A	N/A	N/A	N/A
Protein ubiquitination	N/A	N/A	N/A	N/A	N/A	N/A
Role of Pattern Recognition Receptors in Recognition of Bacteria and Viruses	N/A	N/A	N/A	N/A	N/A	N/A
Signaling by ROBO receptors	N/A	N/A	N/A	N/A	N/A	N/A
Phenylethylamine Degradation I	N/A	N/A	N/A	N/A	N/A	N/A
Hepatic Fibrosis / Hepatic Stellate Cell Activation	N/A	N/A	N/A	N/A	N/A	N/A
Signaling by TGF-beta Receptor Complex	N/A	N/A	N/A	N/A	N/A	N/A
Glucocorticoid Receptor Signaling	N/A	N/A	N/A	N/A	N/A	N/A
Hypoxia Signaling in the Cardiovascular System	N/A	N/A	N/A	N/A	N/A	N/A
Pyruvate metabolism	N/A	N/A	N/A	N/A	N/A	N/A
Arginine Degradation I (Arginase Pathway)	N/A	N/A	N/A	N/A	N/A	N/A
Cellular response to heat stress	N/A	N/A	N/A	N/A	N/A	N/A
Calcium Signaling	N/A	N/A	N/A	N/A	N/A	N/A
PTEN Regulation	N/A	N/A	N/A	N/A	N/A	N/A
