# Supplementary material for: Uncovering the Tumorigenic Blueprint of PFOS and PFOA Through Multi-Organ Transcriptomic Analysis of Biomarkers, Mechanisms, and Therapeutic Targets
Source: Curr Issues Mol Biol. 2025 Sep 15;47(9):763. doi: 10.3390/cimb47090763 (PMC12468109; doi:10.3390/cimb47090763)
Supplement: Supplementary file 1 [file cimb-47-00763-s001.zip › Excel Table S9-Comparison of prostate tumor and testicular tumor samples with the human embryonic stem cell samples(Tumor v Non-tumor Comparison).xlsx]

## Sheet: Prostate Tumor vs HeSC
Top Pathways from PFOS Exposed Prostate Tumor and Non-tumor IPA Comparison Analysi
Canonical Pathways	Prostate Tumor	PFOS HeSC
Eukaryotic Translation Elongation	1.342	9.003
SRP-dependent cotranslational protein targeting to membrane	1.633	8.292
Major pathway of rRNA processing in the nucleolus and cytosol	2.121	7.652
Eukaryotic Translation Termination	1.342	8.333
Eukaryotic Translation Initiation	1.342	8.251
Selenoamino acid metabolism	1.633	7.888
Nonsense-Mediated Decay (NMD)	1.342	7.738
Response of EIF2AK4 (GCN2) to amino acid deficiency	1.633	7.314
Mitotic Prometaphase	2.236	-5.986
Cell Cycle Checkpoints	2.449	-5.498
EIF2 Signaling	1.342	5.735
Cilium Assembly	1.633	-5.085
Neutrophil degranulation	2.53	4.138
RHO GTPases Activate Formins	2.236	-4.025
Nuclear Cytoskeleton Signaling Pathway	2.828	-3.349
Mitotic G2-G2/M phases	2	-4.082
Mitotic Metaphase and Anaphase	2	-3.775
Cardiac Hypertrophy Signaling (Enhanced)	2.828	2.376
Histone Modification Signaling Pathway	2	-3.092
Pancreatic Secretion Signaling Pathway	2.828	2.251
Phagosome Formation	2.887	1.769
Response to elevated platelet cytosolic Ca2+	2.449	2.188
O-linked glycosylation	2	2.496
Pathogen Induced Cytokine Storm Signaling Pathway	1.342	3.109
Intra-Golgi and retrograde Golgi-to-ER traffic	2.449	-1.987
Role of Osteoclasts in Rheumatoid Arthritis Signaling Pathway	1.633	2.77
Collagen degradation	N/A	4.352
MHC class II antigen presentation	2	-2.333
Chronic Myeloid Leukemia Signaling	3	-1.307
Coronavirus Pathogenesis Pathway	-1	-3.263
Processing of Capped Intron-Containing Pre-mRNA	3.051	-1.183
RNA polymerase II transcribes snRNA genes	2.449	-1.667
Collagen chain trimerization	N/A	4.041
Beta-catenin independent WNT signaling	2.449	1.581
Role of Macrophages, Fibroblasts and Endothelial Cells in Rheumatoid Arthritis	2.236	1.732
Wound Healing Signaling Pathway	1	2.944
Ion channel transport	1.89	2.032
Prostate Cancer Signaling	2.236	-1.667
Protein Sorting Signaling Pathway	2	1.896
Assembly of collagen fibrils and other multimeric structures	N/A	3.888
eNOS Signaling	1.342	2.534
Protein Ubiquitination Pathway	1.667	-2.151
Telomerase Signaling	2	1.8
Collagen biosynthesis and modifying enzymes	N/A	3.795
Kinesins	N/A	-3.78
Class I MHC mediated antigen processing and presentation	3.317	0.417
Molecular Mechanisms of Cancer	2.673	1.046
RAR Activation	1.897	1.768
GP6 Signaling Pathway	N/A	3.647
CREB Signaling in Neurons	2.449	1.167
G-Protein Coupled Receptor Signaling	2	1.563
Docosahexaenoic Acid (DHA) Signaling	1.89	1.667
Reelin Signaling in Neurons	1.342	-2.214
ESR-mediated signaling	2.449	1.095
Glutaminergic Receptor Signaling Pathway (Enhanced)	2	1.493
cAMP-mediated signaling	1.342	2.142
Insulin Secretion Signaling Pathway	2.236	1.222
Transport of inorganic cations/anions and amino acids/oligopeptides	2.449	-1
Gαq Signaling	2	1.372
Protein folding	2.236	-1.134
S100 Family Signaling Pathway	2.111	1.23
Degradation of the extracellular matrix	N/A	3.286
Breast Cancer Regulation by Stathmin1	2.121	1.159
Neddylation	2.828	0.412
Macrophage Alternative Activation Signaling Pathway	2.236	0.98
Cardiac conduction	1.342	1.857
RHOA Signaling	2.449	-0.729
Semaphorin Neuronal Repulsive Signaling Pathway	1	2.177
NFE2L2 regulating anti-oxidant/detoxification enzymes	N/A	-3.162
ISG15 antiviral mechanism	N/A	-3.13
RHO GTPase cycle	2.449	-0.673
Signaling by Rho Family GTPases	2.646	-0.447
Pulmonary Fibrosis Idiopathic Signaling Pathway	1.633	1.432
Activation of NMDA receptors and postsynaptic events	2	-1.043
Semaphorin interactions	2.449	0.577
Regulation of lipid metabolism by PPARalpha	2.828	-0.186
DAG and IP3 signaling	2	1
Regulation of Insulin-like Growth Factor (IGF) transport and uptake by IGFBPs	N/A	2.994
Extracellular matrix organization	N/A	2.994
Estrogen Receptor Signaling	1.265	1.716
Signaling by VEGF	2.828	0.146
Integrin cell surface interactions	N/A	2.967
ILK Signaling	2.236	0.717
p75 NTR receptor-mediated signalling	2.449	-0.493
Signaling by the B Cell Receptor (BCR)	2.449	0.471
Cohesin Chromatin Regulation Pathway	2.646	0.263
Transcriptional regulation of white adipocyte differentiation	2.236	0.655
Hepatic Fibrosis Signaling Pathway	1.89	1
Response of EIF2AK1 (HRI) to heme deficiency	N/A	-2.887
MicroRNA Biogenesis Signaling Pathway	1.667	-1.18
Sirtuin Signaling Pathway	2.449	0.391
Senescence Pathway	1.265	1.572
Sheddase Signaling Pathway	2.828	N/A
Leukocyte Extravasation Signaling	2	-0.762
Signaling by PDGF	N/A	2.744
Thrombin Signaling	2.449	0.267
Gluconeogenesis I	N/A	-2.714
Post-translational protein phosphorylation	N/A	2.714
BER (Base Excision Repair) Pathway	2	-0.707
Opioid Signalling	2	0.707
Potassium Channels	2	0.686
Fc epsilon receptor (FCERI) signaling	2.449	-0.218
RAN Signaling	N/A	-2.646
NCAM signaling for neurite out-growth	N/A	2.646
Protein Kinase A Signaling	1.667	0.962
SUMOylation of transcription cofactors	2.236	-0.378
Calcium Signaling	N/A	2.592
RHOGDI Signaling	-1.89	-0.687
Kinetochore Metaphase Signaling Pathway	N/A	-2.556
Cholesterol biosynthesis	N/A	2.53
Serotonin Receptor Signaling	N/A	2.518
Actin Cytoskeleton Signaling	1.633	-0.882
Cardiac β-adrenergic Signaling	N/A	2.466
C-type lectin receptors (CLRs)	2.449	0
TR/RXR Activation	2	0.447
G alpha (12/13) signalling events	2.236	-0.186
Cachexia Signaling Pathway	1	1.411
Transcriptional Regulation by MECP2	1.342	-1.069
NRF2-mediated Oxidative Stress Response	N/A	-2.401
Virus Entry via Endocytic Pathways	2.236	-0.156
BBSome Signaling Pathway	2	-0.385
Role of JAK family kinases in IL-6-type Cytokine Signaling	2	0.378
Prolactin Signaling	2	0.365
Cardiac Hypertrophy Signaling	2	0.361
Cell Cycle Control of Chromosomal Replication	N/A	-2.357
TP53 Regulates Transcription of Cell Cycle Genes	N/A	-2.357
tRNA Charging	N/A	-2.357
Activation of gene expression by SREBF (SREBP)	N/A	2.324
Sphingolipid metabolism	N/A	2.268
Oxytocin Signaling Pathway	1.633	0.632
Huntington's Disease Signaling	N/A	2.263
HEY1 Signaling Pathway	2	0.263
HER-2 Signaling in Breast Cancer	2.121	-0.126
Oxytocin in Brain Signaling Pathway	N/A	2.219
Synaptogenesis Signaling Pathway	1.414	0.792
Plasma lipoprotein assembly, remodeling, and clearance	N/A	2.2
Cellular response to heat stress	1.342	-0.853
Elastic fibre formation	N/A	2.191
ABRA Signaling Pathway	1.633	0.522
Erythropoietin Signaling Pathway	2	-0.146
Role of BRCA1 in DNA Damage Response	N/A	-2.138
p53 Signaling	N/A	-2.137
Neurexins and neuroligins	N/A	-2.132
Hereditary Breast Cancer Signaling	-1	1.121
Glycolysis I	N/A	-2.111
Cell junction organization	N/A	2.082
ERK/MAPK Signaling	1.342	0.739
ROBO SLIT Signaling Pathway	N/A	-2.064
Sleep NREM Signaling Pathway	N/A	2.058
Fcγ Receptor-mediated Phagocytosis in Macrophages and Monocytes	N/A	2.058
Role of Chondrocytes in Rheumatoid Arthritis Signaling Pathway	1.342	0.714
Signaling by TGF-beta Receptor Complex	N/A	2.041
Glycosaminoglycan metabolism	N/A	2.03
Signaling by MET	N/A	2
Endocannabinoid Developing Neuron Pathway	N/A	-1.976
Immunogenic Cell Death Signaling Pathway	1	0.962
TP53 Regulates Metabolic Genes	N/A	-1.961
Cellular Effects of Sildenafil (Viagra)	-0.707	-1.243
DHCR24 Signaling Pathway	N/A	1.947
Insulin Receptor Signaling	N/A	-1.938
Xenobiotic Metabolism General Signaling Pathway	N/A	1.938
fMLP Signaling in Neutrophils	N/A	1.915
Bladder Cancer Signaling	N/A	-1.897
Fatty acyl-CoA biosynthesis	N/A	1.897
Cholesterol Biosynthesis II (via 24,25-dihydrolanosterol)	N/A	1.89
Cholesterol Biosynthesis III (via Desmosterol)	N/A	1.89
Cholesterol Biosynthesis I	N/A	1.89
Superpathway of Citrulline Metabolism	N/A	-1.89
Ephrin B Signaling	N/A	1.886
Smooth Muscle Contraction	N/A	1.886
Acetylcholine Receptor Signaling Pathway	N/A	1.833
NER (Nucleotide Excision Repair, Enhanced Pathway)	1	-0.832
Myelination Signaling Pathway	0.816	1
Sensory processing of sound by outer hair cells of the cochlea	N/A	1.8
Signaling by PTK6	N/A	1.789
Opioid Signaling Pathway	1	0.788
Glycerophospholipid biosynthesis	N/A	1.768
NAD Signaling Pathway	1	-0.762
Ribonucleotide Reductase Signaling Pathway	1.633	0.128
HIF1α Signaling	1.414	0.338
Acute Myeloid Leukemia Signaling	N/A	-1.706
mTOR Signaling	N/A	1.677
Mouse Embryonic Stem Cell Pluripotency	N/A	-1.671
Sperm Motility	N/A	1.667
RAF-independent MAPK1/3 activation	N/A	-1.667
MSP-RON Signaling in Cancer Cells Pathway	0.447	1.206
Cargo recognition for clathrin-mediated endocytosis	1	0.649
Osteoarthritis Pathway	1	-0.64
D-myo-inositol-5-phosphate Metabolism	N/A	-1.64
Glutamate and glutamine metabolism	N/A	-1.633
Metabolism of nitric oxide: NOS3 activation and regulation	N/A	-1.633
Phenylalanine Degradation IV (Mammalian, via Side Chain)	N/A	-1.633
D-myo-inositol (1,4,5,6)-Tetrakisphosphate Biosynthesis	N/A	-1.622
D-myo-inositol (3,4,5,6)-tetrakisphosphate Biosynthesis	N/A	-1.622
PDGF Signaling	N/A	1.616
RAB geranylgeranylation	N/A	1.606
Dopamine-DARPP32 Feedback in cAMP Signaling	N/A	1.605
Production of Nitric Oxide and Reactive Oxygen Species in Macrophages	N/A	1.604
Synaptic Long Term Depression	N/A	1.604
Interleukin-4 and Interleukin-13 signaling	N/A	1.571
Role of Tissue Factor in Cancer	1	-0.57
Sensory processing of sound by inner hair cells of the cochlea	N/A	1.569
CLEAR Signaling Pathway	0.816	0.75
GNRH Signaling	N/A	1.54
GABA receptor activation	N/A	1.528
Role of JAK2 in Hormone-like Cytokine Signaling	N/A	-1.528
Pyridoxal 5'-phosphate Salvage Pathway	N/A	-1.528
Regulation of the Epithelial Mesenchymal Transition by Growth Factors Pathway	N/A	1.524
IL-6 Signaling	N/A	-1.521
Hypoxia Signaling in the Cardiovascular System	N/A	-1.508
Fatty Acid β-oxidation I	N/A	1.508
Gene and protein expression by JAK-STAT signaling after IL-12 stimulation	N/A	1.508
ATF4 activates genes in response to endoplasmic reticulum stress	N/A	-1.508
Signaling by FGFR2	1	0.5
PI3K/AKT Signaling	N/A	-1.48
Signaling by NOTCH1	N/A	-1.461
CD40 Signaling	N/A	-1.46
Glioblastoma Multiforme Signaling	N/A	1.457
Parkinson's Signaling Pathway	1	0.453
IL-27 Signaling Pathway	N/A	1.441
Neutrophil Extracellular Trap Signaling Pathway	0.816	-0.606
TP53 Regulates Transcription of Cell Death Genes	N/A	-1.414
POU5F1 (OCT4), SOX2, NANOG activate genes related to proliferation	N/A	-1.414
Transcriptional regulation of pluripotent stem cells	N/A	-1.414
RHO GTPases activate CIT	N/A	-1.414
Receptor-type tyrosine-protein phosphatases	N/A	-1.414
Cytosolic sensors of pathogen-associated DNA	N/A	1.414
nNOS Signaling in Skeletal Muscle Cells	N/A	1.414
Integrin Signaling	0.816	0.593
Adrenomedullin signaling pathway	1	-0.391
NGF-stimulated transcription	N/A	-1.387
GPVI-mediated activation cascade	N/A	1.387
EGR2 and SOX10-mediated initiation of Schwann cell myelination	N/A	1.387
Stearate Biosynthesis I (Animals)	N/A	1.387
Nephrin family interactions	N/A	-1.387
IL-9 Signaling	N/A	-1.387
Coronavirus Replication Pathway	N/A	-1.387
Signaling by ROBO receptors	N/A	1.372
Adipogenesis pathway	-0.378	-0.98
Neuroinflammation Signaling Pathway	1	0.356
nNOS Signaling in Neurons	N/A	1.342
IL-12 Signaling and Production in Macrophages	1.342	0
RHO GTPases activate KTN1	N/A	-1.342
Platelet homeostasis	N/A	1.333
Nitric Oxide Signaling in the Cardiovascular System	N/A	1.298
tRNA Splicing	N/A	1.291
Triacylglycerol Biosynthesis	N/A	1.291
3-phosphoinositide Biosynthesis	N/A	-1.286
Signaling by ERBB4	N/A	1.279
Netrin-1 signaling	N/A	-1.279
Signaling by NOTCH3	N/A	-1.279
Caveolar-mediated Endocytosis Signaling	N/A	-1.279
Transcriptional regulation by RUNX2	N/A	-1.279
Macropinocytosis Signaling	N/A	1.279
Signaling by Hippo	N/A	1.265
Apelin Cardiac Fibroblast Signaling Pathway	N/A	-1.265
G Beta Gamma Signaling	N/A	1.257
Pancreatic Adenocarcinoma Signaling	N/A	-1.257
Pulmonary Healing Signaling Pathway	1	-0.226
Ceramide Signaling	N/A	-1.225
Endocannabinoid Neuronal Synapse Pathway	N/A	-1.219
Glioma Signaling	N/A	1.219
CSDE1 Signaling Pathway	N/A	1.213
SNARE Signaling Pathway	N/A	1.183
WNT ligand biogenesis and trafficking	N/A	1.155
Inhibition of Matrix Metalloproteases	N/A	-1.155
Cargo concentration in the ER	N/A	-1.155
Signaling by ALK	N/A	1.155
Effects of PIP2 hydrolysis	N/A	1.155
Acute Phase Response Signaling	N/A	-1.151
HMGB1 Signaling	N/A	-1.151
Class B/2 (Secretin family receptors)	N/A	1.134
FOXO-mediated transcription of cell death genes	N/A	1.134
Chondroitin Sulfate Degradation (Metazoa)	N/A	1.134
Regulation of the Epithelial Mesenchymal Transition in Development Pathway	N/A	1.134
Adrenergic Receptor Signaling Pathway (Enhanced)	N/A	1.109
Renal Cell Carcinoma Signaling	N/A	1.091
Striated Muscle Contraction	N/A	1.069
Arachidonic acid metabolism	N/A	-1.069
Transport of vitamins, nucleosides, and related molecules	N/A	1.069
3-phosphoinositide Degradation	N/A	-1.067
FGF Signaling	N/A	-1.061
IL-17A Signaling in Fibroblasts	N/A	1.061
Translocation of SLC2A4 (GLUT4) to the plasma membrane	N/A	-1.043
Folate Signaling Pathway	N/A	-1.043
PCP (Planar Cell Polarity) Pathway	N/A	1.043
Colorectal Cancer Metastasis Signaling	N/A	1.039
RAC Signaling	N/A	-1.029
Apelin Pancreas Signaling Pathway	N/A	1
Citrulline-Nitric Oxide Cycle	N/A	-1
RHO GTPases activate PAKs	N/A	-1
Mitochondrial L-carnitine Shuttle Pathway	N/A	1
HSP90 chaperone cycle for steroid hormone receptors in the presence of ligand	N/A	-1
Neurovascular Coupling Signaling Pathway	N/A	0.985
STAT3 Pathway	N/A	-0.973
Autophagy	0.447	0.516
L1CAM interactions	N/A	-0.962
Androgen Signaling	N/A	0.962
Cell surface interactions at the vascular wall	N/A	-0.944
Cell Cycle: G1/S Checkpoint Regulation	N/A	0.943
Transcriptional activity of SMAD2/SMAD3:SMAD4 heterotrimer	N/A	0.943
α-Adrenergic Signaling	N/A	0.943
ERB2-ERBB3 Signaling	N/A	-0.943
Basal Cell Carcinoma Signaling	N/A	0.943
Cytoprotection by HMOX1	N/A	-0.905
Insulin processing	N/A	-0.905
Signaling by NTRK1 (TRKA)	N/A	-0.898
Growth Hormone Signaling	N/A	0.898
Superpathway of Inositol Phosphate Compounds	N/A	-0.896
Syndecan interactions	N/A	0.894
GDNF Family Ligand-Receptor Interactions	N/A	0.894
Mitochondrial Dysfunction	0	-0.883
Amyloid fiber formation	N/A	0.853
NF-κB Activation by Viruses	N/A	-0.853
Role of JAK1 and JAK3 in γc Cytokine Signaling	N/A	-0.853
GPCR-Mediated Nutrient Sensing in Enteroendocrine Cells	N/A	0.845
April Mediated Signaling	N/A	0.832
Mitotic Roles of Polo-Like Kinase	N/A	-0.832
Aldosterone Signaling in Epithelial Cells	N/A	0.822
Corticotropin Releasing Hormone Signaling	N/A	0.822
Multiple Sclerosis Signaling Pathway	N/A	0.816
Fatty Acid Activation	N/A	0.816
Chemokine Signaling	N/A	0.816
Sumoylation Pathway	N/A	0.816
Death Receptor Signaling	N/A	-0.816
WNT/β-catenin Signaling	N/A	0.816
Regulation of TP53 Activity through Association with Co-factors	N/A	0.816
WNT/Ca+ pathway	N/A	0.816
Remodeling of Epithelial Adherens Junctions	N/A	0.816
Netrin Signaling	N/A	0.802
Role of PKR in Interferon Induction and Antiviral Response	0.447	-0.343
GABAergic Receptor Signaling Pathway (Enhanced)	N/A	-0.781
Neuropathic Pain Signaling in Dorsal Horn Neurons	N/A	0.781
Regulation of Cellular Mechanics by Calpain Protease	N/A	0.775
IL-2 Signaling	N/A	-0.775
Microautophagy Signaling Pathway	N/A	-0.775
IL-1 Signaling	N/A	-0.775
Human Embryonic Stem Cell Pluripotency	N/A	0.768
PPARα/RXRα Activation	N/A	0.762
Eicosanoid Signaling	N/A	0.75
IGF-1 Signaling	N/A	-0.73
Xenobiotic Metabolism AHR Signaling Pathway	N/A	0.73
Type II Diabetes Mellitus Signaling	N/A	0.73
Ephrin A Signaling	0.447	-0.283
RAF/MAP kinase cascade	0	-0.728
Signaling by CSF1 (M-CSF) in myeloid cells	N/A	-0.728
VDR/RXR Activation	N/A	-0.728
UVC-Induced MAPK Signaling	N/A	0.728
Signaling by FGFR1	N/A	-0.728
CD27 Signaling in Lymphocytes	N/A	-0.728
HIPPO signaling	N/A	0.728
γ-linolenate Biosynthesis II (Animals)	N/A	0.707
CDK5 Signaling	N/A	0.707
Signaling by Type 1 Insulin-like Growth Factor 1 Receptor (IGF1R)	N/A	-0.707
ATF6 (ATF6-alpha) activates chaperone genes	N/A	0.707
Resolution of Abasic Sites (AP sites)	N/A	-0.707
Regulation of TP53 Activity through Methylation	N/A	-0.707
Endoplasmic Reticulum Stress Pathway	N/A	0.707
Orexin Signaling Pathway	N/A	0.697
DNA Methylation and Transcriptional Repression Signaling	N/A	0.688
The citric acid (TCA) cycle and respiratory electron transport	N/A	-0.688
Clathrin-mediated endocytosis	N/A	0.687
PAK Signaling	N/A	0.686
NGF Signaling	N/A	0.667
Signaling by SCF-KIT	N/A	-0.655
Apelin Cardiomyocyte Signaling Pathway	N/A	-0.649
Role of IL-17F in Allergic Inflammatory Airway Diseases	N/A	-0.632
Energy dependent regulation of mTOR by LKB1-AMPK	N/A	-0.632
D-myo-inositol (1,4,5)-Trisphosphate Biosynthesis	N/A	-0.632
RHO GTPases activate PKNs	N/A	-0.632
Ovarian Cancer Signaling	N/A	0.626
Melatonin Signaling	N/A	-0.626
HGF Signaling	N/A	0.617
Role of NFAT in Cardiac Hypertrophy	N/A	0.611
White Adipose Tissue Browning Pathway	N/A	-0.603
Sphingosine-1-phosphate Signaling	N/A	0.603
HOTAIR Regulatory Pathway	0.447	0.137
Natural Killer Cell Signaling	0.447	0.132
Myogenesis	N/A	-0.577
Gap junction trafficking and regulation	N/A	-0.577
Transcriptional Regulation by VENTX	N/A	-0.577
Transcriptional Regulation by NPAS4	N/A	-0.577
Transcriptional Regulatory Network in Embryonic Stem Cells	N/A	-0.577
Signaling by NOTCH2	N/A	0.577
IL-3 Signaling	N/A	0.577
Glycogen metabolism	N/A	0.577
MAPK targets/ Nuclear events mediated by MAP kinases	N/A	-0.577
Relaxin Signaling	N/A	0.577
Melanocyte Development and Pigmentation Signaling	N/A	0.557
ISGylation Signaling Pathway	N/A	0.557
CXCR4 Signaling	N/A	0.555
Ferroptosis Signaling Pathway	N/A	0.555
Xenobiotic Metabolism CAR Signaling Pathway	N/A	0.544
VEGF Signaling	N/A	-0.539
JAK/STAT Signaling	N/A	-0.539
Regulation of Actin-based Motility by Rho	N/A	0.539
PFKFB4 Signaling Pathway	N/A	-0.535
Neurotransmitter release cycle	N/A	0.535
TNFR1 Signaling	N/A	0.535
Melanoma Signaling	N/A	-0.535
Assembly and cell surface presentation of NMDA receptors	N/A	-0.535
Aryl Hydrocarbon Receptor Signaling	N/A	-0.522
14-3-3-mediated Signaling	N/A	-0.522
Renin-Angiotensin Signaling	N/A	0.507
IL-23 Signaling Pathway	N/A	0.5
GPER1 signaling	N/A	0.5
Glutamate binding, activation of AMPA receptors and synaptic plasticity	N/A	-0.5
Tumor Microenvironment Pathway	N/A	0.492
G alpha (z) signalling events	N/A	0.471
Signaling by ERBB2	N/A	0.471
Actin Nucleation by ARP-WASP Complex	N/A	0.471
ERBB4 Signaling	N/A	0.471
Synaptic Long Term Potentiation	N/A	0.469
Apelin Endothelial Signaling Pathway	N/A	-0.457
Metabolism of cofactors	N/A	-0.447
Lipophagy	N/A	-0.447
Circadian Clock	N/A	-0.447
Pentose Phosphate Pathway	N/A	0.447
Sphingosine and Sphingosine-1-phosphate Metabolism	N/A	0.447
Prostanoid Biosynthesis	N/A	-0.447
Folate Transformations I	N/A	-0.447
Purine Nucleotides De Novo Biosynthesis II	N/A	-0.447
Oleate Biosynthesis II (Animals)	N/A	0.447
CNTF Signaling	N/A	-0.447
FOXO-mediated transcription	N/A	-0.447
Glycogen Degradation II	N/A	-0.447
Endocannabinoid Cancer Inhibition Pathway	N/A	-0.438
Sertoli Cell-Germ Cell Junction Signaling Pathway (Enhanced)	N/A	0.436
GADD45 Signaling	N/A	0.426
TGF-β Signaling	N/A	0.426
Senescence-Associated Secretory Phenotype (SASP)	N/A	0.426
LPS/IL-1 Mediated Inhibition of RXR Function	N/A	-0.426
Autism Signaling Pathway	N/A	0.422
EGF Signaling	N/A	0.408
Glioma Invasiveness Signaling	N/A	-0.408
LPS-stimulated MAPK Signaling	N/A	-0.408
Neurotrophin/TRK Signaling	N/A	0.408
ATM Signaling	N/A	-0.408
Gαs Signaling	N/A	0.392
Endothelin-1 Signaling	N/A	0.384
Signaling by Leptin	N/A	-0.378
Synthesis of Prostaglandins (PG) and Thromboxanes (TX)	N/A	-0.378
Extra-nuclear estrogen signaling	N/A	0.378
Regulation of RUNX1 Expression and Activity	N/A	-0.378
Signal regulatory protein family interactions	N/A	0.378
Neuregulin Signaling	N/A	0.378
FLT3 Signaling in Hematopoietic Progenitor Cells	N/A	-0.378
Unfolded Protein Response (UPR)	N/A	0.378
Activin Inhibin Signaling Pathway	N/A	-0.367
Fc Epsilon RI Signaling	N/A	-0.365
Role of Osteoblasts in Rheumatoid Arthritis Signaling Pathway	N/A	0.351
Paxillin Signaling	N/A	-0.343
Signaling by Erythropoietin	N/A	-0.333
Protein ubiquitination	N/A	-0.333
Chaperone Mediated Autophagy	N/A	0.333
Notch Signaling	N/A	0.333
Growth hormone receptor signaling	N/A	0.333
Dilated Cardiomyopathy Signaling Pathway	N/A	-0.316
Cholecystokinin/Gastrin-mediated Signaling	N/A	0.309
B Cell Activating Factor Signaling	N/A	-0.302
Role of p14/p19ARF in Tumor Suppression	N/A	-0.302
iNOS Signaling	N/A	-0.302
Signaling by CSF3 (G-CSF)	N/A	-0.302
RHO GTPases activate IQGAPs	N/A	-0.302
Gα12/13 Signaling	N/A	0.302
FOXO-mediated transcription of cell cycle genes	N/A	0.302
AMPK Signaling	0	0.283
Interleukin-6 family signaling	N/A	-0.277
Signaling by FGFR3	N/A	-0.277
Transcriptional regulation by the AP-2 (TFAP2) family of transcription factors	N/A	-0.277
RHO GTPases Activate WASPs and WAVEs	N/A	-0.277
Regulation of TP53 Expression and Degradation	N/A	-0.277
Inhibition of Angiogenesis by TSP1	N/A	-0.277
Factors Promoting Cardiogenesis in Vertebrates	N/A	0.272
WNT/SHH Axonal Guidance Signaling Pathway	N/A	-0.263
Lymphotoxin β Receptor Signaling	N/A	0.258
BAG2 Signaling Pathway	N/A	0.258
PI3K Cascade	N/A	-0.258
TREM1 Signaling	N/A	-0.258
NAFLD Signaling Pathway	N/A	0.246
Chondroitin Sulfate Biosynthesis	N/A	-0.243
Retinoid metabolism and transport	N/A	0.243
FAT10 Cancer Signaling Pathway	N/A	0.243
Small Cell Lung Cancer Signaling	N/A	-0.243
Interleukin-3, Interleukin-5 and GM-CSF signaling	N/A	0.243
Leptin Signaling in Obesity	N/A	-0.243
Antiproliferative Role of Somatostatin Receptor 2	N/A	0.243
Apoptotic execution phase	N/A	-0.229
Mitochondrial biogenesis	N/A	-0.229
Regulation of eIF4 and p70S6K Signaling	N/A	0.229
Estrogen-Dependent Breast Cancer Signaling	N/A	0.229
Iron uptake and transport	N/A	-0.229
Non-Small Cell Lung Cancer Signaling	N/A	0.229
IL-17A Signaling in Airway Cells	N/A	-0.229
GM-CSF Signaling	N/A	-0.218
Signaling by EGFR	N/A	0.218
Unfolded protein response	N/A	0.218
UVB-Induced MAPK Signaling	N/A	0.209
Thrombopoietin Signaling	N/A	-0.209
Integration of energy metabolism	N/A	0.209
VEGF Family Ligand-Receptor Interactions	N/A	0.209
GPCR-Mediated Integration of Enteroendocrine Signaling Exemplified by an L Cell	N/A	0.209
UVA-Induced MAPK Signaling	N/A	0.209
Thyroid Cancer Signaling	N/A	-0.2
Amyotrophic Lateral Sclerosis Signaling	N/A	0.2
CCR3 Signaling in Eosinophils	N/A	-0.2
PPAR Signaling	N/A	0.192
Gαi Signaling	N/A	0.192
RAB GEFs exchange GTP for GDP on RABs	N/A	0.192
PI Metabolism	N/A	-0.186
RANK Signaling in Osteoclasts	N/A	0.186
WNK Renal Signaling Pathway	N/A	0.174
EPH-Ephrin signaling	N/A	-0.164
P2Y Purinergic Receptor Signaling Pathway	N/A	0.16
PTEN Signaling	N/A	0.156
Ephrin Receptor Signaling	N/A	0.152
IL-10 Signaling	N/A	-0.149
PIP3 activates AKT signaling	N/A	-0.149
Epithelial Adherens Junction Signaling	N/A	-0.135
Xenobiotic Metabolism PXR Signaling Pathway	N/A	-0.132
ID1 Signaling Pathway	N/A	-0.11
Sertoli Cell-Sertoli Cell Junction Signaling	N/A	-0.103
Gap Junction Signaling	0	-0.101
Iron homeostasis signaling pathway	N/A	N/A
Cysteine Biosynthesis/Homocysteine Degradation	N/A	N/A
Dermatan Sulfate Biosynthesis	N/A	0
Axonal Guidance Signaling	N/A	N/A
Role of IL-17A in Arthritis	N/A	N/A
Thrombin signalling through proteinase activated receptors (PARs)	N/A	0
Semaphorin Signaling in Neurons	N/A	N/A
Xenobiotic Metabolism Signaling	N/A	N/A
MSP-RON Signaling Pathway	N/A	N/A
Tight Junction Signaling	N/A	N/A
Intrinsic Pathway for Apoptosis	N/A	0
L-glutamine Biosynthesis II (tRNA-dependent)	N/A	N/A
Dissolution of Fibrin Clot	N/A	0
Hepatic Fibrosis / Hepatic Stellate Cell Activation	N/A	N/A
Mismatch Repair in Eukaryotes	N/A	N/A
IL-15 Production	N/A	0
BEX2 Signaling Pathway	N/A	0
Polyamine Regulation in Colon Cancer	N/A	0
Carnitine metabolism	N/A	0
Synthesis of Lipoxins (LX)	N/A	0
Signal amplification	N/A	0
Clathrin-mediated Endocytosis Signaling	N/A	N/A
Pyroptosis	N/A	0
Role of NANOG in Mammalian Embryonic Stem Cell Pluripotency	N/A	0
Regulation of the Epithelial-Mesenchymal Transition Pathway	N/A	N/A
NFE2L2 regulating TCA cycle genes	N/A	N/A
ERK5 Signaling	N/A	0
Putrescine Biosynthesis III	N/A	N/A
NGF processing	N/A	N/A
Dermatan Sulfate Degradation (Metazoa)	N/A	0
Phenylethylamine Degradation I	N/A	N/A
ERBB Signaling	N/A	0
IL-7 Signaling Pathway	N/A	0
Detoxification of Reactive Oxygen Species	N/A	0
Cell Cycle: G2/M DNA Damage Checkpoint Regulation	N/A	0
Agrin Interactions at Neuromuscular Junction	N/A	0
Th1 and Th2 Activation Pathway	N/A	N/A
Mechanisms of Viral Exit from Host Cells	N/A	N/A
Spermine Biosynthesis	N/A	N/A
Epoxysqualene Biosynthesis	N/A	N/A
Proline Biosynthesis I	N/A	N/A
CDX Gastrointestinal Cancer Signaling Pathway	N/A	0
IL-8 Signaling	N/A	0
Germ Cell-Sertoli Cell Junction Signaling	N/A	N/A
RHO GTPases Activate ROCKs	N/A	0
Circadian Rhythm Signaling	N/A	N/A
Neurotransmitter uptake and metabolism In glial cells	N/A	N/A
Glycogen Degradation III	N/A	0
RHO GTPases regulate CFTR trafficking	N/A	N/A
GABA Receptor Signaling	N/A	N/A
Role of Osteoblasts, Osteoclasts and Chondrocytes in Rheumatoid Arthritis	N/A	N/A
Th2 Pathway	N/A	0
Glutamate Receptor Signaling	N/A	0
Glutamine Degradation I	N/A	N/A

## Sheet: Testicular Tumor vs HeSC
Top Pathways from PFOS Exposed Testicular Tumor and Non-tumor IPA Comparison Analysi
Canonical Pathways	Testicular Tumor	PFOS HeSC
Eukaryotic Translation Elongation	2.236	9.003
SRP-dependent cotranslational protein targeting to membrane	2.449	8.292
Eukaryotic Translation Termination	2.236	8.333
Eukaryotic Translation Initiation	2.236	8.251
Selenoamino acid metabolism	2.236	7.888
Nonsense-Mediated Decay (NMD)	2	7.738
Response of EIF2AK4 (GCN2) to amino acid deficiency	1.342	7.314
Major pathway of rRNA processing in the nucleolus and cytosol	0.816	7.652
EIF2 Signaling	2	5.735
Cilium Assembly	-1.667	-5.085
Collagen degradation	-2.333	4.352
GP6 Signaling Pathway	-2.887	3.647
Collagen chain trimerization	-2.333	4.041
Mitotic Prometaphase	-0.333	-5.986
Integrin cell surface interactions	-3.317	2.967
Assembly of collagen fibrils and other multimeric structures	-2.333	3.888
Cell Cycle Checkpoints	0.378	-5.498
Wound Healing Signaling Pathway	-2.84	2.944
Extracellular matrix organization	-2.668	2.994
Nuclear Cytoskeleton Signaling Pathway	-2.236	-3.349
NCAM signaling for neurite out-growth	-2.828	2.646
Role of Osteoclasts in Rheumatoid Arthritis Signaling Pathway	-2.673	2.77
Mitotic G2-G2/M phases	-1.342	-4.082
Pathogen Induced Cytokine Storm Signaling Pathway	-2.309	3.109
Collagen biosynthesis and modifying enzymes	-1.508	3.795
Signaling by PDGF	-2.449	2.744
Glycosaminoglycan metabolism	-2.646	2.03
Pulmonary Fibrosis Idiopathic Signaling Pathway	-3.153	1.432
Serotonin Receptor Signaling	1.89	2.518
Mitotic Metaphase and Anaphase	-0.632	-3.775
RHO GTPases Activate Formins	-0.378	-4.025
Degradation of the extracellular matrix	-1	3.286
Neutrophil degranulation	0	4.138
Generic Transcription Pathway	2.324	1.627
Kinetochore Metaphase Signaling Pathway	1.342	-2.556
Signaling by MET	-1.89	2
Kinesins	N/A	-3.78
Cell junction organization	-1.633	2.082
Regulation of Insulin-like Growth Factor (IGF) transport and uptake by IGFBPs	-0.707	2.994
MHC class II antigen presentation	-1.342	-2.333
Role of Macrophages, Fibroblasts and Endothelial Cells in Rheumatoid Arthritis	-1.89	1.732
Semaphorin Neuronal Repulsive Signaling Pathway	-1.342	2.177
Histone Modification Signaling Pathway	-0.333	-3.092
Post-translational protein phosphorylation	-0.707	2.714
tRNA Charging	-1	-2.357
Caveolar-mediated Endocytosis Signaling	-2	-1.279
Coronavirus Pathogenesis Pathway	N/A	-3.263
Gene Silencing by RNA	1.633	-1.604
Human Embryonic Stem Cell Pluripotency	-2.449	0.768
Role of Tissue Factor in Cancer	-2.646	-0.57
RHO GTPase cycle	-2.5	-0.673
NFE2L2 regulating anti-oxidant/detoxification enzymes	N/A	-3.162
Regulation of the Epithelial Mesenchymal Transition in Development Pathway	-2	1.134
ISG15 antiviral mechanism	N/A	-3.13
Hereditary Breast Cancer Signaling	-2	1.121
Integrin Signaling	-2.449	0.593
L1CAM interactions	-2	-0.962
RAR Activation	1.134	1.768
Response of EIF2AK1 (HRI) to heme deficiency	N/A	-2.887
Cardiac conduction	1	1.857
ERK/MAPK Signaling	-2	0.739
Gluconeogenesis I	N/A	-2.714
Pancreatic Secretion Signaling Pathway	-0.447	2.251
Phagosome Formation	-0.905	1.769
Oxytocin in Brain Signaling Pathway	-0.447	2.219
RAN Signaling	N/A	-2.646
Response to elevated platelet cytosolic Ca2+	-0.447	2.188
Protein Kinase A Signaling	1.633	0.962
Calcium Signaling	N/A	2.592
Semaphorin interactions	-2	0.577
Molecular Mechanisms of Cancer	-1.5	1.046
eNOS Signaling	N/A	2.534
Cholesterol biosynthesis	N/A	2.53
Myelination Signaling Pathway	-1.508	1
O-linked glycosylation	N/A	2.496
Glutaminergic Receptor Signaling Pathway (Enhanced)	1	1.493
Cardiac β-adrenergic Signaling	N/A	2.466
NRF2-mediated Oxidative Stress Response	N/A	-2.401
Cardiac Hypertrophy Signaling (Enhanced)	0	2.376
Cell Cycle Control of Chromosomal Replication	N/A	-2.357
TP53 Regulates Transcription of Cell Cycle Genes	N/A	-2.357
Neutrophil Extracellular Trap Signaling Pathway	1.732	-0.606
Neurovascular Coupling Signaling Pathway	-1.342	0.985
Activation of gene expression by SREBF (SREBP)	N/A	2.324
Sphingolipid metabolism	N/A	2.268
Huntington's Disease Signaling	N/A	2.263
HEY1 Signaling Pathway	-2	0.263
Endocannabinoid Neuronal Synapse Pathway	-1	-1.219
Reelin Signaling in Neurons	N/A	-2.214
Plasma lipoprotein assembly, remodeling, and clearance	N/A	2.2
Elastic fibre formation	N/A	2.191
Estrogen Receptor Signaling	0.447	1.716
Virus Entry via Endocytic Pathways	-2	-0.156
Protein Ubiquitination Pathway	N/A	-2.151
Cellular Effects of Sildenafil (Viagra)	0.905	-1.243
cAMP-mediated signaling	N/A	2.142
Role of BRCA1 in DNA Damage Response	N/A	-2.138
p53 Signaling	N/A	-2.137
Protein folding	1	-1.134
Neurexins and neuroligins	N/A	-2.132
Opioid Signaling Pathway	1.342	0.788
Glycolysis I	N/A	-2.111
Transport of vitamins, nucleosides, and related molecules	-1	1.069
ROBO SLIT Signaling Pathway	N/A	-2.064
Sleep NREM Signaling Pathway	N/A	2.058
Fcγ Receptor-mediated Phagocytosis in Macrophages and Monocytes	N/A	2.058
Signaling by TGF-beta Receptor Complex	N/A	2.041
Ion channel transport	0	2.032
Clathrin-mediated endocytosis	-1.342	0.687
Potassium Channels	-1.342	0.686
Intra-Golgi and retrograde Golgi-to-ER traffic	N/A	-1.987
Endocannabinoid Developing Neuron Pathway	N/A	-1.976
TP53 Regulates Metabolic Genes	N/A	-1.961
DHCR24 Signaling Pathway	N/A	1.947
Insulin Receptor Signaling	N/A	-1.938
Xenobiotic Metabolism General Signaling Pathway	N/A	1.938
fMLP Signaling in Neutrophils	N/A	1.915
Bladder Cancer Signaling	N/A	-1.897
Fatty acyl-CoA biosynthesis	N/A	1.897
Protein Sorting Signaling Pathway	0	1.896
WNT/SHH Axonal Guidance Signaling Pathway	-1.633	-0.263
NAD Signaling Pathway	-1.134	-0.762
Cholesterol Biosynthesis II (via 24,25-dihydrolanosterol)	N/A	1.89
Cholesterol Biosynthesis III (via Desmosterol)	N/A	1.89
Cholesterol Biosynthesis I	N/A	1.89
Superpathway of Citrulline Metabolism	N/A	-1.89
Ephrin B Signaling	N/A	1.886
Smooth Muscle Contraction	N/A	1.886
G-Protein Coupled Receptor Signaling	-0.302	1.563
Autophagy	1.342	0.516
Amyloid fiber formation	1	0.853
Acetylcholine Receptor Signaling Pathway	N/A	1.833
Transport of inorganic cations/anions and amino acids/oligopeptides	-0.816	-1
WNT/β-catenin Signaling	-1	0.816
S100 Family Signaling Pathway	-0.577	1.23
Telomerase Signaling	N/A	1.8
Sensory processing of sound by outer hair cells of the cochlea	N/A	1.8
Signaling by PTK6	N/A	1.789
Glycerophospholipid biosynthesis	N/A	1.768
Leukocyte Extravasation Signaling	-1	-0.762
RAF/MAP kinase cascade	-1	-0.728
Signaling by NOTCH3	-0.447	-1.279
ILK Signaling	1	0.717
Activation of anterior HOX genes in hindbrain during early embryogenesis	0.816	0.894
Hepatic Fibrosis Signaling Pathway	-0.707	1
Acute Myeloid Leukemia Signaling	N/A	-1.706
PAK Signaling	-1	0.686
HIF1α Signaling	-1.342	0.338
mTOR Signaling	N/A	1.677
Mouse Embryonic Stem Cell Pluripotency	N/A	-1.671
Insulin Secretion Signaling Pathway	0.447	1.222
Sperm Motility	N/A	1.667
RAF-independent MAPK1/3 activation	N/A	-1.667
Docosahexaenoic Acid (DHA) Signaling	0	1.667
Prostate Cancer Signaling	N/A	-1.667
D-myo-inositol-5-phosphate Metabolism	N/A	-1.64
Glutamate and glutamine metabolism	N/A	-1.633
Phenylalanine Degradation IV (Mammalian, via Side Chain)	N/A	-1.633
Tumor Microenvironment Pathway	-1.134	0.492
D-myo-inositol (1,4,5,6)-Tetrakisphosphate Biosynthesis	N/A	-1.622
D-myo-inositol (3,4,5,6)-tetrakisphosphate Biosynthesis	N/A	-1.622
PDGF Signaling	N/A	1.616
RAB geranylgeranylation	N/A	1.606
Dopamine-DARPP32 Feedback in cAMP Signaling	N/A	1.605
Production of Nitric Oxide and Reactive Oxygen Species in Macrophages	N/A	1.604
Synaptic Long Term Depression	N/A	1.604
Retinoid metabolism and transport	-1.342	0.243
Beta-catenin independent WNT signaling	N/A	1.581
Senescence Pathway	N/A	1.572
Interleukin-4 and Interleukin-13 signaling	N/A	1.571
Sensory processing of sound by inner hair cells of the cochlea	N/A	1.569
Eicosanoid Signaling	0.816	0.75
GNRH Signaling	0	1.54
GABA receptor activation	N/A	1.528
Role of JAK2 in Hormone-like Cytokine Signaling	N/A	-1.528
Pyridoxal 5'-phosphate Salvage Pathway	N/A	-1.528
Regulation of the Epithelial Mesenchymal Transition by Growth Factors Pathway	N/A	1.524
IL-6 Signaling	N/A	-1.521
Hypoxia Signaling in the Cardiovascular System	N/A	-1.508
Fatty Acid β-oxidation I	N/A	1.508
ATF4 activates genes in response to endoplasmic reticulum stress	N/A	-1.508
CREB Signaling in Neurons	-0.333	1.167
PI3K/AKT Signaling	N/A	-1.48
HOTAIR Regulatory Pathway	-1.342	0.137
Signaling by NOTCH1	N/A	-1.461
CD40 Signaling	N/A	-1.46
Glioblastoma Multiforme Signaling	N/A	1.457
TR/RXR Activation	-1	0.447
IL-27 Signaling Pathway	N/A	1.441
Synaptogenesis Signaling Pathway	0.632	0.792
Colorectal Cancer Metastasis Signaling	-0.378	1.039
TP53 Regulates Transcription of Cell Death Genes	N/A	-1.414
POU5F1 (OCT4), SOX2, NANOG activate genes related to proliferation	N/A	-1.414
Transcriptional regulation of pluripotent stem cells	N/A	-1.414
RHO GTPases activate CIT	N/A	-1.414
Receptor-type tyrosine-protein phosphatases	N/A	-1.414
Cytosolic sensors of pathogen-associated DNA	N/A	1.414
nNOS Signaling in Skeletal Muscle Cells	N/A	1.414
Cachexia Signaling Pathway	0	1.411
Adrenomedullin signaling pathway	-1	-0.391
Cell surface interactions at the vascular wall	-0.447	-0.944
NGF-stimulated transcription	N/A	-1.387
GPVI-mediated activation cascade	N/A	1.387
EGR2 and SOX10-mediated initiation of Schwann cell myelination	N/A	1.387
Stearate Biosynthesis I (Animals)	N/A	1.387
Nephrin family interactions	N/A	-1.387
IL-9 Signaling	N/A	-1.387
CLEAR Signaling Pathway	0.632	0.75
Signaling by ROBO receptors	N/A	1.372
Gαq Signaling	N/A	1.372
Activin Inhibin Signaling Pathway	-1	-0.367
nNOS Signaling in Neurons	N/A	1.342
GP1b-IX-V activation signalling	N/A	1.342
RHO GTPases activate KTN1	N/A	-1.342
Platelet homeostasis	N/A	1.333
Chronic Myeloid Leukemia Signaling	N/A	-1.307
Nitric Oxide Signaling in the Cardiovascular System	N/A	1.298
tRNA Splicing	N/A	1.291
Triacylglycerol Biosynthesis	N/A	1.291
3-phosphoinositide Biosynthesis	N/A	-1.286
Signaling by ERBB4	N/A	1.279
Netrin-1 signaling	N/A	-1.279
Transcriptional regulation by RUNX2	N/A	-1.279
Macropinocytosis Signaling	N/A	1.279
Factors Promoting Cardiogenesis in Vertebrates	-1	0.272
Signaling by Hippo	N/A	1.265
Apelin Cardiac Fibroblast Signaling Pathway	N/A	-1.265
Mitochondrial Dysfunction	-0.378	-0.883
G Beta Gamma Signaling	N/A	1.257
Pancreatic Adenocarcinoma Signaling	N/A	-1.257
NAFLD Signaling Pathway	-1	0.246
Ceramide Signaling	N/A	-1.225
Glioma Signaling	N/A	1.219
CSDE1 Signaling Pathway	N/A	1.213
MSP-RON Signaling in Cancer Cells Pathway	N/A	1.206
SNARE Signaling Pathway	N/A	1.183
MicroRNA Biogenesis Signaling Pathway	0	-1.18
Breast Cancer Regulation by Stathmin1	0	1.159
WNT ligand biogenesis and trafficking	N/A	1.155
Inhibition of Matrix Metalloproteases	N/A	-1.155
Cargo concentration in the ER	N/A	-1.155
Signaling by ALK	N/A	1.155
Effects of PIP2 hydrolysis	N/A	1.155
CDK5 Signaling	-0.447	0.707
Acute Phase Response Signaling	N/A	-1.151
HMGB1 Signaling	N/A	-1.151
Class B/2 (Secretin family receptors)	N/A	1.134
FOXO-mediated transcription of cell death genes	N/A	1.134
Chondroitin Sulfate Degradation (Metazoa)	N/A	1.134
Xenobiotic Metabolism PXR Signaling Pathway	1	-0.132
Class I MHC mediated antigen processing and presentation	-0.707	0.417
Adrenergic Receptor Signaling Pathway (Enhanced)	N/A	1.109
Sertoli Cell-Sertoli Cell Junction Signaling	-1	-0.103
Ephrin A Signaling	0.816	-0.283
Renal Cell Carcinoma Signaling	N/A	1.091
Osteoarthritis Pathway	0.447	-0.64
Telomere Maintenance	-0.447	-0.632
Striated Muscle Contraction	N/A	1.069
Arachidonic acid metabolism	N/A	-1.069
Transcriptional Regulation by MECP2	N/A	-1.069
3-phosphoinositide Degradation	N/A	-1.067
FGF Signaling	N/A	-1.061
IL-17A Signaling in Fibroblasts	N/A	1.061
Role of Osteoblasts in Rheumatoid Arthritis Signaling Pathway	0.707	0.351
White Adipose Tissue Browning Pathway	-0.447	-0.603
Translocation of SLC2A4 (GLUT4) to the plasma membrane	N/A	-1.043
Activation of NMDA receptors and postsynaptic events	N/A	-1.043
Folate Signaling Pathway	N/A	-1.043
PCP (Planar Cell Polarity) Pathway	N/A	1.043
RAC Signaling	N/A	-1.029
Apelin Pancreas Signaling Pathway	N/A	1
Citrulline-Nitric Oxide Cycle	N/A	-1
RHO GTPases activate PAKs	N/A	-1
Mitochondrial L-carnitine Shuttle Pathway	N/A	1
DAG and IP3 signaling	N/A	1
CDX Gastrointestinal Cancer Signaling Pathway	-1	0
Adipogenesis pathway	N/A	-0.98
Macrophage Alternative Activation Signaling Pathway	0	0.98
STAT3 Pathway	N/A	-0.973
Immunogenic Cell Death Signaling Pathway	N/A	0.962
Androgen Signaling	N/A	0.962
Transcriptional Regulatory Network in Embryonic Stem Cells	-0.378	-0.577
Cell Cycle: G1/S Checkpoint Regulation	N/A	0.943
Transcriptional activity of SMAD2/SMAD3:SMAD4 heterotrimer	N/A	0.943
α-Adrenergic Signaling	N/A	0.943
ERB2-ERBB3 Signaling	N/A	-0.943
Basal Cell Carcinoma Signaling	N/A	0.943
Insulin processing	N/A	-0.905
Signaling by NTRK1 (TRKA)	N/A	-0.898
Growth Hormone Signaling	N/A	0.898
Superpathway of Inositol Phosphate Compounds	N/A	-0.896
Syndecan interactions	N/A	0.894
GDNF Family Ligand-Receptor Interactions	N/A	0.894
Actin Cytoskeleton Signaling	N/A	-0.882
Cellular response to heat stress	N/A	-0.853
NF-κB Activation by Viruses	N/A	-0.853
Role of JAK1 and JAK3 in γc Cytokine Signaling	N/A	-0.853
GPCR-Mediated Nutrient Sensing in Enteroendocrine Cells	N/A	0.845
April Mediated Signaling	N/A	0.832
Mitotic Roles of Polo-Like Kinase	N/A	-0.832
Aldosterone Signaling in Epithelial Cells	N/A	0.822
Corticotropin Releasing Hormone Signaling	N/A	0.822
Multiple Sclerosis Signaling Pathway	N/A	0.816
Fatty Acid Activation	N/A	0.816
Chemokine Signaling	N/A	0.816
IL-15 Production	-0.816	0
trans-Golgi Network Vesicle Budding	-0.816	0
Sumoylation Pathway	N/A	0.816
Death Receptor Signaling	N/A	-0.816
Regulation of TP53 Activity through Association with Co-factors	N/A	0.816
WNT/Ca+ pathway	N/A	0.816
Remodeling of Epithelial Adherens Junctions	N/A	0.816
Sertoli Cell-Germ Cell Junction Signaling Pathway (Enhanced)	-0.378	0.436
Neuroinflammation Signaling Pathway	-0.447	0.356
Netrin Signaling	N/A	0.802
GABAergic Receptor Signaling Pathway (Enhanced)	N/A	-0.781
Neuropathic Pain Signaling in Dorsal Horn Neurons	N/A	0.781
Regulation of Cellular Mechanics by Calpain Protease	N/A	0.775
IL-2 Signaling	N/A	-0.775
Microautophagy Signaling Pathway	N/A	-0.775
IL-1 Signaling	N/A	-0.775
Sirtuin Signaling Pathway	0.378	0.391
BBSome Signaling Pathway	0.378	-0.385
PPARα/RXRα Activation	0	0.762
IGF-1 Signaling	N/A	-0.73
Xenobiotic Metabolism AHR Signaling Pathway	N/A	0.73
Type II Diabetes Mellitus Signaling	N/A	0.73
RHOA Signaling	N/A	-0.729
Signaling by CSF1 (M-CSF) in myeloid cells	N/A	-0.728
VDR/RXR Activation	N/A	-0.728
UVC-Induced MAPK Signaling	N/A	0.728
Signaling by FGFR1	N/A	-0.728
CD27 Signaling in Lymphocytes	N/A	-0.728
HIPPO signaling	N/A	0.728
Role of Chondrocytes in Rheumatoid Arthritis Signaling Pathway	N/A	0.714
γ-linolenate Biosynthesis II (Animals)	N/A	0.707
Signaling by Type 1 Insulin-like Growth Factor 1 Receptor (IGF1R)	N/A	-0.707
ATF6 (ATF6-alpha) activates chaperone genes	N/A	0.707
Opioid Signalling	N/A	0.707
Regulation of TP53 Activity through Methylation	N/A	-0.707
Endoplasmic Reticulum Stress Pathway	N/A	0.707
Orexin Signaling Pathway	N/A	0.697
The citric acid (TCA) cycle and respiratory electron transport	N/A	-0.688
RHOGDI Signaling	N/A	-0.687
NGF Signaling	N/A	0.667
Signaling by SCF-KIT	N/A	-0.655
Cargo recognition for clathrin-mediated endocytosis	N/A	0.649
Apelin Cardiomyocyte Signaling Pathway	N/A	-0.649
Role of IL-17F in Allergic Inflammatory Airway Diseases	N/A	-0.632
Energy dependent regulation of mTOR by LKB1-AMPK	N/A	-0.632
Oxytocin Signaling Pathway	N/A	0.632
D-myo-inositol (1,4,5)-Trisphosphate Biosynthesis	N/A	-0.632
RHO GTPases activate PKNs	N/A	-0.632
Ovarian Cancer Signaling	N/A	0.626
Melatonin Signaling	N/A	-0.626
HGF Signaling	N/A	0.617
Role of NFAT in Cardiac Hypertrophy	N/A	0.611
EPH-Ephrin signaling	-0.447	-0.164
Sphingosine-1-phosphate Signaling	N/A	0.603
Natural Killer Cell Signaling	0.447	0.132
Myogenesis	N/A	-0.577
Gap junction trafficking and regulation	N/A	-0.577
Transcriptional Regulation by VENTX	N/A	-0.577
Transcriptional Regulation by NPAS4	N/A	-0.577
Signaling by NOTCH2	N/A	0.577
IL-3 Signaling	N/A	0.577
Glycogen metabolism	N/A	0.577
MAPK targets/ Nuclear events mediated by MAP kinases	N/A	-0.577
Relaxin Signaling	N/A	0.577
Melanocyte Development and Pigmentation Signaling	N/A	0.557
ISGylation Signaling Pathway	N/A	0.557
CXCR4 Signaling	N/A	0.555
Ferroptosis Signaling Pathway	N/A	0.555
Xenobiotic Metabolism CAR Signaling Pathway	N/A	0.544
VEGF Signaling	N/A	-0.539
JAK/STAT Signaling	N/A	-0.539
Regulation of Actin-based Motility by Rho	N/A	0.539
PFKFB4 Signaling Pathway	N/A	-0.535
Neurotransmitter release cycle	N/A	0.535
TNFR1 Signaling	N/A	0.535
Melanoma Signaling	N/A	-0.535
Assembly and cell surface presentation of NMDA receptors	N/A	-0.535
PIP3 activates AKT signaling	-0.378	-0.149
ABRA Signaling Pathway	N/A	0.522
Aryl Hydrocarbon Receptor Signaling	N/A	-0.522
14-3-3-mediated Signaling	N/A	-0.522
Renin-Angiotensin Signaling	N/A	0.507
IL-23 Signaling Pathway	N/A	0.5
GPER1 signaling	N/A	0.5
Glutamate binding, activation of AMPA receptors and synaptic plasticity	N/A	-0.5
p75 NTR receptor-mediated signalling	N/A	-0.493
G alpha (z) signalling events	N/A	0.471
Signaling by ERBB2	N/A	0.471
Actin Nucleation by ARP-WASP Complex	N/A	0.471
ERBB4 Signaling	N/A	0.471
Synaptic Long Term Potentiation	N/A	0.469
Apelin Endothelial Signaling Pathway	N/A	-0.457
Parkinson's Signaling Pathway	N/A	0.453
Lipophagy	N/A	-0.447
Circadian Clock	N/A	-0.447
Pentose Phosphate Pathway	N/A	0.447
Sphingosine and Sphingosine-1-phosphate Metabolism	N/A	0.447
Prostanoid Biosynthesis	N/A	-0.447
Folate Transformations I	N/A	-0.447
Purine Nucleotides De Novo Biosynthesis II	N/A	-0.447
Signaling by Rho Family GTPases	N/A	-0.447
Oleate Biosynthesis II (Animals)	N/A	0.447
CNTF Signaling	N/A	-0.447
Glycogen Degradation II	N/A	-0.447
Endocannabinoid Cancer Inhibition Pathway	N/A	-0.438
GADD45 Signaling	N/A	0.426
TGF-β Signaling	N/A	0.426
Senescence-Associated Secretory Phenotype (SASP)	N/A	0.426
LPS/IL-1 Mediated Inhibition of RXR Function	N/A	-0.426
Autism Signaling Pathway	N/A	0.422
EGF Signaling	N/A	0.408
Glioma Invasiveness Signaling	N/A	-0.408
LPS-stimulated MAPK Signaling	N/A	-0.408
Neurotrophin/TRK Signaling	N/A	0.408
ATM Signaling	N/A	-0.408
Gαs Signaling	N/A	0.392
Endothelin-1 Signaling	N/A	0.384
Signaling by Leptin	N/A	-0.378
Synthesis of Prostaglandins (PG) and Thromboxanes (TX)	N/A	-0.378
Role of JAK family kinases in IL-6-type Cytokine Signaling	N/A	0.378
Extra-nuclear estrogen signaling	N/A	0.378
Regulation of RUNX1 Expression and Activity	N/A	-0.378
Signal regulatory protein family interactions	N/A	0.378
Neuregulin Signaling	N/A	0.378
FLT3 Signaling in Hematopoietic Progenitor Cells	N/A	-0.378
Unfolded Protein Response (UPR)	N/A	0.378
Prolactin Signaling	N/A	0.365
Fc Epsilon RI Signaling	N/A	-0.365
Cardiac Hypertrophy Signaling	N/A	0.361
Role of PKR in Interferon Induction and Antiviral Response	N/A	-0.343
Paxillin Signaling	N/A	-0.343
Signaling by Erythropoietin	N/A	-0.333
Chaperone Mediated Autophagy	N/A	0.333
Notch Signaling	N/A	0.333
Growth hormone receptor signaling	N/A	0.333
Dilated Cardiomyopathy Signaling Pathway	N/A	-0.316
Cholecystokinin/Gastrin-mediated Signaling	N/A	0.309
B Cell Activating Factor Signaling	N/A	-0.302
Role of p14/p19ARF in Tumor Suppression	N/A	-0.302
Signaling by CSF3 (G-CSF)	N/A	-0.302
RHO GTPases activate IQGAPs	N/A	-0.302
Gα12/13 Signaling	N/A	0.302
FOXO-mediated transcription of cell cycle genes	N/A	0.302
AMPK Signaling	N/A	0.283
Interleukin-6 family signaling	N/A	-0.277
Signaling by FGFR3	N/A	-0.277
Transcriptional regulation by the AP-2 (TFAP2) family of transcription factors	N/A	-0.277
RHO GTPases Activate WASPs and WAVEs	N/A	-0.277
Regulation of TP53 Expression and Degradation	N/A	-0.277
Inhibition of Angiogenesis by TSP1	N/A	-0.277
Thrombin Signaling	N/A	0.267
Cohesin Chromatin Regulation Pathway	0	0.263
Lymphotoxin β Receptor Signaling	N/A	0.258
PI3K Cascade	N/A	-0.258
Chondroitin Sulfate Biosynthesis	N/A	-0.243
FAT10 Cancer Signaling Pathway	N/A	0.243
Small Cell Lung Cancer Signaling	N/A	-0.243
Interleukin-3, Interleukin-5 and GM-CSF signaling	N/A	0.243
Leptin Signaling in Obesity	N/A	-0.243
Antiproliferative Role of Somatostatin Receptor 2	N/A	0.243
Apoptotic execution phase	N/A	-0.229
Mitochondrial biogenesis	N/A	-0.229
Regulation of eIF4 and p70S6K Signaling	N/A	0.229
Estrogen-Dependent Breast Cancer Signaling	N/A	0.229
Iron uptake and transport	N/A	-0.229
Non-Small Cell Lung Cancer Signaling	N/A	0.229
IL-17A Signaling in Airway Cells	N/A	-0.229
Pulmonary Healing Signaling Pathway	0	-0.226
GM-CSF Signaling	N/A	-0.218
Signaling by EGFR	N/A	0.218
Unfolded protein response	N/A	0.218
UVB-Induced MAPK Signaling	N/A	0.209
Thrombopoietin Signaling	N/A	-0.209
Integration of energy metabolism	0	0.209
VEGF Family Ligand-Receptor Interactions	N/A	0.209
GPCR-Mediated Integration of Enteroendocrine Signaling Exemplified by an L Cell	N/A	0.209
UVA-Induced MAPK Signaling	N/A	0.209
Thyroid Cancer Signaling	N/A	-0.2
Amyotrophic Lateral Sclerosis Signaling	N/A	0.2
CCR3 Signaling in Eosinophils	N/A	-0.2
PPAR Signaling	N/A	0.192
Gαi Signaling	N/A	0.192
RAB GEFs exchange GTP for GDP on RABs	N/A	0.192
G alpha (12/13) signalling events	0	-0.186
Regulation of lipid metabolism by PPARalpha	N/A	-0.186
PI Metabolism	N/A	-0.186
RANK Signaling in Osteoclasts	N/A	0.186
WNK Renal Signaling Pathway	N/A	0.174
P2Y Purinergic Receptor Signaling Pathway	N/A	0.16
PTEN Signaling	N/A	0.156
Ephrin Receptor Signaling	N/A	0.152
IL-10 Signaling	N/A	-0.149
Erythropoietin Signaling Pathway	N/A	-0.146
Signaling by VEGF	N/A	0.146
Epithelial Adherens Junction Signaling	N/A	-0.135
Ribonucleotide Reductase Signaling Pathway	N/A	0.128
HER-2 Signaling in Breast Cancer	N/A	-0.126
ID1 Signaling Pathway	N/A	-0.11
Gap Junction Signaling	0	-0.101
Iron homeostasis signaling pathway	N/A	N/A
Cysteine Biosynthesis/Homocysteine Degradation	N/A	N/A
Dermatan Sulfate Biosynthesis	N/A	0
Axonal Guidance Signaling	N/A	N/A
Role of IL-17A in Arthritis	N/A	N/A
Regulation of CDH11 Expression and Function	N/A	N/A
Thrombin signalling through proteinase activated receptors (PARs)	N/A	0
Semaphorin Signaling in Neurons	N/A	N/A
Xenobiotic Metabolism Signaling	N/A	N/A
GDP-L-fucose Biosynthesis II (from L-fucose)	N/A	N/A
MSP-RON Signaling Pathway	N/A	N/A
Tight Junction Signaling	N/A	N/A
Intrinsic Pathway for Apoptosis	N/A	0
Processing of SMDT1	N/A	N/A
Dissolution of Fibrin Clot	N/A	0
Hepatic Fibrosis / Hepatic Stellate Cell Activation	N/A	N/A
BEX2 Signaling Pathway	N/A	0
IL-12 Signaling and Production in Macrophages	N/A	0
Polyamine Regulation in Colon Cancer	N/A	0
Carnitine metabolism	N/A	0
Synthesis of Lipoxins (LX)	N/A	0
Signal amplification	N/A	0
Chromatin modifications during the maternal to zygotic transition (MZT)	N/A	N/A
Clathrin-mediated Endocytosis Signaling	N/A	N/A
Pyroptosis	N/A	0
Fatty Acid Biosynthesis Initiation II	N/A	N/A
Role of NANOG in Mammalian Embryonic Stem Cell Pluripotency	N/A	0
Salvage Pathways of Pyrimidine Deoxyribonucleotides	N/A	N/A
Regulation of the Epithelial-Mesenchymal Transition Pathway	N/A	N/A
NFE2L2 regulating TCA cycle genes	N/A	N/A
ERK5 Signaling	N/A	0
NGF processing	N/A	N/A
Dermatan Sulfate Degradation (Metazoa)	N/A	0
Phenylethylamine Degradation I	N/A	N/A
ERBB Signaling	N/A	0
IL-7 Signaling Pathway	N/A	0
Detoxification of Reactive Oxygen Species	N/A	0
Cell Cycle: G2/M DNA Damage Checkpoint Regulation	N/A	0
Agrin Interactions at Neuromuscular Junction	N/A	0
Th1 and Th2 Activation Pathway	N/A	N/A
Mechanisms of Viral Exit from Host Cells	N/A	N/A
Spermine Biosynthesis	N/A	N/A
Phagosome Maturation	N/A	N/A
Nucleotide biosynthesis	N/A	N/A
Epoxysqualene Biosynthesis	N/A	N/A
Proline Biosynthesis I	N/A	N/A
IL-8 Signaling	N/A	0
Germ Cell-Sertoli Cell Junction Signaling	N/A	N/A
Circadian Rhythm Signaling	N/A	N/A
Neurotransmitter uptake and metabolism In glial cells	N/A	N/A
Glycogen Degradation III	N/A	0
Glycogen Biosynthesis II (from UDP-D-Glucose)	N/A	N/A
RHO GTPases regulate CFTR trafficking	N/A	N/A
GABA Receptor Signaling	N/A	N/A
Metallothioneins bind metals	N/A	N/A
Role of Osteoblasts, Osteoclasts and Chondrocytes in Rheumatoid Arthritis	N/A	N/A
Th2 Pathway	N/A	0
Glutamate Receptor Signaling	N/A	0
