# Supplementary material for: Uncovering the Tumorigenic Blueprint of PFOS and PFOA Through Multi-Organ Transcriptomic Analysis of Biomarkers, Mechanisms, and Therapeutic Targets
Source: Curr Issues Mol Biol. 2025 Sep 15;47(9):763. doi: 10.3390/cimb47090763 (PMC12468109; doi:10.3390/cimb47090763)
Supplement: Supplementary file 1 [file cimb-47-00763-s001.zip › Excel Table S10-Meta-analysis p-value combination results split by species type(Meta-Analysis P-Val Combination).xls]

## Sheet: meta_PFOS_human
Results from p-value meta integration of PFOS exposed human samples.
gene	p_meta_stouffer	FDR_meta_stouffer	p_meta_fisher	FDR_meta_fisher	n_up	n_down
AQP1	0	0	0	0	1	1
CCDC80	0	0	0	0	2	0
CDH3	0	0	0	0	2	0
COL12A1	0	0	0	0	2	0
COL16A1	0	0	0	0	2	0
COL1A1	0	0	0	0	2	0
COL1A2	0	0	0	0	1	1
COL3A1	0	0	0	0	1	1
COL5A1	0	0	1.88738e-15	7.66619e-14	1	1
COL8A2	0	0	0	0	1	1
CTTNBP2	0	0	0	0	1	1
CXCL12	0	0	0	0	1	1
CYP26B1	0	0	0	0	2	0
CYP3A4	0	0	0	0	2	0
CYP3A5	0	0	0	0	2	0
DCN	0	0	0	0	1	1
EGFR	0	0	0	0	1	1
ERBB3	0	0	0	0	1	1
FBN1	0	0	0	0	1	1
FN1	0	0	0	0	1	1
FUT4	0	0	0	0	2	0
GCLM	0	0	0	0	2	0
GDNF	0	0	0	0	1	1
GNAS	0	0	0	0	1	1
HCLS1	0	0	0	0	1	1
HOXB2	0	0	0	0	1	1
IFITM3	0	0	0	0	1	1
IGFBP7	0	0	0	0	1	1
IL1R1	0	0	0	0	1	1
IL4R	0	0	0	0	1	1
INHBA	0	0	1.11022e-16	4.76969e-15	2	0
ITPR2	0	0	0	0	1	1
JUN	0	0	0	0	2	0
MMP9	0	0	0	0	1	1
MPZL1	0	0	0	0	1	1
NDRG1	0	0	0	0	2	0
NRP1	0	0	0	0	2	0
NSG1	0	0	0	0	1	1
PIK3R1	0	0	0	0	1	1
PLIN2	0	0	0	0	1	1
PODXL	0	0	0	0	1	1
POR	0	0	8.88178e-16	3.67443e-14	1	1
PRKCH	0	0	0	0	2	0
RAB31	0	0	0	0	2	0
SERPINE1	0	0	0	0	2	0
SLC25A6	0	0	0	0	2	0
SLC35F2	0	0	0	0	2	0
SLC5A6	0	0	0	0	1	1
SQSTM1	0	0	0	0	1	1
ST3GAL1	0	0	0	0	2	0
THBS1	0	0	0	0	2	0
THRB	0	0	0	0	1	1
TPM1	0	0	0	0	1	1
TXNRD1	0	0	0	0	1	1
EEF1B2	8.88178e-16	3.60762e-14	2.22045e-16	9.35939e-15	2	0
EEF2	3.10862e-15	1.24012e-13	9.88098e-15	3.67902e-13	2	0
RPL35	9.29257e-14	3.64203e-12	2.52021e-14	9.22974e-13	2	0
RPS5	1.34226e-13	5.17001e-12	4.12892e-13	1.33681e-11	2	0
RPL15	3.01115e-12	1.14015e-10	3.26472e-12	9.85593e-11	2	0
RPL8	4.44411e-12	1.65469e-10	1.18844e-11	3.23777e-10	2	0
RPL19	6.58973e-12	2.41335e-10	7.14462e-12	2.04629e-10	2	0
RPL28	7.20335e-12	2.59027e-10	1.08678e-11	2.99735e-10	2	0
IER3	7.30471e-12	2.59027e-10	3.08642e-14	1.09445e-12	2	0
KRT18	9.08396e-12	3.17087e-10	2.72027e-11	7.32178e-10	2	0
AKR1C3	4.60176e-11	1.58159e-09	2.45903e-12	7.62983e-11	2	0
RPL26	5.16063e-11	1.74679e-09	1.1353e-10	2.84974e-09	2	0
RPS2	7.3781e-11	2.4601e-09	2.30029e-10	5.29778e-09	2	0
RPS6	1.75536e-10	5.76689e-09	3.90001e-10	8.66083e-09	2	0
RPL29	3.21246e-10	1.04009e-08	4.74014e-10	1.02811e-08	2	0
RPS13	6.88814e-10	2.1983e-08	2.21286e-10	5.20371e-09	2	0
RPLP0	9.52379e-10	2.99664e-08	3.61058e-10	8.23066e-09	2	0
RPL32	9.79003e-10	3.03763e-08	7.34865e-10	1.54876e-08	2	0
AKR1B10	1.19772e-09	3.66534e-08	2.32903e-12	7.32823e-11	2	0
PLP2	1.38347e-09	4.17658e-08	1.95082e-09	3.92625e-08	2	0
RPL13A	2.5739e-09	7.6668e-08	5.71617e-10	1.22788e-08	2	0
RPL4	3.2949e-09	9.68526e-08	8.56744e-09	1.55607e-07	2	0
RPS18	3.47463e-09	1.00809e-07	9.07679e-09	1.6222e-07	2	0
HSPA8	3.83018e-09	1.08607e-07	8.91728e-09	1.60655e-07	2	0
TES	3.84064e-09	1.08607e-07	2.39511e-09	4.73511e-08	2	0
MLLT11	5.19705e-09	1.45128e-07	3.01871e-09	5.86416e-08	2	0
TSKU	7.56985e-09	2.08778e-07	4.96972e-09	9.40877e-08	2	0
RPL3	1.16078e-08	3.16242e-07	1.57761e-08	2.75343e-07	2	0
MAST2	1.96707e-08	5.29449e-07	1.27731e-10	3.13573e-09	2	0
RPS3	2.69449e-08	7.16607e-07	4.27498e-08	7.1271e-07	2	0
RPL9	3.32528e-08	8.73963e-07	6.2859e-08	1.01027e-06	2	0
HSP90AB1	4.25525e-08	1.10538e-06	8.34361e-08	1.29442e-06	2	0
EIF3E	4.44043e-08	1.14022e-06	7.41156e-09	1.36838e-07	2	0
IGFBP3	5.8174e-08	1.47683e-06	1.94444e-10	4.67083e-09	2	0
ACADVL	6.03218e-08	1.51415e-06	9.30997e-08	1.42455e-06	2	0
SGPP1	6.24219e-08	1.54945e-06	3.63654e-12	1.0832e-10	2	0
KCNK1	7.26384e-08	1.7744e-06	4.34703e-10	9.52086e-09	2	0
RPL36	7.30727e-08	1.7744e-06	1.97937e-07	2.90915e-06	2	0
RPL27	7.559e-08	1.81578e-06	9.90702e-08	1.5056e-06	2	0
FOS	8.35618e-08	1.98593e-06	9.88098e-15	3.67902e-13	2	0
RPS20	1.38255e-07	3.25118e-06	1.12248e-08	1.97451e-07	2	0
ARF4	1.55123e-07	3.60985e-06	2.88458e-12	8.82761e-11	1	1
CIDEC	1.60614e-07	3.69908e-06	1.57382e-09	3.22562e-08	2	0
UBA52	2.02065e-07	4.60626e-06	4.35075e-07	5.89065e-06	2	0
CTSL	2.45389e-07	5.53736e-06	1.48713e-09	3.07615e-08	2	0
LUM	2.56026e-07	5.71961e-06	3.10862e-15	1.24012e-13	2	0
KRT19	3.34306e-07	7.39446e-06	2.94009e-11	7.81925e-10	2	0
CIRBP	3.47286e-07	7.60623e-06	2.78222e-13	9.41739e-12	2	0
SEMA5A	3.90736e-07	8.4748e-06	2.1938e-13	7.53992e-12	2	0
HSPD1	3.98585e-07	8.5619e-06	3.45501e-13	1.15202e-11	1	1
CDK4	4.18652e-07	8.90732e-06	2.46293e-08	4.16832e-07	2	0
RPS25	6.57591e-07	1.3859e-05	1.72067e-06	2.23487e-05	2	0
RPL7A	6.83446e-07	1.42693e-05	1.78381e-06	2.30349e-05	2	0
ANO10	1.40618e-06	2.90871e-05	8.69727e-08	1.33998e-06	2	0
SGK2	1.44518e-06	2.96197e-05	1.99653e-07	2.91519e-06	2	0
RPL11	1.54722e-06	3.14227e-05	2.22517e-07	3.16626e-06	2	0
COL6A3	1.99861e-06	4.02242e-05	5.64782e-12	1.6386e-10	2	0
FPGS	2.61072e-06	5.20745e-05	6.23281e-06	7.44604e-05	2	0
FEZ2	2.7718e-06	5.47983e-05	4.88206e-07	6.57019e-06	2	0
HADHA	3.45883e-06	6.77809e-05	1.81909e-06	2.33554e-05	2	0
PACSIN3	3.73426e-06	7.2542e-05	4.10686e-09	7.84165e-08	2	0
TNFRSF21	3.89175e-06	7.49497e-05	3.9156e-10	8.66083e-09	1	1
PFN1	4.06156e-06	7.75515e-05	5.40836e-06	6.56645e-05	2	0
SRC	4.2143e-06	7.9786e-05	6.47988e-09	1.21648e-07	2	0
MTR	4.86357e-06	9.13043e-05	8.9293e-12	2.49351e-10	2	0
PRKG1	5.54214e-06	0.000103176	1.50102e-13	5.2395e-12	1	1
SUPV3L1	6.66744e-06	0.0001231	4.88147e-08	8.01853e-07	1	1
RAN	7.54285e-06	0.000138121	3.19338e-07	4.43106e-06	2	0
PI4KA	9.54639e-06	0.000173387	8.7842e-11	2.22999e-09	2	0
HSPA1B	9.6554e-06	0.000173953	1.94078e-05	0.000208448	2	0
ST3GAL5	9.92522e-06	0.000177384	2.04238e-09	4.07381e-08	2	0
MPDZ	1.36396e-05	0.000241832	7.57412e-11	1.94489e-09	2	0
EIF3K	1.60679e-05	0.000282643	1.06716e-05	0.000121017	2	0
SRM	2.19561e-05	0.000383202	1.43112e-07	2.14572e-06	1	1
MYC	2.37499e-05	0.000411296	7.28546e-06	8.61149e-05	2	0
ATIC	2.44565e-05	0.000420276	2.95573e-07	4.12694e-06	1	1
NME2	2.52448e-05	0.000430511	5.91036e-05	0.000586833	2	0
TLE1	2.8638e-05	0.000484677	3.33067e-15	1.30539e-13	1	1
PPARA	3.02695e-05	0.000508436	5.13652e-08	8.37591e-07	2	0
RPL17	3.57319e-05	0.000595709	6.81618e-05	0.000670808	2	0
GAPDH	3.71778e-05	0.000615224	6.93738e-08	1.09916e-06	2	0
MXRA5	3.80905e-05	0.000625693	2.57343e-09	5.04302e-08	2	0
BZW2	4.80977e-05	0.000784308	1.72803e-07	2.57361e-06	2	0
PFKP	5.34971e-05	0.000866033	8.82756e-06	0.000102712	2	0
RPL36A	5.5822e-05	0.000897168	0.000114762	0.00107271	2	0
PPARG	5.98198e-05	0.000954553	9.83242e-05	0.000946794	2	0
GLB1	6.87455e-05	0.0010892	2.59844e-08	4.3646e-07	2	0
ABCC2	7.2111e-05	0.00113448	3.72062e-05	0.000376103	2	0
PEG10	7.2739e-05	0.00113636	3.75635e-07	5.14827e-06	1	1
AKR1C2	7.69848e-05	0.00119433	8.35155e-05	0.00081119	2	0
BCL2	7.83969e-05	0.00120785	4.84479e-06	5.9797e-05	2	0
RPL6	7.92173e-05	0.00121213	0.00017888	0.0015733	2	0
CRTAP	8.01568e-05	0.00121817	3.61983e-05	0.000368979	2	0
TRAF3IP2	9.39765e-05	0.00141854	0.000164375	0.00145144	2	0
LPAR2	9.97823e-05	0.00149607	2.06234e-06	2.63273e-05	2	0
MEST	0.000113463	0.00168507	1.08759e-09	2.27073e-08	1	1
COL4A1	0.000113897	0.00168507	0.000118423	0.00109775	2	0
ABCB1	0.000119694	0.00175919	4.28723e-06	5.35065e-05	1	1
NFIL3	0.000121741	0.00177758	0.000121198	0.00111786	2	0
CDK6	0.000129578	0.00187973	2.87548e-14	1.0361e-12	1	1
HSPA5	0.000147257	0.00212241	0.000150896	0.0013484	2	0
BMF	0.000154448	0.00221177	1.6831e-12	5.37149e-11	1	1
ARL1	0.000159675	0.0022642	0.000107966	0.00102202	2	0
SOCS1	0.000160399	0.0022642	9.91492e-09	1.75793e-07	1	1
HERC5	0.00016115	0.0022642	0.000117755	0.0010961	2	0
AREG	0.000165674	0.00231322	0.000148537	0.00133265	2	0
CDK19	0.000179967	0.00248243	6.65924e-10	1.41683e-08	1	1
RPS7	0.000180015	0.00248243	0.000139116	0.00127371	2	0
EIF2S1	0.000212619	0.00291406	2.15607e-07	3.10752e-06	1	1
STK10	0.000240555	0.00327683	9.26526e-06	0.000107247	2	0
RPL24	0.00025297	0.00342506	0.000417591	0.00344854	2	0
CBLB	0.000255977	0.00344489	0.000269121	0.00227734	2	0
HK1	0.000281221	0.00376196	6.66865e-05	0.000659193	2	0
NOP56	0.000285103	0.00377244	5.33366e-06	6.51115e-05	1	1
ATMIN	0.000285382	0.00377244	6.91612e-08	1.09916e-06	2	0
SLC25A5	0.000294038	0.003864	0.000100998	0.000964229	2	0
STMN1	0.00032805	0.00428575	1.53594e-05	0.000169029	2	0
TGFB3	0.000332208	0.00431484	3.55831e-09	6.85281e-08	1	1
HSPG2	0.000334925	0.00432499	7.29786e-08	1.1401e-06	1	1
PSAP	0.00035847	0.00460243	0.000447292	0.00367371	2	0
CASP3	0.000362388	0.00462614	0.000710993	0.00559281	2	0
CFLAR	0.000367975	0.00467077	0.000113174	0.00106231	2	0
AHCY	0.000372541	0.00470202	0.000752199	0.00587557	2	0
GCNT3	0.00038164	0.0047898	0.000476703	0.00390093	2	0
CD55	0.000436901	0.00545272	2.17447e-10	5.16785e-09	1	1
P4HB	0.000462919	0.00574533	5.03072e-06	6.17507e-05	2	0
GADD45G	0.000466116	0.00575305	1.8005e-05	0.000194315	2	0
JAK2	0.000488868	0.00600072	1.11053e-05	0.000125299	2	0
TALDO1	0.000527768	0.0064428	0.000121594	0.00111786	1	1
DAD1	0.000559373	0.00679152	5.18362e-05	0.000516974	1	1
C6ORF62	0.000655945	0.00792098	0.00128726	0.00945969	2	0
BAMBI	0.000662502	0.00795714	0.00119924	0.00893034	2	0
DPM2	0.000707223	0.00844885	0.000740736	0.00580633	2	0
CAPN1	0.000737057	0.00875843	0.000229823	0.00196714	2	0
ALAS1	0.000762927	0.00901788	2.06223e-05	0.000219382	1	1
HERC6	0.000874981	0.0102703	0.000280577	0.00236532	2	0
UTP14A	0.000878717	0.0102703	0.000244225	0.00208243	2	0
GRHL2	0.000882672	0.0102703	4.31245e-08	7.1363e-07	1	1
CD44	0.000916646	0.0106103	0.000147725	0.00133072	1	1
CYP1B1	0.000958521	0.0109826	1.12545e-06	1.49658e-05	1	1
COL4A2	0.000958646	0.0109826	0.000228411	0.00196258	2	0
ADGRE5	0.000984239	0.0112183	6.94444e-09	1.29282e-07	1	1
UBB	0.000990734	0.011235	0.00200122	0.0140589	2	0
OPN3	0.00100103	0.0112944	0.00142846	0.0104287	2	0
RPSA	0.00106542	0.0119111	0.00158909	0.0114517	2	0
DUSP1	0.00106634	0.0119111	1.16833e-05	0.000130503	1	1
G6PD	0.0010849	0.012058	0.000497558	0.00401958	2	0
CMSS1	0.00115344	0.0127479	1.37905e-06	1.81896e-05	1	1
ATP6V1F	0.00115838	0.0127479	0.00151439	0.0109842	2	0
L1CAM	0.00122548	0.0133712	3.93169e-07	5.35572e-06	1	1
TESK1	0.00122699	0.0133712	0.00246649	0.0168506	2	0
EEF1G	0.00123729	0.013418	0.000479876	0.00391257	2	0
SERHL2	0.00124684	0.0134563	1.78825e-09	3.63178e-08	1	1
ARHGAP1	0.00126623	0.0135982	0.000498399	0.00401958	2	0
ARHGAP8	0.00127217	0.0135982	0.00162566	0.0116776	2	0
RPL22	0.00129312	0.0137223	0.000161115	0.0014283	2	0
BAG3	0.00129606	0.0137223	0.000353211	0.00295533	1	1
FSTL1	0.00136209	0.0143533	1.01494e-07	1.53202e-06	1	1
ADORA2A	0.00140721	0.0147592	1.1422e-05	0.000128225	2	0
PSMD8	0.00142118	0.014836	0.0008186	0.00630605	2	0
PDGFA	0.0015335	0.0159341	2.73454e-06	3.4514e-05	1	1
PCDHA1	0.00154807	0.016011	5.94208e-06	7.13688e-05	2	0
XKR4	0.0015615	0.0160756	2.18185e-07	3.12452e-06	1	1
EIF4B	0.00163424	0.0167472	0.00213429	0.0147616	2	0
PCDHAC2	0.00165222	0.0168541	0.000956388	0.00731702	2	0
CSRNP1	0.00168149	0.0170454	3.47867e-05	0.000356484	2	0
LIMS4	0.00168622	0.0170454	0.00266468	0.0178765	2	0
EIF3D	0.00170058	0.0171131	0.00288174	0.0191601	2	0
PRELID3B	0.00192842	0.0193188	3.63363e-05	0.000368979	1	1
ANXA2	0.00198105	0.0197574	0.00376157	0.0242871	2	0
PPIA	0.00205192	0.0203733	0.000296825	0.00249289	2	0
APEX1	0.00214842	0.021237	9.4513e-05	0.000914035	2	0
RPS4Y1	0.00219564	0.0216082	0.000783412	0.00609806	2	0
ANXA5	0.00226996	0.0222416	0.000418332	0.00344854	1	1
CLTB	0.00229894	0.0224272	0.00438346	0.0275849	2	0
SYTL2	0.0023673	0.0229937	9.93698e-06	0.000113842	1	1
LAMA3	0.00251971	0.0243681	0.00437968	0.0275849	2	0
POLR2I	0.00274159	0.0263294	0.00211296	0.0146595	2	0
TREM1	0.00274608	0.0263294	0.00152747	0.0110432	2	0
GRM4	0.00276978	0.0264431	2.38718e-07	3.36031e-06	1	1
CD40	0.00304823	0.0289777	4.25258e-06	5.33723e-05	1	1
NHP2	0.00308047	0.02916	0.004151	0.0264953	2	0
GABRB3	0.00314888	0.0294571	7.72438e-06	9.08224e-05	1	1
PPP1R13B	0.00315025	0.0294571	9.51685e-06	0.000109591	1	1
RNH1	0.00315141	0.0294571	0.00564182	0.0338812	2	0
GAA	0.00324877	0.0302406	0.00135868	0.00995175	2	0
CASP8	0.0032726	0.030336	0.00618159	0.0362459	2	0
CYP19A1	0.00339855	0.0313734	0.00518157	0.0315235	2	0
SPTLC2	0.00353221	0.0324731	0.00669934	0.0388736	2	0
MRPS16	0.00354977	0.0325007	0.00346939	0.0225308	2	0
RAP2C	0.00362912	0.0330917	3.64417e-11	9.57775e-10	1	1
FLAD1	0.00367043	0.0333323	0.00186315	0.013298	2	0
SOCS2	0.0036941	0.0334114	0.00656243	0.0383711	2	0
ACSL5	0.00372035	0.0335132	0.000916741	0.0070378	1	1
B3GNT2	0.00376104	0.0337436	8.14349e-12	2.30285e-10	1	1
PSEN2	0.00383371	0.034174	0.00708813	0.0406023	2	0
CHP1	0.0038396	0.034174	0.00605507	0.035729	2	0
ATP6AP1	0.00389508	0.0345302	0.000195824	0.00170222	2	0
PPIE	0.00393343	0.0347323	0.000989447	0.00754411	1	1
MCUR1	0.00401723	0.035083	0.00536629	0.0323135	2	0
PLXDC2	0.00403303	0.035083	2.39163e-07	3.36031e-06	1	1
GSTM2	0.00403366	0.035083	1.99538e-05	0.000213286	1	1
AMDHD2	0.00404093	0.035083	0.006717	0.0388751	2	0
LCP1	0.00405166	0.035083	1.71873e-05	0.000187299	1	1
PSMA4	0.00424924	0.036544	0.00205354	0.0143812	1	1
DENND3	0.00425311	0.036544	4.39619e-05	0.000442391	2	0
NTRK1	0.00429151	0.0366737	4.46356e-05	0.000447157	1	0
BLMH	0.00430103	0.0366737	0.00486297	0.0300379	2	0
TGFB1	0.0043893	0.0372245	0.0019446	0.0137476	2	0
SPOPL	0.00439896	0.0372245	0.00587951	0.0350262	2	0
UFM1	0.00457308	0.0385519	0.00847789	0.0469965	2	0
PSMD14	0.00462867	0.0388739	0.000569935	0.00457998	1	1
DCTD	0.00468016	0.0391591	0.00877033	0.0481398	2	0
NSA2	0.00472625	0.0393971	0.00223183	0.0153886	2	0
INHA	0.00500695	0.0415819	5.49587e-07	7.35196e-06	1	1
TRUB2	0.00509136	0.0421263	0.0094126	0.0509146	2	0
GSTM3	0.00516947	0.0426147	3.45407e-05	0.000355595	1	1
NR1H3	0.00518905	0.0426189	0.00519276	0.0315235	2	0
RFC2	0.00530673	0.0434258	0.00920369	0.0499054	2	0
TCEAL9	0.00535279	0.0436054	0.00769703	0.0432039	2	0
B3GALT6	0.00536772	0.0436054	0.00581307	0.0348161	2	0
PTEN	0.00544116	0.0440418	2.7048e-05	0.000281048	1	1
EML3	0.00575098	0.0463816	0.00100552	0.0076406	2	0
FOXO3	0.00609147	0.0489509	5.38622e-11	1.39917e-09	1	1
COA6	0.0061207	0.0490095	0.00256275	0.0172966	1	1
DAPK1	0.00618587	0.0493084	0.000787912	0.00611179	2	0
ARHGEF2	0.00620217	0.0493084	2.08868e-06	2.6512e-05	1	1
F3	0.00624064	0.0494382	0.00606145	0.035729	2	0
LAMC2	0.00636319	0.050231	0.0111885	0.0588119	2	0
DDIT3	0.00643467	0.0506164	2.04767e-08	3.54613e-07	1	1
KLF6	0.00648979	0.0508708	1.77813e-05	0.000192833	1	1
PXN	0.00674731	0.0527045	0.00486738	0.0300379	2	0
PSMF1	0.00680109	0.0529395	0.0124509	0.0645367	2	0
PSMG1	0.00721065	0.0559326	0.00529395	0.0320506	2	0
NOP58	0.00773621	0.0598017	0.00230881	0.0158704	1	1
PRKCA	0.00781906	0.0602337	0.00184632	0.0132201	2	0
MRPS2	0.00792039	0.0607038	0.014377	0.0725015	2	0
GSR	0.00793443	0.0607038	6.70282e-06	7.96495e-05	1	1
XAF1	0.00802577	0.0611931	0.0114375	0.0598391	2	0
FGF2	0.00805484	0.0612059	8.21565e-15	3.16444e-13	1	1
WIPI1	0.00846247	0.0640853	0.00532924	0.0321771	2	0
CDK5	0.00886042	0.0668723	0.0147271	0.0735393	2	0
TMED10	0.00894331	0.0672705	0.00435782	0.027579	2	0
PSME1	0.0091076	0.0682765	0.00151276	0.0109842	2	0
SOCS3	0.00948588	0.0708744	8.57724e-06	0.000100322	1	1
TRAK2	0.0098385	0.073264	2.40301e-05	0.000252034	1	1
IFRD2	0.0100346	0.0744759	0.0109887	0.0581726	2	0
CD320	0.010201	0.0754602	0.00481778	0.0299803	1	1
TFAP2A	0.0103082	0.076002	0.00706449	0.0405709	2	0
MT2A	0.01065	0.0782637	0.0179387	0.0854477	2	0
ITPKC	0.0108324	0.0793431	0.0047026	0.0294275	2	0
SORBS3	0.0111321	0.0812715	0.000354645	0.00295625	1	1
ANLN	0.0111914	0.0814386	0.0151534	0.0742384	2	0
MUC3A	0.0112515	0.0814765	0.0154778	0.0756618	2	0
CASP9	0.0112696	0.0814765	0.0197762	0.0918503	2	0
SRSF7	0.0114414	0.0824521	0.013678	0.0697642	2	0
GDF15	0.0115456	0.0829354	3.62932e-13	1.19234e-11	1	1
ITGB5	0.0115845	0.0829479	0.0040061	0.0257148	2	0
DNTTIP2	0.011847	0.0844899	0.00698151	0.0401977	1	1
CDC16	0.0118755	0.0844899	0.0083944	0.0466495	2	0
PAK6	0.0119979	0.0850897	0.00250088	0.0170059	2	0
PLSCR3	0.0121223	0.0857004	0.00318074	0.0207809	2	0
GRN	0.0121844	0.0858674	1.30259e-05	0.000144776	1	1
TRIM2	0.0122534	0.0860821	0.0212973	0.0970981	2	0
RPS27A	0.012522	0.0876935	0.00794197	0.0444671	2	0
MUC20	0.0126098	0.0880138	0.0139922	0.0712041	2	0
CTTN	0.0126466	0.0880138	0.0216144	0.0983432	2	0
RPP40	0.0129465	0.0898215	0.00857315	0.047407	1	1
PRSS8	0.0132673	0.0917621	0.00105972	0.00799799	2	0
POLD4	0.0133322	0.0919264	0.00318132	0.0207809	2	0
NR3C1	0.0138429	0.0951542	1.38417e-06	1.81896e-05	1	1
ABCG1	0.0139804	0.0958042	0.0205434	0.0948221	2	0
RAB6C	0.0144722	0.0988713	1.39209e-10	3.38036e-09	1	1
XPNPEP1	0.0149117	0.101563	0.024255	0.109025	2	0
PPA1	0.0149903	0.101789	0.0174263	0.083236	2	0
PRR15L	0.015213	0.102987	0.0029828	0.0195987	2	0
NFATC4	0.015543	0.104904	0.0151467	0.0742384	2	0
CSNK2A2	0.0158283	0.106507	0.0272727	0.119465	2	0
MAFF	0.0159351	0.106904	1.66173e-05	0.000181975	1	1
NME1	0.0162796	0.108888	0.0065822	0.0383711	1	1
HIF1A	0.0164811	0.109907	0.00127431	0.0094265	2	0
PNKP	0.0167301	0.111235	0.0212336	0.0970058	2	0
COX8A	0.016885	0.111833	0.027698	0.12109	2	0
DHDDS	0.0169201	0.111833	0.00895686	0.048804	1	1
PLEKHA7	0.0172241	0.113506	0.000708439	0.00559241	1	1
PUS1	0.0179588	0.11768	0.00262282	0.0176487	1	1
SLC35B1	0.0179817	0.11768	0.0202154	0.0935015	2	0
CS	0.0180154	0.11768	0.0310294	0.132945	2	0
USP9Y	0.0181469	0.118193	0.0226184	0.102287	2	0
ENOPH1	0.0183014	0.118853	0.000648558	0.00517456	1	1
CCT6A	0.0186132	0.120527	0.000154514	0.00137524	1	1
PLSCR1	0.0188431	0.121663	0.00901757	0.0490152	2	0
CD36	0.0193238	0.124407	0.018029	0.0856951	2	0
REEP5	0.0195422	0.125452	0.0147474	0.0735393	2	0
TIMM9	0.0196745	0.125939	0.014512	0.0728537	2	0
RSU1	0.0198386	0.126627	0.0272437	0.119465	2	0
IKBKG	0.019961	0.127045	0.0250043	0.111943	2	0
MAPK13	0.0201772	0.128057	0.0250973	0.112135	2	0
EBNA1BP2	0.0203478	0.128773	0.0160522	0.0779577	1	1
HES1	0.0204807	0.129248	0.0258654	0.114649	2	0
AMER1	0.0206316	0.129834	1.05379e-05	0.00012011	1	1
JAK1	0.0212028	0.132681	0.0310641	0.132945	2	0
ATF6B	0.0212028	0.132681	0.00488947	0.0300911	2	0
E2F8	0.0214613	0.133923	0.0309211	0.132945	2	0
RHOV	0.0218107	0.135725	0.0111058	0.058515	2	0
PLEKHM1	0.0220124	0.136599	0.00739272	0.0420237	2	0
GSTP1	0.0222117	0.137454	0.0121669	0.0633588	2	0
SLC51B	0.0223309	0.13781	0.014054	0.0713558	1	1
OSTC	0.0224075	0.137902	0.0376925	0.153659	2	0
MBD4	0.0226569	0.139054	0.00865688	0.0477518	1	1
APPBP2	0.0228832	0.140058	0.0386083	0.156535	2	0
ZNF395	0.0230841	0.140902	0.000591938	0.00473975	1	1
STX4	0.0231506	0.140922	0.0391806	0.157711	2	0
SMAP1	0.0236652	0.143663	0.0123432	0.0641273	1	1
CD58	0.0241074	0.145762	0.0149619	0.0737854	1	1
ADGRG1	0.0241415	0.145762	0.0320882	0.135767	2	0
FHL2	0.0249684	0.150349	0.0387967	0.157014	2	0
LAGE3	0.0253034	0.151957	0.040161	0.161076	2	0
EMG1	0.0253869	0.152049	0.0391504	0.157711	2	0
MRPL36	0.0255451	0.152588	0.0126288	0.0653073	1	1
CDK7	0.0256684	0.152915	0.0134014	0.0688249	1	1
RAB27A	0.0257432	0.152953	0.0428172	0.168701	2	0
MFAP5	0.0259501	0.153661	0.00106618	0.00801969	1	1
ATP11B	0.026	0.153661	0.0144341	0.0726256	1	1
ANKRD10	0.0263414	0.155268	0.0181683	0.0859914	2	0
TAF9	0.0265498	0.155856	0.0226914	0.102409	1	1
DBNDD2	0.0265806	0.155856	0.0437904	0.170984	2	0
SYPL1	0.0267989	0.156724	0.0286942	0.124714	2	0
AHSA1	0.0269369	0.15712	0.0299451	0.129395	2	0
FBL	0.0270853	0.157574	0.0375633	0.153412	2	0
GEMIN5	0.0277109	0.160613	0.00966016	0.0520019	1	1
VDAC1	0.0277514	0.160613	0.0284946	0.124088	2	0
SLC7A5	0.027842	0.160721	0.000141296	0.00128315	1	1
HTATSF1	0.0282141	0.162449	0.0469438	0.18207	2	0
PSMB10	0.0284297	0.16327	0.0436587	0.170984	2	0
THEM4	0.0287562	0.164721	0.0473528	0.182507	2	0
PLEKHJ1	0.0291257	0.166135	0.0419428	0.166135	2	0
PUS7	0.0291517	0.166135	0.00818499	0.0457132	1	1
ACTN2	0.0294248	0.167265	0.00750748	0.0425678	2	0
HEXA	0.0304583	0.1727	0.0501355	0.188888	2	0
FAH	0.0306628	0.173419	0.0407097	0.162985	2	0
FAIM	0.0311294	0.175614	0.0501391	0.188888	2	0
GINS3	0.0312516	0.175859	0.0466133	0.181103	2	0
DTX3L	0.0315208	0.176928	0.000180732	0.00158336	1	1
GTF2H2	0.0319832	0.179074	0.0473833	0.182507	2	0
PAFAH1B3	0.032205	0.179865	0.0319976	0.135767	2	0
CCT5	0.0323569	0.180263	0.000398568	0.00331004	1	1
TMBIM6	0.033583	0.186628	0.052703	0.196558	2	0
PIGP	0.0336668	0.18663	0.0481805	0.184578	2	0
SPR	0.0340468	0.188268	0.053241	0.197904	2	0
EXOSC4	0.0341572	0.188413	0.052066	0.194719	2	0
EXOSC5	0.0346027	0.190321	0.054398	0.201201	2	0
EXOSC8	0.0346735	0.190321	7.25438e-05	0.000710802	1	1
POLE3	0.0351036	0.19221	0.0354337	0.146132	1	1
SCYL3	0.0356483	0.194715	0.00209774	0.0145992	1	1
ETS1	0.0359871	0.19558	0.00276487	0.0184555	1	1
PRCP	0.0360352	0.19558	0.0185739	0.087356	2	0
ZDHHC6	0.0360879	0.19558	0.0371013	0.152361	2	0
ABCG2	0.0361568	0.19558	0.0582583	0.212662	2	0
CBR3	0.0375712	0.202739	0.0484167	0.184578	2	0
USP22	0.0389772	0.209336	0.0378612	0.154065	2	0
MBNL2	0.039054	0.209336	0.041272	0.164352	2	0
SRSF2	0.0390749	0.209336	0.0416355	0.165211	2	0
LDLR	0.0402113	0.214909	4.81315e-12	1.41481e-10	1	1
NCF2	0.0406011	0.216475	0.048314	0.184578	2	0
PSMD9	0.0408747	0.217414	0.0588626	0.213473	2	0
BCL2L1	0.0414181	0.219782	0.00295633	0.0195398	1	1
STAMBP	0.0419578	0.222118	0.0633134	0.225586	2	0
FIS1	0.0437946	0.231293	0.0320381	0.135767	2	0
MET	0.0439509	0.231571	5.60581e-06	6.76939e-05	1	1
MFSD10	0.0443291	0.233014	0.0471067	0.182385	2	0
PWP1	0.0462345	0.24246	0.0602347	0.217505	2	0
RBM34	0.0464033	0.242775	0.0319632	0.135767	1	1
NDUFV3	0.0468192	0.244379	0.0516978	0.194106	2	0
SHC1	0.0469487	0.244484	0.0740187	0.256767	2	0
PDGFB	0.047114	0.244774	0.0243711	0.109328	2	0
MRPL19	0.0479819	0.248704	0.0133991	0.0688249	1	1
GNS	0.0484135	0.249821	0.0691835	0.244164	2	0
TIPIN	0.0484891	0.249821	0.00892658	0.0487579	1	1
MDH2	0.0485513	0.249821	0.0731968	0.254707	2	0
SCAND1	0.0486446	0.249821	0.0775965	0.265875	2	0
MRPL15	0.0487791	0.249937	0.0190066	0.0891692	1	1
VIM	0.0492109	0.251572	0.0257406	0.114323	1	1
RRM2	0.0494708	0.252324	0.0678985	0.240008	2	0
PLOD3	0.049674	0.252783	0.0703502	0.24711	2	0
DCTN6	0.0508058	0.257245	0.0709232	0.248342	2	0
CALCOCO1	0.0508218	0.257245	0.0162855	0.0787483	2	0
IRF7	0.0508962	0.257245	0.0676952	0.239669	2	0
ESRP2	0.0523022	0.263754	0.0345106	0.143865	2	0
CDC25B	0.0532637	0.267998	0.0552528	0.20375	2	0
CENPK	0.0535889	0.269028	0.0166565	0.0800229	1	1
RPIA	0.0541738	0.271355	0.0584957	0.212938	2	0
LPIN3	0.0543304	0.27153	0.0048324	0.0299877	1	1
UBE2A	0.0548542	0.273536	0.0817376	0.274589	2	0
VDAC2	0.0558372	0.277818	0.0602667	0.217505	1	1
PRKAG1	0.0572031	0.283982	0.0826239	0.275495	2	0
IFNGR1	0.0579417	0.28701	0.0431076	0.169248	2	0
EREG	0.0582305	0.287803	0.0907149	0.292857	2	0
ARPC3	0.0587648	0.289546	0.0281261	0.122722	2	0
FOLH1B	0.0588425	0.289546	2.01193e-07	2.9186e-06	1	1
ZMIZ1	0.0594368	0.291828	0.0190393	0.0891692	2	0
GABBR1	0.0595843	0.291911	0.0354536	0.146132	2	0
DNAJB9	0.0616724	0.300983	0.00208035	0.0145234	1	1
TP53	0.0617055	0.300983	0.0612445	0.219968	1	1
NPEPL1	0.0619799	0.301662	0.0889488	0.288701	2	0
VPS28	0.0623957	0.303026	0.0703159	0.24711	2	0
MAP7	0.0630419	0.305358	0.0903885	0.292226	2	0
GABRA2	0.0631493	0.305358	0.0208914	0.095638	2	0
ANXA8	0.0636293	0.307015	0.0024594	0.0168506	1	1
UBE2J1	0.0641533	0.308876	0.0142139	0.0718415	1	1
IPO13	0.0643358	0.309089	0.100137	0.315968	2	0
CSNK1A1	0.0652652	0.312881	0.0163743	0.0790071	1	1
IL1B	0.0655625	0.313633	0.0802163	0.272345	2	0
YIPF5	0.0657327	0.313775	0.101439	0.318727	2	0
PPP1CB	0.0662031	0.315347	0.100712	0.317336	2	0
NPRL2	0.0663987	0.315606	0.101403	0.318727	2	0
HAVCR1	0.0670369	0.317449	0.0778949	0.266489	1	1
NCK2	0.0671748	0.317449	0.08599	0.282088	2	0
CENPU	0.0672128	0.317449	0.02375	0.106971	1	1
EIF3C	0.0675608	0.318419	0.0126887	0.0654655	1	1
ARID5B	0.0683912	0.321655	0.0289244	0.12547	2	0
RPS10	0.0694364	0.324898	0.0148207	0.0737406	1	1
PPOX	0.0694847	0.324898	0.0971456	0.309591	2	0
GMPR2	0.0695171	0.324898	0.00451679	0.0283441	1	1
CNDP2	0.0698677	0.32517	0.0344931	0.143865	2	0
FAM72C	0.0698735	0.32517	0.0427364	0.16868	2	0
CTSD	0.0700121	0.32517	0.0862048	0.282378	2	0
IDH3A	0.0702716	0.325699	0.0225761	0.102287	1	1
MIF	0.0709137	0.327994	0.0135708	0.0693756	1	1
CRELD2	0.0715617	0.330308	0.0859793	0.282088	2	0
GATA6	0.0733577	0.337086	0.00603458	0.035729	1	1
GFOD1	0.0733829	0.337086	0.0780769	0.266703	2	0
BCL2L2	0.0734829	0.337086	0.113107	0.343461	2	0
SKIV2L	0.0747015	0.341093	0.099635	0.31483	2	0
TOMM20	0.074705	0.341093	0.0813548	0.274002	1	1
RHEB	0.0748145	0.341093	0.0563459	0.206355	1	1
TSPAN3	0.0750849	0.341629	0.111764	0.341094	2	0
GAP43	0.0753074	0.341945	0.0117459	0.0613094	1	1
RABGGTB	0.0779378	0.353171	0.117307	0.35271	2	0
CCNH	0.0787838	0.355577	0.0192326	0.0898864	1	1
CRIM1	0.0787872	0.355577	0.0479363	0.18432	2	0
TUBB3	0.0798493	0.359644	0.0148762	0.0737854	1	1
MCOLN1	0.0800701	0.359913	0.117186	0.35271	2	0
KIF23	0.0803299	0.360356	0.0558502	0.205213	1	1
SLC35A5	0.0809085	0.361885	0.122851	0.364474	2	0
ATG3	0.0809948	0.361885	0.0758678	0.261153	1	1
CDA	0.0814458	0.363174	0.10239	0.321264	2	0
KRT15	0.0833497	0.370923	0.108901	0.336495	2	0
PSMC3	0.083783	0.37211	0.11594	0.350015	2	0
NOC3L	0.0839812	0.37225	0.0197734	0.0918503	1	1
HHIP	0.0850388	0.376191	0.00189199	0.0134608	1	1
TUBA1B	0.0854521	0.377273	0.0172724	0.0828037	1	1
LRRC41	0.0870317	0.382756	0.119033	0.356461	2	0
ZNF682	0.0871153	0.382756	0.0738696	0.256648	2	0
RBM47	0.087208	0.382756	0.00401721	0.0257148	1	1
BLVRA	0.0877518	0.383654	0.0270565	0.119455	1	1
TMEM14C	0.0877561	0.383654	0.121498	0.361498	2	0
PROCR	0.0883334	0.385424	0.10652	0.330508	2	0
TRPC6	0.0893096	0.388923	0.0438559	0.170984	2	0
ATRAID	0.0897327	0.390005	0.110466	0.338521	2	0
PHF5A	0.0899411	0.390152	0.112552	0.342563	2	0
TIMM17B	0.0913163	0.39535	0.136365	0.392575	2	0
BCL7B	0.0916566	0.396056	0.0889524	0.288701	2	0
PSMD2	0.0925058	0.398953	0.105945	0.329416	1	1
UBE3B	0.0927097	0.399063	0.0254016	0.113042	1	1
ZBTB41	0.0929692	0.39932	0.123853	0.365505	2	0
TIMM23B	0.093127	0.39932	0.138535	0.397798	2	0
PRMT5	0.0934448	0.399915	0.00614286	0.0361135	1	1
YWHAZ	0.0939984	0.401515	0.0976974	0.310023	1	1
CLDN7	0.0957886	0.408381	0.142495	0.405755	2	0
UBE3C	0.0959782	0.40841	0.109165	0.336843	1	1
GADD45B	0.0977473	0.415147	0.0839194	0.278154	2	0
JKAMP	0.0987612	0.418657	0.143098	0.406719	2	0
SPAG7	0.099784	0.422192	0.0530296	0.197447	2	0
ATG12	0.100266	0.42343	0.145856	0.413505	2	0
MAP2K5	0.100475	0.423513	0.125068	0.368507	2	0
ISG20	0.101193	0.425735	0.037232	0.152617	1	1
NR1H2	0.101746	0.426232	0.0992566	0.314078	1	1
CHMP6	0.101829	0.426232	0.0844434	0.279063	2	0
TIMP2	0.101931	0.426232	0.0871563	0.284606	2	0
AQP3	0.102074	0.426232	0.0353783	0.146132	1	1
PSMA7	0.102447	0.426989	0.0318067	0.135603	1	1
PTPN6	0.103094	0.428335	0.00342501	0.0223075	1	1
PGM3	0.103247	0.428335	0.010027	0.0535893	1	1
RFNG	0.103345	0.428335	0.153149	0.426072	2	0
MICALL1	0.104315	0.431554	0.08943	0.289546	1	1
LBR	0.104898	0.433164	0.0890398	0.288701	2	0
OXA1L	0.105648	0.434475	0.0827646	0.275553	2	0
UEVLD	0.105768	0.434475	0.148457	0.418227	2	0
GPS1	0.105799	0.434475	0.00422889	0.0268391	1	1
GGT1	0.106646	0.436627	0.114145	0.345998	2	0
NUDCD3	0.106714	0.436627	0.1529	0.425935	2	0
PPP2R1A	0.107259	0.438054	0.158974	0.437374	2	0
MYCBP	0.109103	0.444774	0.0979218	0.310294	2	0
MT1E	0.109963	0.446584	0.118769	0.356461	2	0
TMEM109	0.110018	0.446584	0.0345455	0.143865	1	1
ATF6	0.110147	0.446584	0.128378	0.374759	1	1
SLC17A6	0.111505	0.450973	0.0918036	0.295944	2	0
GNA11	0.111633	0.450973	0.122491	0.36389	2	0
STUB1	0.111939	0.4511	0.140264	0.401729	2	0
PAK4	0.112068	0.4511	0.131135	0.379969	2	0
PAX8	0.112761	0.452297	0.165779	0.449132	2	0
CTNNB1	0.112771	0.452297	0.0185558	0.087356	1	1
TJP1	0.113244	0.45338	0.00980353	0.0526469	1	1
TBC1D9B	0.114144	0.455952	0.116631	0.351625	2	0
FAM174A	0.114343	0.455952	0.161242	0.441439	2	0
SLC7A7	0.114498	0.455952	0.0497774	0.188799	1	1
ACSL1	0.115896	0.460697	0.0794221	0.270884	2	0
C1QBP	0.116476	0.462181	0.0109885	0.0581726	1	1
SERTAD1	0.117939	0.467156	0.154934	0.429965	2	0
SLK	0.119486	0.472444	0.0973269	0.309727	2	0
FPGT	0.120448	0.475407	0.0348198	0.144574	1	1
PIH1D1	0.121923	0.47963	0.135488	0.390555	1	1
IQGAP1	0.122156	0.47963	0.169036	0.455522	2	0
KHDRBS3	0.122162	0.47963	0.0724564	0.252523	2	0
RAP1GAP	0.12276	0.481133	0.106021	0.329416	1	1
SHB	0.123266	0.482272	0.127678	0.373341	2	0
EIF2B1	0.124151	0.484884	0.0558228	0.205213	1	1
TBP	0.124445	0.485185	0.181015	0.48027	2	0
POLR3B	0.126065	0.490644	0.0802016	0.272345	2	0
KIAA0100	0.126927	0.493139	0.184782	0.486222	2	0
POLR2H	0.127232	0.49336	0.173378	0.46442	2	0
ONECUT1	0.127426	0.49336	0.00417629	0.0265807	1	1
ELOVL3	0.128503	0.495897	0.18682	0.490431	2	0
CEBPZ	0.128525	0.495897	0.0430663	0.169248	1	1
WIPF2	0.129814	0.500006	0.17672	0.471112	2	0
DLD	0.130531	0.501903	0.110923	0.338989	2	0
OST4	0.132403	0.506607	0.00948482	0.0511814	1	1
EPHB2	0.132536	0.506607	0.188089	0.493182	2	0
UBE2Q2	0.1326	0.506607	0.00600785	0.0356956	1	1
PHKB	0.132661	0.506607	0.105188	0.328199	2	0
CAMSAP2	0.133085	0.507358	0.0181057	0.0858773	1	1
CBWD5	0.133374	0.507595	0.190693	0.498255	2	0
TLR1	0.133765	0.508218	0.00736125	0.0419516	1	1
GMNN	0.134172	0.50828	0.0634447	0.225693	1	1
LUZP6	0.134237	0.50828	0.141978	0.40508	1	1
UQCRC1	0.135351	0.510997	0.120516	0.359456	1	1
TIAM1	0.135424	0.510997	0.0813377	0.274002	1	1
CYP11A1	0.135641	0.510997	0.0498747	0.188848	1	1
NIT1	0.136867	0.514697	0.174878	0.467876	2	0
TPD52L2	0.137083	0.514697	0.155301	0.430448	2	0
DMTF1	0.137813	0.516566	0.199116	0.513948	2	0
AASDHPPT	0.139088	0.520473	0.0933926	0.299769	1	1
CHUK	0.139836	0.522396	0.181385	0.480682	2	0
HOOK2	0.140765	0.524125	0.0563204	0.206355	1	1
GPR89B	0.140768	0.524125	0.197148	0.511282	2	0
TMEM126A	0.142363	0.529183	0.201686	0.517892	2	0
TTC4	0.142722	0.529636	0.0822467	0.275059	1	1
GPX2	0.14446	0.534584	0.0483883	0.184578	1	1
NNMT	0.144534	0.534584	0.158667	0.437374	2	0
CDCA4	0.144967	0.534934	0.20759	0.528911	2	0
DRAP1	0.145107	0.534934	0.152787	0.425935	1	1
SLC25A46	0.145595	0.534985	0.030318	0.130754	1	1
HSPA6	0.1456	0.534985	0.0706809	0.247883	1	1
RAD50	0.147652	0.541633	0.0384184	0.156049	1	1
AK3	0.14938	0.54601	0.0374519	0.153237	1	1
MRPL14	0.14947	0.54601	0.197281	0.511282	2	0
HYOU1	0.149622	0.54601	0.0149026	0.0737854	1	1
IGFBP6	0.150114	0.54601	0.199253	0.513948	2	0
HSPA2	0.150291	0.54601	0.200547	0.516155	2	0
NUCB2	0.150312	0.54601	0.00276751	0.0184555	1	1
PRKAB1	0.150793	0.54687	0.0394216	0.158395	1	1
LAT	0.152533	0.551855	0.192131	0.501426	2	0
PPARD	0.152662	0.551855	0.103873	0.324549	1	1
ILF2	0.154804	0.557992	0.0863957	0.282589	1	1
OLFML2B	0.155007	0.557992	0.16825	0.454167	2	0
BNC2	0.155109	0.557992	0.0150055	0.0738375	1	1
COL15A1	0.155587	0.558751	0.1834	0.483668	2	0
TMEM128	0.15582	0.558751	0.221999	0.551259	2	0
ACD	0.156865	0.561596	0.213156	0.53746	2	0
CD74	0.157677	0.562947	0.0500625	0.188888	1	1
TSG101	0.157746	0.562947	0.129464	0.376591	1	1
SLC39A4	0.15875	0.565627	0.218171	0.544575	2	0
TXNL4B	0.159199	0.566321	0.169646	0.456614	2	0
PNP	0.16046	0.568967	0.110196	0.338155	1	1
HEATR1	0.160617	0.568967	0.149489	0.420508	1	1
SMIM15	0.160706	0.568967	0.228091	0.562423	2	0
YWHAB	0.161969	0.571014	0.0809501	0.274002	1	1
CNN1	0.161991	0.571014	0.000813446	0.00628803	1	1
FGR	0.162058	0.571014	0.223717	0.554084	2	0
RRS1	0.162307	0.571014	0.0252086	0.112407	1	1
TIMMDC1	0.163503	0.574317	0.212623	0.537088	2	0
NPDC1	0.164272	0.576112	0.109428	0.337189	1	1
DNM1L	0.165188	0.577684	0.158324	0.437374	1	1
SLC27A1	0.165237	0.577684	0.0521226	0.194719	1	1
LRP10	0.16758	0.584674	0.235837	0.572053	2	0
RNASEH2A	0.167998	0.584674	0.233749	0.571014	2	0
EIF4EBP1	0.168022	0.584674	2.09973e-08	3.60831e-07	1	1
CARMIL1	0.169077	0.58743	0.207579	0.528911	2	0
WDR43	0.169644	0.588486	0.00254281	0.0172141	1	1
TSEN2	0.170387	0.590145	0.141585	0.404476	1	1
GTPBP8	0.170665	0.590196	0.152909	0.425935	2	0
HLA-E	0.171444	0.591394	0.00117281	0.00879217	1	1
OPHN1	0.171641	0.591394	0.061817	0.221668	1	1
EPB41L2	0.171806	0.591394	0.238118	0.576333	2	0
ABL1	0.17346	0.59617	0.235092	0.571487	2	0
IL18	0.174703	0.599518	0.24271	0.582696	2	0
MKNK1	0.175141	0.600099	0.12028	0.359231	1	1
MTFR1	0.177142	0.606026	0.222049	0.551259	2	0
CRISP3	0.17774	0.607143	0.242753	0.582696	2	0
NDUFA1	0.178139	0.607468	0.248057	0.589748	2	0
NQO1	0.178379	0.607468	0.0019324	0.0137047	1	1
DDX60	0.179703	0.610068	0.183595	0.483668	1	1
RAC1	0.179923	0.610068	0.211947	0.536228	1	1
CANT1	0.179962	0.610068	0.0331042	0.139537	1	1
AMACR	0.18047	0.610865	0.181903	0.481482	2	0
PFKL	0.180827	0.611146	0.00659558	0.0383711	1	1
ESPL1	0.181171	0.611383	0.168331	0.454167	2	0
DYNLL1	0.182145	0.613743	0.251519	0.594816	2	0
ECD	0.183359	0.616497	0.207549	0.528911	1	1
TCTA	0.183514	0.616497	0.0746129	0.258427	1	1
ME2	0.183794	0.616511	2.52128e-05	0.000263203	1	1
CHMP4A	0.184151	0.616536	0.226287	0.558592	1	1
XRCC1	0.184354	0.616536	0.121524	0.361498	1	1
FAM20B	0.186738	0.623575	0.222083	0.551259	2	0
GPX1	0.187428	0.624947	0.115832	0.350015	1	1
IRX5	0.187768	0.625146	0.0291535	0.126219	1	1
KRT7	0.188287	0.625333	0.00367427	0.0237922	1	1
LAMB3	0.18861	0.625333	0.246582	0.58853	1	1
ACTL6A	0.188663	0.625333	0.0409387	0.163608	1	1
FOXO4	0.188962	0.625395	0.0174371	0.083236	1	1
RWDD4	0.189794	0.627218	0.257679	0.60025	2	0
RBM15B	0.19028	0.627895	0.145361	0.412627	1	1
VAMP7	0.192636	0.634734	0.242243	0.582696	1	1
AKAP8	0.194621	0.640328	0.269552	0.620918	2	0
CDC6	0.195568	0.642497	0.0416166	0.165211	1	1
ICE1	0.196123	0.643375	0.216686	0.542079	2	0
SRXN1	0.196974	0.645221	0.00198481	0.0139876	1	1
HAT1	0.197765	0.646862	0.255622	0.597967	1	1
ASAH1	0.19821	0.64737	0.0831402	0.275981	1	1
ORC4	0.198869	0.648575	0.252034	0.594816	2	0
FURIN	0.199397	0.649348	0.0332928	0.139805	1	1
CBWD6	0.201146	0.653022	0.236343	0.572656	1	1
ALPP	0.201256	0.653022	0.2342	0.571014	2	0
HAUS1	0.201402	0.653022	0.267298	0.61816	2	0
CSF3R	0.202129	0.654429	0.247818	0.589748	2	0
ADSL	0.202825	0.655732	0.263362	0.610957	2	0
POMZP3	0.203661	0.657484	0.27661	0.631434	2	0
RAC2	0.203962	0.657504	0.209379	0.531975	2	0
RPL7L1	0.204276	0.657568	0.216247	0.541586	1	1
NOSIP	0.204996	0.658546	0.282735	0.637091	2	0
MLEC	0.205702	0.658546	0.254281	0.597333	2	0
CBWD1	0.206047	0.658546	0.207634	0.528911	1	1
PIN1	0.206089	0.658546	0.277338	0.632217	2	0
ETF1	0.206458	0.658546	0.0071169	0.0406628	1	1
RFC3	0.206632	0.658546	0.17942	0.477171	1	1
AMHR2	0.206643	0.658546	0.279632	0.634212	2	0
SH3GLB1	0.206994	0.658724	0.146564	0.414462	1	1
NENF	0.208966	0.661596	0.0485226	0.184667	1	1
COG2	0.209083	0.661596	0.230691	0.56758	1	1
GPX4	0.209085	0.661596	0.203904	0.522388	1	1
TNFAIP3	0.209324	0.661596	0.0487722	0.185301	1	1
CASP10	0.209452	0.661596	0.256122	0.598511	2	0
SNAP25	0.209673	0.661596	0.0441381	0.171785	1	1
PIGB	0.210864	0.663933	0.288543	0.646545	2	0
SNAI2	0.211008	0.663933	1.70902e-06	2.23272e-05	1	1
HSD17B10	0.213322	0.670249	0.18324	0.483668	1	1
RAB25	0.213616	0.670249	0.0719873	0.251674	1	1
MAP2K4	0.215078	0.673816	0.291298	0.649839	2	0
B4GALT1	0.215356	0.673816	0.276712	0.631434	2	0
ASF1A	0.216289	0.675789	0.225736	0.557847	1	1
CALR	0.216658	0.675997	2.84085e-05	0.000293818	1	1
ZFAND1	0.217109	0.676458	0.173274	0.46442	1	1
DHX29	0.21838	0.679473	0.223013	0.552954	2	0
IKZF1	0.21991	0.683281	0.216055	0.541586	2	0
MRPL37	0.221621	0.687094	0.234701	0.571156	1	1
SNRPD3	0.221752	0.687094	0.0540564	0.200269	1	1
JMJD6	0.222251	0.687684	0.0552697	0.20375	1	1
EXO1	0.222725	0.688197	0.265154	0.613839	1	1
ITGAE	0.226396	0.695408	0.18248	0.482438	1	1
ELOVL2	0.226436	0.695408	7.16267e-08	1.12686e-06	1	1
YKT6	0.226725	0.695408	0.21726	0.542908	1	1
NAIP	0.226735	0.695408	0.0411707	0.164242	1	1
ATP6V1B2	0.226901	0.695408	0.304174	0.67089	2	0
TARBP1	0.227497	0.695408	0.307332	0.676396	2	0
CSRP1	0.227513	0.695408	0.298619	0.662549	2	0
XRCC5	0.227548	0.695408	0.154566	0.429478	1	1
SOX4	0.228167	0.696214	0.278844	0.634212	1	1
PBK	0.228435	0.696214	0.165379	0.448914	1	1
MAN2B1	0.229427	0.697433	0.0134582	0.0689579	1	1
PAPSS1	0.22946	0.697433	0.286813	0.643313	2	0
ZNF131	0.230934	0.70083	0.308059	0.676701	2	0
AATF	0.231363	0.70083	0.280396	0.635299	1	1
ZDHHC16	0.231549	0.70083	0.255562	0.597967	1	1
MBOAT7	0.231841	0.70083	0.311493	0.678528	2	0
GNAI1	0.232146	0.70083	0.0012809	0.00944403	1	1
IPO5	0.232535	0.700951	0.00998799	0.0535088	1	1
NUP88	0.232814	0.700951	0.0514455	0.193484	1	1
NCK1	0.233978	0.703507	0.317319	0.682283	2	0
PAF1	0.23443	0.703829	0.311947	0.678569	2	0
ABHD4	0.234727	0.703829	0.213741	0.537722	1	1
RNPS1	0.23503	0.703829	0.107098	0.331841	1	1
LIG1	0.236033	0.704374	0.278275	0.633707	2	0
BRMS1L	0.236223	0.704374	0.305085	0.672151	2	0
KAT6B	0.23627	0.704374	0.198342	0.513438	1	1
CCNE2	0.236473	0.704374	0.271489	0.624089	2	0
PARK7	0.238183	0.708192	0.312306	0.678689	2	0
TBPL1	0.238389	0.708192	0.253906	0.597333	1	1
CEBPA	0.239427	0.709803	0.000696797	0.00553966	1	1
SUMF1	0.239566	0.709803	0.020652	0.0949311	1	1
SRP72	0.242291	0.716925	0.0629014	0.224476	1	1
SLBP	0.243157	0.718536	0.109832	0.337503	1	1
RRAGA	0.244595	0.721829	0.329737	0.698892	2	0
LYAR	0.245987	0.724979	0.0949941	0.303601	1	1
MRPL58	0.247055	0.727168	0.176643	0.471112	1	1
MYL4	0.250226	0.735532	0.32333	0.693204	2	0
TRIB3	0.250571	0.73558	4.60277e-06	5.71255e-05	1	1
PLCB3	0.254601	0.746429	0.282768	0.637091	2	0
SLA	0.255628	0.748457	0.171553	0.461189	1	1
COPS7A	0.257278	0.752303	0.165279	0.448914	1	1
HMG20B	0.258919	0.755973	0.113155	0.343461	1	1
GOT1	0.25921	0.755973	0.0161239	0.0781363	1	1
HCAR3	0.26018	0.757813	0.327682	0.695195	2	0
TMEM14B	0.26055	0.757822	0.348469	0.722473	2	0
PIK3C3	0.261115	0.757822	0.00586083	0.0350083	1	1
STAT4	0.261849	0.757822	0.335453	0.707158	1	1
STK25	0.261941	0.757822	0.127417	0.373067	1	1
IRF8	0.262184	0.757822	0.291404	0.649839	1	1
ITFG1	0.262485	0.757822	0.0183841	0.0868292	1	1
CES2	0.26271	0.757822	0.158455	0.437374	1	1
COPS5	0.263418	0.757822	0.343686	0.715559	2	0
RFC4	0.263634	0.757822	0.0272438	0.119465	1	1
PCBD1	0.263989	0.757822	0.24153	0.582696	1	1
CRK	0.264305	0.757822	0.352813	0.727107	2	0
INTS3	0.264567	0.757822	0.326374	0.695195	2	0
IFI44L	0.264718	0.757822	0.332938	0.703708	2	0
CEP55	0.264932	0.757822	0.353398	0.727107	2	0
SH3BP5	0.265599	0.757938	0.00755489	0.0427128	1	1
ALDOA	0.265661	0.757938	0.00472054	0.0294572	1	1
LOXL1	0.265991	0.757938	0.339555	0.709602	1	1
SULT1A1	0.266676	0.758922	0.326934	0.695195	2	0
IFNAR1	0.26703	0.758964	0.351765	0.726298	2	0
ADCY4	0.267952	0.760449	0.163929	0.447153	1	1
ABCF1	0.268233	0.760449	0.302822	0.669144	1	1
PRPF4	0.270326	0.76541	0.358636	0.72935	2	0
PDHX	0.27083	0.765867	0.273178	0.626571	1	1
VPS4B	0.271718	0.767406	0.12635	0.370428	1	1
ALG8	0.272262	0.76797	0.35198	0.726298	1	1
TRAPPC3	0.273606	0.77079	0.255193	0.597967	1	1
FUT1	0.274619	0.772668	0.105934	0.329416	1	1
RALA	0.275366	0.773709	0.0756741	0.261153	1	1
OIP5	0.275681	0.773709	0.123522	0.365011	1	1
SMARCA4	0.276252	0.774337	0.160569	0.440136	1	1
WDR61	0.276986	0.775421	0.202214	0.518653	1	1
NOL11	0.277882	0.776958	0.315943	0.681327	1	1
LPGAT1	0.279767	0.781248	0.0850772	0.280742	1	1
PDCD6IP	0.280584	0.782552	0.361856	0.733563	2	0
NFKB2	0.281979	0.784754	0.027254	0.119465	1	1
PAXIP1	0.282569	0.784754	0.326212	0.695195	2	0
UQCRQ	0.282677	0.784754	0.373814	0.749694	2	0
SOS1	0.282994	0.784754	0.315232	0.681071	2	0
ISG15	0.28313	0.784754	0.0586262	0.212961	1	1
PMM2	0.283589	0.785054	0.335853	0.707158	2	0
LY96	0.285453	0.789235	0.355892	0.72935	2	0
MYO18A	0.286513	0.789551	0.00292936	0.0194189	1	1
FOSL1	0.286787	0.789551	0.0608435	0.219061	1	1
RAB21	0.286868	0.789551	0.344668	0.716267	1	1
TBC1D10C	0.286981	0.789551	0.139399	0.399765	1	1
NUP133	0.287782	0.790781	0.179719	0.477399	1	1
DNAJB14	0.288369	0.791421	0.311625	0.678528	1	1
STX1A	0.289805	0.794385	0.380897	0.758399	2	0
LAPTM5	0.29163	0.798408	0.35816	0.72935	2	0
MAPK3	0.292912	0.800136	0.334994	0.707158	2	0
HEBP1	0.292977	0.800136	0.000110129	0.00103809	1	1
WDR3	0.29386	0.801496	0.20979	0.531975	1	1
SULT1A2	0.294193	0.801496	0.337335	0.708936	2	0
TP53BP2	0.294735	0.801996	0.32499	0.6951	2	0
IARS2	0.297281	0.807939	0.345559	0.717452	2	0
DHCR7	0.297967	0.80882	1.32696e-05	0.000146754	1	1
DYNLT3	0.298789	0.810065	0.269602	0.620918	1	1
ITPR1	0.299586	0.811243	0.310133	0.678528	1	1
AXIN1	0.300334	0.812285	0.393321	0.773485	2	0
TNFSF13B	0.302014	0.815839	0.377137	0.754949	2	0
CLTC	0.302664	0.816608	0.383276	0.75975	1	1
FGF17	0.304294	0.820016	0.358378	0.72935	2	0
MAPK1IP1L	0.304999	0.820924	0.279493	0.634212	1	1
KYAT3	0.307662	0.827097	0.325459	0.6951	1	1
SCARB1	0.309141	0.830073	2.15783e-05	0.000227386	1	1
RHOA	0.309751	0.83037	0.315044	0.681071	1	1
OSCAR	0.309995	0.83037	0.397674	0.777937	2	0
ADAM8	0.311394	0.83312	0.177244	0.471947	1	1
OXSR1	0.312107	0.833262	0.125811	0.369332	1	1
CRTAM	0.312218	0.833262	0.344527	0.716267	2	0
FPR1	0.312602	0.833262	0.402713	0.781926	1	1
PSMD4	0.31294	0.833262	0.311147	0.678528	1	1
DDX10	0.314349	0.836018	0.157122	0.434956	1	1
POP4	0.317671	0.843849	0.412847	0.793717	2	0
C5	0.318459	0.843983	2.23898e-10	5.21029e-09	1	1
AMIGO2	0.318477	0.843983	0.248841	0.590138	1	1
ASTN2	0.319355	0.845047	0.409531	0.789989	1	1
ANXA8L1	0.319635	0.845047	0.00297847	0.0195987	1	1
CYB561	0.32172	0.848311	0.0825107	0.275495	1	1
PSENEN	0.321931	0.848311	0.417173	0.798961	2	0
CKS1B	0.322009	0.848311	0.325331	0.6951	1	1
SENP6	0.322656	0.849015	0.407222	0.786968	2	0
YTHDF1	0.323821	0.850098	0.4102	0.789989	1	1
PSMC6	0.323829	0.850098	0.398815	0.779293	1	1
MAPKAPK5	0.325839	0.854371	0.416055	0.797826	1	1
KNSTRN	0.326274	0.854509	0.097693	0.310023	1	1
CALM1	0.326793	0.854866	0.000102729	0.000976582	1	1
MRPS17	0.327824	0.85627	0.42216	0.804697	2	0
TOMM34	0.328096	0.85627	0.421109	0.803379	2	0
GEN1	0.328846	0.856558	0.358381	0.72935	1	1
COASY	0.329034	0.856558	0.389218	0.768121	1	1
MCM7	0.329357	0.856558	0.0539826	0.200269	1	1
RIPK3	0.329871	0.856896	0.0326846	0.138029	1	1
PIGF	0.330679	0.857789	0.317808	0.682675	1	1
CREBBP	0.331321	0.857789	0.400373	0.779801	2	0
NVL	0.331366	0.857789	0.354115	0.727107	1	1
VBP1	0.33183	0.857995	0.247833	0.589748	1	1
SLC37A4	0.3333	0.860801	0.31596	0.681327	1	1
POP5	0.333788	0.861066	0.194309	0.505927	1	1
VGLL4	0.335541	0.864589	0.353956	0.727107	1	1
CGN	0.336812	0.866454	2.35837e-08	4.02183e-07	1	1
LHCGR	0.337041	0.866454	0.300252	0.66478	1	1
ERO1B	0.338195	0.86681	0.396039	0.77678	2	0
C1RL	0.338442	0.86681	0.000201764	0.00174706	1	1
CCDC92	0.338684	0.86681	0.358798	0.72935	1	1
SLC15A3	0.339025	0.86681	0.436628	0.814892	2	0
NR2F2	0.339119	0.86681	0.151411	0.424403	1	1
KCNF1	0.34077	0.86944	0.338909	0.709581	1	1
NEIL3	0.341818	0.86944	0.396906	0.777796	1	1
SLC25A14	0.342459	0.86944	0.437919	0.815446	2	0
SOD3	0.342653	0.86944	0.426493	0.807044	2	0
TOMM70	0.343143	0.86944	0.426535	0.807044	2	0
LIPA	0.343322	0.86944	0.37025	0.746514	1	1
ABCC5	0.343817	0.86944	0.381709	0.759338	1	1
CNOT4	0.343964	0.86944	0.442053	0.815804	2	0
ATP6V0E1	0.344003	0.86944	0.389788	0.768183	2	0
PLS1	0.344858	0.86944	0.383097	0.75975	1	1
HCST	0.344938	0.86944	0.374877	0.751099	1	1
ENG	0.34513	0.86944	0.386096	0.763985	1	1
PRSS23	0.345208	0.86944	0.00390254	0.0251247	1	1
NRIP1	0.345727	0.869769	0.0919441	0.29597	1	1
MRPS6	0.34619	0.869953	0.432466	0.810349	2	0
EZH2	0.346809	0.870529	0.159433	0.438098	1	1
MOK	0.347707	0.871805	0.430279	0.807767	1	1
CDK1	0.348335	0.8724	0.167207	0.452229	1	1
STEAP1	0.34889	0.872812	0.275796	0.631279	1	1
TP53I3	0.351338	0.877511	0.0051544	0.0314616	1	1
HLA-F	0.351644	0.877511	0.402865	0.781926	2	0
SNX6	0.352219	0.877511	0.399757	0.779293	1	1
SNRPA	0.35249	0.877511	0.123272	0.364756	1	1
SMARCD2	0.353003	0.877511	0.0141566	0.071714	1	1
ZNF586	0.353125	0.877511	0.427929	0.807044	2	0
ENOSF1	0.357233	0.886285	0.389937	0.768183	1	1
TOR1A	0.35745	0.886285	0.439158	0.815446	2	0
CSF2RB	0.357846	0.886285	0.109687	0.337503	1	1
DHRS7	0.358462	0.886826	0.254193	0.597333	1	1
SRPX	0.359506	0.887453	0.0872672	0.284606	1	1
RAB11FIP2	0.35951	0.887453	0.0113737	0.0596452	1	1
CASR	0.360953	0.887511	0.378086	0.756172	1	1
TRAM2	0.361681	0.887511	0.442734	0.816063	2	0
NISCH	0.362069	0.887511	0.451843	0.82433	1	1
TLR4	0.362254	0.887511	0.399763	0.779293	1	1
C5AR1	0.362265	0.887511	0.429257	0.807635	1	1
NR2F6	0.362273	0.887511	0.309976	0.678528	1	1
DUSP11	0.362314	0.887511	0.457138	0.830264	1	1
PLRG1	0.365396	0.894079	0.360846	0.73218	1	1
AMY2B	0.365919	0.894372	0.0345001	0.143865	1	1
RIPK1	0.366562	0.894372	0.147887	0.417146	1	1
PSMB6	0.366936	0.894372	0.164656	0.44804	1	1
TMEM65	0.367444	0.894372	0.251741	0.594816	1	1
MSH2	0.367737	0.894372	0.397363	0.777937	1	1
HSPA1L	0.368578	0.894372	0.358274	0.72935	1	1
SUCLA2	0.36869	0.894372	0.309489	0.678508	1	1
SRSF10	0.368718	0.894372	0.466902	0.841661	1	1
HLA-C	0.369447	0.895079	0.469473	0.841735	1	1
RNF167	0.370091	0.895079	0.336393	0.707629	1	1
CDC45	0.370241	0.895079	0.445577	0.819275	1	1
GNAQ	0.370641	0.895079	0.0156954	0.0765577	1	1
OAS1	0.371013	0.895079	0.463179	0.836493	1	1
TMX1	0.372581	0.897892	0.271537	0.624089	1	1
PCOLCE	0.374032	0.899761	8.10035e-05	0.000790226	1	1
SPP1	0.374162	0.899761	0.402015	0.781638	1	1
RBX1	0.376668	0.904813	0.395663	0.776724	1	1
CHRNB2	0.380161	0.909707	0.233445	0.571014	1	1
SMC2	0.380167	0.909707	0.128537	0.374759	1	1
RRP12	0.380594	0.909707	0.208658	0.530913	1	1
RAB1A	0.381003	0.909707	0.423868	0.806577	1	1
GCLC	0.381373	0.909707	0.103636	0.324262	1	1
UBA3	0.381471	0.909707	0.455506	0.827991	2	0
SLC35A1	0.381556	0.909707	0.0935628	0.299884	1	1
GRIK4	0.382827	0.911766	0.440889	0.815804	1	1
ADO	0.38408	0.913718	0.213501	0.537722	1	1
GTF2E2	0.384465	0.913718	0.189728	0.496746	1	1
PIK3AP1	0.385937	0.916242	0.427091	0.807044	1	1
VWF	0.387027	0.917853	0.486095	0.855742	1	1
PIK3CA	0.38812	0.918643	0.489382	0.857474	1	1
KIF20A	0.388182	0.918643	0.133359	0.385412	1	1
ANKRD36B	0.38986	0.921638	0.368941	0.745221	1	1
HSD17B8	0.391449	0.924292	0.0921679	0.296263	1	1
GRWD1	0.391811	0.924292	0.386987	0.76507	1	1
CNPY3	0.393319	0.926635	0.449761	0.82226	1	1
TMCO1	0.393633	0.926635	0.299478	0.663725	1	1
EIF3A	0.394165	0.926909	0.128666	0.374759	1	1
PLIN1	0.395737	0.929629	0.459626	0.832094	1	1
RARA	0.396416	0.930096	0.481228	0.852549	1	1
DPY30	0.396769	0.930096	0.442229	0.815804	1	1
FKBP14	0.397713	0.931332	0.499469	0.864972	1	1
RPAP3	0.399018	0.93341	0.0578757	0.211611	1	1
FST	0.400122	0.934578	0.473468	0.845506	1	1
NFKBIB	0.400354	0.934578	0.399094	0.779293	1	1
TCEAL4	0.402677	0.939018	0.419806	0.802264	1	1
CDKN3	0.404256	0.941717	0.233832	0.571014	1	1
MORF4L2	0.40489	0.942212	0.194968	0.507054	1	1
DNAJB1	0.405702	0.94312	0.282995	0.637091	1	1
BECN1	0.406613	0.944254	0.504202	0.871017	2	0
RNMT	0.40954	0.949738	0.480301	0.851582	1	1
GATA2	0.410055	0.949738	0.285896	0.642152	1	1
HSP90B1	0.410662	0.949738	0.0621183	0.222391	1	1
SEC11A	0.410674	0.949738	0.494145	0.861552	1	1
CASP2	0.411382	0.950389	0.209737	0.531975	1	1
COG4	0.41301	0.953165	0.4277	0.807044	1	1
PCDHA5	0.415179	0.957183	0.472515	0.844978	1	1
ACE2	0.416983	0.958353	0.515804	0.88108	2	0
ITGB1BP1	0.417013	0.958353	0.205514	0.525908	1	1
CDT1	0.417349	0.958353	0.383794	0.760103	1	1
NLRX1	0.417403	0.958353	0.27439	0.628706	1	1
RSAD2	0.418238	0.959285	0.519889	0.88327	2	0
RBKS	0.418973	0.959986	0.521456	0.884364	1	1
PSMD12	0.421566	0.964937	0.215684	0.541391	1	1
MAPK14	0.422915	0.967033	0.498788	0.864937	1	1
GSTZ1	0.423641	0.967704	0.0438127	0.170984	1	1
PSMB3	0.424626	0.968226	0.471359	0.84391	1	1
BCAS2	0.42498	0.968226	0.477238	0.849522	1	1
SPC25	0.425314	0.968226	0.51792	0.882558	1	1
TCEA2	0.426074	0.968226	0.519219	0.88327	2	0
RPA2	0.426131	0.968226	0.483275	0.853468	1	1
LSM5	0.426721	0.968226	0.51556	0.88108	2	0
BLCAP	0.426904	0.968226	0.423141	0.80588	1	1
NOL3	0.427387	0.968339	0.519919	0.88327	2	0
NUDT21	0.428808	0.970574	0.529853	0.890663	1	1
GABPB1	0.429785	0.971801	0.508024	0.874364	1	1
MTHFD1	0.431459	0.974599	0.24853	0.590028	1	1
EVL	0.432175	0.974963	0.533534	0.893937	2	0
DPP10	0.432492	0.974963	0.476766	0.849357	1	1
TRAPPC6A	0.433266	0.975722	0.0205922	0.0948517	1	1
ZNF420	0.434309	0.976081	0.535771	0.894707	2	0
WDR12	0.43434	0.976081	0.142577	0.405755	1	1
MOB1A	0.434736	0.976081	0.379405	0.757373	1	1
FGF7	0.43556	0.976948	0.524091	0.886313	2	0
WDR7	0.438298	0.982104	0.540848	0.894784	1	1
SNRPB	0.438879	0.98242	0.474882	0.846677	1	1
EIF5	0.43983	0.982722	0.292589	0.651689	1	1
CD79A	0.440731	0.982722	0.496654	0.862772	1	1
SLC51A	0.441143	0.982722	0.532655	0.893356	2	0
TRIP13	0.441172	0.982722	0.510412	0.876533	1	1
ANXA7	0.441213	0.982722	0.543213	0.895541	1	1
PPCS	0.442271	0.983265	0.538619	0.894784	2	0
RALGDS	0.442337	0.983265	0.544735	0.896785	1	1
AP2M1	0.443182	0.983304	0.540616	0.894784	1	1
STXBP2	0.443634	0.983304	0.439037	0.815446	1	1
WT1	0.443783	0.983304	0.448688	0.821614	1	1
KLHL21	0.444115	0.983304	0.479264	0.850418	1	1
ARSG	0.44588	0.986195	0.39479	0.775692	1	1
NUP107	0.446453	0.986195	0.547525	0.900715	2	0
KLF5	0.448188	0.986195	0.543578	0.895541	2	0
HSPA13	0.448532	0.986195	0.0754673	0.260981	1	1
RPP38	0.44868	0.986195	0.49102	0.858798	1	1
CLDN3	0.448816	0.986195	0.46739	0.841661	1	1
MRPL53	0.448942	0.986195	0.4575	0.830264	1	1
DHX15	0.448953	0.986195	0.443527	0.81685	1	1
PPIL1	0.451501	0.989553	0.499062	0.864937	1	1
MPI	0.451601	0.989553	0.46043	0.832875	1	1
NDUFA13	0.45181	0.989553	0.535863	0.894707	1	1
PDE4C	0.453028	0.990294	0.542887	0.895541	1	1
ASF1B	0.453425	0.990294	0.327482	0.695195	1	1
MUC1	0.453479	0.990294	0.556218	0.907001	1	1
FOXJ3	0.454375	0.990713	0.0964229	0.307727	1	1
TTC17	0.455406	0.990713	0.554606	0.905695	2	0
ID1	0.4555	0.990713	0.00118866	0.00888117	1	1
PPARGC1A	0.456024	0.990713	0.484306	0.854457	1	1
S100A2	0.456122	0.990713	0.555987	0.907001	1	1
ZWILCH	0.456331	0.990713	0.382438	0.75975	1	1
EIF1AX	0.457203	0.990944	0.536382	0.894784	1	1
CNPY2	0.457698	0.990944	0.286008	0.642152	1	1
ADAT1	0.459195	0.990944	0.52547	0.887302	1	1
SMAD3	0.459619	0.990944	0.1252	0.368507	1	1
RMI1	0.459903	0.990944	0.233515	0.571014	1	1
ETFA	0.460199	0.990944	0.257518	0.60025	1	1
FGFR4	0.460631	0.990944	0.559351	0.909827	2	0
IGHMBP2	0.460753	0.990944	0.487346	0.85613	1	1
DAG1	0.46112	0.990944	0.0795433	0.270884	1	1
BIN2	0.46121	0.990944	0.54125	0.894784	1	1
DFFA	0.461644	0.990944	0.244292	0.584476	1	1
SLC27A3	0.461989	0.990944	0.0331935	0.13965	1	1
SPTLC1	0.462222	0.990944	0.518931	0.88327	1	1
PIP4K2B	0.462753	0.990944	0.32402	0.694019	1	1
DPH2	0.463726	0.990944	0.566802	0.912239	1	1
CIB1	0.463777	0.990944	0.373372	0.749694	1	1
ORMDL2	0.463978	0.990944	0.428087	0.807044	1	1
DNMT1	0.466019	0.992993	0.495764	0.862676	1	1
EPN2	0.466602	0.992993	0.0649725	0.230395	1	1
FNDC4	0.46678	0.992993	0.240611	0.581737	1	1
ACBD3	0.467028	0.992993	0.229708	0.565785	1	1
NR4A3	0.46716	0.992993	0.553843	0.905109	1	1
HCK	0.468453	0.993366	0.504543	0.871017	1	1
TSPAN4	0.468651	0.993366	0.572118	0.916208	1	1
XRN2	0.46867	0.993366	0.387832	0.766062	1	1
MX1	0.469827	0.994876	0.335788	0.707158	1	1
ACAA1	0.470493	0.995242	0.00689453	0.0397995	1	1
TRAF6	0.470907	0.995242	0.404898	0.783831	1	1
HSPE1	0.471652	0.995242	0.562303	0.910884	1	1
HGF	0.471782	0.995242	0.316729	0.682283	1	1
STOML2	0.472845	0.996544	0.486711	0.85613	1	1
ACOX1	0.473343	0.996653	0.574202	0.918889	1	1
GDF9	0.474699	0.998567	0.568937	0.912707	2	0
TRAP1	0.47579	0.998892	0.372719	0.749694	1	1
DDR1	0.476049	0.998892	0.579095	0.920782	1	1
MTNR1A	0.476195	0.998892	0.523406	0.885825	1	1
RTN2	0.477924	1	0.0608938	0.219061	1	1
HMOX1	0.478742	1	0.425478	0.807044	1	1
GNAI3	0.480443	1	0.548084	0.900971	1	1
MALT1	0.481484	1	0.235479	0.571805	1	1
MYBL1	0.481647	1	0.248148	0.589748	1	1
SRSF1	0.48212	1	0.413867	0.794996	1	1
SLC44A4	0.482925	1	0.511294	0.876616	1	1
PSMB8	0.483347	1	0.540889	0.894784	1	1
DCP1B	0.484187	1	0.514023	0.879944	1	1
TATDN2	0.484301	1	0.510461	0.876533	1	1
BZW1	0.485143	1	0.584932	0.926107	1	1
IKBIP	0.48516	1	0.584156	0.925804	1	1
ATP1B1	0.485215	1	0.0585246	0.212938	1	1
CMPK2	0.486377	1	0.552765	0.904697	1	1
MRPL40	0.486964	1	0.5272	0.887999	1	1
PRKX	0.487078	1	0.485952	0.855742	1	1
PRAF2	0.487268	1	0.58367	0.925804	1	1
COQ5	0.487488	1	0.522324	0.884663	1	1
ENDOG	0.487836	1	0.577273	0.919698	1	1
TLK2	0.488295	1	0.437333	0.815446	1	1
MVP	0.488796	1	0.575263	0.919269	1	1
TXNDC9	0.48984	1	0.577359	0.919698	1	1
RSL24D1	0.489964	1	0.0390314	0.157678	1	1
MED1	0.490618	1	0.339366	0.709602	1	1
CALM3	0.491793	1	0.594859	0.930494	1	1
PKIB	0.492246	1	0.150283	0.421775	1	1
SSB	0.49331	1	0.107699	0.333239	1	1
CA9	0.494868	1	0.441835	0.815804	1	1
SEC23A	0.495171	1	0.586543	0.926378	1	1
C1ORF131	0.495313	1	0.571049	0.915153	1	1
ADGRG3	0.496305	1	0.551643	0.904161	1	1
BLOC1S2	0.496346	1	0.0473503	0.182507	1	1
PIK3R3	0.499271	1	0.420713	0.80331	1	1
CCL24	0.501907	1	0.598761	0.933534	0	1
FBXO7	0.502614	1	0.582433	0.925431	1	1
S100A4	0.504649	1	0.537654	0.894784	1	1
PSME3	0.505202	1	0.512929	0.878745	1	1
ZW10	0.506546	1	0.598227	0.933534	1	1
TNFRSF1B	0.50681	1	0.565634	0.912239	1	1
FGF21	0.507819	1	0.158866	0.437374	1	1
PSMA1	0.508122	1	0.60031	0.934559	1	1
MRPL3	0.509933	1	0.137565	0.39552	1	1
BIRC2	0.510409	1	0.176522	0.471112	1	1
IL36G	0.513394	1	0.590394	0.929485	1	1
CHIC2	0.513812	1	0.614815	0.943218	1	1
PCDHA9	0.514499	1	0.533801	0.893937	1	1
TUBB6	0.515906	1	0.279571	0.634212	1	1
ADRB2	0.515935	1	0.601315	0.934821	1	1
AHRR	0.516825	1	0.54325	0.895541	1	1
SEL1L	0.518259	1	0.349299	0.722962	1	1
CENPW	0.519825	1	0.380043	0.757373	1	1
FCGR1A	0.519946	1	0.432742	0.810349	1	1
POLR2E	0.520234	1	0.620504	0.943904	1	1
SPCS2	0.520346	1	0.616127	0.943904	0	2
GALE	0.521128	1	0.498285	0.864934	1	1
COPA	0.522357	1	0.55278	0.904697	1	1
PCM1	0.523318	1	0.189893	0.496746	1	1
KCNK4	0.523795	1	0.574764	0.919129	1	1
PSMC1	0.524772	1	0.627278	0.947911	1	1
TM2D2	0.525907	1	0.014929	0.0737854	1	1
BRIP1	0.528097	1	0.474216	0.846166	1	1
CEL	0.529155	1	0.559768	0.909827	1	1
TBC1D31	0.531448	1	0.201241	0.517345	1	1
ZNF367	0.533878	1	0.63073	0.949215	1	1
STRBP	0.534028	1	0.0812757	0.274002	1	1
ITGAL	0.534271	1	0.488231	0.85613	1	1
SUV39H1	0.534706	1	0.506373	0.872869	1	1
POLG2	0.534887	1	0.634207	0.951523	1	1
TCTN1	0.535507	1	0.569114	0.912707	1	1
GGT5	0.536184	1	0.506889	0.873084	1	1
SAMD9L	0.536281	1	0.62668	0.947911	1	1
ZNF587	0.536919	1	0.426445	0.807044	1	1
BANF1	0.537665	1	0.624896	0.946873	1	1
GLOD4	0.539644	1	0.594968	0.930494	1	1
SERPINE2	0.541216	1	0.641165	0.951948	0	2
ADI1	0.541835	1	5.31061e-08	8.59703e-07	1	1
F13A1	0.542658	1	0.540222	0.894784	1	1
CYTH1	0.544147	1	0.642354	0.952582	1	1
CCT7	0.544472	1	0.19946	0.513948	1	1
PTPN1	0.547944	1	0.592107	0.929495	1	1
FKBP4	0.548058	1	0.453821	0.825599	1	1
PMVK	0.548062	1	0.560802	0.909827	1	1
TSPAN6	0.548578	1	0.478083	0.850233	1	1
C1ORF112	0.549233	1	0.591515	0.929495	1	1
MAPT	0.549521	1	0.491078	0.858798	1	1
FEN1	0.549746	1	0.563925	0.91144	1	1
CDK5R1	0.550474	1	0.24436	0.584476	1	1
TPRKB	0.551386	1	0.517578	0.882558	1	1
NDUFV2	0.551494	1	0.592896	0.929495	1	1
LSM2	0.551673	1	0.5952	0.930494	1	1
UNC50	0.551835	1	0.646829	0.95633	0	2
DNMT3A	0.554109	1	0.645221	0.955218	0	2
GRB14	0.554437	1	0.639935	0.951948	1	1
SPTAN1	0.554698	1	0.608152	0.941305	1	1
KEAP1	0.555088	1	0.613366	0.943218	1	1
NR1D1	0.55583	1	0.326987	0.695195	1	1
UQCRFS1	0.558	1	0.619202	0.943904	1	1
THAP11	0.558269	1	0.659082	0.964236	1	1
COX6B1	0.559322	1	0.410991	0.79083	1	1
SLC6A14	0.559873	1	0.660416	0.965556	1	1
PPP2R5E	0.560643	1	0.549479	0.902601	1	1
BTK	0.560685	1	0.600197	0.934559	1	1
CBWD3	0.562612	1	0.653388	0.961573	1	1
CDCA5	0.563165	1	0.663507	0.966281	1	1
GNPDA1	0.563273	1	0.0158249	0.0770213	1	1
BCL2L11	0.563374	1	0.0260628	0.115296	1	1
GDPD3	0.564094	1	0.562839	0.910884	1	1
P4HA2	0.564787	1	0.0166035	0.0799403	1	1
SGK3	0.565579	1	0.261009	0.606759	1	1
MED24	0.565713	1	0.621503	0.943934	1	1
NCKAP1L	0.566264	1	0.661498	0.965634	1	1
SULF1	0.566296	1	0.585736	0.926378	1	1
TMEM185A	0.566345	1	0.583797	0.925804	1	1
MYL12A	0.567124	1	0.661582	0.965634	0	2
XPC	0.56749	1	0.578002	0.919698	1	1
CFL2	0.568391	1	0.658594	0.964154	0	2
HADH	0.568458	1	0.656159	0.963484	0	2
BCAT2	0.568993	1	0.641308	0.951948	1	1
PHKG2	0.57004	1	0.327451	0.695195	1	1
LGALS8	0.571211	1	0.0208635	0.095638	1	1
TIMM22	0.571872	1	0.57748	0.919698	1	1
TWF2	0.572614	1	0.00767047	0.0431633	1	1
E2F1	0.574762	1	0.568985	0.912707	1	1
ABCB6	0.575387	1	0.152842	0.425935	1	1
DEPDC1	0.576505	1	0.417941	0.799384	1	1
NAT2	0.576859	1	0.667324	0.968296	0	2
ARFIP2	0.577821	1	0.431908	0.810144	1	1
ORMDL3	0.578007	1	0.665693	0.968296	0	2
MAT2A	0.578338	1	0.242834	0.582696	1	1
RASA1	0.57868	1	0.652305	0.960612	1	1
BMP6	0.578731	1	0.575705	0.919318	1	1
MYBL2	0.580438	1	0.65856	0.964154	1	1
C2CD5	0.581563	1	0.433481	0.810373	1	1
ATG4C	0.581627	1	0.62807	0.948046	1	1
IL12RB1	0.583438	1	0.621965	0.943934	1	1
CPSF4	0.5835	1	0.301309	0.666459	1	1
MEX3B	0.587044	1	0.64072	0.951948	1	1
HIKESHI	0.587318	1	0.68375	0.980422	0	2
ACMSD	0.5903	1	0.631684	0.949215	1	1
ARPP19	0.592605	1	0.232431	0.571014	1	1
EXOG	0.593528	1	0.662631	0.965634	1	1
IER2	0.593859	1	0.63563	0.951948	1	1
DFFB	0.594298	1	0.673517	0.971361	1	1
GPER1	0.594392	1	0.00827106	0.0460787	1	1
METTL2A	0.594568	1	0.692978	0.987712	0	2
PPP2CA	0.594689	1	0.446015	0.819407	1	1
NR0B1	0.598401	1	0.690793	0.987712	0	2
IL18R1	0.598661	1	0.648098	0.95694	1	1
TBX2	0.59985	1	0.531942	0.892831	1	1
DBF4	0.600169	1	0.298651	0.662549	1	1
CTNND1	0.601699	1	0.464218	0.837692	1	1
BIRC5	0.603033	1	0.566767	0.912239	1	1
STXBP1	0.604459	1	0.701869	0.992366	0	2
USP14	0.606104	1	0.586469	0.926378	1	1
NT5DC2	0.606676	1	0.341924	0.712553	1	1
UGDH	0.608119	1	0.45297	0.824723	1	1
RASSF1	0.611066	1	0.705761	0.992366	1	1
BAD	0.611688	1	0.257941	0.60025	1	1
HSP90AA1	0.611692	1	0.264773	0.613591	1	1
LILRA6	0.613054	1	0.70602	0.992366	0	2
SP110	0.613406	1	0.364002	0.737244	1	1
BBC3	0.613995	1	0.638514	0.951948	1	1
SNX13	0.614065	1	0.62732	0.947911	1	1
ESRP1	0.615395	1	0.708006	0.992366	0	2
TFAM	0.616339	1	0.712815	0.994026	0	2
PGLYRP1	0.61704	1	0.620678	0.943904	1	1
CDC7	0.618159	1	0.712459	0.994026	1	1
PLA2G15	0.619279	1	0.702276	0.992366	1	1
ABCF3	0.620943	1	0.234387	0.571014	1	1
MTA1	0.622102	1	0.684257	0.980519	1	1
ZWINT	0.622453	1	0.708607	0.992366	1	1
ETFB	0.622557	1	0.597677	0.933534	1	1
COIL	0.622696	1	0.692662	0.987712	0	2
TOPBP1	0.623441	1	0.711889	0.993976	0	2
CTNNAL1	0.623692	1	0.11198	0.341285	1	1
TUBA1C	0.623737	1	0.0889758	0.288701	1	1
ZNF114	0.624284	1	0.677905	0.975549	1	1
GOLT1B	0.624646	1	0.440197	0.815446	1	1
XIAP	0.624979	1	0.719037	0.997365	0	2
INPP1	0.625403	1	0.53878	0.894784	1	1
CCNA1	0.626567	1	0.434952	0.812445	1	1
ZNF260	0.626714	1	0.721546	0.99872	0	2
VAMP2	0.628747	1	0.162746	0.445013	1	1
GATA3	0.62914	1	0.516373	0.881265	1	1
IL2RB	0.629242	1	0.440209	0.815446	1	1
SKA1	0.629995	1	0.607985	0.941305	1	1
ACTA2	0.630012	1	0.709094	0.992366	0	2
VCAM1	0.631053	1	0.669095	0.968296	1	1
FBXO5	0.631678	1	0.676772	0.974796	1	1
DUSP22	0.632726	1	0.526381	0.887498	1	1
SOD2	0.633397	1	0.679207	0.976415	1	1
BAK1	0.633842	1	0.728519	0.998826	0	2
PDLIM1	0.634018	1	0.291467	0.649839	1	1
GPR89A	0.635731	1	0.650602	0.958917	1	1
NCAPH	0.636981	1	0.447838	0.82073	1	1
B4GAT1	0.637313	1	0.71682	0.995261	0	2
PTPRF	0.637917	1	0.164623	0.44804	1	1
MRPL12	0.638588	1	0.731145	0.998826	0	2
NR4A2	0.638989	1	0.617838	0.943904	1	1
KDM5D	0.639214	1	0.662317	0.965634	1	1
RPL39L	0.63944	1	0.478779	0.850233	1	1
JADE2	0.639811	1	0.272122	0.62479	1	1
TGFBR2	0.640192	1	0.0202123	0.0935015	1	1
PRKAR1A	0.641251	1	0.657736	0.964154	1	1
PAFAH1B1	0.641704	1	0.639574	0.951948	1	1
ABCC1	0.641988	1	0.0310521	0.132945	1	1
PARP2	0.642234	1	0.715334	0.994975	1	1
AURKA	0.643329	1	0.520992	0.884364	1	1
HSPA1A	0.643343	1	0.675811	0.97404	1	1
CCP110	0.645859	1	0.0601992	0.217505	1	1
NDUFB3	0.646385	1	0.6847	0.980525	1	1
SYK	0.646982	1	0.668708	0.968296	1	1
PRKAG2	0.64912	1	0.623313	0.945337	1	1
DDX42	0.649537	1	0.521751	0.884364	1	1
TMEM50A	0.649689	1	0.729382	0.998826	0	2
GTF2H2C	0.649834	1	0.693256	0.987712	1	1
USP1	0.650093	1	0.742622	1	0	2
PRUNE1	0.651468	1	0.734188	0.999078	1	1
GXYLT1	0.651737	1	0.744392	1	0	2
NT5E	0.652165	1	0.611424	0.943218	1	1
IFI44	0.652697	1	0.703522	0.992366	1	1
NFKBIZ	0.653593	1	0.51587	0.88108	1	1
CEBPB	0.653677	1	0.102564	0.321358	1	1
DNAJA3	0.654325	1	0.383188	0.75975	1	1
CHST11	0.654815	1	0.449777	0.82226	1	1
BIRC6	0.655085	1	0.729612	0.998826	0	2
AOAH	0.655242	1	0.611212	0.943218	1	1
EFCAB14	0.655807	1	0.429486	0.807635	1	1
CASP7	0.656655	1	0.631771	0.949215	1	1
RNPC3	0.65676	1	0.44742	0.820637	1	1
CHMP4C	0.657065	1	0.74699	1	0	2
TTK	0.657298	1	0.590262	0.929485	1	1
IFI27	0.657403	1	0.744081	1	0	2
CES1	0.658448	1	0.560509	0.909827	1	1
CCDC86	0.659265	1	0.401265	0.780859	1	1
IKBKE	0.659632	1	0.748428	1	0	2
FAM72B	0.660012	1	0.636895	0.951948	1	1
MAPKAPK3	0.660195	1	0.267627	0.618282	1	1
TSHB	0.660198	1	0.750827	1	0	2
MYCBP2	0.662255	1	0.753648	1	0	2
RGPD2	0.662443	1	0.731573	0.998826	1	1
SMAD1	0.662484	1	0.610694	0.943218	1	1
CD4	0.663796	1	0.752707	1	0	2
SLC2A14	0.664758	1	0.742171	1	1	1
BID	0.665043	1	0.322278	0.691612	1	1
PEX11A	0.665966	1	0.71383	0.9942	1	1
CHAC2	0.666345	1	0.751418	1	0	2
FKBP1A	0.66683	1	0.707233	0.992366	1	1
CDC42	0.667556	1	0.0804882	0.272854	1	1
LSR	0.667694	1	0.669118	0.968296	1	1
RPA3	0.668029	1	0.672386	0.970355	1	1
COL10A1	0.668078	1	0.709404	0.992366	1	1
EPS15	0.668227	1	0.75882	1	0	2
MAPK1	0.668265	1	0.706256	0.992366	1	1
HNF1A	0.668327	1	0.736783	0.999983	1	1
PHLDA3	0.669912	1	0.308823	0.677712	1	1
ABHD6	0.670792	1	0.0623376	0.22282	1	1
CD34	0.671371	1	0.667024	0.968296	1	1
PSMD3	0.673279	1	0.683717	0.980422	1	1
KIF15	0.673436	1	0.491291	0.858798	1	1
ATP6V0B	0.673474	1	0.703959	0.992366	1	1
MCM10	0.674236	1	0.577828	0.919698	1	1
NCAPG	0.674306	1	0.348624	0.722473	1	1
SNX7	0.675033	1	0.484601	0.854457	1	1
PSRC1	0.676063	1	0.404225	0.783207	1	1
TERF2IP	0.676878	1	0.657117	0.963886	1	1
PCMT1	0.677183	1	0.762767	1	0	2
TFDP1	0.678377	1	0.701715	0.992366	1	1
TP53BP1	0.678403	1	0.589861	0.929485	1	1
SPAG4	0.679555	1	0.768189	1	0	2
MND1	0.680034	1	0.731237	0.998826	1	1
SPDEF	0.680826	1	0.748705	1	0	2
P2RY10	0.680864	1	0.618176	0.943904	1	1
FBXL12	0.681469	1	0.219705	0.54718	1	1
MBTPS1	0.68221	1	0.22506	0.556794	1	1
MPC2	0.682357	1	3.91337e-10	8.66083e-09	1	1
PSME2	0.683085	1	0.253514	0.597333	1	1
MYL9	0.683474	1	0.212768	0.537088	1	1
CORO1A	0.684015	1	0.525017	0.887207	1	1
LYSMD3	0.685026	1	0.770913	1	0	2
CDC25A	0.685224	1	0.616939	0.943904	1	1
CDCA3	0.685492	1	0.706437	0.992366	1	1
IDE	0.686873	1	0.43024	0.807767	1	1
CLK1	0.688185	1	0.761263	1	0	2
MAP3K4	0.691943	1	0.728009	0.998826	1	1
YME1L1	0.691969	1	0.719228	0.997365	1	1
NOS1	0.692059	1	0.760395	1	0	2
CCNF	0.694051	1	0.656411	0.963484	1	1
CANX	0.694612	1	0.764334	1	1	1
USH1C	0.695061	1	0.607936	0.941305	1	1
INPP4B	0.696821	1	0.441408	0.815804	1	1
IKBKB	0.697301	1	0.709326	0.992366	1	1
DMTN	0.697738	1	0.7434	1	1	1
CDK2	0.699103	1	0.777481	1	0	2
SCNN1G	0.699403	1	0.748877	1	0	2
GRB7	0.700165	1	0.715787	0.994975	1	1
ATAD2	0.701059	1	0.731077	0.998826	1	1
SHCBP1	0.702776	1	0.776551	1	0	2
NOLC1	0.703842	1	0.451282	0.82433	1	1
ALDH7A1	0.703871	1	0.147169	0.415644	1	1
ISOC1	0.703959	1	0.0345818	0.143865	1	1
PFAS	0.704105	1	0.789588	1	0	2
CYP4F3	0.704431	1	0.739604	1	1	1
NIPSNAP3A	0.705689	1	0.0106781	0.0567973	1	1
APOE	0.706054	1	0.00070253	0.00556543	1	1
WFS1	0.707415	1	0.749023	1	1	1
MTF2	0.70775	1	0.630174	0.949215	1	1
BCL2A1	0.708052	1	0.747883	1	0	2
IDO1	0.708674	1	0.7472	1	0	2
NANOG	0.70885	1	0.567189	0.912239	1	1
LRPAP1	0.709415	1	0.613129	0.943218	1	1
TNIP1	0.710555	1	0.425342	0.807044	1	1
MAMLD1	0.713117	1	0.742854	1	1	1
ZNF318	0.713387	1	0.729517	0.998826	1	1
CYTIP	0.716969	1	0.754932	1	0	2
UBE2K	0.718064	1	0.632244	0.949215	1	1
CASK	0.720205	1	0.0942107	0.301528	1	1
TOPORS	0.72037	1	0.562939	0.910884	1	1
AMZ2	0.720701	1	0.283183	0.637091	1	1
TCERG1	0.721079	1	0.495827	0.862676	1	1
BBS10	0.722317	1	0.783315	1	0	2
CDCA8	0.722502	1	0.727637	0.998826	1	1
PRKCD	0.723349	1	0.764319	1	0	2
FASTKD5	0.723364	1	0.804548	1	0	2
GNB1	0.723592	1	0.339893	0.709645	1	1
CIAPIN1	0.723647	1	0.805975	1	0	2
PTPN12	0.723693	1	0.751146	1	1	1
ACP1	0.724507	1	0.781261	1	0	2
ELAC2	0.725699	1	0.601025	0.934821	1	1
CPNE3	0.72577	1	0.0757932	0.261153	1	1
KCTD5	0.725825	1	0.787573	1	0	2
TUBG1	0.726043	1	0.467602	0.841661	1	1
PRKACA	0.726066	1	0.540926	0.894784	1	1
BAX	0.727033	1	0.163837	0.447153	1	1
RNF19B	0.727147	1	0.140643	0.402299	1	1
CLK2	0.729383	1	0.510863	0.876549	1	1
DLGAP5	0.730232	1	0.252145	0.594816	1	1
NMT1	0.733686	1	0.812528	1	0	2
RRP1B	0.734925	1	0.526161	0.887498	1	1
PSMD10	0.735766	1	0.446863	0.820288	1	1
SRD5A1	0.735788	1	0.802988	1	0	2
CYP2C8	0.735887	1	0.00497765	0.0304659	1	1
HECTD2	0.736384	1	0.787289	1	1	1
DUSP14	0.736689	1	0.541516	0.894784	1	1
MCM4	0.739136	1	0.35703	0.72935	1	1
TRIM13	0.739874	1	0.790147	1	1	1
FLRT2	0.740037	1	0.804323	1	0	2
HLA-DPA1	0.740418	1	0.563085	0.910884	1	1
SBSPON	0.740703	1	0.802533	1	0	2
GAD1	0.741231	1	0.639492	0.951948	1	1
NDUFA4	0.741735	1	0.594143	0.930494	1	1
RET	0.741811	1	0.713621	0.9942	1	1
GPATCH8	0.741889	1	0.821058	1	0	2
HSPB1	0.741948	1	0.527495	0.887999	1	1
NAA20	0.742156	1	0.439127	0.815446	1	1
CYP24A1	0.74325	1	0.814961	1	0	2
MS4A7	0.744736	1	0.640462	0.951948	1	1
FOSB	0.745048	1	0.640317	0.951948	1	1
NAT1	0.745121	1	0.234163	0.571014	1	1
POLE2	0.745418	1	0.811616	1	0	2
CTCF	0.746059	1	0.82141	1	0	2
TM9SF3	0.746842	1	0.50262	0.869081	1	1
SYTL1	0.74818	1	0.082017	0.275053	1	1
TM9SF2	0.748255	1	0.0362883	0.149297	1	1
KIAA0753	0.749009	1	0.501548	0.867899	1	1
TXNDC5	0.749272	1	0.799425	1	0	2
LAMA2	0.749333	1	0.818572	1	0	2
SCOC	0.75001	1	0.810902	1	0	2
ATF1	0.75084	1	0.810744	1	0	2
FLNA	0.750998	1	0.0814403	0.274002	1	1
IFIT3	0.751542	1	0.770017	1	0	2
HNRNPF	0.751982	1	0.827498	1	0	2
CEP57	0.752723	1	0.760714	1	1	1
CCND3	0.754256	1	0.822174	1	0	2
PTGER1	0.755024	1	0.798153	1	1	1
CLPX	0.75546	1	0.716168	0.994975	1	1
FANCI	0.756415	1	0.219404	0.547041	1	1
ACAT1	0.758013	1	0.255054	0.597967	1	1
GRIN2B	0.758097	1	0.824074	1	0	2
GPR18	0.758173	1	0.757009	1	1	1
SLC35A3	0.758184	1	0.825174	1	0	2
NGRN	0.758474	1	0.630008	0.949215	1	1
NUF2	0.758792	1	0.627556	0.947911	1	1
S100A13	0.759213	1	0.11456	0.346786	1	1
GTF2A2	0.760783	1	0.73913	1	1	1
ARHGAP9	0.761359	1	0.820737	1	0	2
BACE2	0.761957	1	0.791814	1	1	1
ADCY1	0.76259	1	0.837806	1	0	2
MT1X	0.762711	1	0.794234	1	1	1
MDM2	0.762955	1	0.0110796	0.058515	1	1
CDKN1B	0.763409	1	0.833642	1	0	2
SRSF9	0.76343	1	0.837471	1	0	2
AKT1	0.763885	1	0.132714	0.384044	1	1
PPP2R3C	0.7645	1	0.614672	0.943218	1	1
ACADM	0.76535	1	0.487894	0.85613	1	1
BEX3	0.765669	1	0.165861	0.449132	1	1
SMARCC1	0.765706	1	0.291353	0.649839	1	1
GSTA4	0.765954	1	0.813194	1	0	2
ACOT9	0.767794	1	0.650724	0.958917	1	1
ALDH3A2	0.768361	1	0.0648649	0.230379	1	1
SFN	0.768572	1	0.778409	1	1	1
FIG4	0.76927	1	0.841992	1	0	2
RALB	0.769448	1	0.835994	1	0	2
E2F2	0.770756	1	0.835803	1	0	2
ME1	0.770931	1	0.243764	0.5843	1	1
RRP8	0.772775	1	0.796094	1	0	2
RAD51C	0.774669	1	0.799056	1	1	1
MMP2	0.777928	1	0.000210274	0.00181371	1	1
POLB	0.780515	1	0.846519	1	0	2
ORC1	0.780546	1	0.625173	0.946873	1	1
NCOA3	0.780642	1	0.798083	1	1	1
CXCR4	0.781202	1	0.118965	0.356461	1	1
IL10	0.781601	1	0.805441	1	0	2
TEX10	0.781678	1	0.793612	1	1	1
EAPP	0.78277	1	0.647879	0.95694	1	1
SLC25A4	0.784182	1	0.845397	1	0	2
TIMP1	0.784211	1	0.00491145	0.0301433	1	1
MYH11	0.78435	1	0.723483	0.998826	1	1
RGS2	0.784374	1	0.655147	0.963484	1	1
ZNF274	0.785586	1	0.807349	1	1	1
SSBP2	0.786479	1	0.744195	1	1	1
CCDC85B	0.786692	1	0.856144	1	0	2
CENPA	0.787649	1	0.767269	1	1	1
GADD45A	0.787896	1	0.00757129	0.0427128	1	1
MEF2C	0.7883	1	0.857626	1	0	2
SNX11	0.789514	1	0.810076	1	1	1
DBH	0.791518	1	0.835804	1	0	2
CHST13	0.792103	1	0.705128	0.992366	1	1
PTGER4	0.79324	1	0.844074	1	0	2
LYRM1	0.793276	1	0.828307	1	0	2
FCER1G	0.793412	1	0.858802	1	0	2
MAPK9	0.793449	1	0.835071	1	0	2
CISD1	0.794542	1	0.863172	1	0	2
KIF2C	0.795091	1	0.314755	0.681071	1	1
DTL	0.796688	1	0.564652	0.91144	1	1
RBM6	0.796716	1	0.771673	1	1	1
NUP62	0.797137	1	0.864902	1	0	2
MSRA	0.798059	1	0.131121	0.379969	1	1
HLA-G	0.798608	1	0.825503	1	0	2
VAPB	0.799966	1	0.772664	1	1	1
KRT81	0.800017	1	0.426715	0.807044	1	1
IFI6	0.80013	1	0.560382	0.909827	1	1
TK1	0.80088	1	0.779575	1	1	1
NEFH	0.805433	1	0.869179	1	0	2
SLC2A3	0.80552	1	0.632158	0.949215	1	1
GDI2	0.806044	1	0.769518	1	1	1
HSD11B2	0.806365	1	0.865463	1	0	2
TMED7	0.807506	1	0.37384	0.749694	1	1
NET1	0.808417	1	2.08765e-05	0.000221033	1	1
CREG1	0.809942	1	0.845189	1	0	2
UBE2G1	0.812253	1	0.360787	0.73218	1	1
TNFSF12	0.81311	1	0.352095	0.726298	1	1
NUS1	0.813952	1	0.833369	1	0	2
PAK1	0.814641	1	0.726323	0.998826	1	1
NCAPG2	0.816341	1	0.844324	1	0	2
PHKA1	0.816375	1	0.409885	0.789989	1	1
SCCPDH	0.816561	1	0.869884	1	0	2
SUZ12	0.816621	1	0.879184	1	0	2
TRAM1	0.816748	1	0.46833	0.841661	1	1
ARNT	0.817288	1	0.356452	0.72935	1	1
KIF18B	0.817523	1	0.739508	1	1	1
GRIN2D	0.819636	1	0.8254	1	0	2
CD163	0.819656	1	0.00103845	0.00786404	1	1
GINS1	0.821564	1	0.883925	1	0	2
NSDHL	0.821575	1	0.53465	0.894018	1	1
MELK	0.82185	1	0.638638	0.951948	1	1
GPR87	0.822811	1	0.772321	1	1	1
ZNF451	0.823251	1	0.613227	0.943218	1	1
LEPROTL1	0.823253	1	0.591674	0.929495	1	1
KCNQ3	0.823698	1	0.586761	0.926378	1	1
TMEM167A	0.824222	1	0.876786	1	0	2
MEFV	0.825221	1	0.883902	1	0	2
CXCL3	0.827244	1	0.856858	1	0	2
CAB39	0.82777	1	0.615161	0.943218	1	1
KIF13A	0.828001	1	0.843173	1	0	2
JUNB	0.82802	1	0.747281	1	1	1
SLC18A2	0.828451	1	0.889138	1	0	2
EDN1	0.828529	1	0.887771	1	0	2
STAR	0.829667	1	0.889922	1	0	2
SACM1L	0.830073	1	0.758019	1	1	1
COPZ1	0.83097	1	0.8885	1	0	2
CEBPD	0.830972	1	0.00250445	0.0170059	1	1
SMAD4	0.831248	1	0.871119	1	0	2
CAMK2B	0.83181	1	0.760475	1	1	1
LGMN	0.831906	1	0.672232	0.970355	1	1
NCBP2	0.832396	1	0.792212	1	1	1
RGR	0.835027	1	0.815411	1	0	2
TICAM1	0.836525	1	0.892265	1	0	2
ATP6V1D	0.836886	1	0.706079	0.992366	1	1
PRKACB	0.837755	1	0.889198	1	0	2
NNT	0.838079	1	1.74808e-07	2.58623e-06	1	1
PRTN3	0.838478	1	0.866337	1	0	2
PLAGL1	0.838577	1	0.807094	1	1	1
PAIP1	0.839594	1	0.89642	1	0	2
RECQL	0.841317	1	0.709375	0.992366	1	1
CDH5	0.842954	1	0.723926	0.998826	1	1
CCNC	0.843102	1	0.863106	1	0	2
RAE1	0.843172	1	0.882297	1	0	2
CETN3	0.843319	1	0.900022	1	0	2
KLHL9	0.843987	1	0.669225	0.968296	1	1
MAP1LC3A	0.844023	1	0.897993	1	0	2
HELLS	0.84415	1	0.262972	0.610684	1	1
AHR	0.844771	1	0.859237	1	0	2
SLC39A10	0.846544	1	0.801483	1	1	1
COPB2	0.84789	1	0.751202	1	1	1
VAT1	0.84819	1	0.196723	0.511021	1	1
ABCB11	0.848518	1	0.692669	0.987712	1	1
MRPL13	0.848568	1	0.902538	1	0	2
NCAPD2	0.849792	1	0.553792	0.905109	1	1
HDAC2	0.850764	1	0.537366	0.894784	1	1
ZFP36	0.850985	1	0.884515	1	0	2
RAB4A	0.85187	1	0.890836	1	0	2
DDIAS	0.852615	1	0.906289	1	0	2
C1D	0.853246	1	0.307618	0.676396	1	1
ANKRD26	0.853825	1	0.886059	1	0	2
USP6NL	0.854144	1	0.874498	1	0	2
CSF1R	0.856687	1	0.747407	1	1	1
RGL4	0.857026	1	0.729116	0.998826	1	1
CD27	0.857053	1	0.814237	1	0	2
DLL4	0.857143	1	0.908698	1	0	2
P4HTM	0.85766	1	0.649942	0.958917	1	1
RGPD1	0.857746	1	0.84234	1	0	2
HSD17B11	0.857998	1	0.0196629	0.0917055	1	1
NUDT9	0.858662	1	0.761693	1	1	1
ANGPTL2	0.859048	1	0.80193	1	1	1
PRKAA1	0.859438	1	0.215258	0.54093	1	1
TCFL5	0.860637	1	0.735691	0.999716	1	1
OSGIN1	0.860808	1	0.910475	1	0	2
PRDX2	0.861042	1	0.911738	1	0	2
NFATC3	0.861272	1	0.897034	1	0	2
COG7	0.861696	1	0.796814	1	1	1
IFI30	0.8638	1	0.911081	1	0	2
RAD51AP1	0.863916	1	0.915022	1	0	2
SKP1	0.864022	1	0.732843	0.998826	1	1
PSEN1	0.864084	1	0.790872	1	1	1
CGRRF1	0.864166	1	0.893049	1	0	2
LSM6	0.864175	1	0.905383	1	0	2
PRAM1	0.864503	1	0.914704	1	0	2
RAD54L	0.865038	1	0.829295	1	1	1
MAD2L1	0.865454	1	0.849732	1	0	2
CYP2B6	0.866567	1	0.749331	1	1	1
HMMR	0.867523	1	0.332954	0.703708	1	1
NUP85	0.867813	1	0.891638	1	0	2
DNA2	0.86868	1	0.895705	1	0	2
PRC1	0.868798	1	0.392409	0.772371	1	1
DNM1	0.869722	1	0.584326	0.925804	1	1
ARHGAP45	0.870447	1	0.880426	1	0	2
TIMELESS	0.871833	1	0.591349	0.929495	1	1
ZNF555	0.872131	1	0.269054	0.620918	1	1
BCL2L13	0.874461	1	0.864785	1	0	2
ASB3	0.874696	1	0.920282	1	0	2
DDX3Y	0.874712	1	0.778692	1	1	1
EIF1AY	0.874806	1	0.906701	1	0	2
C2CD2	0.874943	1	0.558447	0.909827	1	1
PECAM1	0.875211	1	0.617466	0.943904	1	1
MAP4K4	0.877045	1	0.909292	1	0	2
MRPS23	0.877646	1	0.922376	1	0	2
CHEK1	0.877801	1	0.494026	0.861552	1	1
POLR1C	0.878639	1	0.923386	1	0	2
SDHB	0.878698	1	0.921168	1	0	2
DNAJB6	0.880844	1	0.754777	1	1	1
TIMP3	0.88165	1	0.3557	0.72935	1	1
HERPUD1	0.881759	1	0.000194894	0.00170076	1	1
MORF4L1	0.883	1	0.7686	1	1	1
HLA-DQA1	0.883989	1	0.921382	1	0	2
SMARCA5	0.884799	1	0.198814	0.513948	1	1
LSM1	0.884858	1	0.756866	1	1	1
DYRK3	0.885114	1	0.369829	0.74634	1	1
SNURF	0.885365	1	0.910875	1	0	2
NUP37	0.885527	1	0.908445	1	0	2
VAV3	0.885629	1	0.818006	1	1	1
KIF14	0.88598	1	0.471441	0.84391	1	1
DEPDC1B	0.886097	1	0.643014	0.952582	1	1
NEK2	0.886253	1	0.592646	0.929495	1	1
EI24	0.886435	1	0.590311	0.929485	1	1
RANBP2	0.886544	1	0.917191	1	0	2
AURKB	0.886653	1	0.900981	1	0	2
SRP9	0.886975	1	0.901806	1	0	2
UBR7	0.887419	1	0.789691	1	1	1
AKR7A2	0.887536	1	0.193787	0.505157	1	1
EP300	0.887603	1	0.833283	1	0	2
ICMT	0.888763	1	0.924682	1	0	2
CBR1	0.888829	1	0.276587	0.631434	1	1
ADAM10	0.888843	1	0.242425	0.582696	1	1
GNRHR	0.889399	1	0.929242	1	0	2
MYB	0.889608	1	0.828414	1	0	2
CHRNA4	0.890122	1	0.823872	1	1	1
MMP1	0.890132	1	0.918133	1	0	2
RPS6KA1	0.89019	1	0.715599	0.994975	1	1
FBXO11	0.890265	1	0.92901	1	0	2
DHFR	0.890846	1	0.771447	1	1	1
MKI67	0.89099	1	0.608335	0.941305	1	1
DDIT4	0.892546	1	0.487476	0.85613	1	1
RHOH	0.893192	1	0.932561	1	0	2
CDH1	0.893352	1	0.314784	0.681071	1	1
PUF60	0.894044	1	0.85227	1	0	2
APLN	0.894645	1	0.936837	1	0	2
B4GALT2	0.894781	1	0.721425	0.99872	1	1
NFE2L2	0.894835	1	0.160255	0.439816	1	1
HSD3B1	0.894836	1	0.935454	1	0	2
DRD2	0.895395	1	0.932225	1	0	2
CLEC4A	0.896066	1	0.925225	1	0	2
FBXO21	0.896908	1	0.918249	1	0	2
NFKB1	0.897108	1	0.317124	0.682283	1	1
GUSB	0.897164	1	0.0102697	0.0547554	1	1
PARP1	0.897812	1	0.851847	1	0	2
MAPK12	0.898052	1	0.426647	0.807044	1	1
PRKCQ	0.898556	1	0.867938	1	0	2
PDIA5	0.898814	1	0.496332	0.862772	1	1
DOCK2	0.898856	1	0.883806	1	0	2
APTX	0.900437	1	0.742465	1	1	1
UBE2C	0.901518	1	0.608857	0.941305	1	1
SLC2A5	0.902308	1	0.940246	1	0	2
ARHGAP15	0.902713	1	0.887925	1	0	2
CAST	0.904205	1	0.14616	0.413842	1	1
MCL1	0.90582	1	0.931516	1	0	2
IGSF6	0.906005	1	0.671873	0.970355	1	1
XPO7	0.906705	1	0.738891	1	1	1
BNIP3L	0.907192	1	0.372968	0.749694	1	1
BRCA1	0.907562	1	0.853043	1	0	2
SIRT3	0.907768	1	0.509552	0.876319	1	1
GLRX	0.907869	1	0.905868	1	0	2
FGL2	0.908372	1	0.926677	1	0	2
GRIN1	0.909438	1	0.922346	1	0	2
S100A9	0.910816	1	0.119842	0.358404	1	1
BDNF	0.911682	1	0.90692	1	0	2
GSDMB	0.913504	1	0.884701	1	0	2
GNAL	0.913622	1	0.947407	1	0	2
FAM83D	0.913832	1	0.942295	1	0	2
NFKBIE	0.914199	1	0.934919	1	0	2
HSPA4	0.914985	1	0.417362	0.798961	1	1
RB1	0.915157	1	0.720975	0.99872	1	1
AMY1A	0.915232	1	0.655792	0.963484	1	1
PTPRC	0.915494	1	0.703519	0.992366	1	1
CCNA2	0.915742	1	0.468678	0.841661	1	1
GJA1	0.915993	1	0.806134	1	1	1
FAS	0.916687	1	0.898343	1	0	2
DENND2D	0.916785	1	0.922361	1	0	2
GJB2	0.91685	1	0.70279	0.992366	1	1
MSH6	0.917464	1	0.702548	0.992366	1	1
KIT	0.917888	1	0.950127	1	0	2
SLC2A6	0.918535	1	0.813692	1	1	1
EIF4G1	0.91869	1	0.93671	1	0	2
USP7	0.919259	1	0.950204	1	0	2
GPC1	0.919501	1	0.934767	1	0	2
POLR2K	0.919761	1	0.901242	1	0	2
PTK2	0.919946	1	0.843038	1	1	1
CREB1	0.92036	1	0.953873	1	0	2
MTMR2	0.920476	1	0.692071	0.987712	1	1
SLFN12	0.921286	1	0.870411	1	0	2
NFYB	0.921339	1	0.95429	1	0	2
SLC27A2	0.921359	1	0.482738	0.853468	1	1
KAT6A	0.921915	1	0.857188	1	0	2
C2CD2L	0.922507	1	0.955287	1	0	2
FZD1	0.922921	1	0.954907	1	0	2
LYN	0.922962	1	0.951874	1	0	2
PTPRK	0.923443	1	0.947431	1	0	2
NUDT5	0.924155	1	0.946425	1	0	2
BOD1	0.92438	1	0.95674	1	0	2
IL13RA1	0.925688	1	0.956021	1	0	2
NAA50	0.926454	1	0.773156	1	1	1
C1ORF162	0.926809	1	0.953403	1	0	2
MMADHC	0.928486	1	0.958062	1	0	2
ETNK1	0.930649	1	0.696526	0.989985	1	1
ACE	0.93098	1	0.870234	1	0	2
SLC16A7	0.931078	1	0.810452	1	1	1
HLA-DPB1	0.931542	1	0.731082	0.998826	1	1
CCNB2	0.931551	1	0.603948	0.938261	1	1
NUP93	0.931634	1	0.911235	1	0	2
MACF1	0.931677	1	0.606533	0.941305	1	1
KDELR2	0.933236	1	0.822677	1	1	1
PRR7	0.93458	1	0.710926	0.993873	1	1
CLEC7A	0.935096	1	0.749103	1	1	1
BUB1B	0.935126	1	0.429159	0.807635	1	1
CCNB1	0.935166	1	0.845961	1	0	2
SESN2	0.935809	1	0.000140584	0.0012819	1	1
STIL	0.935971	1	0.930141	1	0	2
RTN4IP1	0.936916	1	0.96093	1	0	2
ECI1	0.936964	1	0.691364	0.987712	1	1
HLA-DRB1	0.938319	1	0.784414	1	1	1
LAMP3	0.938591	1	0.0764839	0.262869	1	1
ILK	0.93907	1	0.534444	0.894018	1	1
FAM72A	0.939209	1	0.550076	0.902918	1	1
TACC3	0.940669	1	0.47877	0.850233	1	1
PCNA	0.940681	1	0.912261	1	0	2
SLC25A27	0.941402	1	0.704307	0.992366	1	1
OAZ1	0.941762	1	0.89972	1	0	2
GBF1	0.941828	1	0.956326	1	0	2
ST6GALNAC2	0.942274	1	0.724929	0.998826	1	1
PTGFR	0.942413	1	0.000252033	0.00214084	1	1
SMAD5	0.942887	1	0.968213	1	0	2
EGR3	0.942892	1	0.959834	1	0	2
SYNGR3	0.94332	1	0.662159	0.965634	1	1
NDC80	0.943363	1	0.968761	1	0	2
NOTCH3	0.94342	1	0.798835	1	1	1
EIF2S2	0.943428	1	0.00127345	0.0094265	1	1
HJURP	0.943555	1	0.731166	0.998826	1	1
SMNDC1	0.943573	1	0.966773	1	0	2
CSNK1E	0.944246	1	0.843397	1	1	1
LAMP1	0.944345	1	0.893898	1	0	2
ARID4B	0.946711	1	0.28207	0.637091	1	1
SNRPG	0.94718	1	0.970954	1	0	2
ATF3	0.947441	1	0.0222568	0.10106	1	1
HPRT1	0.947961	1	0.96998	1	0	2
MSI2	0.948359	1	0.457928	0.830366	1	1
RFPL3	0.948469	1	0.942409	1	0	2
CSK	0.949384	1	0.971594	1	0	2
IGF2R	0.949739	1	0.956791	1	0	2
CCL5	0.949782	1	0.944153	1	0	2
GIN1	0.94997	1	0.944304	1	0	2
ALDH9A1	0.950668	1	0.468124	0.841661	1	1
TXNRD2	0.951085	1	0.909399	1	0	2
GNMT	0.951091	1	0.8824	1	0	2
SGCE	0.951672	1	0.824621	1	1	1
ICAM1	0.952047	1	0.908541	1	0	2
GDPD5	0.952144	1	0.810901	1	1	1
RRM1	0.95379	1	0.949573	1	0	2
CHMP2B	0.953847	1	0.968287	1	0	2
NRAS	0.954252	1	0.971124	1	0	2
CYC1	0.954259	1	0.974609	1	0	2
FZD7	0.954893	1	0.961841	1	0	2
MCM3	0.955558	1	0.921937	1	0	2
TMED2	0.956146	1	0.968265	1	0	2
RCSD1	0.956583	1	0.968142	1	0	2
SGO2	0.956617	1	0.944839	1	0	2
RBBP5	0.956851	1	0.818329	1	1	1
HLA-DMA	0.957013	1	0.961815	1	0	2
TOP2A	0.957575	1	0.409668	0.789989	1	1
ST7	0.9583	1	0.110738	0.338889	1	1
MAGI1	0.958429	1	0.977598	1	0	2
TPX2	0.958467	1	0.406862	0.786952	1	1
ANK1	0.958878	1	0.793147	1	1	1
RAPGEF2	0.959005	1	0.680914	0.978239	1	1
CLDN5	0.959597	1	0.304213	0.67089	1	1
RUVBL1	0.960064	1	0.35654	0.72935	1	1
PDS5A	0.960469	1	0.969696	1	0	2
DSG2	0.961081	1	0.692833	0.987712	1	1
IGF2BP2	0.961931	1	0.797605	1	1	1
TCF4	0.962119	1	0.941949	1	0	2
CENPH	0.962864	1	0.743892	1	1	1
UBE2V2	0.96339	1	0.840659	1	1	1
CYP39A1	0.963587	1	0.896259	1	0	2
KCTD9	0.963614	1	0.942825	1	0	2
PRKDC	0.965496	1	0.618339	0.943904	1	1
DNAJB2	0.965549	1	0.967436	1	0	2
KLHL24	0.96571	1	0.889724	1	0	2
CYCS	0.965729	1	0.92522	1	0	2
B4GALT5	0.965953	1	0.774535	1	1	1
CCND2	0.966449	1	0.365297	0.739197	1	1
AKAP8L	0.966516	1	0.930273	1	0	2
PTGS1	0.966828	1	0.860487	1	0	2
CRYAB	0.967174	1	0.338617	0.709581	1	1
VPS72	0.969232	1	0.961551	1	0	2
OXCT1	0.96979	1	0.984205	1	0	2
FGFR2	0.970249	1	0.925039	1	0	2
PVR	0.970645	1	0.984292	1	0	2
CAV1	0.970844	1	0.851939	1	0	2
SMC3	0.970923	1	0.957607	1	0	2
CHEK2	0.970935	1	0.841391	1	1	1
AP3M1	0.971417	1	0.984216	1	0	2
CDC20	0.971795	1	0.433419	0.810373	1	1
KIF18A	0.9719	1	0.962065	1	0	2
ZAP70	0.972005	1	0.566867	0.912239	1	1
PPM1B	0.972658	1	0.971602	1	0	2
ABCC4	0.97291	1	0.293864	0.653877	1	1
KDM3A	0.973008	1	0.979997	1	0	2
PRDX1	0.973884	1	0.837069	1	1	1
CLSTN1	0.974373	1	0.914792	1	0	2
PLK3	0.974413	1	0.444226	0.817464	1	1
IGF1	0.97477	1	0.233894	0.571014	1	1
CXCL11	0.974975	1	0.956261	1	0	2
LSS	0.975063	1	3.2292e-07	4.4531e-06	1	1
MNAT1	0.975453	1	0.98744	1	0	2
POC1B-GALNT4	0.975608	1	0.746214	1	1	1
ATP2C1	0.975753	1	0.780985	1	1	1
TAF7	0.975774	1	0.981424	1	0	2
RAD9A	0.975849	1	0.986488	1	0	2
KIF11	0.976087	1	0.957193	1	0	2
NR2F1	0.976589	1	0.638805	0.951948	1	1
MDH1	0.977189	1	0.986285	1	0	2
PGK1	0.977377	1	0.0855951	0.281619	1	1
NIPSNAP1	0.977576	1	0.891115	1	0	2
RBM12B	0.97767	1	0.978776	1	0	2
WDTC1	0.977679	1	0.853924	1	0	2
STAT1	0.97781	1	0.844224	1	1	1
DCK	0.977884	1	0.966784	1	0	2
SPRR1B	0.977901	1	0.942076	1	0	2
MFSD14A	0.978096	1	0.894929	1	0	2
AP2B1	0.978221	1	0.638328	0.951948	1	1
HACD3	0.978482	1	0.952156	1	0	2
DUSP4	0.978546	1	0.788227	1	1	1
CYP2C9	0.978906	1	0.804279	1	1	1
GNAI2	0.979105	1	0.989563	1	0	2
SSR1	0.979117	1	0.95072	1	0	2
GNB5	0.979186	1	0.725792	0.998826	1	1
SPAG5	0.979755	1	0.947998	1	0	2
GDF7	0.980331	1	0.91964	1	0	2
IGF1R	0.980368	1	0.704449	0.992366	1	1
SCARA3	0.980393	1	0.827735	1	1	1
PPP1CC	0.98047	1	0.986081	1	0	2
LMNB1	0.980547	1	0.946626	1	0	2
CD37	0.980774	1	0.98978	1	0	2
PIK3C2B	0.980843	1	0.878237	1	0	2
AIFM1	0.980845	1	0.985727	1	0	2
KLRK1	0.98102	1	0.568981	0.912707	1	1
ZEB2	0.981176	1	0.943311	1	0	2
XCL1	0.981242	1	0.819021	1	1	1
ABCB10	0.981423	1	0.912626	1	0	2
ECH1	0.981554	1	0.349507	0.722962	1	1
G0S2	0.981578	1	0.634874	0.951884	1	1
CYP2D6	0.981705	1	0.494409	0.861552	1	1
PDIA6	0.981727	1	0.452016	0.82433	1	1
CYP4A22	0.981778	1	0.315088	0.681071	1	1
PKIG	0.982008	1	0.973811	1	0	2
UBE2L6	0.982707	1	0.808442	1	1	1
MLIP	0.982809	1	0.880717	1	0	2
DAXX	0.982894	1	0.734443	0.999078	1	1
EMP1	0.982927	1	0.755125	1	1	1
PTTG1	0.98334	1	0.739961	1	1	1
DAAM1	0.983842	1	0.958565	1	0	2
CKS2	0.983885	1	0.863913	1	0	2
RACGAP1	0.983946	1	0.890379	1	0	2
ATF4	0.984106	1	0.0311966	0.133256	1	1
UBE2T	0.98429	1	0.988965	1	0	2
SELE	0.984314	1	0.992158	1	0	2
DNAJC15	0.984322	1	0.66644	0.968296	1	1
ADH5	0.984467	1	0.836527	1	1	1
CDC26	0.984742	1	0.988597	1	0	2
ESR1	0.984826	1	0.939924	1	0	2
CERK	0.984958	1	0.822119	1	1	1
VRK1	0.984971	1	0.992351	1	0	2
METRN	0.98519	1	0.504909	0.871017	1	1
NKG7	0.985808	1	0.980088	1	0	2
ATAD5	0.986002	1	0.878571	1	0	2
FBXO22	0.986441	1	0.491955	0.859286	1	1
PAPOLA	0.986447	1	0.993103	1	0	2
CENPF	0.986667	1	0.564458	0.91144	1	1
EEF2K	0.986861	1	0.984652	1	0	2
ZP3	0.987059	1	0.991578	1	0	2
RFX5	0.98718	1	0.861357	1	0	2
BTN3A2	0.987234	1	0.96508	1	0	2
NRCAM	0.987318	1	0.765894	1	1	1
STAP2	0.987339	1	0.0852253	0.280816	1	1
ARNT2	0.988066	1	0.992073	1	0	2
BTN3A3	0.988118	1	0.983212	1	0	2
IFIT1	0.988186	1	0.337649	0.708936	1	1
EDEM1	0.988227	1	0.827574	1	1	1
DLX5	0.988407	1	0.82203	1	1	1
STAT5B	0.988562	1	0.646359	0.95627	1	1
CHERP	0.988818	1	0.979722	1	0	2
G3BP2	0.98885	1	0.982337	1	0	2
PPP2R5A	0.98892	1	0.936975	1	0	2
B2M	0.98897	1	0.987774	1	0	2
VTN	0.989337	1	0.41574	0.797826	1	1
GLUD1	0.990018	1	0.984724	1	0	2
EPHX1	0.990713	1	0.0774426	0.265755	1	1
TLR7	0.990874	1	0.733247	0.998826	1	1
GFPT1	0.990882	1	0.340338	0.70991	1	1
PITPNA	0.990922	1	0.984475	1	0	2
CCNG1	0.991053	1	0.982469	1	0	2
KLHDC2	0.991225	1	0.682052	0.979245	1	1
TMC7	0.991509	1	0.751584	1	1	1
TNF	0.991728	1	0.96575	1	0	2
KDM5A	0.991729	1	0.994404	1	0	2
KDM5B	0.99175	1	0.854473	1	0	2
RFC5	0.992093	1	0.996524	1	0	2
CALU	0.992155	1	0.910328	1	0	2
NR1I2	0.992183	1	0.985248	1	0	2
HTRA1	0.992513	1	0.96641	1	0	2
EGR1	0.992629	1	0.996013	1	0	2
HSD3B2	0.992948	1	0.871104	1	0	2
CCR1	0.993689	1	0.973039	1	0	2
CENPE	0.993807	1	0.842005	1	1	1
BDH1	0.993914	1	0.678168	0.975549	1	1
GSK3B	0.993972	1	0.991802	1	0	2
VEGFA	0.994078	1	0.00887101	0.0485731	1	1
ACLY	0.994187	1	0.983054	1	0	2
KCNG1	0.994268	1	0.280894	0.635782	1	1
TAP1	0.994464	1	0.0821218	0.275053	1	1
PPIC	0.994645	1	0.732476	0.998826	1	1
GGCX	0.994754	1	0.620012	0.943904	1	1
ERBB2	0.994863	1	0.472794	0.844978	1	1
HOMER2	0.995052	1	0.135042	0.389774	1	1
CASC3	0.995073	1	0.916804	1	0	2
EGF	0.995147	1	0.462467	0.835884	1	1
SMC4	0.995252	1	0.915809	1	0	2
CYP1A2	0.995357	1	0.975906	1	0	2
PDXP	0.995576	1	0.991942	1	0	2
SEC62	0.995817	1	0.876657	1	0	2
TXLNA	0.995846	1	0.99819	1	0	2
USO1	0.995901	1	0.98439	1	0	2
SEMA4B	0.995944	1	0.671121	0.970355	1	1
ELAVL1	0.996038	1	0.969176	1	0	2
RPN1	0.99604	1	0.969179	1	0	2
TPI1	0.996102	1	0.711834	0.993976	1	1
IL1A	0.996116	1	0.438988	0.815446	1	1
PINK1	0.996133	1	0.52787	0.887999	1	1
FCHO1	0.996286	1	0.917277	1	0	2
RELB	0.996302	1	0.998277	1	0	2
CYBB	0.99649	1	0.827292	1	1	1
SCRN1	0.996531	1	0.372639	0.749694	1	1
PPM1D	0.996551	1	0.962679	1	0	2
PLK1	0.996659	1	0.897031	1	0	2
SPRED2	0.996667	1	0.403214	0.781926	1	1
PRKAB2	0.996679	1	0.994685	1	0	2
PYGL	0.996681	1	0.998311	1	0	2
C3AR1	0.996758	1	0.900056	1	0	2
CAV2	0.996783	1	0.942396	1	0	2
APP	0.996839	1	0.97494	1	0	2
LEF1	0.997161	1	0.965775	1	0	2
KRT17	0.997371	1	0.944019	1	0	2
FRS2	0.997525	1	0.82611	1	1	1
SLC25A13	0.997651	1	0.998892	1	0	2
ERO1A	0.997677	1	0.99763	1	0	2
CYP2C19	0.997688	1	0.828652	1	1	1
ASCC3	0.997777	1	0.775632	1	1	1
TRIAP1	0.997791	1	0.997759	1	0	2
SLC13A5	0.997819	1	0.983854	1	0	2
RAI14	0.997843	1	0.696624	0.989985	1	1
PIK3C2A	0.99792	1	0.997481	1	0	2
ELOVL6	0.997921	1	0.615108	0.943218	1	1
DERA	0.998003	1	0.87985	1	0	2
EPSTI1	0.99804	1	0.997363	1	0	2
EED	0.998088	1	0.999175	1	0	2
SELL	0.998164	1	0.998931	1	0	2
STAT3	0.998184	1	0.999304	1	0	2
SMC1A	0.998249	1	0.997905	1	0	2
PTK2B	0.998363	1	0.998932	1	0	2
CTSS	0.998369	1	0.724693	0.998826	1	1
USP18	0.998423	1	0.210999	0.534434	1	1
ID2	0.998427	1	0.988372	1	0	2
HPN	0.998471	1	0.000481866	0.0039145	1	1
CTPS1	0.998485	1	0.998735	1	0	2
[truncated: 236 more rows]

## Sheet: meta_PFOA_human
Results from p-value meta integration of PFOA exposed human samples.
gene	p_meta_stouffer	FDR_meta_stouffer	p_meta_fisher	FDR_meta_fisher	n_up	n_down
ACADVL	0	0	0	0	2	0
ACSL1	0	0	0	0	2	0
AQP1	0	0	0	0	1	1
CCDC80	0	0	0	0	1	1
COL12A1	0	0	0	0	2	0
COL16A1	0	0	0	0	2	0
COL1A1	0	0	0	0	2	0
COL1A2	0	0	0	0	1	1
COL3A1	0	0	0	0	1	1
COL5A1	0	0	1.44329e-15	6.0836e-14	1	1
COL8A2	0	0	0	0	1	1
CTTNBP2	0	0	0	0	2	0
CXCL12	0	0	0	0	1	1
CYP26B1	0	0	0	0	2	0
CYP4A11	0	0	0	0	2	0
CYP4A22	0	0	0	0	2	0
DCN	0	0	0	0	1	1
EGFR	0	0	0	0	1	1
ERBB3	0	0	0	0	2	0
FBN1	0	0	0	0	1	1
FUT4	0	0	0	0	2	0
GDNF	0	0	0	0	1	1
GNAS	0	0	0	0	1	1
HADHA	0	0	0	0	2	0
HCLS1	0	0	0	0	1	1
HMGCS2	0	0	0	0	2	0
HOXB2	0	0	0	0	2	0
IFITM3	0	0	0	0	1	1
IGFBP7	0	0	0	0	1	1
IL1R1	0	0	0	0	1	1
IL4R	0	0	0	0	2	0
INHBA	0	0	1.11022e-16	4.76969e-15	1	1
ITPR2	0	0	0	0	1	1
JUN	0	0	0	0	2	0
MMP9	0	0	0	0	2	0
MPZL1	0	0	0	0	1	1
NDRG1	0	0	0	0	2	0
NRP1	0	0	0	0	2	0
NSG1	0	0	0	0	1	1
PIK3R1	0	0	0	0	1	1
PLIN2	0	0	0	0	1	1
PODXL	0	0	0	0	1	1
PRKCH	0	0	0	0	1	1
RAB31	0	0	0	0	1	1
SLC27A2	0	0	0	0	1	1
SLC35F2	0	0	0	0	1	1
SLC5A6	0	0	0	0	1	1
ST3GAL1	0	0	0	0	2	0
THBS1	0	0	0	0	2	0
THRB	0	0	0	0	1	1
TPM1	0	0	0	0	1	1
BMF	1.11022e-16	4.76755e-15	0	0	2	0
SERPINE1	9.65894e-15	4.06951e-13	2.33147e-15	9.64537e-14	2	0
SLC25A6	1.62242e-10	6.70902e-09	1.42427e-11	4.54546e-10	2	0
ACAT1	2.071e-10	8.40824e-09	1.71951e-12	6.00218e-11	2	0
CIRBP	3.60733e-10	1.43842e-08	6.06182e-14	2.29527e-12	2	0
ACADM	6.46506e-10	2.53271e-08	5.79203e-13	2.05387e-11	2	0
RPS20	2.5904e-09	9.97304e-08	1.54823e-09	3.9304e-08	2	0
EEF2	3.47413e-09	1.31487e-07	8.93417e-09	2.03663e-07	2	0
POR	5.27506e-09	1.9632e-07	1.15241e-13	4.29081e-12	1	1
RPL15	5.78168e-09	2.11647e-07	2.26546e-09	5.56159e-08	2	0
IGFBP3	6.85864e-09	2.47022e-07	1.49065e-10	4.26937e-09	2	0
ECH1	1.02148e-08	3.62058e-07	1.96553e-10	5.42099e-09	2	0
SEMA5A	1.7142e-08	5.98095e-07	1.81632e-13	6.54463e-12	2	0
RPL19	2.94696e-08	1.00993e-06	4.76496e-08	9.76598e-07	2	0
RPL3	2.985e-08	1.00993e-06	5.25328e-08	1.05728e-06	2	0
EEF1B2	3.32999e-08	1.10983e-06	5.52345e-08	1.09198e-06	2	0
B3GNT2	4.18303e-08	1.37363e-06	1.99685e-12	6.86301e-11	2	0
SGPP1	6.23881e-08	2.01902e-06	7.9059e-12	2.59732e-10	2	0
RPL9	9.96505e-08	3.17885e-06	2.18256e-07	4.02962e-06	2	0
PACSIN3	1.20733e-07	3.79714e-06	1.75086e-09	4.34602e-08	2	0
ST3GAL5	1.40647e-07	4.36201e-06	7.34999e-10	1.93175e-08	2	0
FOS	1.57611e-07	4.82118e-06	1.9873e-14	7.78882e-13	1	1
PI4KA	1.63805e-07	4.94292e-06	4.6567e-11	1.40582e-09	2	0
GLB1	1.85914e-07	5.53528e-06	4.15567e-09	9.98254e-08	2	0
CEBPA	2.72213e-07	7.98689e-06	5.79715e-07	9.59321e-06	2	0
PPARA	2.7541e-07	7.98689e-06	1.11573e-08	2.49255e-07	2	0
SLC25A5	2.79056e-07	7.98888e-06	6.64265e-07	1.09115e-05	2	0
MPDZ	3.07382e-07	8.61663e-06	4.58162e-11	1.4021e-09	2	0
MAST2	3.08701e-07	8.61663e-06	1.08657e-09	2.79011e-08	2	0
COL6A3	3.65242e-07	1.0069e-05	6.37168e-12	2.12453e-10	2	0
LUM	5.93834e-07	1.61711e-05	5.32907e-15	2.12592e-13	1	1
RPL26	6.18871e-07	1.66499e-05	1.57404e-06	2.51171e-05	2	0
RPS25	6.85096e-07	1.82121e-05	1.65127e-06	2.61627e-05	2	0
MEST	8.86614e-07	2.32919e-05	4.75633e-10	1.2802e-08	2	0
PRKG1	1.01899e-06	2.64582e-05	1.67422e-13	6.13147e-12	1	1
RPS18	1.09615e-06	2.81345e-05	1.82522e-06	2.85143e-05	2	0
RPL32	1.17609e-06	2.98433e-05	2.0489e-07	3.81437e-06	2	0
RPS5	1.26367e-06	3.17053e-05	3.35823e-07	5.86116e-06	2	0
SGK2	1.56238e-06	3.87645e-05	3.96775e-08	8.36223e-07	2	0
MTR	1.64068e-06	4.0057e-05	1.12118e-11	3.63003e-10	1	1
SRC	1.65036e-06	4.0057e-05	8.19925e-09	1.90803e-07	2	0
TLE1	1.80086e-06	4.324e-05	3.33067e-15	1.35286e-13	1	1
RPL11	1.8272e-06	4.34057e-05	4.42862e-07	7.61041e-06	2	0
IER3	2.48724e-06	5.84632e-05	1.75417e-11	5.51947e-10	1	1
MPC2	2.98729e-06	6.94855e-05	1.80861e-10	5.05056e-09	2	0
RPL27	3.18859e-06	7.34033e-05	2.76575e-06	4.17478e-05	2	0
RPS6	3.80692e-06	8.67435e-05	9.23494e-06	0.00012657	2	0
ATMIN	4.08263e-06	9.2086e-05	2.69794e-08	5.79539e-07	2	0
CIDEC	5.9831e-06	0.000133603	4.0965e-08	8.55288e-07	2	0
EIF3E	6.84158e-06	0.00015126	2.7546e-07	4.88396e-06	2	0
ACOX1	7.17015e-06	0.00015697	8.78479e-09	2.02322e-07	1	1
RPL28	7.52043e-06	0.00016304	4.01076e-07	6.94577e-06	2	0
CTSL	8.28904e-06	0.000177975	1.28623e-08	2.81709e-07	2	0
NNT	8.79145e-06	0.000186965	4.40557e-08	9.113e-07	2	0
CDK19	9.56213e-06	0.000201436	5.33088e-10	1.41776e-08	1	1
ETFB	9.7579e-06	0.000203639	3.07523e-07	5.4095e-06	2	0
RPL35	1.05365e-05	0.000217852	2.32216e-05	0.00029644	2	0
RAP2C	1.09447e-05	0.000224216	2.70045e-11	8.3789e-10	1	1
GCLM	1.38577e-05	0.000281312	1.24003e-05	0.000164894	2	0
RPL29	1.58363e-05	0.000316789	1.98175e-06	3.07447e-05	2	0
XKR4	1.58891e-05	0.000316789	8.76732e-08	1.70315e-06	2	0
RPS13	1.60801e-05	0.00031776	1.79183e-07	3.39232e-06	2	0
LDLR	1.78309e-05	0.000349266	4.04188e-12	1.36811e-10	1	1
RPL8	1.82011e-05	0.000353418	2.64536e-05	0.00033578	2	0
ACAA1	1.90155e-05	0.000366049	3.84531e-05	0.000461851	2	0
UBA52	2.04611e-05	0.00039051	2.69735e-05	0.00033841	2	0
TRAF3IP2	2.1188e-05	0.000400956	4.86588e-05	0.000566714	2	0
C5	2.725e-05	0.000511337	1.64887e-10	4.66275e-09	1	1
HSPG2	2.76442e-05	0.000514412	5.36261e-08	1.06965e-06	2	0
STMN1	3.17357e-05	0.000585669	7.05901e-06	9.85614e-05	2	0
CYP2C8	3.20083e-05	0.000585857	5.4674e-05	0.000629596	2	0
KCNK1	3.26009e-05	0.000587897	9.27923e-09	2.09392e-07	1	1
RPL4	3.26463e-05	0.000587897	6.69856e-05	0.000763499	2	0
CDK6	3.50839e-05	0.000626739	2.9865e-14	1.15032e-12	1	1
MXRA5	3.87576e-05	0.000686871	3.83592e-09	9.31461e-08	1	1
FAH	4.4329e-05	0.000779422	5.08068e-05	0.000588095	2	0
ADORA2A	4.63205e-05	0.000808076	4.08125e-06	6.03808e-05	2	0
ADGRE5	5.61409e-05	0.000971804	5.62387e-09	1.3225e-07	1	1
RPL17	5.80984e-05	0.000997952	0.000119988	0.00130123	2	0
P4HB	6.1897e-05	0.00105508	3.28391e-06	4.92367e-05	2	0
SOCS3	6.32349e-05	0.00106972	2.47825e-06	3.79206e-05	2	0
RPS3	6.71694e-05	0.00112774	2.08314e-05	0.000267456	2	0
RPS7	6.85433e-05	0.00114222	9.22306e-05	0.00101499	2	0
CGN	8.34035e-05	0.00137956	1.49088e-08	3.23362e-07	1	1
SOCS1	8.8833e-05	0.00145856	1.21495e-08	2.68733e-07	1	1
ZNF395	9.05101e-05	0.00147525	5.5636e-05	0.000637389	2	0
KRT18	9.18248e-05	0.00148583	7.25764e-05	0.000814752	2	0
CALR	9.88721e-05	0.00158836	6.12233e-06	8.76749e-05	2	0
EEF1G	0.000107126	0.00170865	0.000126464	0.00136484	2	0
RPL36	0.00011443	0.00181221	0.000208267	0.00217416	2	0
ETFA	0.000119768	0.00188339	9.86031e-10	2.56139e-08	1	1
ARHGAP1	0.000120917	0.00188817	0.000140489	0.00150168	2	0
SERHL2	0.000125381	0.00194428	1.66246e-09	4.17295e-08	1	1
CD40	0.000133584	0.00204491	2.26424e-06	3.48849e-05	2	0
GRHL2	0.000133702	0.00204491	3.94666e-08	8.36223e-07	1	1
EIF3K	0.000141243	0.00213235	6.77366e-05	0.00076814	2	0
PLEKHA7	0.000141331	0.00213235	8.78466e-05	0.000971531	2	0
GRN	0.000142284	0.00213235	4.71972e-06	6.8914e-05	2	0
RAB6C	0.000156785	0.00233401	1.2595e-10	3.65419e-09	1	1
TMEM97	0.000185349	0.00274096	1.114e-10	3.27457e-09	1	1
CYP3A5	0.000203397	0.00298806	0.00026782	0.00274455	2	0
LPAR2	0.000219861	0.00320882	4.3935e-06	6.45729e-05	2	0
RPS2	0.000230523	0.00334259	0.000133814	0.00143722	2	0
DHCR7	0.00023789	0.00342716	4.83183e-06	7.0093e-05	2	0
TRAK2	0.000291059	0.00416624	1.08696e-05	0.000146282	2	0
SYTL2	0.000296302	0.00421428	6.92394e-06	9.72835e-05	2	0
PLXDC2	0.0003065	0.00433174	1.91838e-07	3.60139e-06	1	1
C1RL	0.000311091	0.00436897	4.35734e-05	0.000515043	2	0
BZW2	0.000338738	0.00472752	4.83372e-07	8.24316e-06	1	1
HSPA8	0.000358622	0.00497393	7.05069e-05	0.000795517	2	0
TST	0.000361857	0.00498782	1.47357e-05	0.000194791	1	1
AMER1	0.000458811	0.00628543	5.61684e-06	8.0955e-05	2	0
GRM4	0.000482417	0.00656852	2.20301e-07	4.03403e-06	1	1
LSS	0.000491829	0.00665608	2.29284e-07	4.16439e-06	1	1
HSP90AB1	0.000518961	0.00698096	0.000997314	0.00944068	2	0
PDGFA	0.000526383	0.0070384	2.74712e-06	4.17478e-05	1	1
SCARB1	0.000572466	0.00760903	9.76098e-06	0.000132964	2	0
RPL13A	0.000663799	0.00877079	5.32174e-07	8.87222e-06	1	1
GSTM2	0.00071533	0.00935245	1.55764e-05	0.000204692	2	0
RPL22	0.000716197	0.00935245	0.000166826	0.0017663	2	0
CSRNP1	0.000722354	0.00935288	3.48793e-05	0.000428134	2	0
FOXO3	0.000724607	0.00935288	5.33962e-11	1.59049e-09	1	1
PCDHA1	0.000738479	0.00947715	6.44921e-06	9.17678e-05	1	1
SCP2	0.00078974	0.0100771	0.00100982	0.00947874	2	0
UBE3B	0.000873849	0.011087	0.00152905	0.0136636	2	0
GABRB3	0.000908629	0.0114631	7.24227e-06	0.000100492	1	1
INHA	0.000945993	0.0118674	5.11096e-07	8.58487e-06	1	1
NFIL3	0.000975994	0.0121754	0.000683752	0.00669957	2	0
NR3C1	0.00106769	0.0132453	1.12516e-06	1.83475e-05	1	1
CYP2D6	0.00112895	0.0139279	0.000944899	0.00902096	2	0
DENND3	0.00115336	0.0141508	3.79015e-05	0.000460174	2	0
MRPL14	0.00118864	0.014504	0.00100554	0.00947837	2	0
CYP1B1	0.00120613	0.0146374	1.54851e-06	2.48875e-05	1	1
FOLH1B	0.00122703	0.0148106	1.70155e-07	3.24895e-06	1	1
MET	0.00133579	0.0160366	3.96968e-06	5.91218e-05	1	1
MTFR1	0.00141688	0.0169192	0.00128403	0.0116135	2	0
ATP6AP1	0.00145684	0.0172982	0.000174172	0.00183538	2	0
GAPDH	0.00146411	0.0172982	2.48435e-07	4.44713e-06	1	1
STK10	0.00149542	0.0175751	2.71153e-05	0.00033841	1	1
L1CAM	0.00151885	0.017757	5.09033e-07	8.58487e-06	1	1
FPGS	0.00164756	0.0191614	0.00275319	0.023036	2	0
RPS27A	0.00174247	0.0201603	0.00249425	0.0213493	2	0
CAT	0.00180139	0.0207345	0.000487726	0.00486419	2	0
NTRK1	0.00183264	0.0209388	4.46356e-05	0.000524821	1	0
KLF6	0.00183789	0.0209388	1.63966e-05	0.000212965	1	1
PCOLCE	0.00185088	0.0209798	4.31588e-05	0.000512856	1	1
LCP1	0.00198377	0.0223718	1.82023e-05	0.000235052	1	1
HSD17B10	0.00199373	0.0223718	0.00316244	0.0254133	2	0
PPP1R13B	0.00208662	0.0232971	1.09475e-05	0.000146447	1	1
HSPD1	0.0021012	0.0233432	2.48832e-07	4.44713e-06	1	1
HSPA5	0.00228742	0.025195	0.00126168	0.0114577	2	0
TMED10	0.00229045	0.025195	0.00231537	0.0199712	2	0
LYRM1	0.00244752	0.0267907	6.73863e-06	9.52791e-05	1	1
TGFB3	0.00250447	0.0272804	5.02709e-09	1.19474e-07	1	1
RPLP0	0.00255639	0.0277107	0.00484423	0.0373173	2	0
HADH	0.00262836	0.0283532	0.00045235	0.00453161	1	1
GSTM3	0.00275784	0.029607	3.69267e-05	0.000450788	1	1
CEBPD	0.00283772	0.0303188	0.000768061	0.00742791	2	0
GADD45G	0.00286922	0.030383	4.87059e-05	0.000566714	1	1
G6PD	0.00287094	0.030383	0.00116149	0.0107667	2	0
JAK2	0.00296428	0.0312228	2.79136e-05	0.000346439	1	1
FSTL1	0.00315714	0.0330981	1.31392e-07	2.53042e-06	1	1
SHC1	0.00351618	0.0366899	0.00303358	0.0246437	2	0
BCL2	0.00367689	0.0379601	3.10331e-05	0.000383028	1	1
MRPL19	0.00370251	0.0379601	3.98207e-05	0.000475719	1	1
TRUB2	0.00370499	0.0379601	0.00603807	0.0449635	2	0
AMDHD2	0.00370591	0.0379601	0.00668733	0.0486628	2	0
APOE	0.00378342	0.038365	0.000329341	0.0033443	2	0
NME2	0.00378938	0.038365	0.00495334	0.0377671	2	0
CES2	0.00379699	0.038365	0.00693865	0.0503278	2	0
HSPA1B	0.00393724	0.039603	0.00227273	0.0196794	2	0
ITGB5	0.00412984	0.041354	0.00281235	0.0234122	2	0
ACSL5	0.00420976	0.041966	0.000396239	0.00398738	1	1
ELOVL2	0.0045792	0.045446	6.84963e-08	1.34229e-06	1	1
MDH2	0.00467143	0.0461563	0.0034033	0.0270568	2	0
PRKCA	0.00476798	0.0469027	0.00183294	0.016058	2	0
NET1	0.00481695	0.0471765	1.61993e-05	0.000211632	1	1
EML3	0.00522179	0.0509181	0.00123756	0.0112845	2	0
NIPSNAP3A	0.00524739	0.0509453	0.00285551	0.0235395	2	0
HPN	0.00534679	0.0516856	0.000271805	0.00277266	1	1
COX8A	0.00540949	0.0520664	0.00960463	0.0652181	2	0
AMY2B	0.00558432	0.0535184	0.00608434	0.0451575	2	0
AP1M2	0.00585834	0.0559046	0.000100115	0.00109636	1	1
ONECUT1	0.00589357	0.0560014	0.00175018	0.0155155	2	0
CFLAR	0.00592907	0.0561	0.000619467	0.00609643	2	0
PCBD1	0.00599005	0.0564379	0.00940726	0.0640726	2	0
RPL24	0.00607267	0.0569663	0.00540667	0.0406683	2	0
MLEC	0.00609716	0.0569663	0.00726731	0.0520358	2	0
CD163	0.0061324	0.0570569	0.000539305	0.0053547	2	0
SRSF7	0.00641465	0.0594353	0.00998239	0.0671706	2	0
AK3	0.00669491	0.0617758	0.00810804	0.0562526	2	0
HSD17B8	0.00722236	0.0663685	0.0112839	0.0745808	2	0
NRIP1	0.0073547	0.0673076	0.0115575	0.0754956	2	0
DAPK1	0.00748518	0.0682221	0.00109002	0.0101888	2	0
SORBS3	0.00755552	0.0685833	0.000388763	0.00392985	1	1
HEBP1	0.00773994	0.0697332	8.21053e-05	0.000917116	1	1
PRR15L	0.00774467	0.0697332	0.0027028	0.0227851	2	0
ADI1	0.00821787	0.0736968	5.19769e-08	1.0556e-06	1	1
SULT1B1	0.00846123	0.0755757	0.00394118	0.0310021	2	0
KRT19	0.00868513	0.0772666	2.13219e-10	5.80891e-09	1	1
EIF4B	0.00876694	0.0776848	0.0111739	0.0740725	2	0
SUMF1	0.00929464	0.0820353	0.0064595	0.0474688	2	0
NAT1	0.0101036	0.0888244	0.0177075	0.108083	2	0
PAK4	0.0102535	0.0895496	0.0174177	0.106606	2	0
RPS4Y1	0.0102663	0.0895496	0.00220196	0.0191408	2	0
PDGFB	0.0103563	0.0899826	0.0114988	0.0753321	2	0
PSAP	0.0105406	0.091074	0.00531694	0.0401286	2	0
PPARG	0.0105634	0.091074	0.0184587	0.110852	2	0
NENF	0.0110294	0.0947256	0.012446	0.0801276	2	0
MMP2	0.0112039	0.095856	0.000159099	0.00169251	1	1
HSP90B1	0.0115572	0.0980807	0.0134452	0.0848488	2	0
GMPR2	0.0115602	0.0980807	0.00283305	0.0234409	2	0
CASP3	0.0115957	0.0980807	0.0127896	0.0816341	2	0
RPS10	0.0119165	0.100414	0.00761593	0.0531687	2	0
PRCP	0.0121943	0.102257	0.0116361	0.075787	2	0
SLC25A46	0.0122269	0.102257	0.0106909	0.0715077	2	0
PIK3C3	0.0122993	0.102479	0.00292102	0.023991	2	0
PRKAA1	0.0128093	0.105628	0.0217965	0.126663	2	0
PTEN	0.0128175	0.105628	3.8251e-05	0.000461851	1	1
CALM1	0.0128192	0.105628	8.44541e-05	0.000938659	1	1
MAOA	0.0129715	0.105688	0.00932118	0.0636805	2	0
MUC3A	0.0129738	0.105688	0.0191833	0.113996	2	0
NR1H3	0.0129745	0.105688	0.0113739	0.0749534	2	0
UQCRC1	0.0130537	0.105688	0.00176634	0.0155852	1	1
CYP3A4	0.0130631	0.105688	0.0135807	0.0854627	2	0
GAA	0.0131228	0.105788	0.00353849	0.0280319	2	0
DTX3L	0.0133651	0.107354	0.000176151	0.00184752	1	1
COL4A1	0.013606	0.108897	0.0028191	0.0234122	2	0
CDC16	0.0138928	0.110795	0.0110709	0.0737544	2	0
PAK6	0.0143003	0.113278	0.0033402	0.02665	2	0
HSPE1	0.0143056	0.113278	0.00272012	0.0228449	1	1
PLEKHM1	0.0145692	0.114958	0.00726474	0.0520358	2	0
MCUR1	0.0156858	0.123095	0.0199884	0.118446	2	0
NDUFA4	0.0157107	0.123095	0.0177678	0.108156	2	0
RPL7A	0.016225	0.12668	0.00567019	0.0425074	2	0
RPSA	0.0162832	0.126691	0.0130932	0.0830971	2	0
PSMF1	0.0166704	0.128599	0.0282153	0.155637	2	0
TM2D2	0.0166815	0.128599	0.00656884	0.0480639	2	0
HERC5	0.0167011	0.128599	0.0222966	0.127719	2	0
AHCY	0.0168594	0.129372	0.0178804	0.108546	2	0
MT2A	0.017664	0.135081	0.0268502	0.149959	2	0
TSKU	0.0180585	0.137627	0.0252896	0.142669	2	0
SLC27A3	0.0182523	0.138631	0.0121604	0.0785155	2	0
ZMIZ1	0.0186296	0.141017	0.0125444	0.080529	2	0
LIMS4	0.019159	0.144534	0.0183468	0.110516	2	0
FPGT	0.0193782	0.145695	0.0162958	0.100289	2	0
MFAP5	0.019771	0.14815	0.00116705	0.0107735	1	1
NR2F6	0.0206957	0.15456	0.0333489	0.177808	2	0
CAPN1	0.0209783	0.15553	0.00135907	0.0122426	1	1
OST4	0.020994	0.15553	0.00593428	0.0443384	2	0
SPOPL	0.0210346	0.15553	0.0205105	0.120264	2	0
RPL36A	0.0211792	0.155835	0.0110929	0.0737544	2	0
NNMT	0.0212153	0.155835	0.035352	0.186265	2	0
XRN2	0.0214974	0.157389	0.0330202	0.176596	2	0
RBM47	0.02183	0.159302	0.00309586	0.024968	1	1
HK1	0.0232298	0.168965	0.000562401	0.00555931	1	1
TRAPPC6A	0.0236492	0.171456	0.00991606	0.0669259	2	0
SLC35A1	0.0240774	0.173996	0.0277471	0.153433	2	0
CTNNB1	0.0242696	0.174503	0.0114966	0.0753321	2	0
FOXO4	0.0243488	0.174503	0.00976185	0.0660848	2	0
PRSS8	0.0243819	0.174503	0.00156187	0.0139012	1	1
MLIP	0.0245015	0.174798	0.0117099	0.0760461	1	1
SMARCD2	0.0248943	0.177035	0.00771005	0.0536581	2	0
DLD	0.0251662	0.1784	0.0386691	0.202311	2	0
LPIN3	0.0253381	0.179051	0.00436906	0.0338906	1	1
PXN	0.0259168	0.182562	0.0126539	0.0809994	2	0
RPL6	0.0265342	0.186324	0.0259209	0.145496	2	0
APEX1	0.0273984	0.191789	0.000242961	0.00251285	1	1
CSF3R	0.0276015	0.192606	0.041779	0.216051	2	0
ATF6B	0.0279128	0.194172	0.00658351	0.0480639	1	1
CRELD2	0.028083	0.19475	0.0445406	0.227491	2	0
LPGAT1	0.0285747	0.197546	0.030891	0.166692	2	0
PSMC3	0.0289282	0.199372	0.046992	0.23591	2	0
PCDHAC2	0.0296282	0.203568	0.00527003	0.0399093	1	1
COL4A2	0.0298562	0.204387	0.00120246	0.0110547	1	1
HLA-E	0.0300076	0.204387	0.000982387	0.00933895	1	1
POLR2I	0.0300219	0.204387	0.0301487	0.164273	2	0
TGFB1	0.0308026	0.209065	0.00615897	0.0454795	1	1
PEX11A	0.0315464	0.213464	0.0225284	0.128717	2	0
NAIP	0.0327152	0.220704	0.0212353	0.123863	2	0
UBE2Q2	0.0335755	0.225825	0.00472174	0.0364995	1	1
APPBP2	0.0340338	0.22822	0.0538526	0.26187	2	0
B3GALT6	0.0348172	0.232775	0.0222263	0.127719	2	0
FBL	0.0354637	0.236389	0.0416902	0.216051	2	0
HHIP	0.0364717	0.242118	0.001772	0.0155852	1	1
UTP14A	0.03654	0.242118	0.00146805	0.0131711	1	1
CDK4	0.0377271	0.249244	0.0482361	0.241072	2	0
PWP1	0.038132	0.251176	0.0558706	0.268419	2	0
COPS7A	0.0383567	0.251211	0.0551527	0.266691	2	0
PTPN6	0.0383623	0.251211	0.00305199	0.0247034	1	1
BIRC2	0.0387327	0.252895	0.0514841	0.254459	2	0
FAM72C	0.039169	0.254998	0.0351609	0.185696	2	0
PRKAB1	0.0393385	0.255357	0.0249229	0.140956	2	0
USP22	0.0395897	0.256243	0.0430491	0.222106	2	0
ESRP2	0.0398753	0.257346	0.033839	0.179234	2	0
DPM2	0.0400621	0.257753	0.0594898	0.282766	2	0
SLC27A1	0.0401693	0.257753	0.0305978	0.166264	2	0
AREG	0.0407792	0.260917	0.0628842	0.293285	2	0
CRTAP	0.0412675	0.263287	0.000812193	0.00778729	1	1
PHKB	0.0415323	0.264126	0.0550517	0.266691	2	0
PSEN2	0.0416356	0.264126	0.0531016	0.260151	2	0
PSME1	0.0420763	0.26614	0.00317883	0.0254534	1	1
BAD	0.0421915	0.26614	0.0626654	0.292876	2	0
ACTN2	0.0423443	0.266351	0.0102622	0.068846	1	1
NHP2	0.0428404	0.268715	0.0636718	0.295723	2	0
ADGRG1	0.0433537	0.271173	0.0539027	0.26187	2	0
ITGB1BP1	0.0443529	0.276157	0.0623764	0.29275	2	0
POLR3B	0.0443979	0.276157	0.0489665	0.244177	2	0
RHOV	0.044636	0.276867	0.0186796	0.111578	1	0
VPS28	0.0450869	0.27889	0.0609089	0.287068	2	0
STXBP2	0.0454444	0.280324	0.0662088	0.306233	2	0
WIPI1	0.0456311	0.2807	0.0152777	0.0945443	1	1
HOOK2	0.0460276	0.282024	0.0368053	0.193466	2	0
FURIN	0.0460988	0.282024	0.0218286	0.126663	2	0
SUPV3L1	0.0462695	0.282294	0.0186262	0.111557	1	1
UBE2G1	0.0474235	0.288547	0.0737296	0.332751	2	0
CNDP2	0.0476558	0.289172	0.0324636	0.174336	2	0
GNAI1	0.0482708	0.29211	0.00113914	0.0106035	1	1
PLIN1	0.0497651	0.300339	0.0180598	0.109338	1	1
BAMBI	0.0500906	0.301489	0.0735213	0.332677	2	0
IFRD2	0.0507882	0.304865	0.0597678	0.283485	2	0
GPER1	0.0513502	0.307413	0.00616844	0.0454795	1	1
CDH1	0.0517595	0.309035	0.0769736	0.342309	2	0
TIAM1	0.0527402	0.31405	0.0537459	0.26187	2	0
NSA2	0.0533968	0.314277	0.00831503	0.0575101	1	1
ZNF682	0.0534117	0.314277	0.0604566	0.285539	2	0
SOCS2	0.0534215	0.314277	0.0557464	0.2684	2	0
GSTP1	0.0534677	0.314277	0.0220734	0.127719	1	1
DECR1	0.053482	0.314277	0.0674703	0.311423	2	0
FIS1	0.0537561	0.315059	0.0410138	0.214077	2	0
PEBP1	0.0542458	0.316481	0.0838453	0.364248	2	0
ZNF555	0.0542823	0.316481	0.0760153	0.339636	2	0
AKR1C3	0.0567624	0.33008	0.0779502	0.345517	2	0
OPN3	0.0573774	0.332789	0.0222832	0.127719	1	1
MYO18A	0.0580791	0.335986	0.00253883	0.0215656	1	1
TJP1	0.0582597	0.33616	0.00911479	0.0624615	1	1
ANXA8	0.058674	0.337678	0.00269993	0.0227851	1	1
CNN1	0.0588717	0.337945	0.000775831	0.00747071	1	1
SENP6	0.0592955	0.339505	0.0735641	0.332677	2	0
ITPKC	0.0596755	0.340806	0.0120741	0.0781844	1	1
RAB1A	0.060939	0.347135	0.0865184	0.369564	2	0
SLC35B1	0.06166	0.350348	0.070136	0.321733	2	0
STX4	0.0622747	0.352942	0.0951331	0.393569	2	0
TMCO1	0.0626526	0.353622	0.0941873	0.391105	2	0
GGT1	0.0627113	0.353622	0.0850991	0.365446	2	0
VTN	0.0630366	0.354561	0.0959748	0.39619	2	0
CCDC85B	0.0636526	0.356447	0.0159762	0.0985934	1	1
ADSL	0.0636912	0.356447	0.0944009	0.391265	2	0
ANLN	0.0647426	0.361421	0.055728	0.2684	2	0
GNA11	0.0649036	0.361421	0.0896683	0.377248	2	0
SNAP25	0.0652073	0.362104	0.0318783	0.171605	1	1
SPAG7	0.0653507	0.362104	0.0481746	0.241072	2	0
CYP19A1	0.0655283	0.36219	0.044036	0.226152	2	0
BLMH	0.0658562	0.363104	0.0291836	0.159795	1	1
NDUFA13	0.0663563	0.36407	0.0745983	0.335608	2	0
ESPL1	0.0664812	0.36407	0.0923589	0.386385	2	0
CTSD	0.0665207	0.36407	0.0891587	0.376523	2	0
HSPB1	0.0666923	0.364117	0.0998553	0.407818	2	0
GALE	0.0680297	0.370513	0.0982439	0.403014	2	0
LGALS8	0.0685339	0.372351	0.015031	0.093797	1	1
RFC2	0.0688025	0.372903	0.103503	0.417375	2	0
CTTN	0.0694056	0.375261	0.0895781	0.377248	2	0
REEP5	0.0701718	0.377705	0.0338572	0.179234	1	1
MAPK3	0.070322	0.377705	0.105083	0.421463	2	0
GTPBP8	0.0703651	0.377705	0.0929675	0.388204	2	0
VPS4B	0.0711453	0.380977	0.0712537	0.325523	2	0
TLR1	0.0725371	0.387501	0.00705088	0.0509763	1	1
PLOD3	0.0729328	0.387896	0.0933895	0.388678	2	0
IFIT1	0.0729585	0.387896	0.103094	0.416478	2	0
GNS	0.0735933	0.390342	0.100808	0.410209	2	0
TNFRSF1B	0.0739399	0.390909	0.0904407	0.379783	2	0
PLSCR3	0.0740504	0.390909	0.00742527	0.0526605	1	1
IRF7	0.0743971	0.391813	0.088092	0.373791	2	0
CD74	0.0752814	0.395322	0.0411417	0.214244	1	1
ASAH1	0.0755723	0.395322	0.0588841	0.280484	2	0
MAP2K5	0.0755945	0.395322	0.106911	0.426499	2	0
IFNGR1	0.0760459	0.396754	0.056384	0.270305	2	0
AMACR	0.0766024	0.398213	0.107354	0.426909	2	0
GABBR1	0.0766823	0.398213	0.045627	0.230778	1	1
UFM1	0.0776124	0.401807	0.10585	0.423023	2	0
OXA1L	0.0777342	0.401807	0.0766235	0.341671	2	0
CALCOCO1	0.0781297	0.402918	0.0221394	0.127719	1	1
TBC1D10C	0.0794076	0.408565	0.080384	0.3535	2	0
MT1E	0.0796933	0.409092	0.102696	0.415773	2	0
GADD45B	0.0805251	0.412414	0.0823701	0.360107	2	0
ITFG1	0.0814264	0.416076	0.015221	0.0945443	1	1
FGFR2	0.0818668	0.417371	0.0499273	0.248413	1	1
LBR	0.0823585	0.418921	0.0848414	0.365446	2	0
SLC17A6	0.0830558	0.421508	0.084945	0.365446	2	0
BNC2	0.0833343	0.421963	0.014036	0.0878329	1	1
OSTC	0.0841905	0.425334	0.117673	0.457186	2	0
GABRA2	0.0858272	0.431501	0.0268196	0.149959	1	1
TFAP2A	0.0858683	0.431501	0.0236881	0.134655	1	1
BPHL	0.0860346	0.431501	0.0445994	0.227491	1	1
MAPK13	0.0862218	0.431501	0.0717366	0.327061	2	0
TM9SF2	0.0863776	0.431501	0.025743	0.144861	1	1
MRPL40	0.0866095	0.431694	0.117099	0.456885	2	0
BDH1	0.0874017	0.434672	0.120713	0.46077	2	0
PIGP	0.0883969	0.438645	0.120804	0.46077	2	0
TMEM14C	0.0887364	0.439353	0.127163	0.478254	2	0
CBLB	0.0898995	0.444127	0.00747361	0.0528356	1	1
NR2F2	0.090369	0.445438	0.0881771	0.373791	2	0
IFNAR1	0.0907523	0.445438	0.120046	0.460005	2	0
MS4A7	0.0909875	0.445438	0.124953	0.471528	2	0
GUSB	0.0910677	0.445438	0.00858734	0.0592102	1	1
PTPRF	0.0911623	0.445438	0.0843753	0.364593	2	0
EMG1	0.0917777	0.447466	0.109962	0.436333	2	0
BEX3	0.0920526	0.447829	0.0841325	0.364248	2	0
SNRPD3	0.0932023	0.451642	0.0435699	0.224274	1	1
CYP2B6	0.0932408	0.451642	0.114144	0.450526	2	0
PAXIP1	0.0946392	0.456717	0.139634	0.506578	2	0
CS	0.0948944	0.456717	0.131042	0.4871	2	0
YIPF5	0.0949023	0.456717	0.137814	0.504467	2	0
SULT1A1	0.0957627	0.459867	0.139683	0.506578	2	0
HMG20B	0.0973068	0.466279	0.0793912	0.350514	2	0
RPIA	0.0980668	0.468915	0.0934288	0.388678	2	0
HGF	0.098564	0.469525	0.134379	0.496201	2	0
RFNG	0.098615	0.469525	0.138282	0.504467	2	0
PGRMC1	0.0992769	0.471671	0.12127	0.46077	2	0
STUB1	0.0997013	0.47221	0.135669	0.498779	2	0
COPA	0.0998132	0.47221	0.0294123	0.160653	1	1
RIPK1	0.100924	0.476453	0.0906572	0.379978	2	0
PPP1CB	0.101889	0.47958	0.146771	0.524619	2	0
SEC11A	0.102015	0.47958	0.0691996	0.318746	1	1
CASP10	0.103327	0.484724	0.150998	0.531226	2	0
CANT1	0.104843	0.489733	0.0307372	0.166264	1	1
NFATC4	0.104858	0.489733	0.0502338	0.249383	1	1
EIF2B1	0.105052	0.489733	0.0576491	0.275188	1	1
POLD4	0.105545	0.490448	0.00755271	0.0531687	1	1
SCYL3	0.105645	0.490448	0.00297413	0.0243378	1	1
UEVLD	0.105954	0.490863	0.152245	0.533932	2	0
PSMD8	0.10855	0.501845	0.137792	0.504467	2	0
IRX5	0.108785	0.501894	0.0272522	0.151824	1	1
EPHX1	0.1093	0.502661	0.0521037	0.256387	1	1
ARNT	0.109401	0.502661	0.143353	0.515702	2	0
ARPC3	0.110148	0.505054	0.0417584	0.216051	1	1
TMEM128	0.110525	0.505257	0.150783	0.531226	2	0
CRTAM	0.110645	0.505257	0.160962	0.559237	2	0
FLAD1	0.111646	0.508789	0.119572	0.458976	2	0
CLTC	0.111951	0.509137	0.102733	0.415773	1	1
RAB27A	0.112444	0.510305	0.148019	0.528235	2	0
PAPSS1	0.112665	0.510305	0.163642	0.563292	2	0
ATIC	0.113465	0.512888	0.0707596	0.323928	1	1
F3	0.1144	0.516071	0.0335006	0.178191	1	1
MALT1	0.114741	0.516565	0.126792	0.477662	2	0
PPIA	0.115596	0.519367	0.0012075	0.0110555	1	1
SLC30A3	0.117895	0.526876	0.142857	0.514745	2	0
PNP	0.118066	0.526876	0.102687	0.415773	2	0
SDHB	0.118169	0.526876	0.0528042	0.259263	1	1
AQP3	0.118211	0.526876	0.0239932	0.136043	1	1
RIPK3	0.1185	0.52694	0.0277004	0.153433	1	1
DNAJB9	0.118697	0.52694	0.00251919	0.0214804	1	1
GGCX	0.119645	0.530092	0.171688	0.582903	2	0
AOAH	0.120573	0.533147	0.167157	0.570993	2	0
DCTN6	0.12133	0.534593	0.16197	0.560124	2	0
ETS1	0.121738	0.534593	0.00408549	0.0319125	1	1
PLP2	0.121768	0.534593	0.0306872	0.166264	1	1
DERA	0.121857	0.534593	0.119487	0.458976	1	1
SPTLC2	0.122797	0.537659	0.115523	0.453565	2	0
GNAQ	0.123601	0.539754	0.0139718	0.0876767	1	1
STK25	0.123759	0.539754	0.0986887	0.403792	1	1
HLA-DPA1	0.124096	0.540167	0.178361	0.597389	2	0
NDUFB3	0.124701	0.541748	0.150289	0.531226	2	0
EIF3D	0.125013	0.542046	0.161725	0.560124	2	0
ALDH9A1	0.125317	0.542229	0.17421	0.587007	2	0
TNFAIP3	0.125541	0.542229	0.0450817	0.229414	1	1
KCNF1	0.126451	0.545107	0.177809	0.597222	2	0
NT5DC2	0.126848	0.545764	0.160919	0.559237	2	0
MAN2B1	0.12754	0.54672	0.0129096	0.0821655	1	1
NDUFV2	0.127602	0.54672	0.16886	0.57505	2	0
CASP2	0.127805	0.54672	0.129655	0.485336	2	0
ATP1B1	0.130898	0.558883	0.0456597	0.230778	1	1
EIF3C	0.131976	0.560138	0.0172589	0.105924	1	1
THEM4	0.132462	0.560138	0.185902	0.614357	2	0
CDCA4	0.132638	0.560138	0.1811	0.60475	2	0
YTHDF1	0.132645	0.560138	0.13025	0.486074	1	1
KHDRBS3	0.132673	0.560138	0.0830547	0.361685	1	1
TUBB3	0.132697	0.560138	0.0191865	0.113996	1	1
GAP43	0.133209	0.561088	0.0152507	0.0945443	1	1
TP53	0.133425	0.561088	0.129698	0.485336	1	1
SNX6	0.134691	0.565349	0.191861	0.626611	2	0
SRSF10	0.135733	0.568497	0.142533	0.514745	1	1
MRPL53	0.135957	0.568497	0.19365	0.629315	2	0
ABCG1	0.136205	0.568497	0.193915	0.629315	2	0
IARS2	0.136822	0.570006	0.194644	0.630195	2	0
PRKAG1	0.13791	0.572906	0.166632	0.570072	2	0
CDK5	0.138031	0.572906	0.189392	0.620383	2	0
ISOC1	0.138837	0.575183	0.0285189	0.156924	1	1
GATA6	0.139159	0.575447	0.00760625	0.0531687	1	1
CASP9	0.140513	0.579536	0.148443	0.528581	2	0
GPX4	0.140908	0.579536	0.0871094	0.370671	1	1
MLLT11	0.140926	0.579536	7.81442e-06	0.000107762	1	1
NANOG	0.141661	0.581489	0.200935	0.646813	2	0
CALM3	0.142907	0.585526	0.145907	0.523279	1	1
INSIG1	0.146426	0.598844	0.161721	0.560124	2	0
TESK1	0.147067	0.600368	0.117292	0.456885	1	1
PHF5A	0.14782	0.600779	0.167897	0.572644	2	0
UBE2J1	0.147903	0.600779	0.0204638	0.120264	1	1
KLHL9	0.147975	0.600779	0.205394	0.65701	2	0
TIMM23B	0.148741	0.602791	0.207694	0.661895	2	0
BCL7B	0.149669	0.605453	0.128646	0.483016	1	1
JADE2	0.151067	0.610004	0.156754	0.54717	2	0
SRSF2	0.151921	0.612098	0.100676	0.410209	1	1
GEMIN5	0.152134	0.612098	0.0853908	0.365446	1	1
TIMP2	0.153288	0.615114	0.118836	0.458512	1	1
SH3BP5	0.153434	0.615114	0.0074035	0.0526605	1	1
MUC20	0.153779	0.615391	0.0639382	0.296344	1	1
BZW1	0.154919	0.618844	0.176083	0.592422	1	1
GSTZ1	0.156371	0.623467	0.0377826	0.198137	1	1
DCTD	0.156911	0.623467	0.14656	0.524619	2	0
ARFIP2	0.157066	0.623467	0.21025	0.666576	2	0
MRPS16	0.157405	0.623467	0.217798	0.683428	2	0
GDI2	0.157556	0.623467	0.193547	0.629315	2	0
PPCS	0.157936	0.623467	0.19409	0.629315	2	0
ARID5B	0.158031	0.623467	0.0446021	0.227491	1	1
VCAM1	0.161736	0.63673	0.205867	0.65701	2	0
TES	0.162079	0.63673	0.0886895	0.375251	1	1
PAX8	0.162248	0.63673	0.226053	0.698482	2	0
SULT2A1	0.162642	0.637092	0.195826	0.633105	2	0
PPARD	0.162911	0.637092	0.116814	0.456885	1	1
SGK3	0.163498	0.63827	0.162738	0.561375	2	0
PLCB3	0.16459	0.641412	0.217816	0.683428	2	0
TRPC6	0.166143	0.643483	0.0625656	0.292876	1	1
HERC6	0.166227	0.643483	0.00219846	0.0191408	1	1
TXNRD2	0.166563	0.643483	0.153044	0.535895	1	1
PRELID3B	0.166734	0.643483	0.0459761	0.231852	1	1
CLDN5	0.167097	0.643483	0.172866	0.583358	2	0
ABCF3	0.167129	0.643483	0.150446	0.531226	1	1
LIG1	0.167139	0.643483	0.224594	0.696866	2	0
TMEM126A	0.168895	0.649128	0.225843	0.698482	2	0
CLDN3	0.170481	0.654098	0.236864	0.71701	2	0
KIAA0100	0.172244	0.659727	0.238043	0.718633	2	0
MAP2K4	0.174639	0.667136	0.241389	0.721891	2	0
TCTA	0.174776	0.667136	0.0796808	0.351098	1	1
CDC25B	0.175967	0.670537	0.119041	0.458512	1	1
LAT	0.176469	0.671305	0.222278	0.692565	2	0
CHMP6	0.17735	0.673508	0.122959	0.465576	1	1
FDFT1	0.179028	0.677844	0.0134356	0.0848488	1	1
WDR61	0.179099	0.677844	0.172854	0.583358	1	1
TOR1A	0.179529	0.67832	0.244266	0.724288	2	0
GPS1	0.180877	0.682259	0.0048762	0.0374345	1	1
TSPAN3	0.184559	0.694977	0.230826	0.707107	2	0
APOBEC3G	0.185868	0.698726	0.229249	0.703492	2	0
SLC37A4	0.187796	0.704786	0.232627	0.708988	2	0
NCK1	0.188632	0.705412	0.25317	0.739322	2	0
CSNK2A2	0.188823	0.705412	0.227163	0.699955	2	0
AMIGO2	0.189082	0.705412	0.199897	0.645331	2	0
TTC17	0.189369	0.705412	0.23106	0.707107	2	0
DNAJB1	0.189542	0.705412	0.203214	0.652272	2	0
PRKACA	0.191453	0.71134	0.257429	0.746393	2	0
CHP1	0.191866	0.71149	0.241499	0.721891	2	0
MBOAT7	0.192131	0.71149	0.262646	0.754179	2	0
WIPF2	0.193623	0.715829	0.245893	0.725122	2	0
LSR	0.1957	0.72231	0.259529	0.75102	2	0
MASP2	0.196536	0.724201	0.0965114	0.397065	1	1
ARF4	0.196912	0.724391	0.0610577	0.287164	1	1
VAMP2	0.197736	0.726226	0.122656	0.465219	1	1
HLA-DRB1	0.198393	0.72744	0.257596	0.746393	2	0
SMIM15	0.199426	0.728953	0.272187	0.769702	2	0
PSMB10	0.199458	0.728953	0.180717	0.604375	1	1
MKNK1	0.199823	0.729093	0.138423	0.504467	1	1
PPOX	0.200374	0.729912	0.214283	0.677099	2	0
CLPX	0.202824	0.737631	0.0330426	0.176596	1	1
PPIE	0.203177	0.737714	0.192134	0.626611	1	1
HAVCR1	0.203955	0.738855	0.246362	0.725122	1	1
PRDX3	0.204153	0.738855	0.275177	0.775215	2	0
PDIA6	0.205887	0.742976	0.246684	0.725122	2	0
ARHGAP8	0.206156	0.742976	0.0290385	0.159391	1	1
CHRNB2	0.20629	0.742976	0.187368	0.616466	1	1
NUDT21	0.207686	0.746801	0.22747	0.699955	1	1
RAB25	0.209495	0.751296	0.0770732	0.342309	1	1
CHST13	0.209609	0.751296	0.280649	0.783032	2	0
B4GALT1	0.210778	0.754276	0.278398	0.781725	2	0
MYCBP2	0.212196	0.757952	0.189226	0.620383	1	1
PSMD2	0.212564	0.757952	0.245055	0.724288	1	1
ABCC2	0.212824	0.757952	0.28178	0.783032	2	0
HSPA2	0.213544	0.759304	0.26795	0.760612	2	0
OPHN1	0.215094	0.7636	0.0721643	0.32834	1	1
FEZ2	0.215984	0.765543	2.71012e-05	0.00033841	1	1
C2CD5	0.216607	0.766312	0.265344	0.759	2	0
HSD17B11	0.216887	0.766312	0.0183533	0.110516	1	1
MSRA	0.217861	0.768518	0.104218	0.419499	1	1
LIPA	0.2182	0.768518	0.282158	0.783032	2	0
NUP88	0.218907	0.768814	0.0200947	0.118557	1	1
ADAM8	0.218972	0.768814	0.162834	0.561375	1	1
CCNA1	0.219678	0.770082	0.264493	0.757536	2	0
SEC23A	0.22037	0.770448	0.200819	0.646813	1	1
C6ORF62	0.220473	0.770448	0.16572	0.567839	1	1
ADAT1	0.223465	0.778881	0.299269	0.814409	2	0
OLFML2B	0.223672	0.778881	0.222931	0.692667	1	1
DYNLL1	0.224069	0.778881	0.299389	0.814409	2	0
MRPL15	0.224281	0.778881	0.140718	0.509503	1	1
LAPTM5	0.225657	0.781477	0.300372	0.814409	2	0
LHCGR	0.225729	0.781477	0.251795	0.736271	2	0
RAC2	0.226324	0.78227	0.235739	0.715544	1	1
ITGA1	0.226658	0.78227	0.294984	0.812571	2	0
GCNT3	0.227634	0.784423	0.260744	0.752121	2	0
RSU1	0.228274	0.785027	0.306209	0.822761	2	0
NCF2	0.228512	0.785027	0.142714	0.514745	1	1
PPA1	0.229253	0.786362	0.0853708	0.365446	1	1
TNFSF13B	0.229839	0.786364	0.307689	0.822761	2	0
NDUFA1	0.229958	0.786364	0.30692	0.822761	2	0
MYL4	0.230571	0.787256	0.306858	0.822761	2	0
CLDN7	0.230966	0.7874	0.292279	0.80711	2	0
TCEAL9	0.231401	0.787674	0.0781968	0.345924	1	1
SMAD1	0.231752	0.787674	0.310384	0.825331	2	0
RBM15B	0.233488	0.792369	0.172329	0.583308	1	1
CD36	0.235884	0.797991	0.297487	0.814409	2	0
HSPA1L	0.235933	0.797991	0.284779	0.789327	2	0
PINK1	0.236217	0.797991	0.291779	0.806725	2	0
TBXA2R	0.237043	0.799571	0.31668	0.834756	2	0
E2F8	0.238793	0.804259	0.152217	0.533932	1	1
PDHX	0.239853	0.806615	0.187225	0.616466	1	1
EREG	0.240687	0.808201	0.3107	0.825331	2	0
GJB2	0.241466	0.8096	0.321916	0.842975	2	0
S100A13	0.241939	0.809968	0.0961213	0.39619	1	1
HES1	0.242369	0.810196	0.116806	0.456885	1	1
DAG1	0.243925	0.814177	0.0728294	0.330693	1	1
SLC39A4	0.245737	0.819002	0.318872	0.838072	2	0
UBE2A	0.247176	0.819946	0.327285	0.850558	2	0
PPP2R1A	0.247269	0.819946	0.325126	0.847527	2	0
ACD	0.24735	0.819946	0.317834	0.836326	2	0
MRPL12	0.247489	0.819946	0.222596	0.69259	1	1
CAST	0.248209	0.82105	0.11898	0.458512	1	1
CREBBP	0.248675	0.82105	0.327851	0.850558	2	0
EPN2	0.249416	0.82105	0.0603833	0.285539	1	1
FAM20B	0.249837	0.82105	0.280798	0.783032	2	0
MTHFD1	0.250048	0.82105	0.208769	0.664374	1	1
NDUFV3	0.250073	0.82105	0.312009	0.825862	2	0
GFOD1	0.250726	0.82105	0.165726	0.567839	1	1
GOT1	0.251705	0.82105	0.0042199	0.0328476	1	1
TLR4	0.251739	0.82105	0.321535	0.842975	2	0
NOL11	0.25181	0.82105	0.241274	0.721891	1	1
GINS3	0.251896	0.82105	0.329806	0.850558	2	0
FASN	0.252235	0.82105	0.145928	0.523279	1	1
SERTAD1	0.253544	0.823269	0.27171	0.769702	1	1
TOMM20	0.25379	0.823269	0.300391	0.814409	1	1
GDPD3	0.254023	0.823269	0.335077	0.855501	2	0
ZNF131	0.254813	0.823917	0.322391	0.842975	2	0
ARL1	0.25496	0.823917	0.320114	0.840346	2	0
XRCC1	0.255478	0.824396	0.150534	0.531226	1	1
CES1	0.256835	0.82758	0.330708	0.850558	2	0
NCK2	0.257641	0.82898	0.21056	0.666576	1	1
PROCR	0.258447	0.830002	0.217096	0.683428	1	1
LRRC41	0.258702	0.830002	0.260424	0.752121	1	1
EIF5	0.259824	0.830443	0.242318	0.721891	1	1
TNFRSF21	0.259825	0.830443	0.0868957	0.370468	1	1
KRT15	0.259955	0.830443	0.238909	0.720273	1	1
TSPAN6	0.261323	0.833621	0.322625	0.842975	2	0
CDKN1B	0.262044	0.834727	0.251396	0.736271	1	1
PARK7	0.262434	0.834781	0.340818	0.864798	2	0
AASDHPPT	0.263081	0.835319	0.182899	0.60803	1	1
IGFBP6	0.263614	0.835319	0.306693	0.822761	2	0
AXIN1	0.264257	0.835319	0.336608	0.858428	2	0
CSNK1A1	0.264368	0.835319	0.117391	0.456885	1	1
UBB	0.264474	0.835319	0.15508	0.542174	1	1
OSCAR	0.265716	0.837026	0.34985	0.87822	2	0
SUCLA2	0.265764	0.837026	0.133686	0.49448	1	1
TRIM2	0.268056	0.843054	0.279705	0.782879	1	1
NSDHL	0.268824	0.843814	0.324414	0.84666	2	0
AIFM1	0.26935	0.843814	0.130711	0.486681	1	1
ATP6V1F	0.269912	0.843814	0.309702	0.825331	2	0
HCST	0.270213	0.843814	0.330857	0.850558	2	0
MRPL36	0.270227	0.843814	0.262612	0.754179	1	1
TMEM65	0.270596	0.843814	0.231521	0.707548	1	1
PIN1	0.270943	0.843814	0.34737	0.877711	2	0
EPB41L2	0.272611	0.84752	0.355194	0.882627	2	0
SIRT3	0.272891	0.84752	0.316571	0.834756	2	0
UQCRQ	0.273979	0.849714	0.353824	0.882627	2	0
KLHDC2	0.276258	0.855534	0.358679	0.887363	2	0
CASR	0.276621	0.855534	0.331729	0.851819	2	0
THAP11	0.278045	0.857911	0.311596	0.825862	1	1
HAUS1	0.278158	0.857911	0.349569	0.87822	2	0
PDIA5	0.279523	0.85971	0.316864	0.834756	1	1
CCNH	0.279563	0.85971	0.114972	0.452994	1	1
ERO1B	0.279897	0.85971	0.35494	0.882627	2	0
GRB7	0.284412	0.87238	0.365304	0.899767	2	0
PNKP	0.286382	0.877218	0.371852	0.910874	2	0
ATRAID	0.288014	0.880083	0.360424	0.88971	2	0
RASSF1	0.288106	0.880083	0.282087	0.783032	1	1
CYP2E1	0.289084	0.881864	0.316853	0.834756	1	1
PHKG2	0.290688	0.884009	0.260919	0.752121	1	1
XAF1	0.291992	0.884009	0.355935	0.882627	2	0
ANXA8L1	0.292479	0.884009	0.00301434	0.0245768	1	1
PDHB	0.293424	0.884009	0.217735	0.683428	1	1
GTF2H2	0.293858	0.884009	0.210459	0.666576	1	1
ABCC5	0.294359	0.884009	0.355974	0.882627	2	0
FBXL12	0.294697	0.884009	0.182284	0.60689	1	1
IKZF1	0.294697	0.884009	0.267796	0.760612	1	1
SSBP2	0.295059	0.884009	0.38046	0.921853	2	0
TWF2	0.295761	0.884009	0.00756904	0.0531687	1	1
NUDCD3	0.295807	0.884009	0.383728	0.926625	2	0
MYC	0.295852	0.884009	0.368293	0.906131	2	0
ZC3H12D	0.295902	0.884009	0.376104	0.916015	2	0
IPO13	0.295927	0.884009	0.338697	0.861787	1	1
PAFAH1B3	0.296695	0.884009	0.104719	0.420761	1	1
PFKL	0.296755	0.884009	0.00720102	0.0518938	1	1
TXNL4B	0.297408	0.884009	0.255444	0.74305	1	1
AKAP8	0.297898	0.884009	0.386198	0.926625	2	0
IDI1	0.297997	0.884009	0.0452235	0.229612	1	1
ACE2	0.29808	0.884009	0.379959	0.921638	2	0
CLEC7A	0.298101	0.884009	0.386449	0.926625	2	0
HIF1A	0.300597	0.890229	0.00245163	0.0210652	1	1
MAPK14	0.302157	0.893664	0.390513	0.931062	2	0
ABL1	0.303417	0.894369	0.387568	0.926625	2	0
ARID4B	0.303495	0.894369	0.220886	0.690154	1	1
HLA-C	0.303597	0.894369	0.379692	0.921638	1	1
PSMD14	0.304488	0.895812	0.254258	0.741529	1	1
DMTF1	0.306571	0.900588	0.38442	0.926625	2	0
MRPL37	0.306918	0.900588	0.306033	0.822761	1	1
JKAMP	0.30811	0.902898	0.395953	0.938026	2	0
USP9Y	0.308762	0.903111	0.115435	0.453565	1	1
APOC1	0.308991	0.903111	0.188395	0.618932	1	1
CD4	0.311152	0.908239	0.341234	0.864798	1	1
UBE3C	0.311905	0.909248	0.376411	0.916015	1	1
CDC42	0.312803	0.910677	0.074663	0.335608	1	1
MAP7	0.316552	0.920327	0.40466	0.948595	2	0
HLA-F	0.317277	0.920327	0.386119	0.926625	2	0
SLC7A7	0.317604	0.920327	0.0749456	0.335965	1	1
MVP	0.317766	0.920327	0.406048	0.949603	2	0
POLE3	0.321014	0.928527	0.401097	0.944205	1	1
LY96	0.324555	0.93638	0.39801	0.941149	2	0
GIN1	0.324567	0.93638	0.310691	0.825331	1	1
RNH1	0.326896	0.940727	0.121277	0.46077	1	1
ABHD4	0.326916	0.940727	0.28	0.782879	1	1
TALDO1	0.328387	0.943742	0.409589	0.955136	1	1
CCND3	0.329364	0.94508	0.244747	0.724288	1	1
MRPS6	0.330026	0.94508	0.419555	0.964286	2	0
ACMSD	0.330122	0.94508	0.421814	0.966494	2	0
ZNF420	0.330658	0.945403	0.414336	0.958945	2	0
SP110	0.332395	0.949153	0.297762	0.814409	1	1
PSMB3	0.333595	0.951363	0.410737	0.956815	2	0
CCL24	0.335056	0.954311	0.418394	0.962609	1	1
BID	0.336009	0.955807	0.266211	0.759536	1	1
NUP107	0.336678	0.95649	0.421447	0.966494	2	0
SLA	0.339246	0.960956	0.204105	0.65419	1	1
ZDHHC6	0.339457	0.960956	0.121259	0.46077	1	1
CRISP3	0.340338	0.960956	0.398771	0.941707	1	1
MICALL1	0.340598	0.960956	0.35514	0.882627	1	1
MAPKAPK5	0.340676	0.960956	0.416012	0.960094	1	1
SYPL1	0.340919	0.960956	0.110735	0.437846	1	1
PUS1	0.341394	0.960956	0.232293	0.708938	1	1
NISCH	0.341912	0.960956	0.403685	0.947873	1	1
AKR1B10	0.342123	0.960956	0.433465	0.980123	2	0
CKS1B	0.343351	0.963194	0.301506	0.816443	1	1
METTL2A	0.344514	0.965244	0.385436	0.926625	1	1
ATP6V1B2	0.345779	0.967573	0.424077	0.968699	2	0
SKIV2L	0.347221	0.970394	0.440388	0.98548	2	0
TMEM109	0.348151	0.971748	0.0507062	0.25117	1	1
VDAC1	0.348576	0.971748	0.1058	0.423023	1	1
ALPP	0.349368	0.972743	0.340619	0.864798	1	1
AKR7A2	0.351672	0.977938	0.169491	0.576322	1	1
PSME2	0.35411	0.982873	0.22027	0.689193	1	1
GPR89B	0.35466	0.982873	0.392327	0.932569	1	1
HLA-DQA1	0.354767	0.982873	0.329805	0.850558	1	1
ALDOC	0.356023	0.985129	0.26743	0.760612	1	1
SEL1L	0.357153	0.987034	0.311776	0.825862	1	1
DDC	0.357895	0.987435	0.416934	0.960238	1	1
BIRC6	0.358183	0.987435	0.435987	0.982681	1	1
SPTLC1	0.359627	0.98927	0.444974	0.9877	2	0
COX6C	0.359735	0.98927	0.450924	0.994436	2	0
EXOSC4	0.36024	0.989442	0.423299	0.967911	1	1
IL13RA1	0.360772	0.989684	0.183797	0.610108	1	1
TIMM17B	0.363583	0.994985	0.387822	0.926625	1	1
JAK1	0.363595	0.994985	0.181513	0.605223	1	1
EFCAB14	0.364906	0.997351	0.349873	0.87822	1	1
KLF5	0.366189	0.998833	0.460225	1	2	0
BCL2A1	0.36663	0.998833	0.455529	0.997698	1	1
LILRA6	0.367121	0.998833	0.434631	0.980967	1	1
PIK3R3	0.367238	0.998833	0.375106	0.915889	1	1
CLK1	0.368315	0.999456	0.439023	0.98548	1	1
RWDD4	0.368362	0.999456	0.462848	1	2	0
MYCBP	0.369373	1	0.184227	0.610628	1	1
ALDH7A1	0.371121	1	0.135747	0.498779	1	1
CANX	0.371545	1	0.307221	0.822761	1	1
TFAM	0.371736	1	0.414656	0.958945	1	1
CAMK2B	0.372951	1	0.467894	1	2	0
TPRKB	0.373311	1	0.428661	0.974189	1	1
MBNL2	0.375396	1	0.13527	0.49867	1	1
POMZP3	0.377259	1	0.472539	1	2	0
DPP10	0.377278	1	0.447346	0.988498	1	1
FGR	0.379555	1	0.474561	1	2	0
PIH1D1	0.382421	1	0.454082	0.996482	1	1
NPEPL1	0.382699	1	0.297367	0.814409	1	1
POP4	0.382927	1	0.478406	1	2	0
COQ5	0.383007	1	0.330754	0.850558	1	1
DBNDD2	0.386655	1	0.387769	0.926625	1	1
BMP6	0.387165	1	0.255256	0.74305	1	1
RET	0.38717	1	0.481379	1	2	0
GSTA4	0.389434	1	0.462973	1	1	1
MCOLN1	0.389463	1	0.354441	0.882627	1	1
GRIK4	0.39141	1	0.413494	0.958945	1	1
CLTB	0.393245	1	0.241957	0.721891	1	1
PUF60	0.39399	1	0.480622	1	1	1
PPARGC1A	0.394091	1	0.349027	0.87822	1	1
ANO10	0.394386	1	0.475705	1	2	0
UBR7	0.394532	1	0.490696	1	2	0
IFIT3	0.39461	1	0.488112	1	1	1
RABGGTB	0.394959	1	0.45927	1	1	1
GATA2	0.39647	1	0.294719	0.812571	1	1
RNASEH2A	0.396567	1	0.489953	1	2	0
AMY1A	0.399336	1	0.462854	1	1	1
MBNL1	0.400164	1	0.265984	0.759536	1	1
SRSF1	0.40052	1	0.392259	0.932569	1	1
RALB	0.400534	1	0.443564	0.9877	1	1
ESRP1	0.401715	1	0.478046	1	1	1
CCNE2	0.402614	1	0.38526	0.926625	1	1
MAPK1IP1L	0.403535	1	0.350949	0.879933	1	1
CTSS	0.404801	1	0.487197	1	1	1
ENG	0.405754	1	0.438886	0.98548	1	1
TNFSF12	0.406133	1	0.300102	0.814409	1	1
MFSD10	0.406325	1	0.14864	0.528581	1	1
ATP2C1	0.407601	1	0.501605	1	2	0
OAS1	0.409163	1	0.489797	1	1	1
TOMM70	0.410541	1	0.491289	1	1	1
USP6NL	0.410625	1	0.474487	1	1	1
XCL1	0.410715	1	0.507598	1	2	0
CA9	0.411496	1	0.416763	0.960238	1	1
ACP1	0.41331	1	0.498262	1	1	1
SNAI2	0.413853	1	1.7118e-06	2.69307e-05	1	1
TBP	0.415419	1	0.486647	1	1	1
CYTIP	0.416037	1	0.51117	1	1	1
GEN1	0.416109	1	0.424614	0.968936	1	1
IRF8	0.418656	1	0.460486	1	1	1
IGSF6	0.418813	1	0.483934	1	1	1
PMM2	0.419217	1	0.44096	0.98548	1	1
GDF7	0.419824	1	0.486557	1	1	1
HEXA	0.420029	1	0.332876	0.853095	1	1
TRIP13	0.420344	1	0.447032	0.988498	1	1
ABCA6	0.42079	1	0.425577	0.969153	1	1
AHSA1	0.421171	1	0.516764	1	2	0
MFSD14A	0.421232	1	0.504457	1	1	1
TIMM22	0.421313	1	0.492758	1	1	1
TMEM50A	0.421372	1	0.508988	1	1	1
TOMM34	0.423207	1	0.513871	1	2	0
ANKRD10	0.423591	1	0.0572598	0.273915	1	1
SOD1	0.423992	1	0.467654	1	1	1
TMBIM6	0.424724	1	0.451936	0.994975	1	1
INTS3	0.425383	1	0.455272	0.997698	1	1
VDAC2	0.425526	1	0.52067	1	1	1
ADGRG3	0.425814	1	0.507602	1	1	1
DNMT3A	0.426023	1	0.521612	1	1	1
TBC1D9B	0.427395	1	0.235277	0.715115	1	1
RAB21	0.430004	1	0.499449	1	1	1
MBD4	0.431056	1	0.453909	0.996482	1	1
ABCG2	0.431106	1	0.334937	0.855501	1	1
CLK2	0.431837	1	0.425126	0.969114	1	1
ABCF1	0.432417	1	0.482697	1	1	1
COX6B1	0.432968	1	0.382654	0.926164	1	1
NUP133	0.434425	1	0.278538	0.781725	1	1
CHUK	0.435322	1	0.532739	1	2	0
AHRR	0.435423	1	0.501131	1	1	1
BANF1	0.435513	1	0.533131	1	2	0
LGMN	0.436496	1	0.502819	1	1	1
IDO1	0.436853	1	0.534065	1	1	1
FHL2	0.436963	1	0.241587	0.721891	1	1
RPL7L1	0.43725	1	0.48671	1	1	1
EPHB2	0.437798	1	0.522296	1	1	1
SLK	0.4387	1	0.178044	0.597222	1	1
TNIP1	0.439219	1	0.371239	0.910874	1	1
ATG12	0.442181	1	0.413864	0.958945	1	1
HLA-DMB	0.442794	1	0.502607	1	1	1
COIL	0.443393	1	0.540965	1	1	1
ALG8	0.443793	1	0.539537	1	1	1
RGR	0.444015	1	0.54084	1	1	1
RGL4	0.444935	1	0.528226	1	1	1
TGFBR2	0.445513	1	0.0201132	0.118557	1	1
EVL	0.447569	1	0.545393	1	2	0
RAPGEF2	0.447669	1	0.505798	1	1	1
FAIM	0.447825	1	0.309408	0.825331	1	1
C1ORF112	0.450001	1	0.408559	0.953731	1	1
GPR18	0.450864	1	0.548116	1	2	0
PXMP2	0.451131	1	0.42962	0.975378	1	1
BCAT2	0.454198	1	0.550548	1	2	0
GGT5	0.456151	1	0.479431	1	1	1
UGT2B7	0.457268	1	0.000100705	0.00109744	1	1
IL10	0.457548	1	0.552579	1	1	1
PSMA1	0.458304	1	0.555867	1	2	0
AKR1C2	0.458902	1	0.341429	0.864798	1	1
GLOD4	0.459793	1	0.445217	0.9877	1	1
CCNC	0.460669	1	0.542208	1	1	1
ITPR1	0.461206	1	0.403399	0.947873	1	1
HCK	0.461879	1	0.51217	1	1	1
PLSCR1	0.462356	1	0.0277223	0.153433	1	1
FPR1	0.462736	1	0.560116	1	1	1
PMVK	0.463137	1	0.520667	1	1	1
IFI6	0.463685	1	0.463833	1	1	1
ITGAL	0.465158	1	0.46953	1	1	1
EIF1AX	0.466748	1	0.550559	1	1	1
LAGE3	0.466906	1	0.462674	1	1	1
F13A1	0.468526	1	0.510851	1	1	1
IKBKB	0.468856	1	0.561233	1	1	1
CNPY2	0.469058	1	0.299476	0.814409	1	1
MRPL58	0.469163	1	0.390272	0.931062	1	1
FCGR1A	0.470039	1	0.427449	0.972425	1	1
SCAND1	0.470346	1	0.412078	0.95894	1	1
MT1X	0.471307	1	0.334056	0.854846	1	1
PPP1CC	0.472556	1	0.130331	0.486074	1	1
TIMMDC1	0.472735	1	0.4224	0.966845	1	1
ALAS1	0.472819	1	0.442124	0.986718	1	1
PSMC1	0.47325	1	0.563334	1	1	1
FGFR4	0.473703	1	0.570859	1	2	0
CD14	0.476383	1	0.559274	1	1	1
SPR	0.476488	1	0.298169	0.814409	1	1
ZFAND1	0.476572	1	0.45212	0.994975	1	1
WT1	0.477214	1	0.480291	1	1	1
DDR1	0.479814	1	0.576854	1	1	1
PCDHA9	0.480954	1	0.525897	1	1	1
TP53BP2	0.482441	1	0.440505	0.98548	1	1
ACAT2	0.483638	1	0.118673	0.458512	1	1
C1D	0.48509	1	0.281359	0.783032	1	1
EXO1	0.485318	1	0.571444	1	1	1
NPRL2	0.485398	1	0.403928	0.947873	1	1
PSMA7	0.486037	1	0.351423	0.880132	1	1
UBA3	0.487191	1	0.543658	1	1	1
CBWD1	0.487613	1	0.538057	1	1	1
SRM	0.488497	1	0.518755	1	1	1
XPNPEP1	0.489504	1	0.442672	0.986955	1	1
ATG3	0.489828	1	0.57462	1	1	1
CYP1A2	0.489916	1	0.483202	1	1	1
ZNF586	0.492288	1	0.540983	1	1	1
TCEA2	0.492787	1	0.580355	1	1	1
RAB4A	0.495286	1	0.555813	1	1	1
BAG3	0.497055	1	0.594449	1	1	1
CCDC92	0.497914	1	0.525235	1	1	1
PTGFR	0.498068	1	0.000252003	0.00259435	1	1
TIMM9	0.498452	1	0.0539213	0.26187	1	1
ACE	0.498567	1	0.595111	1	1	1
PRKCQ	0.499133	1	0.594207	1	1	1
VWF	0.499628	1	0.59671	1	1	1
RBKS	0.500489	1	0.597771	1	1	1
NUP62	0.501113	1	0.503585	1	1	1
LAMB3	0.502743	1	0.599711	1	1	1
STAMBP	0.502973	1	0.525978	1	1	1
NFKB1	0.504457	1	0.291328	0.806476	1	1
PAF1	0.50482	1	0.538779	1	1	1
PLEKHJ1	0.505429	1	0.539077	1	1	1
LOXL1	0.506046	1	0.603056	1	1	1
NR4A3	0.50669	1	0.576352	1	1	1
PFN1	0.507693	1	0.189721	0.620552	1	1
OXSR1	0.508002	1	0.240798	0.721891	1	1
COA6	0.50813	1	0.602311	1	1	1
GNAI3	0.508576	1	0.548936	1	1	1
SULT1A2	0.508906	1	0.473807	1	1	1
RNMT	0.509235	1	0.574377	1	1	1
PRSS23	0.509587	1	0.00397677	0.0311723	1	1
KLRK1	0.509599	1	0.478809	1	1	1
TBX2	0.510181	1	0.50626	1	1	1
RFC3	0.510343	1	0.528148	1	1	1
FKBP1A	0.511285	1	0.602937	1	1	1
IL2RB	0.511666	1	0.420049	0.964429	1	1
SPP1	0.511826	1	0.539996	1	1	1
FGF7	0.51579	1	0.594664	1	1	1
FGF17	0.51583	1	0.501734	1	1	1
ATF6	0.516329	1	0.613369	1	1	1
SLFN12	0.517725	1	0.614274	1	1	1
GMNN	0.518389	1	0.445193	0.9877	1	1
PECAM1	0.518532	1	0.519426	1	1	1
DRD2	0.51963	1	0.532172	1	1	1
ENDOG	0.519868	1	0.607684	1	1	1
CD8A	0.520396	1	0.58097	1	1	1
MRPS2	0.520594	1	0.266823	0.760311	1	1
PTPN1	0.521227	1	0.510628	1	1	1
SPCS2	0.521949	1	0.617692	1	0	2
NCKAP1L	0.522914	1	0.593327	1	1	1
KCTD9	0.522954	1	0.107396	0.426909	1	1
KLHL24	0.524819	1	0.0466099	0.234519	1	1
LSM5	0.525392	1	0.600633	1	1	1
HPRT1	0.528	1	0.458952	1	1	1
SLC15A3	0.528751	1	0.616732	1	1	1
CPNE3	0.528847	1	0.0750432	0.335965	1	1
TOPBP1	0.529589	1	0.625476	1	1	1
GATA3	0.531378	1	0.493608	1	1	1
USP18	0.533635	1	0.201424	0.647456	1	1
SYTL1	0.535877	1	0.0810954	0.355927	1	1
TAF9	0.535998	1	0.632138	1	0	2
TMEM185A	0.537577	1	0.578791	1	1	1
HEATR1	0.537677	1	0.600259	1	1	1
MUC1	0.538422	1	0.634433	1	1	1
ALB	0.538437	1	0.347706	0.877711	1	1
C1QBP	0.538628	1	0.205834	0.65701	1	1
RALGDS	0.539776	1	0.635926	1	1	1
TFDP1	0.542568	1	0.622728	1	1	1
PGLYRP1	0.542718	1	0.59012	1	1	1
CNPY3	0.542882	1	0.605019	1	1	1
DDX42	0.543075	1	0.497437	1	1	1
COPS5	0.544048	1	0.568292	1	1	1
SNX13	0.54836	1	0.600045	1	1	1
IQGAP1	0.5485	1	0.440505	0.98548	1	1
YKT6	0.551001	1	0.598942	1	1	1
ATG4C	0.551213	1	0.543563	1	1	1
IGHMBP2	0.55145	1	0.561115	1	1	1
RGPD1	0.551979	1	0.647602	1	0	2
COL15A1	0.552376	1	0.369939	0.909178	1	1
RAN	0.554148	1	0.640941	1	1	1
ELAC2	0.558121	1	0.549841	1	1	1
SPTAN1	0.559427	1	0.620477	1	1	1
SOD3	0.561178	1	0.5976	1	1	1
RARA	0.561693	1	0.650949	1	1	1
ZFP36	0.563812	1	0.431779	0.977299	1	1
LAMA3	0.563849	1	0.354731	0.882627	1	1
KCNK4	0.564062	1	0.586755	1	1	1
XPC	0.564603	1	0.518279	1	1	1
ANKRD36B	0.564645	1	0.549249	1	1	1
BRMS1L	0.564938	1	0.537945	1	1	1
B4GAT1	0.565452	1	0.659781	1	0	2
IFI44	0.565744	1	0.649648	1	1	1
SNRPA	0.565787	1	0.246619	0.725122	1	1
PSENEN	0.566297	1	0.635783	1	1	1
MAPK9	0.566364	1	0.659619	1	1	1
IFI44L	0.567422	1	0.542811	1	1	1
KAT6B	0.567838	1	0.581913	1	1	1
CHIC2	0.568025	1	0.659364	1	1	1
STAP2	0.568077	1	0.0840925	0.364248	1	1
ENOSF1	0.568147	1	0.623431	1	1	1
PGM1	0.56852	1	0.532868	1	1	1
CSF2RB	0.569074	1	0.123255	0.46591	1	1
GXYLT1	0.569117	1	0.649346	1	1	1
CHRNA4	0.570589	1	0.657678	1	1	1
NFYB	0.574329	1	0.538182	1	1	1
TPD52L2	0.575621	1	0.328013	0.850558	1	1
USP7	0.575696	1	0.448293	0.98961	1	1
STEAP4	0.578509	1	0.663786	1	1	1
TCF4	0.578657	1	0.652458	1	1	1
MSH2	0.579609	1	0.631707	1	1	1
TRAM1	0.580838	1	0.436356	0.982681	1	1
NR1D1	0.580872	1	0.263177	0.754735	1	1
SULF1	0.581613	1	0.605698	1	1	1
RASA1	0.58185	1	0.625914	1	1	1
NOP58	0.584763	1	0.668223	1	1	1
PRAF2	0.585633	1	0.674348	1	1	1
MTNR1A	0.586792	1	0.626751	1	1	1
NR0B1	0.58894	1	0.681863	1	0	2
ORC4	0.588957	1	0.484591	1	1	1
SRP72	0.589399	1	0.301929	0.816598	1	1
GNRHR	0.591116	1	0.62512	1	1	1
COASY	0.59212	1	0.678704	1	1	1
DFFB	0.592175	1	0.644346	1	1	1
CYBB	0.592859	1	0.668194	1	1	1
ID2	0.593063	1	0.564393	1	1	1
KIF23	0.59382	1	0.663069	1	1	1
ZNF260	0.594058	1	0.684778	1	0	2
P2RY10	0.594172	1	0.592864	1	1	1
LYSMD3	0.594637	1	0.68336	1	1	1
MMP1	0.594788	1	0.444214	0.9877	1	1
PIGB	0.595709	1	0.601647	1	1	1
GDPD5	0.596208	1	0.665967	1	1	1
MRPS17	0.596484	1	0.649045	1	1	1
NMT1	0.601857	1	0.682881	1	1	1
PRKX	0.602285	1	0.589611	1	1	1
CEP57	0.602691	1	0.678655	1	1	1
FAM174A	0.604465	1	0.460911	1	1	1
ADH5	0.604502	1	0.680643	1	1	1
APLN	0.604677	1	0.583943	1	1	1
COL10A1	0.605675	1	0.677005	1	1	1
ITGAE	0.606322	1	0.627962	1	1	1
FAM72B	0.608341	1	0.49433	1	1	1
GNAI2	0.611653	1	0.392814	0.932569	1	1
CDT1	0.611989	1	0.5918	1	1	1
PSMA4	0.612174	1	0.694939	1	0	2
CDCA5	0.612874	1	0.703328	1	0	2
DAD1	0.612951	1	0.701601	1	0	2
NR1H2	0.614626	1	0.705057	1	0	2
SEC62	0.614659	1	0.70128	1	0	2
BIN2	0.61485	1	0.695094	1	1	1
ZDHHC16	0.616462	1	0.701649	1	1	1
ASTN2	0.616698	1	0.700878	1	0	2
STAT4	0.617111	1	0.703415	1	0	2
DDX60	0.617169	1	0.700442	1	1	1
CORO1A	0.619185	1	0.517736	1	1	1
S100A4	0.620439	1	0.611271	1	1	1
TOPORS	0.620518	1	0.544123	1	1	1
SLC7A5	0.620543	1	0.165409	0.567839	1	1
LUZP6	0.621586	1	0.711883	1	0	2
ZW10	0.62175	1	0.690536	1	1	1
RHEB	0.622221	1	0.704493	1	1	1
SOD2	0.622285	1	0.680561	1	1	1
ELOVL3	0.622759	1	0.56659	1	1	1
TCEAL4	0.626784	1	0.533773	1	1	1
CD320	0.627031	1	0.71705	1	0	2
BBS10	0.628273	1	0.634383	1	1	1
ADAM10	0.62972	1	0.236621	0.71701	1	1
RSAD2	0.631076	1	0.701516	1	1	1
PECR	0.631531	1	0.48141	1	1	1
C5AR1	0.632693	1	0.719057	1	0	2
ICE1	0.633091	1	0.392571	0.932569	1	1
DHX29	0.633488	1	0.371471	0.910874	1	1
CYP2C19	0.633867	1	0.696966	1	1	1
TXNDC5	0.634803	1	0.613749	1	1	1
TRAM2	0.635218	1	0.634645	1	1	1
LSM1	0.63527	1	0.668352	1	1	1
FNDC4	0.635334	1	0.359606	0.888673	1	1
PSMD9	0.635994	1	0.278931	0.781845	1	1
PLAGL1	0.636252	1	0.395522	0.938	1	1
HMOX1	0.637498	1	0.583984	1	1	1
FUT1	0.638486	1	0.438555	0.98548	1	1
CYTH1	0.638625	1	0.725845	1	0	2
DPY30	0.639672	1	0.709203	1	1	1
PCDHA5	0.639893	1	0.61125	1	1	1
PRDX2	0.640214	1	0.636032	1	1	1
EAPP	0.640383	1	0.610056	1	1	1
BAK1	0.640497	1	0.72681	1	0	2
SCNN1G	0.640885	1	0.716172	1	0	2
CPSF4	0.641004	1	0.273127	0.771384	1	1
CD79A	0.641585	1	0.621841	1	1	1
PSMB6	0.641788	1	0.406365	0.949603	1	1
NOS1	0.642079	1	0.726667	1	0	2
PUS7	0.642097	1	0.680258	1	1	1
DRAP1	0.642551	1	0.730841	1	0	2
MEFV	0.642998	1	0.654974	1	1	1
CXCR4	0.643531	1	0.118452	0.458512	1	1
ARSG	0.644851	1	0.609469	1	1	1
ADCY4	0.645118	1	0.219659	0.688243	1	1
PPIC	0.645429	1	0.647095	1	1	1
SUV39H1	0.645639	1	0.562609	1	1	1
SQSTM1	0.646157	1	0.00381798	0.0301391	1	1
NIT1	0.646819	1	0.41547	0.959835	1	1
ORMDL3	0.648717	1	0.722199	1	0	2
TCTN1	0.649263	1	0.675966	1	1	1
ZNF274	0.649608	1	0.56108	1	1	1
GCLC	0.650194	1	0.271986	0.769702	1	1
HAT1	0.650559	1	0.723806	1	0	2
FKBP4	0.650681	1	0.527033	1	1	1
PAK1	0.653256	1	0.670297	1	1	1
DUSP11	0.655204	1	0.734587	1	0	2
RPP40	0.655565	1	0.73191	1	0	2
YWHAZ	0.655935	1	0.740914	1	0	2
SKA1	0.657287	1	0.586129	1	1	1
CDK2	0.658063	1	0.744593	1	0	2
E2F1	0.658994	1	0.618351	1	1	1
C1S	0.659201	1	0.00867671	0.0596424	1	1
PDE4C	0.659953	1	0.746062	1	0	2
PFAS	0.660258	1	0.738593	1	0	2
RTN2	0.660898	1	0.0632455	0.294355	1	1
IDH3A	0.66114	1	0.655461	1	1	1
PLRG1	0.661557	1	0.704113	1	1	1
HNRNPF	0.662366	1	0.743438	1	0	2
DCP1B	0.662839	1	0.704013	1	1	1
FGF21	0.66404	1	0.22209	0.692565	1	1
CASP8	0.66425	1	0.187211	0.616466	1	1
BTK	0.664281	1	0.666829	1	1	1
EBNA1BP2	0.664853	1	0.736635	1	0	2
IL12RB1	0.665188	1	0.688324	1	1	1
POLR2E	0.665499	1	0.739242	1	0	2
C1ORF131	0.66588	1	0.741774	1	0	2
COPB2	0.666289	1	0.328728	0.850558	1	1
SLC13A5	0.667086	1	0.692741	1	1	1
CENPA	0.667199	1	0.50953	1	1	1
USP1	0.667541	1	0.75306	1	0	2
PSMG1	0.668136	1	0.713074	1	1	1
FGL2	0.668269	1	0.745111	1	0	2
NOSIP	0.66844	1	0.670299	1	1	1
PIK3AP1	0.668497	1	0.740314	1	0	2
HSPA1A	0.668866	1	0.699137	1	1	1
DMTN	0.669987	1	0.670207	1	1	1
IFITM1	0.670103	1	0.508478	1	1	1
DPH2	0.670136	1	0.740007	1	0	2
NFKBIZ	0.67097	1	0.531059	1	1	1
IL1B	0.671872	1	0.719485	1	1	1
DFFA	0.672444	1	0.430743	0.975942	1	1
LRPAP1	0.672685	1	0.611207	1	1	1
SH3GLB1	0.673412	1	0.697689	1	1	1
LAP3	0.67431	1	0.52513	1	1	1
DNAJA3	0.67542	1	0.306225	0.822761	1	1
SACM1L	0.676244	1	0.701877	1	1	1
GBF1	0.676349	1	0.478847	1	1	1
MRPS23	0.676753	1	0.731139	1	1	1
PIP4K2B	0.676894	1	0.373406	0.913678	1	1
MYBL1	0.676965	1	0.274634	0.774663	1	1
UBE2V2	0.677348	1	0.732794	1	1	1
TRAF6	0.67798	1	0.476095	1	1	1
CDA	0.678051	1	0.724417	1	1	1
KDELR2	0.678183	1	0.726539	1	1	1
ECD	0.678554	1	0.762178	1	0	2
GLUL	0.678651	1	0.051809	0.255499	1	1
DNAJB14	0.67895	1	0.75711	1	0	2
NOL3	0.680554	1	0.704877	1	1	1
KDM5D	0.681522	1	0.694065	1	1	1
TK1	0.681951	1	0.728589	1	1	1
TMEM14B	0.682204	1	0.690596	1	1	1
FCER1G	0.682374	1	0.760923	1	0	2
MAP3K4	0.682447	1	0.67505	1	1	1
RRP8	0.683326	1	0.749724	1	0	2
MYBL2	0.683612	1	0.733697	1	1	1
PTPRK	0.684778	1	0.741432	1	1	1
SLC6A14	0.68515	1	0.764386	1	0	2
WDR7	0.686565	1	0.744254	1	0	2
MYH11	0.688099	1	0.693057	1	1	1
MBTPS1	0.688206	1	0.228228	0.701324	1	1
RNF167	0.688378	1	0.441128	0.98548	1	1
VBP1	0.689121	1	0.669702	1	1	1
PFKP	0.691026	1	0.697684	1	1	1
TP53I3	0.691048	1	0.00526989	0.0399093	1	1
RBX1	0.69135	1	0.536739	1	1	1
HDAC2	0.691415	1	0.148826	0.528581	1	1
SHB	0.691478	1	0.276966	0.779273	1	1
LYZ	0.694227	1	0.768466	1	0	2
HTATSF1	0.694295	1	0.398114	0.941149	1	1
ADCY1	0.695017	1	0.764215	1	0	2
MOB1A	0.695248	1	0.682213	1	1	1
ACLY	0.696566	1	0.730812	1	1	1
GRWD1	0.696704	1	0.507796	1	1	1
FZD1	0.697167	1	0.659157	1	1	1
KIT	0.697668	1	0.734309	1	1	1
PIGF	0.697976	1	0.749936	1	1	1
GPC1	0.698124	1	0.772862	1	0	2
BCAS2	0.699317	1	0.772614	1	0	2
S100A2	0.7001	1	0.776813	1	0	2
SNRPG	0.70026	1	0.639444	1	1	1
PRPF4	0.700287	1	0.728556	1	1	1
NAT2	0.700621	1	0.760388	1	0	2
CD34	0.700937	1	0.690649	1	1	1
PIK3CA	0.702231	1	0.749848	1	0	2
FIG4	0.703432	1	0.764197	1	0	2
RPA2	0.704522	1	0.779747	1	0	2
SLC25A14	0.704722	1	0.712046	1	1	1
CBWD3	0.705265	1	0.784078	1	0	2
LAMA2	0.705825	1	0.785858	1	0	2
TRAP1	0.706614	1	0.634638	1	1	1
VIM	0.707483	1	0.781457	1	0	2
BAAT	0.707742	1	0.601115	1	1	1
CHMP2B	0.708272	1	0.747106	1	1	1
EXOSC5	0.708975	1	0.563456	1	1	1
NR4A2	0.709034	1	0.65732	1	1	1
FAM83D	0.709737	1	0.629044	1	1	1
PSMD12	0.7103	1	0.515976	1	1	1
ILK	0.71241	1	0.512795	1	1	1
CEL	0.713968	1	0.756923	1	1	1
SMIM19	0.714378	1	0.405706	0.949603	1	1
TSPAN4	0.715998	1	0.774806	1	0	2
SUZ12	0.717125	1	0.76594	1	1	1
SYK	0.717228	1	0.720793	1	1	1
LSM2	0.717898	1	0.76693	1	1	1
CMSS1	0.718581	1	0.486501	1	1	1
MAMLD1	0.718619	1	0.710555	1	1	1
XIAP	0.718713	1	0.797092	1	0	2
PRKCD	0.719456	1	0.768464	1	0	2
ANXA7	0.720487	1	0.784353	1	0	2
NFKBIB	0.720641	1	0.770138	1	1	1
ATP6V0B	0.723009	1	0.730524	1	1	1
RAD54L	0.723247	1	0.500418	1	1	1
CYP24A1	0.724979	1	0.779128	1	0	2
PTK2	0.725435	1	0.328547	0.850558	1	1
CD55	0.726842	1	0.069929	0.321443	1	1
CBWD5	0.727087	1	0.683483	1	1	1
PCCB	0.72871	1	0.329468	0.850558	1	1
ATF1	0.729327	1	0.799147	1	0	2
DDX10	0.730424	1	0.62898	1	1	1
CTCF	0.73069	1	0.793553	1	0	2
HMGCR	0.730911	1	0.608872	1	1	1
FBXO21	0.731013	1	0.807013	1	0	2
DHFR	0.732323	1	0.725331	1	1	1
KAT6A	0.732749	1	0.35855	0.887363	1	1
ANXA5	0.732779	1	0.807298	1	0	2
ARHGAP15	0.732811	1	0.512208	1	1	1
NME1	0.732819	1	0.809012	1	0	2
GDF9	0.732848	1	0.750675	1	1	1
COG4	0.7329	1	0.563888	1	1	1
RAE1	0.733187	1	0.709815	1	1	1
PTPRC	0.73353	1	0.66641	1	1	1
DCUN1D4	0.733587	1	0.576189	1	1	1
UQCRFS1	0.734296	1	0.726097	1	1	1
RANBP2	0.735203	1	0.67809	1	1	1
MYB	0.736921	1	0.770836	1	0	2
RNASE4	0.737194	1	0.794352	1	0	2
CETN3	0.738152	1	0.787557	1	0	2
SMAD5	0.739434	1	0.705399	1	1	1
DBH	0.74055	1	0.807358	1	0	2
IFI30	0.740576	1	0.753638	1	1	1
TIMP1	0.741208	1	0.00491235	0.0375829	1	1
IL36G	0.741434	1	0.734009	1	1	1
GRIN2B	0.741971	1	0.788443	1	0	2
TM9SF3	0.742871	1	0.509073	1	1	1
PKIB	0.742993	1	0.343396	0.868795	1	1
DOCK2	0.743173	1	0.807438	1	0	2
POLR2H	0.744273	1	0.740634	1	1	1
STOML2	0.744881	1	0.793578	1	0	2
CISD1	0.744917	1	0.810744	1	0	2
PAFAH1B1	0.74502	1	0.736619	1	1	1
NCAPG2	0.745118	1	0.708904	1	1	1
VAMP7	0.745307	1	0.793061	1	0	2
IRS1	0.746098	1	0.348203	0.877975	1	1
SLC25A13	0.747456	1	0.538988	1	1	1
RBM34	0.747531	1	0.819214	1	0	2
FBXO11	0.748176	1	0.812356	1	0	2
EPS15	0.748275	1	0.821732	1	0	2
SLC35A3	0.749473	1	0.819908	1	0	2
ACADL	0.750524	1	0.823717	1	0	2
SRSF9	0.750676	1	0.815955	1	0	2
CHAC2	0.750999	1	0.813644	1	0	2
POLG2	0.751102	1	0.820236	1	0	2
SEMA4B	0.751392	1	0.638332	1	1	1
OXCT1	0.751491	1	0.655266	1	1	1
ZNF318	0.751504	1	0.740403	1	1	1
WFS1	0.751694	1	0.773055	1	1	1
SMAP1	0.752378	1	0.822924	1	0	2
GLUD1	0.752438	1	0.789533	1	0	2
CYP11A1	0.753148	1	0.739471	1	1	1
HLA-DMA	0.753149	1	0.816554	1	0	2
POLR1C	0.753355	1	0.770169	1	1	1
ABCB1	0.753876	1	0.824706	1	0	2
GRIN2D	0.754244	1	0.798042	1	0	2
CBR3	0.75467	1	0.210655	0.666576	1	1
SYNE2	0.754859	1	0.594245	1	1	1
GPX1	0.754869	1	0.788179	1	1	1
NAA20	0.754871	1	0.446397	0.988498	1	1
MEF2C	0.755262	1	0.825994	1	0	2
RPL39L	0.755318	1	0.580902	1	1	1
CREG1	0.755507	1	0.741515	1	1	1
EIF2S1	0.755631	1	0.66905	1	1	1
PPP2CA	0.755785	1	0.618804	1	1	1
POP5	0.756498	1	0.244601	0.724288	1	1
CGRRF1	0.757247	1	0.71243	1	1	1
CARMIL1	0.757414	1	0.447238	0.988498	1	1
C3	0.757473	1	0.824531	1	0	2
AHR	0.75794	1	0.686883	1	1	1
ECI1	0.757988	1	0.139425	0.506578	1	1
BCL2L2	0.758785	1	0.541746	1	1	1
CDH5	0.759412	1	0.706049	1	1	1
BOD1	0.76009	1	0.772322	1	1	1
EIF4G1	0.760521	1	0.656708	1	1	1
ETF1	0.76188	1	0.237599	0.718262	1	1
CCNF	0.763237	1	0.70448	1	1	1
RCSD1	0.763418	1	0.815982	1	0	2
LEF1	0.7639	1	0.83274	1	0	2
BLCAP	0.764626	1	0.548665	1	1	1
MSMO1	0.765107	1	0.590688	1	1	1
EBP	0.765248	1	0.244226	0.724288	1	1
STX1A	0.765375	1	0.722815	1	1	1
RTN4IP1	0.765385	1	0.812394	1	0	2
CD27	0.76557	1	0.782848	1	0	2
HSD11B2	0.765813	1	0.836004	1	0	2
ATP11B	0.766146	1	0.832134	1	0	2
IKBKE	0.766533	1	0.836725	1	0	2
TLR7	0.766658	1	0.694965	1	1	1
RAP1GAP	0.768606	1	0.838302	1	0	2
CEP55	0.769184	1	0.724688	1	1	1
MOK	0.77027	1	0.824131	1	0	2
SNX11	0.770563	1	0.745656	1	1	1
FST	0.770904	1	0.838055	1	0	2
HYOU1	0.771587	1	0.513551	1	1	1
ZNF114	0.771909	1	0.764102	1	1	1
NDC80	0.772565	1	0.764109	1	1	1
DENND2D	0.773475	1	0.841434	1	0	2
GHR	0.774572	1	0.663695	1	1	1
APOA1	0.774748	1	0.810649	1	0	2
MRPL13	0.775319	1	0.839898	1	0	2
SNX7	0.775474	1	0.510215	1	1	1
TAF7	0.776711	1	0.812809	1	0	2
CXCL3	0.77677	1	0.832142	1	0	2
HSPA6	0.777283	1	0.804625	1	0	2
TARBP1	0.777714	1	0.755635	1	1	1
MTA1	0.779529	1	0.836948	1	0	2
TMED7	0.780296	1	0.375311	0.915889	1	1
RHOH	0.780554	1	0.789729	1	1	1
HIKESHI	0.781978	1	0.825158	1	0	2
TRIM13	0.782528	1	0.815913	1	0	2
HECTD2	0.782541	1	0.817159	1	0	2
CEBPZ	0.782715	1	0.774963	1	1	1
TSHB	0.783006	1	0.842305	1	0	2
GADD45A	0.783548	1	0.000742809	0.00721494	1	1
SBSPON	0.783807	1	0.830556	1	0	2
PYGL	0.784248	1	0.452504	0.994975	1	1
POLR2K	0.784254	1	0.839106	1	0	2
DUSP1	0.785669	1	0.793897	1	1	1
ASF1A	0.786025	1	0.851039	1	0	2
RFC4	0.786327	1	0.399531	0.942505	1	1
ASB3	0.787653	1	0.815254	1	0	2
MAP4K4	0.788479	1	0.768414	1	1	1
TTC4	0.788519	1	0.836642	1	0	2
BIRC5	0.788753	1	0.782074	1	1	1
JUNB	0.789478	1	0.595778	1	1	1
RAD51AP1	0.789751	1	0.846335	1	0	2
RAD50	0.789799	1	0.729937	1	1	1
ETNK1	0.789881	1	0.674697	1	1	1
IL18	0.790725	1	0.735954	1	1	1
SPAG4	0.790959	1	0.855692	1	0	2
POLE2	0.792259	1	0.844346	1	0	2
MYL12A	0.793682	1	0.817091	1	0	2
UNC50	0.793915	1	0.811985	1	0	2
VAPB	0.794256	1	0.777686	1	1	1
WDR3	0.794989	1	0.821079	1	0	2
RPA3	0.795153	1	0.804942	1	1	1
KIF15	0.795155	1	0.613254	1	1	1
CLEC4A	0.79567	1	0.86019	1	0	2
MPI	0.795927	1	0.84965	1	0	2
DHX15	0.796395	1	0.844785	1	0	2
ESR1	0.796431	1	0.856219	1	0	2
HDAC6	0.797443	1	0.149296	0.529409	1	1
CENPK	0.79795	1	0.844431	1	0	2
DNMT1	0.798274	1	0.857243	1	0	2
CD58	0.798595	1	0.845208	1	0	2
ARHGEF2	0.798721	1	0.33299	0.853095	1	1
CYP4F3	0.798811	1	0.793215	1	1	1
AATF	0.799034	1	0.840267	1	0	2
PRUNE1	0.799249	1	0.862596	1	0	2
CCDC86	0.799938	1	0.54232	1	1	1
PCM1	0.802387	1	0.481172	1	1	1
STAR	0.802983	1	0.860076	1	0	2
NOP56	0.803103	1	0.86319	1	0	2
OSGIN1	0.803246	1	0.841344	1	0	2
NUS1	0.806488	1	0.834906	1	0	2
MAP1LC3A	0.806572	1	0.868587	1	0	2
TXNDC9	0.807333	1	0.771092	1	1	1
LAMC2	0.807391	1	0.400689	0.944205	1	1
RALA	0.808351	1	0.653661	1	1	1
DPYS	0.808895	1	0.52873	1	1	1
CDC45	0.809416	1	0.858821	1	0	2
BBC3	0.809514	1	0.848897	1	0	2
EIF1AY	0.809532	1	0.799379	1	1	1
PRTN3	0.810341	1	0.854963	1	0	2
IKBKG	0.81037	1	0.703284	1	1	1
NVL	0.81169	1	0.872665	1	0	2
SMARCA4	0.812446	1	0.81659	1	0	2
NLRX1	0.813692	1	0.78031	1	1	1
COPZ1	0.815425	1	0.875636	1	0	2
PLA2G15	0.815593	1	0.875776	1	0	2
SLC18A2	0.816605	1	0.874731	1	0	2
MORF4L1	0.816936	1	0.522755	1	1	1
SRP9	0.817577	1	0.867974	1	0	2
EP300	0.818062	1	0.813412	1	0	2
DHDDS	0.818487	1	0.857739	1	0	2
SERPINE2	0.81856	1	0.835358	1	0	2
ADO	0.818641	1	0.763122	1	1	1
BCL2L11	0.819637	1	0.0814432	0.356753	1	1
ZNF587	0.819766	1	0.790376	1	1	1
PCMT1	0.820081	1	0.860587	1	0	2
RRM1	0.820192	1	0.623112	1	1	1
CBWD6	0.820193	1	0.854973	1	0	2
IER2	0.822639	1	0.873235	1	0	2
SKP1	0.824422	1	0.728804	1	1	1
TEX10	0.824553	1	0.818331	1	0	2
TCERG1	0.825348	1	0.595343	1	1	1
HCAR3	0.825824	1	0.611468	1	1	1
LYAR	0.826088	1	0.782138	1	1	1
ARHGAP9	0.827022	1	0.873207	1	0	2
SAMD9L	0.827317	1	0.807243	1	1	1
PTGER4	0.827369	1	0.863714	1	0	2
PRKAR1A	0.827998	1	0.742431	1	1	1
SLC2A5	0.828812	1	0.881898	1	0	2
MAT2A	0.82932	1	0.53667	1	1	1
SNRPB	0.830281	1	0.886976	1	0	2
BACE2	0.831933	1	0.852264	1	0	2
BTN3A2	0.83345	1	0.889241	1	0	2
CSRP1	0.833746	1	0.622294	1	1	1
NUP93	0.833986	1	0.647926	1	1	1
DUSP14	0.834509	1	0.638281	1	1	1
SLC22A7	0.83601	1	0.707745	1	1	1
WDTC1	0.836022	1	0.819206	1	0	2
RFX5	0.836481	1	0.824404	1	0	2
CIB1	0.83802	1	0.84835	1	0	2
BRIP1	0.839119	1	0.858216	1	0	2
TUBB6	0.839232	1	0.708534	1	1	1
NCOA3	0.839488	1	0.845844	1	0	2
EXOSC8	0.840157	1	0.375539	0.915889	1	1
NUDT9	0.840246	1	0.762485	1	1	1
HLA-DPB1	0.841358	1	0.718374	1	1	1
SELE	0.841648	1	0.826741	1	0	2
CREB1	0.842284	1	0.872562	1	0	2
PSMC6	0.842502	1	0.865363	1	0	2
C2CD2L	0.844378	1	0.885796	1	0	2
C1R	0.844424	1	0.172022	0.58315	1	1
CNKSR3	0.844735	1	0.893079	1	0	2
PRAM1	0.84547	1	0.898258	1	0	2
CYB561	0.846123	1	0.676238	1	1	1
SNURF	0.84624	1	0.836934	1	0	2
STXBP1	0.846254	1	0.873968	1	0	2
ICMT	0.846539	1	0.898671	1	0	2
TICAM1	0.846811	1	0.892962	1	0	2
RNPC3	0.84824	1	0.47931	1	1	1
CDC25A	0.848648	1	0.820508	1	1	1
KIF18B	0.849522	1	0.735586	1	1	1
IPO5	0.850693	1	0.413704	0.958945	1	1
SLC51A	0.851188	1	0.774038	1	1	1
CDC7	0.851449	1	0.892678	1	0	2
NCBP2	0.852265	1	0.775554	1	1	1
MCL1	0.852366	1	0.843465	1	0	2
MMADHC	0.852506	1	0.897534	1	0	2
INPP4B	0.852513	1	0.463902	1	1	1
NCAPH	0.852704	1	0.745525	1	1	1
EIF3A	0.853275	1	0.688486	1	1	1
NPDC1	0.853278	1	0.902885	1	0	2
CDK7	0.854201	1	0.889126	1	0	2
GSTM1	0.854204	1	0.880339	1	0	2
TMX1	0.855034	1	0.876929	1	0	2
SCOC	0.855505	1	0.873118	1	0	2
COG2	0.856161	1	0.887646	1	0	2
ST7	0.856696	1	0.110691	0.437846	1	1
MAPT	0.859039	1	0.877317	1	0	2
FLRT2	0.859126	1	0.874537	1	0	2
RRAGA	0.859252	1	0.763551	1	1	1
SLC47A1	0.859387	1	0.897559	1	0	2
PANK3	0.859546	1	0.589568	1	1	1
ERBB2	0.859579	1	0.469534	1	1	1
KEAP1	0.859854	1	0.90927	1	0	2
CDC6	0.859891	1	0.78108	1	1	1
TATDN2	0.860115	1	0.65774	1	1	1
STEAP1	0.860289	1	0.897177	1	0	2
DSG2	0.860688	1	0.185781	0.614357	1	1
ISG15	0.860713	1	0.69883	1	1	1
MAPK1	0.860831	1	0.902401	1	0	2
GNMT	0.861165	1	0.857003	1	0	2
P4HTM	0.861959	1	0.551383	1	1	1
MAFF	0.862252	1	0.473007	1	1	1
NCAPD2	0.862344	1	0.458091	1	1	1
PSME3	0.862476	1	0.907915	1	0	2
CYP51A1	0.86277	1	0.765908	1	1	1
DEPDC1	0.863148	1	0.814899	1	1	1
BHLHE40	0.863203	1	0.592054	1	1	1
MIF	0.863825	1	0.877695	1	0	2
HSP90AA1	0.863926	1	0.599941	1	1	1
GPATCH8	0.866205	1	0.909429	1	0	2
SLC39A10	0.866755	1	0.786934	1	1	1
HSD3B1	0.867089	1	0.914327	1	0	2
GRIN1	0.867234	1	0.903936	1	0	2
FEN1	0.867481	1	0.910927	1	0	2
SLBP	0.86893	1	0.873695	1	0	2
SNCA	0.869524	1	0.249812	0.733352	1	1
RELB	0.869534	1	0.685046	1	1	1
HLA-G	0.869626	1	0.862775	1	0	2
GRB14	0.870119	1	0.81893	1	1	1
RAD9A	0.87048	1	0.816907	1	1	1
CMPK2	0.870699	1	0.912781	1	0	2
GJA1	0.871792	1	0.594646	1	1	1
RAD51C	0.871834	1	0.894704	1	0	2
PTGER1	0.872751	1	0.909115	1	0	2
NFKBIE	0.873167	1	0.860772	1	0	2
TSEN2	0.873646	1	0.916773	1	0	2
SUMO1	0.873859	1	0.907817	1	0	2
E2F2	0.874106	1	0.919047	1	0	2
NIPSNAP1	0.874719	1	0.355372	0.882627	1	1
ARRDC4	0.874808	1	0.0829376	0.361685	1	1
PPP2R3C	0.875851	1	0.760193	1	1	1
FMO1	0.87597	1	0.45632	0.998451	1	1
ORC1	0.876203	1	0.743095	1	1	1
AKT1	0.876243	1	0.133691	0.49448	1	1
CHMP4A	0.877193	1	0.862443	1	0	2
PPP2R5E	0.877538	1	0.913715	1	0	2
PSMD4	0.877573	1	0.920703	1	0	2
EEF2K	0.87777	1	0.638219	1	1	1
YME1L1	0.878237	1	0.913541	1	0	2
GSR	0.878537	1	0.592703	1	1	1
RMI1	0.878676	1	0.809759	1	1	1
FASTKD5	0.878736	1	0.91868	1	0	2
CSK	0.879252	1	0.889826	1	0	2
GTF2E2	0.879316	1	0.843895	1	0	2
ARHGEF9	0.879495	1	0.245104	0.724288	1	1
CYP2C9	0.880011	1	0.789193	1	1	1
SMC1A	0.880055	1	0.869108	1	0	2
KIF13A	0.880101	1	0.886928	1	0	2
PSRC1	0.880729	1	0.708943	1	1	1
ZNF451	0.881145	1	0.652827	1	1	1
FMO5	0.881959	1	0.256088	0.743955	1	1
GINS1	0.8825	1	0.925242	1	0	2
MORF4L2	0.882663	1	0.835469	1	0	2
WDR12	0.883309	1	0.730186	1	1	1
PSMD3	0.883667	1	0.915107	1	0	2
CPOX	0.883879	1	0.903156	1	0	2
PRKACB	0.88425	1	0.917296	1	0	2
POC1B-GALNT4	0.884986	1	0.736366	1	1	1
PIK3R4	0.885145	1	0.761239	1	1	1
PPIL1	0.885292	1	0.924123	1	0	2
ACOT9	0.885386	1	0.809258	1	1	1
RRM2	0.885905	1	0.733639	1	1	1
JMJD6	0.886103	1	0.83611	1	0	2
CFH	0.887119	1	0.338039	0.861093	1	1
MCM2	0.887419	1	0.704163	1	1	1
HEXB	0.887815	1	0.65102	1	1	1
EDN1	0.890181	1	0.93122	1	0	2
ZP3	0.890228	1	0.914983	1	0	2
RGPD2	0.890244	1	0.930821	1	0	2
RRS1	0.891796	1	0.829556	1	1	1
ORMDL2	0.892931	1	0.540126	1	1	1
VGLL4	0.892994	1	0.530339	1	1	1
VRK1	0.8931	1	0.844187	1	0	2
LAMP1	0.893564	1	0.880852	1	0	2
PCNA	0.893583	1	0.751569	1	1	1
ADRB2	0.893741	1	0.918375	1	0	2
AP2M1	0.895063	1	0.888956	1	0	2
GNB5	0.895253	1	0.718337	1	1	1
CD44	0.895615	1	0.885546	1	0	2
STAT3	0.895904	1	0.768028	1	1	1
GNAL	0.896623	1	0.924685	1	0	2
STIL	0.897869	1	0.8255	1	1	1
RHOA	0.898394	1	0.479009	1	1	1
RRP12	0.898625	1	0.894126	1	0	2
TLK2	0.898741	1	0.930775	1	0	2
LRP10	0.89908	1	0.654663	1	1	1
BLVRA	0.899198	1	0.932332	1	0	2
CNOT4	0.89921	1	0.814483	1	1	1
ZAP70	0.899447	1	0.56444	1	1	1
GAD1	0.899687	1	0.863371	1	0	2
CRIM1	0.900084	1	0.0983181	0.403014	1	1
PAPOLA	0.900155	1	0.850195	1	0	2
GPR87	0.900214	1	0.863568	1	0	2
SOS1	0.900386	1	0.521029	1	1	1
SSR1	0.901035	1	0.923547	1	0	2
ST6GALNAC2	0.901544	1	0.434717	0.980967	1	1
TNF	0.901643	1	0.932103	1	0	2
SMNDC1	0.901903	1	0.915913	1	0	2
PBK	0.902923	1	0.94015	1	0	2
PAIP1	0.903008	1	0.935833	1	0	2
SRXN1	0.903029	1	0.377829	0.918465	1	1
SFN	0.903187	1	0.924085	1	0	2
MSH6	0.903659	1	0.535564	1	1	1
ACTA1	0.903702	1	0.727571	1	1	1
SHCBP1	0.903816	1	0.938942	1	0	2
MDH1	0.904252	1	0.86307	1	0	2
ABHD6	0.904355	1	0.214897	0.678079	1	1
RGS2	0.904673	1	0.831242	1	1	1
ABCB11	0.905197	1	0.707365	1	1	1
A2M	0.905806	1	0.715768	1	1	1
KCTD5	0.907145	1	0.943095	1	0	2
ZNF367	0.908032	1	0.912776	1	0	2
NR1I2	0.908049	1	0.943715	1	0	2
AURKB	0.908073	1	0.909771	1	0	2
APTX	0.908391	1	0.673226	1	1	1
TREM1	0.908419	1	0.802013	1	1	1
TTK	0.909097	1	0.91918	1	0	2
FOSL1	0.90941	1	0.819566	1	1	1
SLC2A14	0.910288	1	0.940675	1	0	2
IFITM2	0.910726	1	0.938258	1	0	2
TRAPPC3	0.911274	1	0.94173	1	0	2
TIMELESS	0.911289	1	0.591582	1	1	1
CIAPIN1	0.911426	1	0.931498	1	0	2
ASF1B	0.911623	1	0.927877	1	0	2
RPN1	0.911676	1	0.938955	1	0	2
KNSTRN	0.911751	1	0.85399	1	0	2
CYC1	0.911863	1	0.943848	1	0	2
KLHL21	0.911999	1	0.941562	1	0	2
NUDT5	0.912564	1	0.920849	1	0	2
CYP39A1	0.913056	1	0.884995	1	0	2
IFI27	0.913126	1	0.893285	1	0	2
SLC35A5	0.913311	1	0.538375	1	1	1
NUP37	0.913904	1	0.927058	1	0	2
USH1C	0.9141	1	0.910538	1	0	2
CRYZ	0.914269	1	0.947905	1	0	2
NFATC3	0.915685	1	0.941327	1	0	2
SGO2	0.917278	1	0.821768	1	1	1
SRPX	0.918256	1	0.814792	1	1	1
C3AR1	0.918395	1	0.884809	1	0	2
DNTTIP2	0.91887	1	0.87403	1	0	2
FOXA1	0.919023	1	0.814525	1	1	1
SLCO1B1	0.919396	1	0.848154	1	0	2
CDCA8	0.919743	1	0.944934	1	0	2
FBXO5	0.919757	1	0.95147	1	0	2
HTRA1	0.920757	1	0.942026	1	0	2
SMC2	0.920922	1	0.864704	1	0	2
KRT81	0.920982	1	0.62821	1	1	1
ANP32E	0.921957	1	0.844835	1	0	2
CCP110	0.922538	1	0.299072	0.814409	1	1
MAD2L1	0.923	1	0.91207	1	0	2
DUSP22	0.924726	1	0.930313	1	0	2
SPDEF	0.925445	1	0.870539	1	0	2
SLC1A2	0.925459	1	0.839651	1	0	2
LYN	0.92586	1	0.94795	1	0	2
ILF2	0.925934	1	0.955775	1	0	2
PIK3C2A	0.926429	1	0.654569	1	1	1
LSM6	0.927401	1	0.938582	1	0	2
CCL5	0.92859	1	0.937933	1	0	2
IDE	0.928646	1	0.84626	1	0	2
TIPIN	0.928725	1	0.956024	1	0	2
IGF1	0.928773	1	0.233849	0.711743	1	1
C1ORF162	0.929286	1	0.948682	1	0	2
EI24	0.929554	1	0.615822	1	1	1
OAZ1	0.929679	1	0.822066	1	1	1
RAB11FIP2	0.931203	1	0.459026	1	1	1
IGF2R	0.931354	1	0.912148	1	0	2
GABPB1	0.931877	1	0.927182	1	0	2
KDM3A	0.932779	1	0.901907	1	0	2
DNAJB6	0.933497	1	0.825893	1	1	1
GNB3	0.933762	1	0.961047	1	0	2
PSMD10	0.934601	1	0.81587	1	1	1
ABCC1	0.934834	1	0.225545	0.698482	1	1
EPHX2	0.935176	1	0.470781	1	1	1
DDIT3	0.936683	1	0.295423	0.812778	1	1
GOLT1B	0.936866	1	0.922137	1	0	2
ACTL6A	0.937369	1	0.931552	1	0	2
SMARCC1	0.937494	1	0.607117	1	1	1
PDS5A	0.937688	1	0.924373	1	0	2
ME1	0.937723	1	0.528199	1	1	1
PDLIM1	0.93789	1	0.307891	0.822761	1	1
DHRS7	0.937928	1	0.962226	1	0	2
CCNB2	0.939133	1	0.491932	1	1	1
GNPDA1	0.939285	1	0.23941	0.720811	1	1
SMC3	0.939911	1	0.84368	1	0	2
CHST11	0.939997	1	0.913135	1	0	2
MTF2	0.940121	1	0.948077	1	0	2
DUSP3	0.940437	1	0.958264	1	0	2
COG7	0.940498	1	0.910929	1	0	2
ANXA2	0.941373	1	0.138356	0.504467	1	1
CAB39	0.942002	1	0.834251	1	1	1
ARHGAP45	0.942514	1	0.954673	1	0	2
EXOG	0.942934	1	0.956972	1	0	2
KYAT3	0.943272	1	0.947745	1	0	2
XRCC5	0.943562	1	0.966604	1	0	2
HNF1A	0.943744	1	0.961397	1	0	2
RNPS1	0.943793	1	0.963755	1	0	2
INPP1	0.944089	1	0.959348	1	0	2
TNFSF10	0.944832	1	0.693472	1	1	1
AP3M1	0.94487	1	0.951855	1	0	2
SLC25A4	0.94497	1	0.92748	1	0	2
CENPU	0.944976	1	0.966396	1	0	2
CCL22	0.944976	1	0.930812	1	0	2
VAV3	0.945503	1	0.905053	1	0	2
RFPL3	0.946023	1	0.9167	1	0	2
CTNND1	0.946074	1	0.953751	1	0	2
RAC1	0.946295	1	0.898237	1	0	2
FKBP14	0.946391	1	0.851144	1	0	2
NUF2	0.946639	1	0.930156	1	0	2
ANK1	0.947056	1	0.62231	1	1	1
ATP6V0E1	0.947249	1	0.604506	1	1	1
FOSB	0.947502	1	0.944322	1	0	2
STRBP	0.947529	1	0.673155	1	1	1
SPC25	0.947616	1	0.911208	1	0	2
CDC26	0.947725	1	0.970125	1	0	2
DNM1	0.948069	1	0.743139	1	1	1
NEFH	0.948494	1	0.965346	1	0	2
TP53BP1	0.9493	1	0.960216	1	0	2
MCM10	0.949374	1	0.959192	1	0	2
FZD7	0.949389	1	0.94132	1	0	2
CRK	0.949501	1	0.78515	1	1	1
B4GALT2	0.949879	1	0.818485	1	1	1
NUP85	0.950695	1	0.927436	1	0	2
MED24	0.95087	1	0.9632	1	0	2
PLGLB2	0.95102	1	0.964411	1	0	2
TRIB3	0.951062	1	0.0232415	0.132453	1	1
MND1	0.951088	1	0.969687	1	0	2
F5	0.952805	1	0.687482	1	1	1
CASP7	0.952918	1	0.97257	1	0	2
MNAT1	0.953149	1	0.972146	1	0	2
AGL	0.953176	1	0.932701	1	0	2
TMED2	0.953335	1	0.95642	1	0	2
MCM4	0.953408	1	0.805163	1	1	1
PRDX1	0.953791	1	0.602443	1	1	1
RPAP3	0.953972	1	0.817793	1	1	1
SLC16A7	0.954064	1	0.822486	1	1	1
APP	0.954227	1	0.96257	1	0	2
ATAD2	0.955258	1	0.974517	1	0	2
DNM1L	0.955274	1	0.941282	1	0	2
SMAD4	0.955559	1	0.975059	1	0	2
ZWILCH	0.955622	1	0.975095	1	0	2
ZWINT	0.956842	1	0.953013	1	0	2
UGDH	0.956902	1	0.963288	1	0	2
MYL9	0.957077	1	0.749043	1	1	1
AP2B1	0.957464	1	0.296248	0.814044	1	1
CAV2	0.958136	1	0.934876	1	0	2
CFL2	0.958457	1	0.860073	1	0	2
NCAPG	0.958669	1	0.892983	1	0	2
CD37	0.959182	1	0.976822	1	0	2
ATP6V1D	0.959803	1	0.930551	1	0	2
KIF2C	0.959821	1	0.69625	1	1	1
ISG20	0.960257	1	0.976925	1	0	2
ABCB10	0.960438	1	0.712841	1	1	1
HS2ST1	0.960768	1	0.953268	1	0	2
SLC1A3	0.960812	1	0.831857	1	1	1
NOC3L	0.961308	1	0.978569	1	0	2
WDR43	0.961397	1	0.750028	1	1	1
DNAJB2	0.961522	1	0.948398	1	0	2
CD69	0.961959	1	0.963305	1	0	2
ALDOA	0.961965	1	0.650461	1	1	1
HLA-DQB1	0.962329	1	0.69413	1	1	1
HELLS	0.962533	1	0.524877	1	1	1
ZBTB41	0.962702	1	0.802214	1	1	1
TCFL5	0.963323	1	0.930455	1	0	2
AURKA	0.963432	1	0.97341	1	0	2
ENOPH1	0.963457	1	0.975994	1	0	2
LMNB1	0.963526	1	0.828823	1	1	1
SLCO2B1	0.963687	1	0.242354	0.721891	1	1
CRY1	0.963759	1	0.941538	1	0	2
CDK1	0.963825	1	0.975004	1	0	2
B2M	0.964198	1	0.978385	1	0	2
SPAG5	0.964349	1	0.843627	1	1	1
CCNG1	0.964399	1	0.844915	1	1	1
STAT1	0.96441	1	0.641488	1	1	1
NUCB2	0.964704	1	0.818318	1	1	1
PARP2	0.965819	1	0.967083	1	0	2
MCM7	0.966254	1	0.919736	1	0	2
PKIG	0.966324	1	0.909657	1	0	2
BDNF	0.966588	1	0.970645	1	0	2
CHMP4C	0.967002	1	0.949584	1	0	2
ACTA2	0.96717	1	0.87046	1	0	2
XPO7	0.96727	1	0.87795	1	0	2
DDX3Y	0.967634	1	0.947144	1	0	2
NR2F1	0.968086	1	0.638937	1	1	1
ICAM1	0.968101	1	0.920917	1	0	2
NR1I3	0.968376	1	0.929608	1	0	2
HACD3	0.968775	1	0.95067	1	0	2
CDK5R1	0.968811	1	0.947436	1	0	2
SLC51B	0.96884	1	0.907978	1	0	2
PRKAB2	0.968899	1	0.84543	1	1	1
PIK3C2B	0.969005	1	0.702899	1	1	1
HSD3B2	0.969014	1	0.868934	1	0	2
GPR89A	0.969156	1	0.98143	1	0	2
SMAD3	0.969906	1	0.929868	1	0	2
CDCA3	0.969945	1	0.982514	1	0	2
SLC2A6	0.970002	1	0.82496	1	1	1
RPP38	0.970019	1	0.964655	1	0	2
KIF18A	0.970281	1	0.940874	1	0	2
GSK3B	0.97046	1	0.982998	1	0	2
NFKB2	0.970571	1	0.909057	1	0	2
TRIAP1	0.970844	1	0.878506	1	0	2
TUBA1C	0.970883	1	0.705007	1	1	1
ORC6	0.971029	1	0.940637	1	0	2
ABCB6	0.971431	1	0.878818	1	0	2
RACGAP1	0.971472	1	0.705085	1	1	1
OIP5	0.971637	1	0.984086	1	0	2
ELOVL6	0.971825	1	0.614804	1	1	1
PRMT5	0.971892	1	0.96909	1	0	2
IL18R1	0.97192	1	0.975343	1	0	2
LEPROTL1	0.97231	1	0.928655	1	0	2
TBC1D31	0.972398	1	0.946461	1	0	2
FAS	0.972406	1	0.972225	1	0	2
BCL2L13	0.972449	1	0.980937	1	0	2
FRS2	0.97251	1	0.82469	1	1	1
PDCD6IP	0.972547	1	0.69447	1	1	1
ATAD5	0.972595	1	0.656725	1	1	1
PTGS1	0.972889	1	0.823819	1	1	1
DUSP4	0.972935	1	0.609756	1	1	1
DBF4	0.973058	1	0.956039	1	0	2
BRCA1	0.973176	1	0.962241	1	0	2
PARP1	0.973192	1	0.872703	1	0	2
TERF2IP	0.973283	1	0.985729	1	0	2
SRD5A1	0.97336	1	0.975927	1	0	2
RECQL	0.97451	1	0.733564	1	1	1
CXCL11	0.974632	1	0.933358	1	0	2
RFC5	0.974682	1	0.981387	1	0	2
NOTCH3	0.9747	1	0.869083	1	0	2
CAV1	0.974955	1	0.85358	1	0	2
MAGI1	0.975465	1	0.985901	1	0	2
C2CD2	0.975691	1	0.857244	1	0	2
EGR1	0.975787	1	0.969492	1	0	2
UBE2L6	0.975854	1	0.613077	1	1	1
CSF1R	0.975871	1	0.966899	1	0	2
ARPP19	0.976144	1	0.942823	1	0	2
ANGPTL2	0.976164	1	0.978472	1	0	2
GPX2	0.97648	1	0.987442	1	0	2
BTN3A3	0.976747	1	0.935944	1	0	2
TUBG1	0.976976	1	0.961376	1	0	2
EMP1	0.977358	1	0.543609	1	1	1
MRPL3	0.977469	1	0.936896	1	0	2
MEX3B	0.977727	1	0.975308	1	0	2
ANKRD26	0.977872	1	0.988101	1	0	2
G3BP2	0.978001	1	0.931822	1	0	2
PHLDA3	0.978779	1	0.944202	1	0	2
MAPK12	0.978817	1	0.708284	1	1	1
SCCPDH	0.97898	1	0.984166	1	0	2
SPRR1B	0.979207	1	0.915964	1	0	2
DLL4	0.979381	1	0.969765	1	0	2
RRP1B	0.979494	1	0.975316	1	0	2
PRKAG2	0.979615	1	0.988858	1	0	2
SGCE	0.979764	1	0.829712	1	1	1
CDKN3	0.979767	1	0.989203	1	0	2
USO1	0.980067	1	0.835439	1	1	1
KIF20A	0.980092	1	0.981161	1	0	2
UBE2K	0.980136	1	0.988667	1	0	2
KIF11	0.980581	1	0.951175	1	0	2
SATB1	0.980609	1	0.989237	1	0	2
FOXJ3	0.980992	1	0.947043	1	0	2
B4GALT5	0.981098	1	0.787664	1	1	1
MX1	0.981515	1	0.990519	1	0	2
PTPN12	0.981866	1	0.988055	1	0	2
NAA50	0.981872	1	0.929127	1	0	2
CERK	0.98201	1	0.670012	1	1	1
CAMSAP2	0.982232	1	0.988347	1	0	2
PPM1B	0.982316	1	0.975435	1	0	2
POLB	0.98236	1	0.944153	1	0	2
RBM6	0.982458	1	0.990867	1	0	2
GTF2A2	0.982468	1	0.991058	1	0	2
YWHAB	0.982489	1	0.986772	1	0	2
MSI2	0.983362	1	0.574387	1	1	1
ME2	0.983709	1	0.329878	0.850558	1	1
IKBIP	0.983855	1	0.848981	1	0	2
NGRN	0.984146	1	0.988686	1	0	2
BECN1	0.984275	1	0.809517	1	1	1
KIAA0753	0.984426	1	0.977337	1	0	2
PSEN1	0.984523	1	0.817849	1	1	1
IGF2BP2	0.984861	1	0.868711	1	0	2
TUBA1B	0.984996	1	0.991892	1	0	2
RBM12B	0.985022	1	0.983861	1	0	2
DNA2	0.985066	1	0.992012	1	0	2
EZH2	0.98537	1	0.99245	1	0	2
CYCS	0.985482	1	0.963165	1	0	2
DYNLT3	0.985532	1	0.977726	1	0	2
CCND2	0.985545	1	0.36364	0.896657	1	1
TSG101	0.98563	1	0.964861	1	0	2
ACBD3	0.985699	1	0.990703	1	0	2
HMGCS1	0.986236	1	0.993077	1	0	2
GSDMB	0.986352	1	0.989272	1	0	2
STC1	0.986355	1	0.689933	1	1	1
GTF2H2C	0.986473	1	0.984344	1	0	2
PHKA1	0.986737	1	0.92329	1	0	2
TXLNA	0.986838	1	0.992378	1	0	2
ADH1A	0.986897	1	0.469173	1	1	1
DDIAS	0.986962	1	0.982804	1	0	2
NKG7	0.987173	1	0.980983	1	0	2
COMT	0.987285	1	0.621874	1	1	1
RBBP5	0.987537	1	0.924125	1	0	2
SLC11A2	0.987696	1	0.965394	1	0	2
ARHGEF12	0.987849	1	0.667532	1	1	1
MTMR2	0.988106	1	0.934034	1	0	2
AMZ2	0.988202	1	0.947511	1	0	2
CCT5	0.988368	1	0.987998	1	0	2
SESN1	0.988373	1	0.968364	1	0	2
GLRX	0.988441	1	0.993929	1	0	2
DNAJC15	0.988675	1	0.567369	1	1	1
SLC2A3	0.988745	1	0.988356	1	0	2
MAPKAPK3	0.988915	1	0.971225	1	0	2
LRRFIP2	0.988923	1	0.99187	1	0	2
KDM5A	0.989039	1	0.993512	1	0	2
TIPARP	0.989061	1	0.991466	1	0	2
USP14	0.989233	1	0.991501	1	0	2
DDR2	0.989649	1	0.960506	1	0	2
MED21	0.989863	1	0.97853	1	0	2
MAOB	0.990188	1	0.985255	1	0	2
FANCI	0.99025	1	0.901708	1	0	2
RAD21	0.990381	1	0.413629	0.958945	1	1
NQO1	0.990611	1	0.92165	1	0	2
CHERP	0.990691	1	0.980633	1	0	2
RSL24D1	0.990757	1	0.906973	1	0	2
PAICS	0.990854	1	0.930652	1	0	2
ZEB2	0.990887	1	0.96317	1	0	2
IGF1R	0.991001	1	0.719994	1	1	1
KRT7	0.991048	1	0.950738	1	0	2
EPSTI1	0.991622	1	0.965849	1	0	2
SSB	0.991701	1	0.979351	1	0	2
DLAT	0.991741	1	0.996057	1	0	2
DSP	0.992145	1	0.994366	1	0	2
AKAP8L	0.992232	1	0.985786	1	0	2
PRR7	0.992615	1	0.953145	1	0	2
ATP11C	0.992712	1	0.991973	1	0	2
GBP5	0.992974	1	0.988017	1	0	2
LYPLA1	0.993411	1	0.994065	1	0	2
HSPA13	0.993791	1	0.984399	1	0	2
RB1	0.994069	1	0.981287	1	0	2
UBQLN2	0.994234	1	0.956903	1	0	2
TPX2	0.994284	1	0.680248	1	1	1
BLOC1S2	0.994549	1	0.956827	1	0	2
ID1	0.994593	1	0.556521	1	1	1
SLC25A27	0.994607	1	0.958444	1	0	2
PDXP	0.994623	1	0.982428	1	0	2
GFPT1	0.994696	1	0.226965	0.699955	1	1
TMEM167A	0.994753	1	0.989237	1	0	2
F2R	0.994914	1	0.919025	1	0	2
PEG10	0.994967	1	0.982133	1	0	2
RPS6KA1	0.99504	1	0.992087	1	0	2
DLGAP5	0.99505	1	0.974947	1	0	2
[truncated: 236 more rows]

## Sheet: meta_PFOA_mouse
Results from p-value meta integration of PFOA exposed mouse samples.
gene	p_meta_stouffer	FDR_meta_stouffer	p_meta_fisher	FDR_meta_fisher	n_up	n_down
1300002E11RIK	0	0	0	0	2	1
4931406C07RIK	0	0	0	0	3	0
5031439G07RIK	0	0	0	0	3	0
ABCB4	0	0	0	0	2	1
ABCC4	0	0	0	0	3	0
ABCD3	0	0	0	0	3	0
ABCG2	0	0	0	0	3	0
ABHD6	0	0	0	0	3	0
ACAA1A	0	0	0	0	3	0
ACAA1B	0	0	0	0	3	0
ACAD10	0	0	0	0	3	0
ACAD11	0	0	0	0	3	0
ACAD12	0	0	0	0	3	0
ACADL	0	0	0	0	3	0
ACADM	0	0	0	0	3	0
ACAT1	0	0	0	0	2	1
ACO2	0	0	0	0	3	0
ACOT1	0	0	0	0	3	0
ACOT12	0	0	0	0	3	0
ACOT2	0	0	0	0	3	0
ACOT4	0	0	0	0	3	0
ACOT5	0	0	0	0	3	0
ACOT6	0	0	0	0	3	0
ACOX1	0	0	0	0	3	0
ACSF2	0	0	0	0	3	0
ACSF3	0	0	0	0	3	0
ACSL1	0	0	0	0	3	0
ADAM11	0	0	0	0	3	0
ALDH3A2	0	0	0	0	3	0
ALPL	0	0	0	0	3	0
ANXA7	0	0	0	0	3	0
AQP3	0	0	0	0	2	1
AQP7	0	0	0	0	3	0
ARHGAP27	0	0	0	0	3	0
B430212C06RIK	0	0	0	0	3	0
BHLHB9	0	0	0	0	2	1
BMP8B	0	0	0	0	3	0
BRI3BP	0	0	0	0	2	1
CBFA2T3	0	0	0	0	3	0
CD36	0	0	0	0	3	0
CES2C	0	0	0	0	3	0
CHCHD10	0	0	0	0	3	0
CHKB	0	0	0	0	3	0
CHRNA2	0	0	0	0	3	0
CIB3	0	0	0	0	3	0
CISD3	0	0	0	0	3	0
COQ4	0	0	0	0	3	0
COX6B2	0	0	0	0	3	0
CPT2	0	0	0	0	3	0
CRAT	0	0	0	0	3	0
CSAD	0	0	0	0	2	1
CTSE	0	0	0	0	3	0
CYP2B10	0	0	0	0	3	0
CYP2B9	0	0	0	0	3	0
CYP2C29	0	0	0	0	3	0
CYP2C55	0	0	0	0	3	0
CYP3A11	0	0	0	0	3	0
CYP4A10	0	0	0	0	3	0
CYP4A12A	0	0	0	0	3	0
CYP4A12B	0	0	0	0	3	0
CYP4A14	0	0	0	0	3	0
CYP4A31	0	0	0	0	3	0
CYP4A32	0	0	0	0	3	0
D630045J12RIK	0	0	0	0	3	0
DAB1	0	0	0	0	3	0
DCAKD	0	0	0	0	3	0
DDHD2	0	0	0	0	3	0
DECR1	0	0	0	0	3	0
DECR2	0	0	0	0	3	0
DEF8	0	0	0	0	3	0
DGKH	0	0	0	0	2	1
DLST	0	0	0	0	3	0
DMPK	0	0	0	0	3	0
E2F8	0	0	0	0	2	1
ECH1	0	0	0	0	3	0
ECI1	0	0	0	0	3	0
ECI2	0	0	0	0	2	1
EHHADH	0	0	0	0	3	0
ELMOD3	0	0	0	0	3	0
ENC1	0	0	0	0	3	0
ENTPD5	0	0	0	0	3	0
EPHX1	0	0	0	0	3	0
EPHX2	0	0	0	0	3	0
ETFDH	0	0	0	0	2	1
FABP1	0	0	0	0	2	1
FABP3	0	0	0	0	2	0
FABP5	0	0	0	0	2	1
FAM83B	0	0	0	0	2	0
FBF1	0	0	0	0	3	0
FBP2	0	0	0	0	3	0
FBXO21	0	0	0	0	2	1
FERMT1	0	0	0	0	3	0
FITM2	0	0	0	0	3	0
FLVCR2	0	0	0	0	3	0
GADD45A	0	0	0	0	1	2
GAL3ST1	0	0	0	0	3	0
GALK1	0	0	0	0	3	0
GHITM	0	0	0	0	3	0
GIPC2	0	0	0	0	3	0
GM15441	0	0	0	0	3	0
GM4952	0	0	0	0	2	1
GM8798	0	0	0	0	3	0
GNAI1	0	0	0	0	3	0
GPAT3	0	0	0	0	3	0
GRAMD1B	0	0	0	0	3	0
GRPEL2	0	0	0	0	3	0
GSTM4	0	0	0	0	3	0
GSTT2	0	0	0	0	3	0
HADHA	0	0	0	0	3	0
HADHB	0	0	0	0	3	0
HAO2	0	0	0	0	2	0
HMGCL	0	0	0	0	3	0
HMGCS2	0	0	0	0	3	0
HSD17B11	0	0	0	0	3	0
HSD17B4	0	0	0	0	3	0
HSDL2	0	0	0	0	3	0
HSPA9	0	0	0	0	3	0
HSPB1	0	0	0	0	3	0
HSPD1	0	0	0	0	2	1
HSPE1	0	0	0	0	3	0
ID1	0	0	0	0	3	0
IL1RN	0	0	0	0	3	0
KCNQ3	0	0	0	0	2	0
KDSR	0	0	0	0	2	1
KRT23	0	0	0	0	3	0
LAD1	0	0	0	0	3	0
LAMB3	0	0	0	0	3	0
LGALS4	0	0	0	0	3	0
LIPE	0	0	0	0	3	0
LPCAT3	0	0	0	0	3	0
LPL	0	0	0	0	3	0
MCRIP2	0	0	0	0	3	0
MDH2	0	0	0	0	3	0
MFAP3L	0	0	0	0	3	0
MGLL	0	0	0	0	3	0
MMD	0	0	0	0	2	1
MOGAT1	0	0	0	0	3	0
MPP1	0	0	0	0	3	0
MTAP	0	0	0	0	2	1
MYO15B	0	0	0	0	3	0
NAGK	0	0	0	0	3	0
NCEH1	0	0	0	0	2	1
NDUFAB1	0	0	0	0	3	0
NEAT1	0	0	0	0	3	0
NLRP12	0	0	0	0	2	1
NRP2	0	0	0	0	3	0
OPLAH	0	0	0	0	3	0
OTOP1	0	0	0	0	3	0
P2RY14	0	0	0	0	2	1
PALMD	0	0	0	0	3	0
PAPLN	0	0	0	0	3	0
PAQR7	0	0	0	0	3	0
PCSK4	0	0	0	0	3	0
PCTP	0	0	0	0	3	0
PEG3	0	0	0	0	3	0
PEX11A	0	0	0	0	3	0
PLA2G12A	0	0	0	0	3	0
PLA2G6	0	0	0	0	3	0
PLA2G7	0	0	0	0	3	0
PLBD1	0	0	0	0	3	0
PLIN2	0	0	0	0	3	0
PLOD1	0	0	0	0	3	0
PLTP	0	0	0	0	3	0
PNLDC1	0	0	0	0	3	0
PNPLA2	0	0	0	0	3	0
POR	0	0	0	0	3	0
PPARA	0	0	0	0	1	2
PRUNE1	0	0	0	0	3	0
PTP4A3	0	0	0	0	3	0
PYROXD2	0	0	0	0	3	0
QPCT	0	0	0	0	2	1
RAB30	0	0	0	0	3	0
RARRES1	0	0	0	0	3	0
RASAL2	0	0	0	0	2	1
RDH16	0	0	0	0	3	0
REEP6	0	0	0	0	3	0
RETSAT	0	0	0	0	3	0
RHBDD2	0	0	0	0	3	0
RHBDF1	0	0	0	0	3	0
RIMS2	0	0	0	0	3	0
RNF24	0	0	0	0	3	0
ROGDI	0	0	0	0	3	0
RTN4	0	0	0	0	3	0
SCD2	0	0	0	0	3	0
SCN4B	0	0	0	0	2	1
SCNN1G	0	0	0	0	3	0
SCYL2	0	0	0	0	2	1
SDCBP2	0	0	0	0	3	0
SERINC2	0	0	0	0	3	0
SERPINB1A	0	0	0	0	3	0
SERPINE1	0	0	0	0	3	0
SGK2	0	0	0	0	3	0
SH3BGRL2	0	0	0	0	3	0
SLC16A13	0	0	0	0	3	0
SLC18A1	0	0	0	0	3	0
SLC22A18	0	0	0	0	3	0
SLC22A3	0	0	0	0	3	0
SLC22A5	0	0	0	0	3	0
SLC23A2	0	0	0	0	3	0
SLC25A20	0	0	0	0	3	0
SLC25A30	0	0	0	0	2	1
SLC25A33	0	0	0	0	2	1
SLC25A34	0	0	0	0	3	0
SLC25A42	0	0	0	0	2	1
SLC25A5	0	0	0	0	3	0
SLC27A1	0	0	0	0	3	0
SLC27A2	0	0	0	0	2	1
SLC27A4	0	0	0	0	3	0
SLC35F2	0	0	0	0	3	0
SLC39A5	0	0	0	0	3	0
SLC3A2	0	0	0	0	3	0
SLC48A1	0	0	0	0	3	0
SLC52A2	0	0	0	0	3	0
SLC6A16	0	0	0	0	3	0
SMAD9	0	0	0	0	2	1
SNHG11	0	0	0	0	3	0
SPC25	0	0	0	0	3	0
SPIRE2	0	0	0	0	3	0
SPTLC3	0	0	0	0	3	0
ST3GAL5	0	0	0	0	3	0
SULF2	0	0	0	0	3	0
TACC2	0	0	0	0	2	1
TEF	0	0	0	0	2	1
THEM7	0	0	0	0	3	0
TMED5	0	0	0	0	3	0
TMEM184A	0	0	0	0	3	0
TMTC2	0	0	0	0	3	0
TPM2	0	0	0	0	3	0
TRIB3	0	0	0	0	2	1
TRPM4	0	0	0	0	3	0
UBE2L6	0	0	0	0	3	0
UCP2	0	0	0	0	3	0
UCP3	0	0	0	0	2	0
USP2	0	0	0	0	3	0
VLDLR	0	0	0	0	3	0
VNN1	0	0	0	0	3	0
VWA8	0	0	0	0	3	0
XYLB	0	0	0	0	3	0
ZWINT	0	0	0	0	3	0
PRXL2A	0	0	0	0	2	0
CHDH	1.11022e-16	6.92888e-15	0	0	3	0
MAPRE3	1.11022e-16	6.92888e-15	0	0	3	0
PNLIPRP1	1.11022e-16	6.92888e-15	0	0	3	0
PRRG4	1.11022e-16	6.92888e-15	0	0	3	0
ALDH9A1	2.22045e-16	1.36343e-14	0	0	3	0
CAR2	2.22045e-16	1.36343e-14	0	0	3	0
LRP4	2.22045e-16	1.36343e-14	0	0	3	0
STEAP2	2.22045e-16	1.36343e-14	5.55112e-16	2.9976e-14	3	0
MLYCD	3.33067e-16	2.03692e-14	0	0	3	0
ACOT3	4.44089e-16	2.69426e-14	0	0	3	0
SLC16A1	4.44089e-16	2.69426e-14	0	0	3	0
RBPMS	6.66134e-16	4.02535e-14	0	0	3	0
INMT	7.77156e-16	4.67768e-14	0	0	3	0
EHD4	8.88178e-16	5.30399e-14	0	0	3	0
PEX19	8.88178e-16	5.30399e-14	0	0	3	0
ADRA2A	1.22125e-15	7.2645e-14	5.55112e-16	2.9976e-14	2	0
TEN1	2.44249e-15	1.44725e-13	4.44089e-16	2.42387e-14	3	0
CALN1	2.66454e-15	1.56662e-13	0	0	3	0
PANK1	2.66454e-15	1.56662e-13	0	0	3	0
AIG1	2.88658e-15	1.69065e-13	0	0	3	0
PPCS	3.55271e-15	2.07282e-13	0	0	3	0
CIDEA	3.9968e-15	2.32303e-13	0	0	3	0
PDK4	4.55191e-15	2.63561e-13	0	0	3	0
NECTIN2	5.77316e-15	3.33006e-13	0	0	3	0
DQX1	6.99441e-15	4.01928e-13	3.75255e-14	1.75288e-12	3	0
MICU2	7.43849e-15	4.2584e-13	2.53131e-14	1.20083e-12	3	0
ZFP37	1.06581e-14	6.07873e-13	2.88658e-15	1.46523e-13	3	0
VAC14	1.08802e-14	6.18222e-13	3.33067e-16	1.82444e-14	3	0
SUCLG1	1.11022e-14	6.28494e-13	0	0	3	0
UAP1L1	1.15463e-14	6.51212e-13	1.88738e-15	9.77585e-14	3	0
FABP4	1.17684e-14	6.61287e-13	1.11022e-16	6.19285e-15	3	0
SCAMP5	1.19904e-14	6.71287e-13	4.21885e-15	2.1273e-13	3	0
PAK1	1.33227e-14	7.43142e-13	2.09832e-14	1.00167e-12	3	0
ACOT8	1.37668e-14	7.65111e-13	0	0	3	0
FHDC1	1.66533e-14	9.22171e-13	1.33227e-15	7.01999e-14	3	0
DHRS4	2.02061e-14	1.11485e-12	1.11022e-16	6.19285e-15	3	0
RAD51B	3.0087e-14	1.65403e-12	0	0	3	0
TMBIM1	3.08642e-14	1.69065e-12	1.83187e-14	8.7999e-13	3	0
PAFAH2	5.01821e-14	2.73897e-12	2.22045e-15	1.13848e-13	3	0
TLR5	5.07372e-14	2.75938e-12	1.66533e-15	8.68483e-14	3	0
APMAP	5.19584e-14	2.81574e-12	1.11022e-16	6.19285e-15	3	0
SLC25A10	5.22915e-14	2.82374e-12	1.32117e-14	6.40723e-13	3	0
FKBP1A	5.35127e-14	2.87948e-12	8.09353e-14	3.70115e-12	3	0
SMOX	5.51781e-14	2.95863e-12	2.12053e-14	1.00911e-12	3	0
HOOK2	6.26166e-14	3.3457e-12	1.44329e-15	7.55272e-14	3	0
PPP2R5C	6.29496e-14	3.35174e-12	2.22045e-15	1.13848e-13	3	0
RAB9	7.49401e-14	3.97626e-12	5.55112e-16	2.9976e-14	3	0
TMEM134	7.76046e-14	4.10334e-12	4.77396e-15	2.39138e-13	3	0
PLLP	8.01581e-14	4.22369e-12	1.11577e-13	5.02693e-12	3	0
UNC5B	8.84848e-14	4.64637e-12	2.7589e-13	1.19694e-11	3	0
SLC16A5	9.10383e-14	4.76402e-12	5.32463e-13	2.25232e-11	3	0
PLA2G4F	9.85878e-14	5.14142e-12	1.11022e-16	6.19285e-15	3	0
COASY	1.31672e-13	6.84337e-12	7.77156e-16	4.15247e-14	3	0
MYH14	1.40665e-13	7.28589e-12	6.91669e-14	3.1821e-12	3	0
GSTA2	1.45661e-13	7.51908e-12	5.66214e-14	2.63679e-12	3	0
ANKS6	1.52212e-13	7.83067e-12	0	0	3	0
CYP2C65	1.58762e-13	8.14016e-12	1.93179e-14	9.25071e-13	3	0
NFE2L1	1.66311e-13	8.49862e-12	0	0	3	0
HACD1	2.03615e-13	1.03701e-11	5.9841e-14	2.77823e-12	3	0
CIDEC	2.07945e-13	1.05553e-11	8.22675e-13	3.43225e-11	3	0
TMEM98	2.29705e-13	1.16211e-11	1.31006e-14	6.37369e-13	3	0
CYP4F15	2.40585e-13	1.21312e-11	6.30607e-14	2.91881e-12	3	0
NT5E	2.51688e-13	1.26492e-11	1.11022e-15	5.8703e-14	3	0
NPNT	2.64455e-13	1.32471e-11	9.88098e-15	4.82268e-13	3	0
PEX1	4.37095e-13	2.18232e-11	1.44329e-15	7.55272e-14	3	0
ST6GALNAC2	5.42677e-13	2.70062e-11	0	0	2	1
LRRC19	6.01963e-13	2.98589e-11	1.45828e-12	5.92178e-11	3	0
HSPA4L	6.68909e-13	3.30719e-11	0	0	2	1
CCDC171	6.96443e-13	3.43218e-11	3.0087e-14	1.42287e-12	3	0
GM14267	7.28639e-13	3.57926e-11	5.48561e-13	2.31086e-11	2	0
ZFR2	7.7327e-13	3.78629e-11	4.47642e-13	1.9041e-11	3	0
LIMCH1	7.78821e-13	3.80125e-11	3.88578e-15	1.96587e-13	3	0
MMADHC	8.98059e-13	4.36922e-11	3.33067e-16	1.82444e-14	3	0
CREG1	1.04317e-12	5.05902e-11	8.88178e-16	4.71261e-14	3	0
AADAT	1.06648e-12	5.15567e-11	2.87437e-13	1.24349e-11	3	0
ARPP19	1.15119e-12	5.54757e-11	3.04201e-14	1.42975e-12	3	0
GTPBP2	1.2973e-12	6.23193e-11	7.66054e-15	3.77523e-13	3	0
P2RY1	1.35014e-12	6.4654e-11	2.22045e-15	1.13848e-13	3	0
ABHD2	1.63836e-12	7.82097e-11	2.48579e-13	1.09088e-11	3	0
GSTT3	1.72196e-12	8.19436e-11	2.22045e-16	1.22956e-14	3	0
TDRP	1.87195e-12	8.88038e-11	9.60343e-14	4.3654e-12	3	0
PSMD4	2.12808e-12	1.00361e-10	8.88178e-16	4.71261e-14	3	0
GPCPD1	2.12874e-12	1.00361e-10	3.03091e-14	1.42894e-12	3	0
CERKL	2.18647e-12	1.02764e-10	8.54872e-15	4.18585e-13	3	0
MFN2	2.68841e-12	1.25652e-10	1.63536e-12	6.60563e-11	3	0
GATB	2.68996e-12	1.25652e-10	5.49338e-13	2.31086e-11	3	0
MRPS2	2.78744e-12	1.29808e-10	8.29559e-13	3.45151e-11	3	0
TMEM86A	2.92966e-12	1.36015e-10	7.54952e-15	3.7326e-13	3	0
CDC42BPA	3.31768e-12	1.53561e-10	6.66134e-16	3.58441e-14	3	0
INSYN1	3.38873e-12	1.56375e-10	4.32987e-15	2.17608e-13	2	0
CDA	3.81339e-12	1.75439e-10	1.65434e-12	6.66464e-11	3	0
ABR	3.86879e-12	1.77452e-10	1.57652e-14	7.59721e-13	3	0
CELF2	4.15434e-12	1.89977e-10	2.44249e-15	1.24813e-13	3	0
TGOLN1	4.28479e-12	1.95356e-10	0	0	2	1
AFG3L2	5.72475e-12	2.59524e-10	8.61533e-14	3.92797e-12	3	0
CPOX	5.72631e-12	2.59524e-10	1.88738e-15	9.77585e-14	3	0
PKP1	5.7665e-12	2.6057e-10	4.99822e-13	2.12014e-11	3	0
COL4A2	6.09723e-12	2.747e-10	1.2188e-12	5.00268e-11	3	0
PPP2R2D	6.17506e-12	2.77386e-10	1.38445e-13	6.16444e-12	3	0
AMN	6.39577e-12	2.86455e-10	7.69385e-14	3.52897e-12	3	0
CCDC107	7.66676e-12	3.42373e-10	9.50018e-13	3.94193e-11	3	0
HADH	7.81986e-12	3.48189e-10	7.82974e-12	2.95127e-10	3	0
HSP90AA1	7.91689e-12	3.51482e-10	3.33067e-16	1.82444e-14	2	1
TMEM97	8.50509e-12	3.76498e-10	1.98841e-12	7.88529e-11	3	0
DBI	8.64453e-12	3.81562e-10	2.70006e-13	1.17476e-11	3	0
CXCR1	8.72591e-12	3.84041e-10	1.80956e-11	6.62405e-10	2	0
NMRK1	9.53737e-12	4.18545e-10	1.3572e-11	5.02859e-10	3	0
ABHD4	9.863e-12	4.31591e-10	1.52276e-11	5.61467e-10	3	0
MTNR1A	1.04222e-11	4.54755e-10	1.78835e-12	7.14776e-11	3	0
GPD2	1.07016e-11	4.65609e-10	2.49689e-13	1.09261e-11	3	0
NADK	1.21668e-11	5.27853e-10	1.82923e-11	6.67996e-10	3	0
PERP	1.46624e-11	6.34315e-10	6.30163e-13	2.64356e-11	3	0
MAP1LC3A	1.61648e-11	6.97332e-10	4.34874e-13	1.85498e-11	3	0
GSTM1	1.65219e-11	7.10722e-10	4.55713e-12	1.75686e-10	3	0
LEPR	1.73432e-11	7.43006e-10	1.89448e-12	7.547e-11	3	0
HTATIP2	1.737e-11	7.43006e-10	1.0536e-13	4.7609e-12	3	0
CYP3A59	1.9164e-11	8.17449e-10	3.15303e-13	1.35634e-11	3	0
WDR93	1.96023e-11	8.3381e-10	1.07939e-11	4.03857e-10	3	0
MED12L	2.03794e-11	8.64448e-10	2.22045e-16	1.22956e-14	2	1
JOSD1	2.04696e-11	8.65865e-10	3.04223e-12	1.17582e-10	3	0
CYP2A22	2.37875e-11	1.00343e-09	2.6309e-12	1.02726e-10	3	0
ACADVL	2.5804e-11	1.08548e-09	6.66134e-15	3.315e-13	2	1
COPZ2	2.69822e-11	1.13191e-09	6.94256e-12	2.63644e-10	3	0
SIAE	3.07511e-11	1.28648e-09	2.38953e-12	9.40253e-11	3	0
LCLAT1	3.09884e-11	1.29285e-09	2.69929e-12	1.05127e-10	3	0
HRK	3.20185e-11	1.33218e-09	1.56334e-11	5.75037e-10	3	0
ADHFE1	3.29285e-11	1.36631e-09	1.89815e-12	7.547e-11	3	0
TOX	3.49238e-11	1.44516e-09	1.43385e-12	5.83816e-11	3	0
SUGCT	4.11017e-11	1.6962e-09	5.77316e-15	2.88242e-13	3	0
ZFP667	4.78504e-11	1.96937e-09	4.33764e-13	1.85498e-11	3	0
ADAMTS15	5.04141e-11	2.06929e-09	1.72296e-12	6.92273e-11	3	0
CREB3L3	5.22755e-11	2.13992e-09	2.56128e-12	1.00524e-10	3	0
TMPRSS4	5.29927e-11	2.16347e-09	1.07014e-12	4.4163e-11	3	0
STRBP	5.41369e-11	2.20427e-09	1.31672e-13	5.88008e-12	3	0
AMIGO2	5.54556e-11	2.25194e-09	1.26196e-11	4.71007e-10	3	0
BAIAP2L1	5.6095e-11	2.27185e-09	7.87337e-12	2.95672e-10	3	0
TPM1	5.63434e-11	2.27585e-09	2.51903e-10	8.14432e-09	3	0
SLC16A11	5.70556e-11	2.29852e-09	2.77556e-15	1.41358e-13	3	0
CMBL	6.45819e-11	2.59486e-09	1.40776e-13	6.23181e-12	2	1
ZFP423	6.97217e-11	2.794e-09	1.3465e-11	5.0011e-10	3	0
MEIG1	8.36088e-11	3.34172e-09	7.01269e-11	2.44369e-09	2	0
5033406O09RIK	8.43721e-11	3.3634e-09	5.38394e-11	1.90224e-09	3	0
LPAR3	8.91459e-11	3.54442e-09	2.49574e-11	9.00594e-10	3	0
PDZRN3	9.35749e-11	3.71083e-09	2.61137e-10	8.42498e-09	3	0
AIFM2	9.93148e-11	3.92822e-09	5.95645e-11	2.08517e-09	3	0
THUMPD3	1.1066e-10	4.36564e-09	7.88303e-12	2.95672e-10	3	0
TXNIP	1.11386e-10	4.38291e-09	1.39111e-13	6.17604e-12	3	0
PRSS8	1.1718e-10	4.59901e-09	1.00697e-13	4.56374e-12	3	0
BLVRB	1.47492e-10	5.77379e-09	1.63159e-10	5.42485e-09	3	0
IMPACT	1.52004e-10	5.93516e-09	1.17029e-12	4.81652e-11	3	0
IL17RB	1.61483e-10	6.28915e-09	1.6855e-10	5.5919e-09	3	0
GABRG1	1.65352e-10	6.4234e-09	1.81257e-10	5.98738e-09	2	0
DUSP3	1.72061e-10	6.66704e-09	1.02856e-10	3.51975e-09	3	0
BRPF3	1.92254e-10	7.43056e-09	8.54872e-15	4.18585e-13	2	1
ATP9A	1.96688e-10	7.5827e-09	2.86142e-11	1.02768e-09	3	0
TENM3	2.02403e-10	7.78331e-09	1.53211e-14	7.40665e-13	2	1
SERPINB6B	2.19428e-10	8.41676e-09	1.26983e-11	4.72786e-10	3	0
ZBED5	2.30443e-10	8.81707e-09	7.30495e-10	2.26557e-08	3	0
PXMP4	2.51549e-10	9.60048e-09	2.59541e-11	9.34349e-10	3	0
SYT14	2.65683e-10	1.01146e-08	7.17852e-10	2.23091e-08	2	0
LONP1	2.75848e-10	1.04754e-08	6.99441e-15	3.46941e-13	2	1
TEAD2	2.86291e-10	1.08449e-08	1.03586e-10	3.53679e-09	3	0
IFNGR2	3.19047e-10	1.20557e-08	1.33592e-10	4.52077e-09	3	0
TMEM245	3.42367e-10	1.29049e-08	7.77156e-16	4.15247e-14	2	1
DCTN5	3.7857e-10	1.42342e-08	1.28952e-12	5.26458e-11	3	0
KBTBD11	3.96182e-10	1.48598e-08	1.78064e-09	5.39076e-08	3	0
GLRX	4.56831e-10	1.70924e-08	6.12743e-12	2.33271e-10	3	0
ABCC3	4.74664e-10	1.76547e-08	2.639e-13	1.15148e-11	3	0
CDHR5	4.75324e-10	1.76547e-08	9.14417e-10	2.81878e-08	3	0
CLN6	4.75337e-10	1.76547e-08	2.09802e-10	6.82665e-09	3	0
ODC1	4.92017e-10	1.82298e-08	1.79944e-10	5.95692e-09	3	0
SUOX	5.31672e-10	1.96512e-08	1.8954e-10	6.22052e-09	3	0
NT5DC2	5.76997e-10	2.12748e-08	3.73896e-11	1.33655e-09	3	0
GRHPR	6.71145e-10	2.46865e-08	5.5391e-11	1.95253e-09	3	0
RIMS4	7.33913e-10	2.69302e-08	4.09018e-11	1.45867e-09	3	0
IFI27L2B	7.52626e-10	2.75505e-08	2.08992e-09	6.25251e-08	3	0
ACADS	7.87372e-10	2.87533e-08	2.78771e-10	8.95595e-09	3	0
ANXA13	8.5795e-10	3.12557e-08	2.85335e-10	9.12833e-09	3	0
METTL27	1.19131e-09	4.32966e-08	2.16943e-09	6.45235e-08	3	0
HIBCH	1.26638e-09	4.59151e-08	2.8384e-12	1.10263e-10	2	1
WEE1	1.2775e-09	4.62086e-08	1.56765e-10	5.24662e-09	3	0
CYP2D41-PS	1.29079e-09	4.65784e-08	2.64696e-09	7.79649e-08	3	0
CPNE5	1.3221e-09	4.75956e-08	3.69787e-09	1.08083e-07	2	0
GGT6	1.34526e-09	4.83152e-08	4.16778e-13	1.7878e-11	3	0
TMT1B	1.35664e-09	4.86092e-08	5.93629e-10	1.85622e-08	2	0
APRT	1.39368e-09	4.98193e-08	5.28497e-09	1.52135e-07	3	0
WDR73	1.52025e-09	5.42163e-08	4.99942e-10	1.57622e-08	3	0
PHB1	1.65478e-09	5.88763e-08	1.1079e-10	3.77428e-09	2	0
CD276	1.72223e-09	6.11332e-08	3.05311e-14	1.43055e-12	3	0
B930025P03RIK	1.85349e-09	6.56393e-08	5.64784e-11	1.98626e-09	3	0
PLCL2	1.86358e-09	6.58436e-08	1.4962e-10	5.05191e-09	3	0
PBX1	2.05352e-09	7.22827e-08	6.50442e-11	2.27177e-09	3	0
NMT2	2.05532e-09	7.22827e-08	7.67708e-12	2.90091e-10	2	1
ASIC5	2.1059e-09	7.38909e-08	5.91094e-12	2.25593e-10	2	1
GRINA	2.18334e-09	7.64319e-08	1.4283e-09	4.35002e-08	3	0
RUFY4	2.25729e-09	7.88396e-08	2.73875e-09	8.05128e-08	3	0
SH2B3	2.42392e-09	8.44657e-08	2.10348e-09	6.26845e-08	3	0
ARHGEF39	2.72886e-09	9.48746e-08	9.53697e-09	2.64053e-07	3	0
LOC115486416	2.76384e-09	9.5872e-08	2.59903e-12	1.01743e-10	2	0
CIPC	3.05719e-09	1.05644e-07	9.69351e-11	3.33212e-09	3	0
ALDOA	3.05943e-09	1.05644e-07	9.32674e-09	2.58702e-07	3	0
KLHL7	3.24302e-09	1.1173e-07	1.19129e-10	4.0403e-09	3	0
THNSL2	3.29346e-09	1.13212e-07	2.2087e-11	8.02723e-10	3	0
GMFB	3.71197e-09	1.2731e-07	2.28779e-10	7.41243e-09	3	0
FAM83F	3.75323e-09	1.28436e-07	1.95235e-08	5.24346e-07	3	0
DDT	3.93536e-09	1.34367e-07	1.9412e-09	5.85358e-08	3	0
SEL1L3	3.95954e-09	1.3489e-07	1.89131e-10	6.2205e-09	3	0
ARSA	4.23261e-09	1.43871e-07	8.24196e-11	2.846e-09	3	0
SGTB	4.36114e-09	1.4791e-07	1.57462e-10	5.2584e-09	3	0
OGDH	4.88547e-09	1.65324e-07	1.73715e-09	5.26959e-08	3	0
PDE5A	6.03486e-09	2.03767e-07	1.23504e-09	3.76897e-08	3	0
ACSS3	6.37785e-09	2.14872e-07	8.8292e-10	2.7272e-08	3	0
G0S2	6.4989e-09	2.18466e-07	1.78213e-12	7.14165e-11	3	0
ASRGL1	6.52291e-09	2.1879e-07	8.20112e-09	2.29994e-07	3	0
CSF2RB	6.76251e-09	2.26329e-07	8.60973e-10	2.66482e-08	3	0
HACD3	6.84817e-09	2.28693e-07	1.01361e-10	3.47642e-09	3	0
CMTM4	7.79626e-09	2.59784e-07	2.9338e-11	1.0512e-09	2	1
PISD	7.82238e-09	2.60085e-07	4.98528e-09	1.44602e-07	3	0
LIMK1	8.77866e-09	2.91245e-07	4.37307e-11	1.54868e-09	3	0
SLC25A39	9.14419e-09	3.02712e-07	4.2895e-08	1.10713e-06	3	0
RNF186	9.25326e-09	3.05659e-07	3.05533e-13	1.31803e-11	2	1
A1CF	9.53231e-09	3.14195e-07	5.31553e-12	2.03891e-10	2	1
RNF145	9.93062e-09	3.26617e-07	5.49369e-08	1.38967e-06	3	0
PSMF1	1.00393e-08	3.29479e-07	9.65535e-10	2.95838e-08	3	0
DHRS7B	1.0266e-08	3.36195e-07	1.81654e-10	5.98751e-09	3	0
OPTN	1.04563e-08	3.41693e-07	1.14797e-08	3.14613e-07	3	0
SYNPO	1.05237e-08	3.43159e-07	6.88378e-09	1.94483e-07	3	0
SSH2	1.10953e-08	3.61023e-07	1.56426e-10	5.24662e-09	3	0
NXNL1	1.14053e-08	3.70318e-07	3.20554e-08	8.48939e-07	2	0
FA2H	1.15945e-08	3.75663e-07	1.25921e-08	3.43027e-07	3	0
DBP	1.16898e-08	3.77944e-07	1.88791e-11	6.87778e-10	3	0
CFAP54	1.2294e-08	3.96637e-07	3.55328e-08	9.31313e-07	3	0
DET1	1.38849e-08	4.47019e-07	8.06952e-09	2.26721e-07	3	0
TEX264	1.50342e-08	4.82056e-07	3.35269e-08	8.833e-07	3	0
TNS2	1.50366e-08	4.82056e-07	5.1944e-12	1.99748e-10	3	0
ACSL4	1.64288e-08	5.25583e-07	7.84285e-11	2.71865e-09	2	1
NUP210	1.65758e-08	5.29176e-07	1.81339e-09	5.47904e-08	3	0
GNPAT	1.8188e-08	5.79428e-07	2.51562e-09	7.43841e-08	3	0
ALAS1	1.83906e-08	5.84661e-07	5.10456e-09	1.4778e-07	3	0
SPON2	1.84816e-08	5.8633e-07	1.5554e-10	5.22863e-09	2	1
NIBAN2	1.88219e-08	5.95884e-07	4.65341e-09	1.35492e-07	2	0
SLC6A4	1.91965e-08	6.06481e-07	3.29184e-08	8.68772e-07	3	0
CSRP3	2.053e-08	6.47269e-07	2.82626e-10	9.06071e-09	3	0
CHD3	2.09871e-08	6.60314e-07	2.32736e-12	9.20547e-11	2	1
PHOSPHO1	2.1632e-08	6.79201e-07	7.85531e-11	2.71865e-09	3	0
MYO7B	2.25003e-08	7.05011e-07	6.16931e-08	1.55283e-06	2	0
GFM1	2.33048e-08	7.27714e-07	4.62764e-08	1.18437e-06	3	0
F3	2.334e-08	7.27714e-07	1.77119e-08	4.7653e-07	3	0
TTC3	2.33683e-08	7.27714e-07	8.85758e-09	2.46587e-07	3	0
PDXK	2.38971e-08	7.42445e-07	3.90109e-08	1.01375e-06	3	0
PKNOX2	2.39388e-08	7.42445e-07	2.2308e-11	8.08826e-10	2	1
ARL8B	2.47006e-08	7.64513e-07	1.62914e-12	6.59802e-11	2	1
PHB2	2.67707e-08	8.26904e-07	1.57571e-08	4.26197e-07	3	0
PLS1	2.68384e-08	8.27317e-07	5.90583e-12	2.25593e-10	2	1
RTL4	2.74008e-08	8.42948e-07	4.67041e-08	1.19331e-06	2	0
TLN2	2.79944e-08	8.59473e-07	1.53786e-08	4.16699e-07	3	0
SH3D21	2.85154e-08	8.72136e-07	3.73683e-10	1.19047e-08	3	0
IDH2	2.85399e-08	8.72136e-07	4.12447e-08	1.06997e-06	3	0
MTX3	2.85787e-08	8.72136e-07	1.92165e-10	6.27959e-09	2	1
WIPF3	3.15839e-08	9.61918e-07	6.95e-13	2.90754e-11	2	1
AFG3L1	3.26283e-08	9.91743e-07	1.14871e-08	3.14613e-07	3	0
PIR	3.38456e-08	1.02669e-06	2.0029e-09	6.0158e-08	3	0
IBA57	3.43579e-08	1.04016e-06	1.60054e-10	5.33328e-09	3	0
KLHL26	3.48634e-08	1.05337e-06	1.1588e-08	3.16807e-07	3	0
ND1	3.56932e-08	1.07631e-06	4.16649e-08	1.07903e-06	2	0
SCUBE1	3.74458e-08	1.12693e-06	2.75933e-08	7.34598e-07	3	0
BSG	3.97309e-08	1.19334e-06	2.60067e-09	7.675e-08	3	0
ARHGEF2	4.0683e-08	1.21953e-06	5.15439e-10	1.61837e-08	3	0
ADTRP	4.13503e-08	1.2371e-06	4.74763e-10	1.49994e-08	2	1
CCDC146	4.15315e-08	1.24008e-06	8.4102e-08	2.09265e-06	2	0
CDK18	4.29386e-08	1.27959e-06	2.17521e-07	5.10146e-06	3	0
NOL3	4.55929e-08	1.35603e-06	6.05987e-09	1.73133e-07	3	0
GM2814	4.87443e-08	1.44694e-06	4.63959e-10	1.46885e-08	3	0
CES1D	4.97988e-08	1.47536e-06	6.97876e-10	2.17326e-08	3	0
AMBRA1	5.02291e-08	1.48522e-06	9.15034e-08	2.25837e-06	3	0
H1F2	5.16414e-08	1.52402e-06	6.41378e-09	1.82901e-07	2	0
ESM1	5.58603e-08	1.64534e-06	1.58165e-07	3.79896e-06	3	0
CPT1B	5.73653e-08	1.68641e-06	7.53137e-09	2.12385e-07	3	0
IGFBP2	6.08801e-08	1.78311e-06	1.97868e-09	5.95481e-08	3	0
HUNK	6.08889e-08	1.78311e-06	3.21229e-09	9.42519e-08	3	0
LYSMD2	6.39122e-08	1.86805e-06	1.68268e-08	4.54325e-07	3	0
SLC6A9	6.80944e-08	1.98648e-06	1.98879e-08	5.33192e-07	3	0
PABPC1	6.93038e-08	2.01789e-06	1.26432e-12	5.17556e-11	2	1
TUBA8	6.94969e-08	2.01966e-06	1.02007e-08	2.81916e-07	3	0
MBD6	8.14846e-08	2.36352e-06	8.7021e-09	2.42703e-07	3	0
ABHD1	8.47327e-08	2.45306e-06	1.09307e-08	3.00999e-07	3	0
CLSTN3	8.92375e-08	2.57525e-06	5.27096e-09	1.52135e-07	3	0
ATG12	8.92917e-08	2.57525e-06	9.43919e-10	2.90384e-08	2	1
TSPYL5	9.00575e-08	2.59243e-06	4.39573e-07	9.72939e-06	3	0
STRADB	1.19091e-07	3.42174e-06	1.44177e-07	3.48497e-06	3	0
CASP8	1.19334e-07	3.42225e-06	1.10975e-08	3.05041e-07	3	0
FMN1	1.28675e-07	3.6832e-06	4.23391e-07	9.42133e-06	3	0
EGLN3	1.29039e-07	3.68669e-06	2.9996e-12	1.16229e-10	2	1
SCO2	1.31926e-07	3.76212e-06	1.35731e-08	3.69093e-07	2	0
COL4A1	1.35289e-07	3.85082e-06	1.66314e-07	3.96965e-06	3	0
ELOVL1	1.3846e-07	3.9337e-06	2.75362e-07	6.36299e-06	3	0
UTP14B	1.41311e-07	4.00722e-06	5.58648e-09	1.60261e-07	3	0
ADCY6	1.466e-07	4.1495e-06	3.78917e-08	9.86351e-07	3	0
SKP1	1.49836e-07	4.23321e-06	6.86619e-09	1.94483e-07	2	0
ENTPD2	1.58398e-07	4.46683e-06	1.42079e-07	3.43971e-06	3	0
SOX4	1.59669e-07	4.49434e-06	3.78335e-08	9.86351e-07	3	0
TMEM201	1.60541e-07	4.50382e-06	6.62112e-10	2.06612e-08	3	0
PLP1	1.60597e-07	4.50382e-06	3.14115e-07	7.18856e-06	3	0
PSAT1	1.63389e-07	4.57156e-06	5.41557e-10	1.69688e-08	2	1
ASPA	1.63691e-07	4.57156e-06	2.93243e-08	7.79321e-07	3	0
HPRT1	1.63913e-07	4.57156e-06	9.61455e-11	3.31245e-09	2	0
FAM183B	1.6519e-07	4.59876e-06	2.30027e-07	5.36425e-06	2	0
RPP40	1.66811e-07	4.63541e-06	5.81633e-08	1.46641e-06	3	0
PSMB5	1.67709e-07	4.65186e-06	9.04206e-09	2.51264e-07	3	0
COQ5	1.68126e-07	4.65494e-06	2.95235e-07	6.81188e-06	3	0
ZFAND6	1.71719e-07	4.7458e-06	2.02882e-10	6.6156e-09	2	1
RFK	1.7565e-07	4.84564e-06	2.00613e-07	4.73633e-06	3	0
CLMN	1.76031e-07	4.84738e-06	5.93012e-11	2.08074e-09	2	1
KRT20	1.77188e-07	4.87043e-06	2.20362e-08	5.89749e-07	3	0
DYNC1LI1	1.82596e-07	5.01004e-06	4.83695e-08	1.23172e-06	3	0
TNS1	1.85916e-07	5.08425e-06	1.16058e-10	3.94495e-09	3	0
CASP9	1.85969e-07	5.08425e-06	3.69711e-07	8.36546e-06	3	0
ADISSP	1.86721e-07	5.09567e-06	4.86406e-07	1.07037e-05	2	0
PSMD5	1.8833e-07	5.13039e-06	3.37558e-08	8.87795e-07	3	0
GOLM2	1.89955e-07	5.16542e-06	2.2486e-10	7.30099e-09	2	0
LRRC51	1.9637e-07	5.33033e-06	3.97597e-10	1.26401e-08	3	0
GSTM3	2.01009e-07	5.44655e-06	1.63953e-07	3.92559e-06	3	0
ATG2A	2.0878e-07	5.64706e-06	3.35469e-07	7.64749e-06	3	0
ACOT13	2.12401e-07	5.73483e-06	6.54066e-08	1.63818e-06	3	0
PTPN4	2.1349e-07	5.75402e-06	1.01585e-12	4.20365e-11	2	1
FMO1	2.24771e-07	6.04737e-06	1.91285e-07	4.52311e-06	3	0
GRK3	2.26545e-07	6.08436e-06	6.7393e-09	1.91467e-07	3	0
ST3GAL6	2.284e-07	6.12338e-06	8.78705e-08	2.17223e-06	3	0
POLR3GL	2.31882e-07	6.20579e-06	4.51826e-07	9.97161e-06	3	0
VCL	2.35563e-07	6.29326e-06	2.29676e-07	5.36425e-06	3	0
IGHM	2.4169e-07	6.44564e-06	6.15455e-07	1.3275e-05	2	0
IGF2BP2	2.46355e-07	6.55856e-06	1.0381e-06	2.15958e-05	3	0
SPINT2	2.48591e-07	6.60654e-06	6.12169e-07	1.32229e-05	3	0
FBXO31	2.54088e-07	6.74086e-06	4.32719e-11	1.536e-09	2	1
ARAP2	2.55553e-07	6.76795e-06	1.00264e-07	2.46261e-06	3	0
TMEM120A	2.63268e-07	6.96015e-06	5.90814e-07	1.27797e-05	3	0
NMNAT1	2.67679e-07	7.0645e-06	3.43e-07	7.78421e-06	3	0
MFGE8	2.78095e-07	7.32669e-06	1.28281e-06	2.60116e-05	3	0
SLC25A11	2.87969e-07	7.57374e-06	2.07929e-09	6.23297e-08	3	0
YAF2	2.91717e-07	7.65908e-06	1.61344e-07	3.86921e-06	3	0
PRDX1	2.93517e-07	7.69308e-06	1.24113e-07	3.02399e-06	3	0
GM11992	2.96671e-07	7.76239e-06	4.32241e-08	1.11373e-06	3	0
NTRK1	3.07252e-07	8.02545e-06	3.26234e-07	7.44811e-06	3	0
DPP7	3.10478e-07	8.09582e-06	2.94692e-08	7.81807e-07	3	0
GPX7	3.26282e-07	8.49337e-06	8.57453e-07	1.80101e-05	3	0
SOAT2	3.43248e-07	8.91975e-06	3.05556e-07	7.02872e-06	3	0
FTL1	3.44553e-07	8.93843e-06	1.081e-06	2.23302e-05	3	0
MAP1LC3B	3.45711e-07	8.9532e-06	3.38845e-08	8.89643e-07	3	0
GGCT	3.59003e-07	9.28165e-06	1.44412e-07	3.4851e-06	3	0
CD1D1	3.79161e-07	9.78622e-06	3.06435e-07	7.03831e-06	3	0
ATP10D	3.88029e-07	9.99816e-06	1.04917e-08	2.89434e-07	3	0
CHN1	4.06396e-07	1.04537e-05	6.29144e-08	1.57835e-06	3	0
IVD	4.1807e-07	1.07359e-05	2.04578e-07	4.80757e-06	3	0
NDRG1	4.39783e-07	1.12744e-05	8.60315e-09	2.40825e-07	2	1
MRGPRB11-PS	4.47112e-07	1.14431e-05	9.55749e-10	2.93431e-08	3	0
FAS	4.59467e-07	1.17395e-05	5.45344e-08	1.38178e-06	3	0
CHCHD2	4.69571e-07	1.19776e-05	4.3394e-08	1.11622e-06	3	0
IGFBP3	4.80353e-07	1.22321e-05	1.82521e-06	3.58173e-05	3	0
MYO5B	4.87928e-07	1.24043e-05	3.57795e-10	1.14225e-08	2	1
AKAP7	5.03513e-07	1.27792e-05	5.77152e-09	1.65204e-07	3	0
MCM6	5.14051e-07	1.30249e-05	1.62869e-06	3.23782e-05	3	0
AKIP1	5.23701e-07	1.32474e-05	6.74371e-07	1.44638e-05	3	0
PTDSS2	5.26279e-07	1.32905e-05	1.13293e-07	2.76479e-06	3	0
CRYBG2	5.28557e-07	1.33259e-05	2.46665e-07	5.73469e-06	3	0
UNC79	5.7442e-07	1.44583e-05	1.9093e-07	4.52175e-06	3	0
TMEM237	5.82146e-07	1.46286e-05	1.76054e-07	4.19553e-06	3	0
PDK2	6.20334e-07	1.55625e-05	1.91929e-06	3.74704e-05	3	0
CLYBL	6.26844e-07	1.57e-05	5.31374e-07	1.15762e-05	3	0
NPTN	6.38553e-07	1.5967e-05	1.80905e-07	4.3044e-06	3	0
ADH1	6.42893e-07	1.60491e-05	4.28207e-07	9.50545e-06	3	0
PIGP	6.69491e-07	1.66858e-05	6.21608e-08	1.56202e-06	3	0
BNIP3	6.84046e-07	1.70207e-05	1.13538e-06	2.33643e-05	3	0
NENF	6.90179e-07	1.71453e-05	5.77505e-08	1.45842e-06	3	0
PCYOX1	6.98292e-07	1.73185e-05	3.08985e-07	7.08618e-06	3	0
UQCR11	7.20483e-07	1.78399e-05	4.91558e-09	1.42852e-07	3	0
RAPGEF4	7.22007e-07	1.78486e-05	1.68421e-13	7.43395e-12	2	1
EPN3	7.99337e-07	1.97282e-05	5.07403e-07	1.11176e-05	3	0
GRN	8.24134e-07	2.03044e-05	1.2168e-06	2.48051e-05	3	0
TREH	8.25349e-07	2.03044e-05	3.87615e-06	7.20153e-05	3	0
UBAP2	8.73915e-07	2.14645e-05	1.27217e-07	3.08973e-06	3	0
ALTRE	9.17429e-07	2.2497e-05	5.23745e-07	1.14264e-05	2	0
MELTF	9.62869e-07	2.35733e-05	3.83418e-07	8.6499e-06	3	0
UGT2B34	9.7125e-07	2.37403e-05	1.90347e-10	6.23354e-09	2	1
ACSL5	9.75361e-07	2.38026e-05	4.27375e-10	1.35585e-08	3	0
PMPCB	9.78179e-07	2.38331e-05	1.12778e-06	2.32392e-05	3	0
LY6D	9.82375e-07	2.38971e-05	1.14882e-06	2.35772e-05	3	0
ARMC10	1.01949e-06	2.47605e-05	7.96332e-07	1.68191e-05	3	0
DNAJB2	1.02968e-06	2.4968e-05	1.70691e-06	3.36695e-05	3	0
MRPL45	1.03878e-06	2.51487e-05	3.23184e-09	9.46431e-08	3	0
PAPSS2	1.04114e-06	2.51659e-05	2.50236e-06	4.81745e-05	3	0
S100A11	1.05188e-06	2.5385e-05	3.00742e-06	5.68907e-05	3	0
MIF	1.06419e-06	2.56416e-05	1.07873e-06	2.23191e-05	3	0
FAM241B	1.09877e-06	2.64329e-05	1.05034e-06	2.1791e-05	3	0
SCD3	1.12567e-06	2.70375e-05	8.14253e-08	2.03269e-06	3	0
HINT1	1.13757e-06	2.72801e-05	2.4474e-06	4.71759e-05	3	0
CROT	1.15476e-06	2.76489e-05	1.72112e-11	6.31549e-10	2	1
FMO4	1.17078e-06	2.79884e-05	1.52658e-06	3.04675e-05	3	0
KRT79	1.20246e-06	2.87007e-05	9.85956e-08	2.42555e-06	3	0
CD207	1.22674e-06	2.92344e-05	5.50438e-06	9.88452e-05	3	0
LACC1	1.2375e-06	2.94447e-05	6.75455e-07	1.44667e-05	3	0
TAFA5	1.25509e-06	2.98167e-05	4.06184e-07	9.09614e-06	2	0
MIPEP	1.27895e-06	3.03362e-05	4.95437e-07	1.08711e-05	3	0
SOWAHB	1.31417e-06	3.11231e-05	2.53503e-06	4.87418e-05	3	0
PEX16	1.32133e-06	3.1244e-05	3.25424e-08	8.6034e-07	3	0
SLC5A6	1.32688e-06	3.13268e-05	6.10888e-06	0.000108296	3	0
RER1	1.32955e-06	3.13411e-05	8.93679e-07	1.86936e-05	3	0
SOX18	1.36293e-06	3.20784e-05	4.4709e-06	8.21265e-05	3	0
IPO5	1.41011e-06	3.31376e-05	2.75117e-08	7.33709e-07	2	1
LMBR1L	1.42602e-06	3.34599e-05	2.69684e-07	6.25075e-06	3	0
PVR	1.43278e-06	3.35667e-05	5.79605e-07	1.25551e-05	3	0
TBL1XR1	1.51966e-06	3.55475e-05	1.20459e-13	5.41107e-12	2	1
ABHD3	1.52883e-06	3.57071e-05	1.27986e-06	2.59863e-05	3	0
TMBIM6	1.55047e-06	3.61571e-05	4.56798e-08	1.17106e-06	3	0
PDE4A	1.55738e-06	3.62627e-05	2.36216e-06	4.56485e-05	3	0
NUPR1	1.57246e-06	3.65579e-05	1.40535e-11	5.19435e-10	2	1
DUOXA1	1.60993e-06	3.7372e-05	2.80966e-06	5.34151e-05	2	0
SECISBP2L	1.62437e-06	3.76498e-05	1.83861e-07	4.36792e-06	3	0
STARD5	1.65207e-06	3.82337e-05	6.05542e-06	0.000107976	3	0
2900026A02RIK	1.66446e-06	3.84618e-05	2.01844e-07	4.75802e-06	3	0
ITGA6	1.70729e-06	3.93919e-05	7.49387e-11	2.6054e-09	2	1
AREG	1.74322e-06	4.01601e-05	7.32258e-07	1.55521e-05	2	0
ZFP703	1.77293e-06	4.07827e-05	3.20344e-06	6.02991e-05	3	0
ME1	1.80908e-06	4.15515e-05	1.15267e-06	2.36243e-05	3	0
TRIM13	1.94296e-06	4.45594e-05	3.45327e-06	6.46819e-05	3	0
RNPEPL1	1.98994e-06	4.55681e-05	1.63732e-06	3.24789e-05	3	0
GAA	2.01022e-06	4.59634e-05	1.48352e-07	3.57453e-06	2	1
PWP2	2.05963e-06	4.70225e-05	2.54124e-06	4.87995e-05	3	0
IGSF11	2.07333e-06	4.72645e-05	2.17753e-07	5.10146e-06	2	1
HYAL2	2.16831e-06	4.93558e-05	2.80754e-06	5.34151e-05	3	0
PLB1	2.17397e-06	4.94107e-05	3.16886e-06	5.97219e-05	2	0
DCLRE1C	2.20843e-06	5.01191e-05	1.63755e-09	4.97738e-08	2	1
ACAA2	2.21801e-06	5.02618e-05	3.71242e-07	8.38765e-06	3	0
IMMT	2.25989e-06	5.11347e-05	3.42137e-07	7.77621e-06	3	0
SLC39A4	2.26437e-06	5.11599e-05	3.90939e-07	8.80653e-06	3	0
ARHGEF5	2.29101e-06	5.16851e-05	1.88831e-06	3.69603e-05	3	0
FAM136A	2.3813e-06	5.36426e-05	6.8584e-07	1.46685e-05	3	0
EIF4A2	2.40381e-06	5.40696e-05	5.15343e-10	1.61837e-08	2	1
CFAP126	2.40999e-06	5.41288e-05	7.41704e-07	1.57307e-05	3	0
PGRMC2	2.47702e-06	5.55524e-05	1.69546e-08	4.56963e-07	3	0
EPB41L3	2.48072e-06	5.55536e-05	1.79272e-06	3.53164e-05	3	0
ACOT7	2.492e-06	5.57241e-05	1.55068e-06	3.09081e-05	3	0
CRYBG1	2.52007e-06	5.62692e-05	2.04145e-07	4.80483e-06	3	0
SIGMAR1	2.55303e-06	5.69217e-05	1.55282e-10	5.22863e-09	2	1
PXN	2.57688e-06	5.73695e-05	3.88505e-06	7.20603e-05	3	0
PEX14	2.60944e-06	5.80095e-05	1.07552e-06	2.2283e-05	3	0
PCDH17	2.63287e-06	5.8445e-05	7.17613e-06	0.000124889	3	0
ART2B	2.704e-06	5.99366e-05	7.67883e-06	0.000132728	3	0
AJUBA	2.95959e-06	6.55068e-05	3.22362e-06	6.0604e-05	3	0
CBLB	3.00428e-06	6.63994e-05	2.43335e-06	4.69647e-05	3	0
NIPA1	3.01896e-06	6.65647e-05	3.30418e-06	6.19656e-05	3	0
MUP-PS16	3.0205e-06	6.65647e-05	6.64365e-09	1.89102e-07	3	0
FCGRT	3.07237e-06	6.76098e-05	2.38452e-07	5.55221e-06	2	1
GDA	3.12737e-06	6.8721e-05	5.13609e-07	1.12213e-05	3	0
GPRC5A	3.19833e-06	7.0179e-05	5.774e-06	0.000103443	3	0
LTBP4	3.23091e-06	7.07918e-05	1.34474e-05	0.000222342	3	0
ZFP991	3.23976e-06	7.08837e-05	4.35987e-07	9.66406e-06	3	0
PSAP	3.26581e-06	7.13512e-05	1.3297e-06	2.68299e-05	3	0
SAR1B	3.30351e-06	7.20714e-05	1.48206e-06	2.96178e-05	3	0
TAC4	3.351e-06	7.3003e-05	7.14382e-06	0.000124469	2	0
SSC4D	3.40699e-06	7.41166e-05	1.51401e-05	0.00024764	3	0
HEXB	3.46849e-06	7.53469e-05	4.02565e-06	7.43061e-05	3	0
MTTP	3.5152e-06	7.62529e-05	3.14393e-07	7.18856e-06	3	0
SLC35F5	3.52351e-06	7.63244e-05	2.65835e-06	5.092e-05	3	0
CRYZ	3.60362e-06	7.79487e-05	4.49618e-07	9.93727e-06	3	0
DCAF12L1	3.74077e-06	8.08006e-05	7.22636e-07	1.53906e-05	3	0
TMEM82	3.76399e-06	8.11869e-05	9.1927e-06	0.000155714	3	0
ND4L	3.82985e-06	8.24907e-05	6.28191e-06	0.000110847	2	0
SPG21	3.83924e-06	8.25763e-05	9.9764e-06	0.00016824	3	0
CCDC86	3.85067e-06	8.27051e-05	2.87757e-06	5.45699e-05	3	0
RAI2	3.86209e-06	8.28337e-05	1.5912e-06	3.16741e-05	3	0
ATXN10	3.90427e-06	8.35488e-05	5.09652e-07	1.11508e-05	3	0
GSTO1	3.90641e-06	8.35488e-05	8.62738e-08	2.1397e-06	2	1
SESN2	3.93826e-06	8.4112e-05	5.29801e-06	9.55901e-05	3	0
EEPD1	4.00423e-06	8.53575e-05	7.28769e-06	0.000126542	3	0
TRIM26	4.00779e-06	8.53575e-05	1.70292e-06	3.36344e-05	3	0
TJP2	4.0368e-06	8.58554e-05	1.37272e-06	2.75775e-05	3	0
FYB2	4.06919e-06	8.63973e-05	1.33022e-06	2.68299e-05	3	0
APLN	4.07363e-06	8.63973e-05	1.29961e-05	0.000215583	3	0
SRSF5	4.08649e-06	8.65495e-05	1.21236e-13	5.42996e-12	1	2
PTPMT1	4.13839e-06	8.75271e-05	4.07771e-07	9.11826e-06	3	0
DRC3	4.16814e-06	8.80338e-05	1.16216e-05	0.000193838	3	0
FADS2	4.24451e-06	8.95227e-05	5.26135e-06	9.50413e-05	3	0
PTPA	4.33254e-06	9.1253e-05	1.69421e-06	3.35493e-05	3	0
GM36283	4.357e-06	9.16415e-05	5.65963e-06	0.000101513	3	0
MDFIC	4.41928e-06	9.28231e-05	2.69349e-10	8.67156e-09	2	1
DHX37	4.44307e-06	9.31942e-05	6.65696e-07	1.42979e-05	3	0
COX17	4.45169e-06	9.32466e-05	1.38773e-06	2.78424e-05	3	0
ILVBL	4.53657e-06	9.4894e-05	3.91492e-06	7.25259e-05	3	0
TINAG	4.62882e-06	9.66909e-05	5.47017e-06	9.84631e-05	3	0
CHI3L1	4.71267e-06	9.83076e-05	4.48695e-06	8.2322e-05	2	0
TOMM40	4.72711e-06	9.84738e-05	1.00281e-06	2.08902e-05	3	0
CEP126	4.90875e-06	0.000102118	2.58442e-06	4.95662e-05	3	0
MIGA1	4.93184e-06	0.000102459	2.77057e-06	5.28701e-05	3	0
OSCAR	5.06015e-06	0.000104981	8.92696e-06	0.000151888	2	0
EIF4EBP1	5.13259e-06	0.000106339	4.41559e-08	1.13391e-06	3	0
PICALM	5.21592e-06	0.000107918	6.38962e-07	1.37625e-05	2	1
A930033H14RIK	5.2499e-06	0.000108454	6.60775e-06	0.000116059	3	0
CSNK1G2	5.25605e-06	0.000108454	8.14048e-06	0.000139598	3	0
MAP3K13	5.27371e-06	0.000108671	5.54428e-07	1.2044e-05	3	0
UBP1	5.30719e-06	0.000109213	2.70969e-07	6.27101e-06	2	1
TGIF1	5.40345e-06	0.000111044	1.2735e-05	0.000211482	3	0
APTX	5.50636e-06	0.000113007	6.37618e-06	0.00011238	3	0
TFPI2	5.55873e-06	0.000113928	2.36825e-09	7.02998e-08	2	1
DOCK6	5.73814e-06	0.000117447	1.36019e-05	0.000224653	3	0
UBE2D1	5.91084e-06	0.000120819	1.46004e-05	0.000239514	3	0
THEMIS	6.0254e-06	0.000122993	1.76787e-05	0.000285483	3	0
ANXA8	6.03333e-06	0.000122993	7.86618e-07	1.6637e-05	3	0
SMPDL3A	6.15137e-06	0.000125231	1.18787e-06	2.42805e-05	3	0
TUT4	6.18501e-06	0.000125748	2.89791e-06	5.48872e-05	2	0
MECOM	6.4636e-06	0.000131237	2.38669e-05	0.000375073	3	0
DGAT1	6.99559e-06	0.000141849	6.54901e-07	1.40859e-05	3	0
RBMS1	7.14693e-06	0.000144725	1.70824e-05	0.000277202	3	0
CYP2A12	7.2703e-06	0.000147028	2.63677e-05	0.000409305	3	0
SARAF	7.52003e-06	0.000151877	2.1439e-06	4.16419e-05	3	0
PPP1R3G	7.55737e-06	0.000152429	7.82209e-09	2.20175e-07	2	1
SLC35B3	7.72361e-06	0.000155576	6.86491e-06	0.000120067	3	0
ALS2CL	7.77376e-06	0.000156379	4.90054e-07	1.07684e-05	2	1
ABCB6	8.05568e-06	0.000161836	1.07064e-05	0.000179561	3	0
ZFP655	8.12733e-06	0.000163061	3.77361e-06	7.03361e-05	3	0
DLEC1	8.17394e-06	0.00016378	3.59274e-08	9.40038e-07	3	0
PPA2	8.24049e-06	0.000164896	4.92852e-06	8.96673e-05	3	0
CTIF	8.26828e-06	0.000165235	2.31829e-06	4.49719e-05	3	0
SMO	8.54046e-06	0.000170451	2.29238e-11	8.29176e-10	2	1
THAP12	8.85965e-06	0.00017659	1.40581e-06	2.8131e-05	2	1
PCYOX1L	9.00788e-06	0.00017931	6.07066e-06	0.000108122	3	0
DNMBP	9.06486e-06	0.000180209	5.91798e-06	0.000105774	3	0
DNAJB12	9.28435e-06	0.000184331	2.50255e-05	0.00039086	3	0
PLCE1	9.29863e-06	0.000184374	1.89439e-06	3.70319e-05	3	0
RTF2	9.31423e-06	0.000184444	9.88e-07	2.06099e-05	2	0
TIMP3	9.53394e-06	0.000188549	1.82582e-05	0.000293906	3	0
ZKSCAN3	9.57584e-06	0.000189132	2.27929e-13	1.00315e-11	2	1
SACS	9.61412e-06	0.000189642	2.3766e-09	7.04101e-08	2	1
SETBP1	9.76539e-06	0.000192377	1.30203e-05	0.000215749	3	0
CDC34	9.89176e-06	0.000194615	9.60544e-06	0.000162524	3	0
NEK2	1.01663e-05	0.000199758	1.56281e-07	3.75962e-06	2	1
TMEM64	1.02542e-05	0.000201226	3.23009e-06	6.06508e-05	3	0
DENND1A	1.05586e-05	0.000206932	2.81101e-05	0.000432384	3	0
SEMA5A	1.05785e-05	0.000207055	2.82246e-05	0.000433708	3	0
UBAP2L	1.06105e-05	0.000207416	1.19258e-06	2.43439e-05	3	0
COQ3	1.09631e-05	0.000214033	1.0786e-05	0.000180692	3	0
RTN4IP1	1.10341e-05	0.000215144	1.40135e-06	2.80786e-05	3	0
RALGAPA2	1.15503e-05	0.00022492	3.73484e-08	9.75543e-07	2	1
CENPT	1.17523e-05	0.000228562	3.8786e-05	0.000578485	3	0
FGF9	1.24084e-05	0.000241014	2.83071e-05	0.000434536	3	0
DNAJA2	1.26307e-05	0.000245019	1.33692e-06	2.68938e-05	2	1
PLCG1	1.2777e-05	0.000247543	6.86753e-06	0.000120067	3	0
NQO1	1.28815e-05	0.00024925	1.37285e-05	0.000226499	3	0
PGM1	1.30561e-05	0.000252307	1.5644e-05	0.000255334	3	0
KRT8	1.32769e-05	0.00025625	5.48566e-05	0.000786588	3	0
RPS6KA5	1.3569e-05	0.000261555	3.06813e-05	0.000466748	3	0
FEZ2	1.37578e-05	0.000264858	2.93309e-05	0.000447546	3	0
COA4	1.40409e-05	0.000269969	7.42061e-06	0.000128556	3	0
IL10RB	1.43566e-05	0.000275691	4.59888e-06	8.40717e-05	3	0
LENG8	1.46885e-05	0.000281708	6.70575e-14	3.0944e-12	2	1
TOR1A	1.47771e-05	0.00028305	2.76263e-06	5.27845e-05	3	0
TMEM37	1.48551e-05	0.000284187	1.07067e-05	0.000179561	3	0
ADAMTS14	1.49916e-05	0.000286439	1.31591e-06	2.66118e-05	3	0
TRAP1	1.5375e-05	0.000293396	8.79545e-06	0.000149818	3	0
DIPK2A	1.54307e-05	0.000294092	2.96071e-07	6.82083e-06	2	0
TRAK1	1.55156e-05	0.000295339	2.67429e-05	0.000413863	3	0
PODN	1.60181e-05	0.000304524	2.54927e-05	0.00039653	3	0
CACNG7	1.62146e-05	0.000307876	2.06575e-05	0.000328363	3	0
D2HGDH	1.63464e-05	0.00030999	1.13872e-05	0.000190345	3	0
PEDS1	1.65535e-05	0.000313528	2.43729e-05	0.000382044	2	0
AKR1E1	1.67661e-05	0.00031716	5.31041e-06	9.57005e-05	3	0
FAM110C	1.68561e-05	0.000318467	5.13632e-08	1.30578e-06	2	1
FITM1	1.69432e-05	0.000319578	2.09728e-09	6.26224e-08	2	1
COL12A1	1.69569e-05	0.000319578	3.05309e-05	0.000464925	3	0
COTL1	1.69952e-05	0.000319904	5.08263e-06	9.22507e-05	3	0
NLN	1.722e-05	0.000323736	6.08413e-06	0.000108235	3	0
LPIN2	1.7627e-05	0.000330979	6.68257e-06	0.000117238	3	0
RHOT1	1.76825e-05	0.000331612	3.87789e-06	7.20153e-05	2	1
FAR2	1.77528e-05	0.000332522	5.86303e-05	0.000835194	3	0
MYD88	1.78187e-05	0.000333345	1.44197e-05	0.000237131	3	0
KDM6B	1.8358e-05	0.000343014	7.27018e-12	2.75399e-10	1	2
NDUFA12	1.85944e-05	0.000347005	1.13265e-05	0.000189538	3	0
CUX1	1.88295e-05	0.000350961	8.67325e-07	1.81673e-05	2	1
MAP4K4	1.93676e-05	0.000360549	1.04535e-07	2.56339e-06	2	1
DNAH11	1.94696e-05	0.000362007	3.84186e-05	0.000573567	3	0
SLC6A21	1.98473e-05	0.000368579	4.7668e-06	8.70369e-05	3	0
NSFL1C	2.01504e-05	0.000373752	3.75559e-05	0.000561652	3	0
ZMYND8	2.03257e-05	0.000376545	1.04626e-06	2.17359e-05	2	1
GLT1D1	2.07713e-05	0.000384332	2.85514e-05	0.000436966	3	0
ASNS	2.08027e-05	0.000384445	5.5883e-09	1.60261e-07	2	1
TMEM51	2.0889e-05	0.000385572	2.27768e-05	0.000359798	3	0
UGT1A1	2.09549e-05	0.00038632	5.59178e-07	1.21299e-05	2	1
HSD17B6	2.1499e-05	0.000395872	7.27632e-07	1.54754e-05	3	0
SEMA4G	2.16305e-05	0.000397814	5.14673e-05	0.000744297	3	0
UGDH	2.21316e-05	0.000406538	8.58773e-07	1.80129e-05	2	1
COPS6	2.21884e-05	0.00040709	1.23785e-06	2.51668e-05	2	1
HIF1A	2.25359e-05	0.000412968	8.19357e-08	2.04209e-06	2	1
ANGPTL4	2.26302e-05	0.000414197	4.38878e-06	8.08079e-05	3	0
PSMD8	2.3317e-05	0.000426256	1.87666e-05	0.000301135	3	0
COQ9	2.37222e-05	0.000433144	1.38417e-05	0.000228119	3	0
SOD2	2.37759e-05	0.000433603	1.70427e-05	0.000277176	3	0
ATP5F1D	2.42235e-05	0.000441239	2.74633e-05	0.000422862	2	0
TIMM10	2.42723e-05	0.0004416	4.839e-06	8.82494e-05	2	1
SEMA3B	2.4999e-05	0.000454277	4.24932e-08	1.09862e-06	2	1
IMPG2	2.51376e-05	0.000456252	8.09486e-07	1.70496e-05	3	0
RALGPS1	2.54923e-05	0.00046214	4.89644e-06	8.91901e-05	3	0
SLC35A4	2.579e-05	0.00046698	8.43785e-05	0.00116704	3	0
PER3	2.64375e-05	0.000478128	2.36083e-06	4.56485e-05	3	0
MRPL17	2.64685e-05	0.000478128	1.90108e-05	0.000304413	3	0
HSPB6	2.67972e-05	0.000482983	2.1411e-05	0.000339631	3	0
ZFP574	2.68007e-05	0.000482983	1.15098e-05	0.000192183	3	0
GALNT15	2.71171e-05	0.000488108	2.4475e-05	0.000383047	3	0
HIP1R	2.72839e-05	0.000490531	4.68394e-08	1.19476e-06	3	0
AREL1	2.73802e-05	0.000491681	4.14287e-06	7.63773e-05	3	0
TGFBR2	2.8701e-05	0.000514793	4.21956e-05	0.00062263	3	0
USP20	2.88694e-05	0.000517204	1.20921e-05	0.000201244	3	0
FZD6	2.90923e-05	0.000520584	5.48492e-06	9.86119e-05	3	0
MTCH2	2.92055e-05	0.000521996	6.54962e-06	0.00011517	3	0
MDM1	3.00584e-05	0.000536611	9.60791e-05	0.0013077	3	0
GJB2	3.02406e-05	0.000539231	7.12798e-06	0.000124335	3	0
ZBTB10	3.03724e-05	0.000540949	5.01814e-06	9.11887e-05	2	1
TOMM5	3.06627e-05	0.00054548	2.68363e-05	0.000414886	3	0
LAMC1	3.09849e-05	0.000550569	7.95289e-06	0.000136689	3	0
GM13021	3.23104e-05	0.000573453	4.58429e-05	0.000673187	3	0
CCND3	3.26624e-05	0.000579025	1.63802e-06	3.24789e-05	3	0
BMPER	3.28507e-05	0.000581686	3.75836e-05	0.000561652	3	0
GM5420	3.29093e-05	0.000582048	4.97306e-05	0.000725288	2	0
CTCFLOS	3.33247e-05	0.000588711	2.03146e-06	3.95084e-05	2	1
MANBA	3.3758e-05	0.000595674	1.85636e-06	3.63818e-05	2	1
MYO1C	3.47471e-05	0.000612417	0.000119727	0.0015951	3	0
TYRO3	3.49706e-05	0.000615417	2.99861e-05	0.000457086	3	0
EPB41	3.49981e-05	0.000615417	1.38902e-05	0.00022867	3	0
INSL6	3.52285e-05	0.000618754	6.21907e-05	0.000883432	3	0
NUDT18	3.53008e-05	0.000619309	6.13221e-06	0.000108583	3	0
PIEZO1	3.63194e-05	0.000636447	7.51186e-05	0.00105235	3	0
RMDN1	3.72766e-05	0.000652469	5.83767e-06	0.000104461	3	0
CTPS2	3.73539e-05	0.0006525	5.04979e-05	0.000735165	3	0
DENND2B	3.73641e-05	0.0006525	9.84853e-06	0.000166452	2	0
CHST2	3.77826e-05	0.000658448	0.00012929	0.00170462	3	0
NPDC1	3.77912e-05	0.000658448	8.69019e-05	0.00119868	3	0
ACOX2	3.79814e-05	0.000661006	2.59663e-08	6.9371e-07	2	1
PPM1H	3.91347e-05	0.000680301	6.87797e-09	1.94483e-07	2	1
ZMYND12	3.9322e-05	0.000682778	2.90426e-05	0.000443591	3	0
ZFP362	3.97651e-05	0.000689685	6.21489e-06	0.000109919	3	0
MPP7	4.03428e-05	0.000698909	3.66203e-05	0.000549955	3	0
4833411C07RIK	4.07356e-05	0.000704911	5.17919e-05	0.000748281	3	0
MICU1	4.10268e-05	0.000709144	1.84835e-05	0.000296906	3	0
SNAP29	4.15462e-05	0.000717308	4.92768e-05	0.000719451	3	0
EFCAB3	4.16125e-05	0.000717639	9.16677e-05	0.00125758	2	0
TIMM17A	4.21022e-05	0.000725263	3.91387e-05	0.000583174	3	0
PDE1B	4.25801e-05	0.000732667	7.84758e-05	0.00109435	3	0
MKNK2	4.28911e-05	0.000737185	6.23517e-06	0.00011015	3	0
KLHDC8B	4.31651e-05	0.000741058	4.58148e-07	1.00965e-05	3	0
EVPL	4.38371e-05	0.000751747	0.000141784	0.00185489	3	0
JAZF1	4.40029e-05	0.000753741	1.20764e-05	0.000201202	3	0
TMEM238	4.4142e-05	0.000755274	0.000107118	0.00143845	3	0
AGPAT3	4.46613e-05	0.000763302	5.0974e-05	0.000739751	3	0
ALKBH6	4.51736e-05	0.000771193	7.90414e-05	0.00110123	3	0
GM10030	4.54218e-05	0.000774561	0.000146052	0.00189931	3	0
UGCG	4.74796e-05	0.000808747	1.01947e-05	0.000171542	3	0
SLC1A5	4.77048e-05	0.000811675	0.000168013	0.00213394	3	0
PRR5	4.79199e-05	0.000814424	0.000127846	0.0016929	3	0
ARHGDIA	4.82152e-05	0.000818529	0.000160973	0.00206164	3	0
TMCC3	4.87952e-05	0.000827454	2.8764e-06	5.45699e-05	2	1
ATRN	4.88876e-05	0.000828099	4.23799e-07	9.42133e-06	2	1
DDX28	5.03209e-05	0.00085143	1.78746e-05	0.000288342	3	0
CASZ1	5.04471e-05	0.000852618	2.40582e-05	0.000377689	3	0
ZFP704	5.06215e-05	0.000854616	3.32625e-05	0.000504504	3	0
ETFB	5.0813e-05	0.0008569	2.43858e-05	0.000382044	3	0
UNC13B	5.18011e-05	0.000872596	3.47929e-06	6.5057e-05	2	1
ADRB3	5.26973e-05	0.000886712	8.67243e-08	2.14738e-06	2	1
GTF2I	5.32698e-05	0.000895356	4.15153e-07	9.26971e-06	2	1
PEPD	5.37682e-05	0.000902535	0.000152808	0.00197534	3	0
CKAP4	5.38498e-05	0.000902535	4.15755e-05	0.000615868	3	0
ZC3H13	5.38747e-05	0.000902535	3.93271e-07	8.83295e-06	2	1
BFAR	5.41905e-05	0.000905845	7.84e-06	0.00013536	2	1
RAB43	5.41913e-05	0.000905845	0.000118978	0.00158651	3	0
SLC25A37	5.48855e-05	0.000916443	0.000153601	0.00198213	3	0
MAB21L3	5.5737e-05	0.000929642	3.56021e-05	0.00053625	3	0
ESRRG	5.74121e-05	0.000956533	2.8068e-06	5.34151e-05	3	0
RSAD1	5.8009e-05	0.000965422	6.88213e-07	1.46986e-05	2	1
COX8A	5.84996e-05	0.000972524	7.94331e-06	0.000136679	3	0
MGRN1	5.92145e-05	0.00098253	0.000150963	0.00195649	3	0
NR1D2	5.92305e-05	0.00098253	1.38303e-08	3.75416e-07	2	1
SUN3	6.00293e-05	0.000994696	0.00018761	0.00235914	3	0
SELENON	6.04096e-05	0.000999911	0.00013699	0.0017999	3	0
CORO1B	6.05524e-05	0.00100119	4.56256e-05	0.000670643	3	0
LRRC8B	6.11257e-05	0.00100957	1.22606e-06	2.49604e-05	2	1
CYP4F17	6.13966e-05	0.00101294	3.48184e-06	6.5057e-05	2	1
ARL6IP1	6.173e-05	0.00101734	0.000162593	0.00207889	3	0
DIAPH3	6.19904e-05	0.00102053	1.0822e-06	2.23302e-05	3	0
PPARGC1B	6.26451e-05	0.00103019	5.40731e-07	1.17632e-05	3	0
CEP70	6.30547e-05	0.00103581	8.47578e-05	0.00117017	3	0
RHOC	6.42027e-05	0.00105353	0.000235904	0.00289239	3	0
A2ML1	6.46947e-05	0.00106046	3.70338e-05	0.00055507	3	0
RAPGEF5	6.50636e-05	0.00106536	7.35086e-05	0.00103169	3	0
CHTF18	6.5357e-05	0.00106868	0.000138729	0.00181647	3	0
MAN2B2	6.54623e-05	0.00106868	9.96028e-05	0.00134942	3	0
PTTG1IP	6.54768e-05	0.00106868	6.91025e-05	0.000974345	3	0
SLC44A3	6.58722e-05	0.00107398	3.9826e-06	7.36007e-05	2	1
ATAD3A	6.60646e-05	0.00107597	1.75127e-05	0.000283404	3	0
GADD45B	6.78426e-05	0.00110375	8.12423e-05	0.00112778	3	0
WDR77	6.79399e-05	0.00110415	5.951e-06	0.000106239	3	0
RADX	6.83773e-05	0.00111007	0.000123195	0.00163559	2	0
MPDU1	6.85835e-05	0.00111224	8.86269e-05	0.00122137	3	0
DACT2	6.89867e-05	0.00111698	2.84242e-05	0.000435457	3	0
ABCB8	6.90229e-05	0.00111698	4.50276e-06	8.25126e-05	3	0
PPIF	6.91356e-05	0.00111743	1.74973e-05	0.000283404	3	0
PTGR2	6.91976e-05	0.00111743	8.41039e-06	0.000143628	3	0
TM4SF20	6.98719e-05	0.00112713	0.000154445	0.00198807	2	0
LAS1L	7.04797e-05	0.00113573	2.45022e-05	0.00038308	3	0
DDO	7.11849e-05	0.00114588	4.56704e-06	8.359e-05	3	0
VWF	7.14207e-05	0.00114846	0.000138093	0.0018097	3	0
TRP53	7.21087e-05	0.0011583	0.000226564	0.00278685	3	0
ABHD5	7.22808e-05	0.00115984	1.16464e-06	2.38375e-05	3	0
AMACR	7.27936e-05	0.00116684	5.09214e-05	0.000739751	3	0
FAM83H	7.31714e-05	0.00117101	0.00026128	0.00314279	3	0
CDKN3	7.32075e-05	0.00117101	1.26112e-07	3.06779e-06	2	1
RAD51	7.34204e-05	0.00117319	0.00018691	0.00235228	3	0
TRAPPC6A	7.43719e-05	0.00118714	8.36704e-06	0.000143161	3	0
MARCKS	7.44687e-05	0.00118744	2.69456e-05	0.000415797	3	0
TC2N	7.50529e-05	0.00119551	1.32937e-05	0.000220039	2	1
ECT2	7.56137e-05	0.00120277	1.80448e-06	3.55021e-05	2	1
C1QBP	7.56666e-05	0.00120277	0.000165915	0.00211604	3	0
FYB	7.96474e-05	0.00126472	0.000244678	0.00296889	3	0
EEIG1	7.97884e-05	0.00126564	9.91321e-05	0.00134424	2	0
MLLT11	8.19829e-05	0.0012991	0.000137502	0.00180507	3	0
BST2	8.24712e-05	0.00130548	0.000158983	0.00203787	3	0
DGKZ	8.29015e-05	0.00131093	0.000236976	0.00290086	3	0
MRPL54	8.30767e-05	0.00131167	7.21803e-05	0.00101399	3	0
ANGEL1	8.31208e-05	0.00131167	0.000218892	0.00270559	3	0
SRXN1	8.38515e-05	0.00132183	0.000154387	0.00198807	3	0
USP10	8.45155e-05	0.00133092	5.47018e-05	0.000785849	3	0
1810009A15RIK	8.59654e-05	0.00135236	8.45853e-05	0.00116884	3	0
RASA4	8.60961e-05	0.00135302	0.000256499	0.00309016	3	0
TIGAR	8.61998e-05	0.00135325	4.72057e-05	0.000691201	3	0
PYCR3	8.6446e-05	0.00135572	0.00012866	0.00170087	2	0
MUP18	8.69642e-05	0.00136244	9.39678e-08	2.31544e-06	3	0
UGT1A9	8.81933e-05	0.00138028	5.23503e-05	0.000754915	3	0
RIN2	8.83606e-05	0.00138147	1.81801e-05	0.000292959	2	1
TMEM131	8.86316e-05	0.00138429	5.51864e-05	0.000790572	3	0
SRRM2	8.93795e-05	0.00139454	2.3771e-12	9.37784e-11	1	2
PCGF3	9.06791e-05	0.00141337	8.55677e-08	2.12565e-06	2	1
CAMKK2	9.08946e-05	0.00141383	0.00015796	0.00202647	3	0
GPX1	9.09516e-05	0.00141383	0.000167911	0.00213394	3	0
PSMD1	9.09875e-05	0.00141383	7.10896e-05	0.000999587	3	0
ARHGEF7	9.11923e-05	0.00141557	0.00012047	0.0016036	3	0
ACSS1	9.27022e-05	0.00143754	6.10295e-06	0.000108296	2	1
ADGRG3	9.68593e-05	0.00150048	2.69498e-05	0.000415797	3	0
IPMK	9.70753e-05	0.0015023	9.60936e-05	0.0013077	3	0
BC005537	9.83444e-05	0.00152039	0.000156412	0.00200999	3	0
MYCL	0.000100014	0.00154401	0.000193488	0.00243105	3	0
LMNTD2	0.000100074	0.00154401	4.08904e-05	0.000606309	3	0
CEBPB	0.000100413	0.00154766	8.63379e-09	2.41239e-07	2	1
TMA16	0.000100611	0.00154914	9.80687e-05	0.00133338	3	0
DEGS1L	0.000101903	0.00156745	0.00022025	0.00271796	2	0
RIOK2	0.000102577	0.00157622	6.86468e-05	0.000968817	2	0
TUBGCP2	0.000102979	0.00158034	0.000128671	0.00170087	3	0
9430038I01RIK	0.000103052	0.00158034	0.000268726	0.00322471	3	0
AKR1B7	0.000106971	0.00163879	1.98934e-05	0.00031721	2	1
BEX4	0.000107185	0.00164042	0.000168019	0.00213394	3	0
TLCD5	0.00010811	0.00165291	5.14095e-06	9.30932e-05	2	0
CHMP1B	0.00010864	0.00165934	1.70013e-06	3.36229e-05	2	1
TNS3	0.000112189	0.00170987	0.00019473	0.00243861	3	0
ELN	0.000112195	0.00170987	3.64477e-05	0.000547903	3	0
TRUB2	0.000112284	0.00170987	1.07633e-07	2.63511e-06	2	1
SLC25A26	0.000113204	0.00172215	0.000194671	0.00243861	3	0
RAP1GDS1	0.000113516	0.00172517	0.000287469	0.00341395	3	0
FAM78B	0.000114241	0.00173446	0.000249589	0.00301886	3	0
ARHGAP23	0.000114443	0.00173579	9.99376e-05	0.00135276	3	0
HES1	0.00011672	0.00176857	1.7093e-05	0.000277202	3	0
ZFP992	0.000117084	0.00177232	1.30387e-06	2.64034e-05	3	0
BAK1	0.000119817	0.00181189	0.000290226	0.00343668	3	0
IMPA2	0.000121928	0.00184199	5.14739e-06	9.30932e-05	3	0
PPM1A	0.000123786	0.00186819	0.000122041	0.00162168	3	0
CCT6A	0.000125067	0.00188567	4.05936e-05	0.000603082	2	1
LZTR1	0.00012542	0.00188911	2.32097e-05	0.000365876	3	0
TMPRSS2	0.000125666	0.00189096	0.000294804	0.00348276	3	0
FLAD1	0.000126126	0.00189599	4.42326e-05	0.000651426	3	0
ATP5F1B	0.000126598	0.00190121	3.66686e-05	0.000550138	2	0
MAST2	0.000126763	0.00190182	0.000407651	0.00456114	3	0
CDK4	0.000129846	0.00194616	0.000184274	0.00232488	3	0
PEX3	0.000130825	0.0019589	8.12432e-05	0.00112778	3	0
CYP3A57	0.000132452	0.00198131	0.000210199	0.00261726	2	0
ZFP113	0.000133061	0.00198751	3.9203e-06	7.25375e-05	2	1
SLC44A2	0.000133127	0.00198751	0.000231967	0.002851	3	0
MCAM	0.000133852	0.00199638	0.000348605	0.0039944	3	0
CORIN	0.000137032	0.0020418	0.00028184	0.00335826	3	0
TAF4B	0.000137212	0.00204248	9.17926e-05	0.00125816	3	0
OSBPL3	0.000137589	0.0020461	0.000392878	0.00441531	3	0
NDUFS7	0.000137794	0.00204715	0.000117807	0.00157227	3	0
GM1600	0.000138424	0.0020545	1.87206e-07	4.44045e-06	1	1
TFCP2L1	0.000138965	0.00206052	7.54201e-07	1.59735e-05	2	1
PI16	0.000139478	0.00206613	0.000398923	0.00447664	3	0
KLHL24	0.000140208	0.00207492	2.35391e-06	4.56049e-05	2	1
PRKD1	0.000145369	0.0021492	1.33378e-06	2.68661e-05	2	1
ANGPT2	0.000146063	0.00215275	0.000281734	0.00335826	3	0
KLF11	0.00014609	0.00215275	2.05936e-05	0.000328033	2	1
SOD3	0.000146154	0.00215275	3.16669e-05	0.00048126	2	1
BHLHE41	0.000146175	0.00215275	6.73584e-05	0.000952399	3	0
ASB13	0.000146487	0.00215527	1.66039e-05	0.000270422	3	0
TENM4	0.000147003	0.00216078	0.000101722	0.00137325	3	0
REXO2	0.000151236	0.00222085	0.000318783	0.00372272	3	0
CDC42SE1	0.00015159	0.00222391	0.000441231	0.00489015	3	0
EFR3B	0.000152606	0.00223665	0.000129525	0.00170623	3	0
GNAS	0.000153252	0.00224396	1.7055e-05	0.000277176	3	0
CHADL	0.000155091	0.0022687	9.82563e-05	0.00133474	3	0
HPS5	0.000156517	0.00228571	0.000234431	0.00287691	3	0
ACSM2	0.000156553	0.00228571	0.000324999	0.00378082	2	0
RAB11FIP5	0.000157859	0.00230257	0.000148688	0.00193193	3	0
STX16	0.000161905	0.00235932	2.83804e-05	0.000435224	3	0
HPDL	0.000162581	0.0023669	0.000153227	0.00197908	3	0
SYT12	0.000163323	0.00237544	4.05479e-05	0.000602991	3	0
COQ8B	0.000164281	0.00238698	0.000172687	0.00218775	3	0
POLR2A	0.00016443	0.00238698	5.1871e-05	0.000748713	3	0
ALDH5A1	0.000165751	0.00240386	4.19628e-05	0.000620397	2	1
ABHD17A	0.000169754	0.00245957	3.4842e-05	0.000526363	3	0
TXLNG	0.000170186	0.00246348	3.51393e-05	0.000530328	3	0
DDAH1	0.00017069	0.00246844	0.000207357	0.00258399	3	0
SURF2	0.000173237	0.0025029	0.000488155	0.0053318	3	0
DLL4	0.000174561	0.00251963	0.000112549	0.00150606	3	0
SHANK3	0.000178883	0.00257958	0.000355515	0.0040492	3	0
TUSC3	0.000179327	0.00258353	0.000164296	0.00209891	3	0
PDP2	0.000179628	0.00258542	2.67824e-07	6.2171e-06	2	1
DUOX1	0.000181316	0.00260725	0.000386584	0.00437038	2	0
GPD1	0.000181856	0.00261256	0.000331321	0.00383386	3	0
ABCG1	0.000182586	0.00262057	0.000107316	0.00143983	3	0
NRG4	0.000183431	0.00263022	0.000612022	0.00649468	3	0
GM5148	0.000184395	0.00264155	0.000529338	0.00572497	3	0
TRIOBP	0.000184571	0.00264159	0.000152648	0.00197534	3	0
PLEKHA4	0.0001856	0.00265367	0.000392458	0.00441531	3	0
HSD17B12	0.000185835	0.00265367	3.79523e-06	7.06526e-05	3	0
MRPL15	0.000186091	0.00265367	2.36858e-05	0.000372997	3	0
UQCC1	0.000186113	0.00265367	5.10072e-05	0.000739751	3	0
PSME1	0.00018935	0.0026973	0.00013268	0.00174478	3	0
NTN4	0.00019052	0.00271143	0.000389629	0.00439176	3	0
HAMP	0.000192994	0.00274409	1.13884e-06	2.34038e-05	2	1
GTF2H5	0.000195863	0.00278228	2.08073e-05	0.0003304	3	0
ZFP36L2	0.00019645	0.00278801	5.45481e-05	0.00078438	3	0
POLG	0.000197825	0.00280491	0.000143994	0.00187413	3	0
ADCK2	0.000198031	0.00280522	2.56508e-05	0.000398582	2	1
ARHGEF16	0.000198457	0.00280865	0.000391159	0.00440575	3	0
SPRYD7	0.000200916	0.00284081	7.92351e-05	0.00110292	2	1
CHCHD4	0.000201915	0.00285228	0.000255313	0.00308319	3	0
HSP90AB1	0.0002023	0.00285508	9.06176e-06	0.000154009	2	1
GPR39	0.000203133	0.00286418	0.000210405	0.00261768	3	0
SETD7	0.000203555	0.00286747	2.6466e-05	0.000410412	2	1
MINPP1	0.000210664	0.00296487	8.26337e-05	0.00114499	3	0
CAMSAP3	0.000211052	0.00296759	0.000668731	0.00703762	3	0
JAK3	0.00021665	0.00304177	0.000114355	0.00152754	3	0
TMEM192	0.000216727	0.00304177	0.000489754	0.00534238	3	0
KTN1	0.000218346	0.00305958	1.64423e-07	3.93066e-06	2	1
ACKR1	0.000218398	0.00305958	0.000149888	0.0019442	3	0
ABCB1A	0.000219961	0.00307865	0.000223976	0.00275725	3	0
MARVELD3	0.000220224	0.0030795	5.99721e-05	0.00085351	2	1
CSRP2	0.000222775	0.00311232	0.000588081	0.00628002	3	0
ETS2	0.000225129	0.00314232	7.01455e-05	0.000987223	3	0
RAP1GAP	0.000225519	0.00314488	2.37707e-05	0.000373946	3	0
ANPEP	0.000226669	0.00315802	6.50312e-06	0.000114485	3	0
KIF1A	0.000227068	0.00316069	3.45996e-07	7.84052e-06	2	1
ATP5MC1	0.000230598	0.00320689	0.000318347	0.00372049	2	0
LRFN3	0.000231627	0.00321826	0.000153723	0.00198213	3	0
ATP8A2	0.000232637	0.00322859	6.92878e-07	1.47775e-05	2	1
DDX39B	0.000232794	0.00322859	0.000454975	0.00501435	3	0
ZFP706	0.00023443	0.00324831	6.33643e-05	0.000899265	2	1
NOTCH3	0.000236731	0.00327722	0.000430745	0.00478438	3	0
SPIC	0.000237667	0.00328718	0.000404383	0.0045279	3	0
CYP2A5	0.000238911	0.00330139	4.1702e-11	1.48373e-09	2	1
ATIC	0.000239694	0.00330921	0.000249342	0.00301827	3	0
NNT	0.000241475	0.00333078	1.95967e-05	0.000313136	3	0
BIK	0.000244237	0.00336582	0.000113106	0.00151218	3	0
MTA3	0.000247774	0.00341148	0.000309463	0.00363059	3	0
PSD4	0.000251068	0.00345371	0.000559892	0.00601697	3	0
TNK2	0.000252243	0.00346675	0.000513256	0.00556685	3	0
NT5C3B	0.000253912	0.00348653	0.000237786	0.00290844	3	0
ITGA9	0.000255203	0.00350111	0.000497859	0.00542691	3	0
HTRA3	0.000256996	0.00351969	3.49334e-06	6.51919e-05	2	1
AGER	0.00025702	0.00351969	6.80181e-06	0.000119192	2	1
NR1I2	0.000266766	0.00364987	0.000802856	0.00823847	3	0
AP1M1	0.000267517	0.00365686	0.000278803	0.00333251	3	0
CYP2F2	0.000269058	0.00367186	0.000728464	0.0075824	3	0
GM17244	0.000269096	0.00367186	0.000520084	0.0056369	2	0
PPP1CC	0.00027229	0.00371212	0.000349639	0.00400106	3	0
AMOTL2	0.000274657	0.0037403	1.16523e-08	3.17994e-07	2	1
ZFP78	0.000274849	0.0037403	8.22806e-06	0.000140941	2	1
RERE	0.000276567	0.00376032	7.36331e-06	0.000127709	3	0
SUSD1	0.000280307	0.00380778	0.0002907	0.00343961	3	0
SHISA2	0.000282636	0.00383599	0.000321877	0.0037531	3	0
GM15663	0.000289908	0.00393118	0.000631547	0.0066879	3	0
RHBG	0.000292026	0.00395638	0.000323611	0.00377043	3	0
TGFA	0.000292859	0.00395819	5.34643e-05	0.00077025	2	1
B4GALT5	0.000293174	0.00395819	0.000725423	0.00755591	3	0
PLEC	0.000293393	0.00395819	0.000386179	0.00436904	3	0
AKR1A1	0.000293448	0.00395819	0.000700868	0.00733024	3	0
PLPP2	0.000293459	0.00395819	0.000276098	0.00330536	3	0
BCL2L13	0.000294553	0.00396942	0.000142041	0.00185666	2	1
SLC41A3	0.000295204	0.00397469	0.000792533	0.00814352	3	0
PLPPR2	0.000295468	0.00397472	0.000599051	0.00637927	3	0
RPLP1	0.000301821	0.0040566	0.000236111	0.0028926	3	0
ATP5MC3	0.000302882	0.00406728	0.000105733	0.0014211	2	0
TBC1D8	0.000304322	0.00408301	0.000367668	0.00417824	3	0
UQCR10	0.0003047	0.00408449	8.94701e-05	0.00123187	3	0
MAB21L4	0.000306411	0.0041038	0.000554629	0.00597304	2	0
SHROOM4	0.000307368	0.00411281	4.18809e-05	0.000619789	2	1
TMEM63B	0.000307623	0.00411281	0.000308639	0.00362372	3	0
TFAP4	0.000307988	0.00411407	0.000742504	0.00770865	3	0
UNC93A2	0.00030982	0.00413492	0.00017797	0.00224907	2	0
CCDC71L	0.000316547	0.004221	0.000630242	0.00667872	3	0
UBIAD1	0.000317437	0.00422916	0.000212988	0.00264118	3	0
ADAMTS12	0.00031852	0.00423988	9.13973e-05	0.001255	3	0
CYCS	0.000320336	0.00426033	0.000349712	0.00400106	3	0
POLE	0.000322626	0.00428704	0.000676516	0.00710481	3	0
LYVE1	0.000323076	0.00428928	9.26358e-05	0.00126744	3	0
MIGA2	0.000325175	0.00431338	4.07202e-05	0.000604374	2	1
C330018D20RIK	0.000325575	0.00431493	5.14007e-05	0.00074404	2	1
IDH3B	0.000328674	0.00435222	0.000184628	0.00232741	3	0
CDCA2	0.000330061	0.00436678	0.000442258	0.00489441	3	0
PLEKHH1	0.00033277	0.00439716	0.000404235	0.0045279	3	0
SUN2	0.000332934	0.00439716	0.000533804	0.00576917	3	0
PLA2G4D	0.000335367	0.00442545	0.000280277	0.00334487	2	0
RAD23A	0.000341114	0.00449739	0.000369429	0.00418576	3	0
TRMT9B	0.000341774	0.00450219	5.11706e-05	0.000741414	2	0
FLACC1	0.000343096	0.00451497	0.000288482	0.00342134	2	0
HSF1	0.000343427	0.00451497	0.00100872	0.0100071	3	0
HOXB4	0.000343634	0.00451497	0.000544481	0.00587206	3	0
HNF4AOS	0.000347131	0.004557	0.000211632	0.00262866	3	0
CBLC	0.000350604	0.00459861	0.000306558	0.00360483	3	0
STK40	0.000351456	0.00460582	0.000156743	0.00201255	3	0
YWHAZ	0.000352967	0.00462165	0.00114382	0.011144	3	0
EFNA5	0.000353682	0.00462703	6.09839e-06	0.000108296	2	1
IPO4	0.000354796	0.00463763	0.000601072	0.00639185	3	0
VTCN1	0.000359996	0.00470156	0.00021475	0.00265655	3	0
RRAS2	0.000363959	0.00474924	7.66419e-05	0.00107074	3	0
TALDO1	0.000373154	0.00486506	4.97719e-05	0.000725288	3	0
PDE4D	0.000376968	0.00491058	0.000579293	0.00619921	3	0
CALCOCO1	0.000377521	0.00491359	0.000894415	0.00904145	3	0
WFDC3	0.000382081	0.00496869	0.000167444	0.00213197	2	0
GSR	0.000390324	0.00507155	0.000110866	0.00148484	2	1
PDE6G	0.000393063	0.00510222	0.000966073	0.00964679	3	0
ABAT	0.000393355	0.00510222	3.5408e-05	0.000533855	3	0
PLK2	0.000395171	0.00512141	0.000242462	0.0029467	3	0
GRPEL1	0.000397757	0.00515054	0.000239442	0.00292165	3	0
CCT7	0.000400942	0.00518738	0.000262872	0.00315945	3	0
TPMT	0.000403062	0.00521038	2.65505e-05	0.000411303	2	1
MAPK13	0.000405155	0.005233	0.000687848	0.00721387	3	0
TUBB6	0.000406307	0.00524342	0.000878557	0.00892506	3	0
EEFSEC	0.000409069	0.00527436	0.000732082	0.00761485	3	0
EMC9	0.000409397	0.00527436	0.000302048	0.00356005	3	0
GM15638	0.00041071	0.00528281	0.000577079	0.00617986	3	0
NUDT12	0.000410746	0.00528281	3.37658e-05	0.000511119	2	1
TSKU	0.000412192	0.00529693	1.12485e-07	2.74947e-06	1	2
NPEPL1	0.000413517	0.00530947	0.00105084	0.0103977	3	0
SAMM50	0.000414267	0.00531462	0.00028891	0.00342375	3	0
TMEM135	0.000416573	0.00533971	0.000100371	0.00135742	3	0
NEK7	0.000419854	0.00537724	3.38985e-07	7.71608e-06	2	1
DHX34	0.000422329	0.00540439	0.000635892	0.00672923	3	0
TRMT1	0.000424382	0.00542611	0.000455072	0.00501435	3	0
SEMA6A	0.000424844	0.00542745	0.000910065	0.00915355	3	0
TNC	0.000427876	0.0054616	3.60948e-05	0.000543135	2	1
ANKRD40CL	0.000437551	0.00558043	0.000744079	0.00771855	2	0
CAND2	0.000441216	0.00562245	0.000589731	0.00629322	3	0
ACE	0.000442246	0.00563087	0.00129825	0.0124182	3	0
C2CD4C	0.000442662	0.00563146	0.00030316	0.0035704	3	0
SLC12A7	0.000443559	0.00563815	0.000595001	0.00634057	3	0
CLEC14A	0.000445174	0.00565133	7.93354e-06	0.000136665	2	1
LMNB2	0.000445337	0.00565133	0.000851668	0.00868086	3	0
ARL4C	0.000449752	0.00570261	0.000326952	0.00379483	3	0
CABLES1	0.000450776	0.00571083	1.46118e-05	0.000239514	2	1
CTNNAL1	0.00045315	0.00573613	0.000857627	0.00872991	3	0
PGAM1	0.000454789	0.0057521	7.49403e-06	0.000129681	2	1
NAF1	0.000457055	0.00577217	0.00014293	0.00186507	2	1
CLIP2	0.000457134	0.00577217	0.000907551	0.00914034	3	0
PLEKHG6	0.000466006	0.00587933	0.000425831	0.00474018	3	0
NRG1	0.000469653	0.00592043	0.00152811	0.0142463	3	0
NAPA	0.000474754	0.00597978	0.000105275	0.00141619	3	0
GAR1	0.000476437	0.00599602	0.00151708	0.0141644	3	0
MGST3	0.000479151	0.00602519	0.00135742	0.0129367	3	0
TTLL11	0.000490619	0.00616432	0.000411462	0.00459365	3	0
MVP	0.000491414	0.00616922	0.000905859	0.00912933	3	0
BNIP5	0.000492089	0.0061726	0.000259959	0.00312938	2	0
ACAT2	0.000495334	0.00620819	8.0317e-06	0.000137888	2	1
NAA25	0.000501738	0.00628328	9.96097e-06	0.000168166	2	1
CLCF1	0.000507237	0.00634693	0.000277725	0.00332223	3	0
AZIN2	0.00051049	0.00638238	0.000392716	0.00441531	3	0
GPX3	0.000517236	0.00646142	0.00135756	0.0129367	3	0
TLCD4	0.000518961	0.00647765	9.31312e-07	1.94541e-05	1	1
SAMD4B	0.000519387	0.00647767	0.00139132	0.0132171	3	0
STRIP2	0.000524866	0.00654064	0.000748347	0.00775226	3	0
PPIC	0.000528878	0.00658524	0.0016739	0.015374	3	0
LAPTM4B	0.000534713	0.00665246	0.00112691	0.0109933	3	0
SLC24A3	0.000537506	0.00668174	0.00089064	0.00902339	3	0
ADPRS	0.000547219	0.00679694	0.000486632	0.00532358	2	0
GM45351	0.000550167	0.00682799	0.00110783	0.0108502	2	0
TMEM139	0.000551749	0.00684204	0.000193785	0.00243278	2	1
NOTCH4	0.000554429	0.00686969	0.000908356	0.0091424	3	0
FTH1	0.000560556	0.00693996	0.000773291	0.00796191	3	0
RNF11	0.000562497	0.00695833	0.000249105	0.00301779	3	0
ZFP503	0.000564618	0.0069789	0.000843612	0.00862183	3	0
SH3PXD2B	0.00056665	0.00699833	0.000899995	0.00908226	3	0
MAPK9	0.000569818	0.00703176	8.3612e-05	0.00115749	2	1
CISD1	0.000571059	0.00704137	0.000143363	0.00186752	3	0
LYPLAL1	0.000572764	0.00705667	0.000805567	0.00824989	3	0
CMAS	0.000577994	0.00711535	0.000238248	0.00291175	3	0
JUNOS	0.000579977	0.00713399	0.00167517	0.0153764	3	0
IMPDH1	0.000586396	0.00720713	0.00164292	0.0151351	3	0
RAN	0.000593461	0.00728809	0.00019767	0.00247137	3	0
SYNE3	0.000599948	0.00736181	0.000484146	0.00530402	3	0
ACYP2	0.000600766	0.00736591	0.000425039	0.00473482	3	0
RELA	0.000602886	0.00738596	0.00171296	0.0156667	3	0
TLR13	0.000607196	0.00743278	0.00145027	0.0136578	3	0
SNRK	0.000616519	0.00754085	2.23073e-07	5.21806e-06	2	1
TBC1D1	0.000618758	0.00756216	0.0013952	0.0132457	3	0
GPX4	0.000628472	0.00767014	0.00195744	0.0176273	3	0
PLAGL1	0.000628601	0.00767014	5.06475e-05	0.000736639	2	1
SPNS1	0.000632301	0.00770911	0.000961914	0.00961156	3	0
REEP3	0.000637399	0.00776505	0.000283978	0.00337846	2	1
MTM1	0.000646582	0.00787062	4.21594e-05	0.00062263	2	1
MID1	0.000652325	0.00793419	0.000452002	0.00499136	3	0
CBR4	0.000653199	0.00793848	0.000734366	0.0076334	3	0
FAM187B	0.000656538	0.0079727	0.00025572	0.00308322	3	0
PAK1IP1	0.000658608	0.00799146	0.000854706	0.00870599	3	0
PTCD3	0.00066039	0.0080067	0.000125827	0.00166907	2	1
PLAAT3	0.00066291	0.00803087	2.15874e-05	0.000342074	2	0
LIMS2	0.000664026	0.00803799	0.0017462	0.0159419	3	0
A530013C23RIK	0.000668274	0.00808298	0.00207325	0.0185605	3	0
PFKFB1	0.000678183	0.00819633	1.04612e-05	0.000175831	2	1
HSF2	0.000684877	0.00827066	4.43812e-05	0.000652982	2	1
SH3BP4	0.000688052	0.00830243	0.000368711	0.00418576	2	1
AMOT	0.000692104	0.00834471	7.55664e-05	0.00105765	3	0
CHCHD6	0.000698261	0.00841228	0.000799407	0.00820862	3	0
EARS2	0.000701445	0.00844396	4.26324e-05	0.000628467	2	1
P2RY13	0.000705538	0.00848651	0.000781846	0.00804456	3	0
NDUFB10	0.000706434	0.00848833	0.00119232	0.0115354	3	0
TYMP	0.000706803	0.00848833	8.6513e-06	0.000147527	3	0
HMOX1	0.000707562	0.00849075	0.00110071	0.0107939	3	0
B430306N03RIK	0.000708208	0.0084918	0.0015449	0.0143624	3	0
SERPINB1C	0.000711371	0.00852302	0.000983328	0.0097934	2	0
GPR160	0.000713636	0.00854182	0.00195134	0.0175828	3	0
ZSWIM3	0.000714062	0.00854182	0.000336179	0.00387829	3	0
AI314278	0.00071482	0.00854417	0.0010605	0.010473	3	0
ARL2	0.000718697	0.00858378	0.000767991	0.00792342	3	0
DENND6B	0.000725379	0.0086568	9.15107e-06	0.000155354	2	1
GLRX5	0.000729008	0.00869329	5.79054e-05	0.00082564	2	1
MTIF2	0.000736315	0.00877356	5.74904e-05	0.00082126	2	1
HYCC1	0.000742043	0.00883489	0.000879829	0.00893202	2	0
ICMT	0.000743087	0.00884042	0.000104731	0.00141012	2	1
MNT	0.000745707	0.00886466	0.00100223	0.00995561	3	0
MANEA	0.000751146	0.00891591	2.53263e-05	0.000395152	2	1
ANO10	0.000751189	0.00891591	0.00144517	0.0136182	3	0
MCM4	0.000757516	0.00898399	0.00118458	0.0114824	3	0
RBM25	0.000759451	0.00899993	0.00107004	0.0105467	3	0
FMO5	0.000764379	0.00905129	0.00125559	0.0120708	3	0
DEDD2	0.000766938	0.00907454	0.000848502	0.00866018	3	0
SEC61A2	0.000776725	0.0091832	0.000448071	0.00495513	2	1
G6PC3	0.000780858	0.00922491	0.0022339	0.019746	3	0
RAB1B	0.000786744	0.00928377	0.00041245	0.00460131	3	0
FPR2	0.00078706	0.00928377	0.00241391	0.0211258	3	0
CDH5	0.000787958	0.00928717	0.000152687	0.00197534	3	0
GPR135	0.000790785	0.00931328	0.00148683	0.013916	3	0
FBXW5	0.000791735	0.00931727	0.00107218	0.0105575	3	0
CLCA3A1	0.000798969	0.00939513	0.000573	0.0061405	3	0
GDPD1	0.00080032	0.00940046	0.000564981	0.00606309	3	0
SLC28A1	0.00080093	0.00940046	0.00144105	0.0135878	3	0
LSM1	0.000801274	0.00940046	0.0013723	0.0130445	3	0
ZYX	0.000810304	0.00949909	0.00165119	0.0151929	3	0
AFG1L	0.000817788	0.00957944	0.000408991	0.00456942	3	0
ZFP532	0.000821719	0.00961809	0.000369143	0.00418576	2	1
RIPK4	0.000824216	0.00963991	0.00131956	0.0126141	3	0
PCBP3	0.000839497	0.00980409	0.000483318	0.00529876	3	0
MOSPD1	0.000839962	0.00980409	0.00014238	0.00185949	2	1
MYBBP1A	0.000840185	0.00980409	0.00110079	0.0107939	3	0
NDUFC1	0.000846015	0.00986456	0.000408349	0.0045656	3	0
MTOR	0.000849614	0.00989894	0.00020269	0.00252997	2	1
2010315B03RIK	0.000851251	0.00991044	0.00108205	0.0106375	3	0
MCM5	0.000862276	0.0100311	0.000647238	0.00683031	3	0
BAZ2A	0.000863329	0.0100357	5.18777e-08	1.31666e-06	1	2
FGF21	0.000869467	0.0100993	2.16992e-05	0.000343488	2	1
PI4K2B	0.000876802	0.0101768	9.60048e-05	0.0013077	2	1
GABBR1	0.000896572	0.0103983	0.000350579	0.00400797	3	0
PHLDA2	0.000903483	0.0104705	0.00195131	0.0175828	3	0
CCT3	0.000908508	0.0105207	0.000213276	0.00264179	2	1
ZFP612	0.000917276	0.0106142	0.000644385	0.00680492	3	0
POLR1B	0.000922917	0.0106714	0.00153254	0.0142738	3	0
SRD5A3	0.000929027	0.0107339	0.000553868	0.00596908	3	0
NPC1	0.000938255	0.0108323	1.23559e-05	0.00020541	2	1
ATP6V0A2	0.000945978	0.0109131	0.000803736	0.00824195	3	0
PARP4	0.000951555	0.0109692	3.40087e-05	0.000514285	2	1
SMCP	0.000952863	0.0109759	0.000287635	0.00341395	3	0
ADSS1	0.000955378	0.0109966	0.00160608	0.0148497	2	0
TMEM129	0.000965474	0.0111044	0.000346634	0.0039778	3	0
ID3	0.000969776	0.0111455	0.000317488	0.00371615	3	0
POLD4	0.000980135	0.011256	0.00187663	0.0169992	3	0
COG4	0.000980999	0.0112575	0.000264236	0.00317333	3	0
FASTK	0.00099894	0.0114547	7.91521e-06	0.000136504	2	1
COX6B1	0.00100406	0.0115047	0.000303708	0.00357408	3	0
TCF7L1	0.00100785	0.0115382	0.000353494	0.00403222	2	1
ASCC2	0.0010085	0.0115382	0.0020285	0.0182242	3	0
CCDC77	0.00101675	0.0116116	0.00154775	0.0143802	3	0
JUP	0.00101725	0.0116116	3.70786e-05	0.000555195	2	1
MESP2	0.00101767	0.0116116	0.00217504	0.0193015	3	0
COX7C	0.00101796	0.0116116	0.0012375	0.0119044	3	0
SNX10	0.00101881	0.0116126	0.000924866	0.00929015	3	0
HSPA2	0.00102162	0.011636	3.96294e-07	8.88774e-06	2	1
CCNK	0.00102864	0.0117071	6.55114e-05	0.000928007	3	0
CAPN10	0.00103476	0.011768	7.7342e-05	0.00107953	3	0
CDC42BPG	0.00104002	0.011819	0.00244565	0.0213668	3	0
CAV1	0.00104268	0.0118366	8.02483e-07	1.69255e-05	2	1
NOP14	0.00104312	0.0118366	0.00193014	0.0174228	3	0
C730014E05RIK	0.00105013	0.0119072	0.000354081	0.00403589	2	0
TBC1D9B	0.00105696	0.0119758	0.000686559	0.00720532	3	0
REEP5	0.0010585	0.0119842	0.000941009	0.00941504	3	0
AHSA1	0.00106084	0.0119944	0.000345386	0.00397246	3	0
TGM3	0.00106097	0.0119944	0.0014356	0.0135616	2	0
NDUFA10	0.00106185	0.0119955	0.00111196	0.0108683	3	0
PACRG	0.00106643	0.0120364	0.00234261	0.0205847	3	0
TPR	0.00106706	0.0120364	6.79337e-05	0.000959642	2	1
TST	0.00107398	0.0121056	0.000761079	0.0078681	3	0
MAT2A	0.00107522	0.0121105	0.000667268	0.00702708	2	1
PECAM1	0.00107803	0.0121332	0.000477237	0.00523962	3	0
TDP2	0.00108283	0.0121782	0.00129578	0.0124023	3	0
AIRN	0.00108405	0.012183	0.00167758	0.0153892	3	0
SEC14L2	0.00108747	0.0122123	7.00303e-05	0.000986514	3	0
E2F3	0.00109151	0.0122488	9.48757e-05	0.00129459	2	1
FZD4	0.00109342	0.0122611	5.28e-09	1.52135e-07	2	1
SGMS1	0.00109679	0.0122899	0.00027928	0.00333559	3	0
GM11832	0.00109797	0.012294	0.000241785	0.00294504	3	0
TIMM8A1	0.001099	0.0122966	0.000213383	0.00264179	3	0
PSMA1	0.00110036	0.0123027	0.0017474	0.0159434	3	0
ATF3	0.00110591	0.0123557	0.00169961	0.0155633	3	0
DCAF5	0.0011221	0.0125274	0.000346305	0.00397702	2	1
BC004004	0.00113203	0.012629	5.78569e-05	0.00082564	3	0
OSMR	0.00113707	0.0126759	0.002913	0.0248372	3	0
DHCR24	0.0011388	0.012686	0.00300631	0.0254475	3	0
PEA15A	0.0011422	0.0127145	0.00314078	0.0264242	3	0
CYP3A25	0.00114465	0.0127325	0.000467106	0.00513211	2	1
2500002B13RIK	0.00115457	0.0128334	0.00168908	0.0154762	3	0
CYC1	0.00116562	0.0129468	3.02993e-06	5.72455e-05	2	1
CMSS1	0.00116782	0.0129618	0.00267811	0.0231455	3	0
FOXK1	0.00116915	0.0129671	0.000129886	0.00170951	2	1
ZBED3	0.00117369	0.0130079	0.00341524	0.0283573	3	0
CDC42EP5	0.00118012	0.0130697	9.3854e-05	0.00128295	3	0
SH3D19	0.00118668	0.0131328	4.39381e-06	8.08079e-05	2	1
CENPN	0.00119247	0.0131873	0.00256429	0.0222755	3	0
IDUA	0.00119445	0.0131968	0.00183813	0.0166812	3	0
SNHG17	0.00119506	0.0131968	0.000841774	0.00860882	3	0
NDFIP2	0.00119706	0.0132061	0.000223244	0.00275045	2	1
ATP5PB	0.00119763	0.0132061	0.000172905	0.00218869	2	0
H2-DMA	0.00119901	0.0132117	0.00102248	0.010137	3	0
TIMM9	0.00120185	0.0132334	0.00100742	0.0100007	3	0
SOX7	0.00120729	0.0132837	0.000323984	0.00377189	3	0
TECTB	0.00121726	0.0133837	0.000742618	0.00770865	3	0
PGAP2	0.00122586	0.0134585	0.00163025	0.0150457	3	0
BCKDHA	0.00122648	0.0134585	0.000981385	0.00978045	3	0
DNASE1	0.00122671	0.0134585	0.000754494	0.00780532	3	0
RASL10B	0.00123115	0.0134975	0.00147704	0.0138329	3	0
TTLL12	0.00123671	0.0135487	0.000714261	0.00746006	3	0
FREY1	0.0012436	0.0136117	0.00210532	0.0188042	2	0
GPR182	0.00124425	0.0136117	0.00366256	0.0300835	3	0
ADD1	0.00124721	0.0136343	0.00206888	0.0185432	3	0
PYGO1	0.00125411	0.0136999	0.00103008	0.0102057	3	0
4732419C18RIK	0.00125725	0.0137243	0.00242671	0.0212257	3	0
NSMCE1	0.00125853	0.0137284	0.00276947	0.023798	3	0
SLC4A4	0.0012667	0.0138077	4.67177e-05	0.000684713	2	1
TBRG4	0.00126825	0.0138147	0.000149603	0.00194216	2	1
ONECUT1	0.00126921	0.0138152	1.07899e-09	3.29937e-08	2	1
ZKSCAN8	0.00127509	0.0138693	4.16088e-07	9.277e-06	2	1
PARVB	0.00128933	0.0140113	0.000695269	0.00728168	3	0
CREBRF	0.00128998	0.0140113	0.00229424	0.020218	3	0
GRCC10	0.00129511	0.014057	0.00180365	0.0164089	3	0
JAG2	0.00129684	0.0140657	0.00320343	0.0268622	3	0
GLRA3	0.00129871	0.014076	6.81433e-08	1.70392e-06	2	1
UCK2	0.00130211	0.0141028	0.00377624	0.0308832	3	0
UNC119	0.00130859	0.0141621	0.000312604	0.00366462	3	0
SMPD2	0.00130944	0.0141621	0.000302034	0.00356005	2	1
MBP	0.00131645	0.0142277	0.0027505	0.0236503	3	0
WDR45	0.00132698	0.0143314	0.00223076	0.0197385	3	0
KCTD21	0.00132966	0.0143501	0.00216685	0.0192421	3	0
URM1	0.00133226	0.0143603	0.00302393	0.0255682	3	0
DEPP1	0.00133249	0.0143603	0.00244234	0.0213501	2	0
NUTF2	0.00133888	0.014419	0.00271859	0.0234288	3	0
R3HDM2	0.00134936	0.0145216	0.000329665	0.0038205	3	0
FUNDC2	0.00135835	0.0146	0.000769263	0.00792885	3	0
2810408A11RIK	0.00135921	0.0146	0.00260866	0.0226222	3	0
PTBP3	0.00135952	0.0146	5.43893e-05	0.000782836	2	1
COX6A1	0.00136153	0.0146113	0.00126076	0.012107	3	0
STAM	0.00136356	0.0146227	0.000351035	0.00401017	2	1
4930579G24RIK	0.0013736	0.0147201	0.00404077	0.0326272	3	0
NAMPT	0.00137529	0.0147278	0.00226305	0.0199894	3	0
GOT2	0.00138435	0.0148144	0.00388114	0.0316054	3	0
FAM217B	0.00139515	0.0149195	0.000388687	0.00438497	3	0
HMGA1	0.00139863	0.0149462	0.00289372	0.0247097	3	0
FGFRL1	0.0014163	0.0151244	0.00317696	0.0266549	3	0
B4GALNT4	0.00144669	0.0154314	0.00270035	0.0232848	2	0
SPTSSA	0.00144707	0.0154314	0.0035523	0.0293036	3	0
PGLS	0.00145027	0.0154547	0.00193709	0.0174751	3	0
ST3GAL2	0.0014594	0.0155411	0.00312535	0.0263235	3	0
RRAS	0.00146497	0.0155894	0.00289481	0.0247097	3	0
NSUN3	0.001484	0.0157809	0.000441691	0.00489169	2	1
PPP3CC	0.00148896	0.0158227	0.00397631	0.0322253	3	0
RMND1	0.00150657	0.0159987	0.0018239	0.0165619	3	0
EXOC3L	0.00151193	0.0160444	0.00386569	0.0315301	3	0
A730008H23RIK	0.00152459	0.0161675	0.00269832	0.0232805	2	0
PPP2R5B	0.00152739	0.0161859	9.19126e-05	0.00125867	2	1
TGFBRAP1	0.00153585	0.0162642	0.00256871	0.0223012	3	0
DIS3L2	0.00153815	0.0162772	0.00216585	0.0192421	3	0
ARMC9	0.00154166	0.0162919	0.00110796	0.0108502	2	1
FHIT	0.00154167	0.0162919	0.000330313	0.0038251	2	1
TMEM267	0.00155459	0.016417	0.00442408	0.0351801	3	0
LRRC14B	0.00155955	0.0164467	0.000429835	0.00477775	2	0
2200002D01RIK	0.00155957	0.0164467	0.00444481	0.0352713	3	0
FAM185A	0.00156272	0.0164686	4.91354e-05	0.000718075	3	0
NEK3	0.00156624	0.0164942	0.00365432	0.0300475	3	0
DNAJA3	0.00156862	0.0165058	0.00116628	0.0113158	3	0
KIF26B	0.0015695	0.0165058	0.000528393	0.00571881	2	1
INHBE	0.0015827	0.0166331	5.52534e-05	0.000790788	2	1
GARS	0.00160085	0.0168122	0.00215536	0.0191941	3	0
STK10	0.00161311	0.0169294	0.00474859	0.037351	3	0
ACSL3	0.0016163	0.0169511	0.000127072	0.00168411	3	0
ERBB3	0.00162312	0.0170109	0.00152866	0.0142463	3	0
GM19619	0.0016288	0.0170587	0.00118673	0.0114959	3	0
CSF3R	0.00163632	0.0171257	0.00389069	0.0316493	3	0
MRPS18B	0.00165006	0.0172576	0.00032601	0.00378679	3	0
ADD3	0.00166589	0.0174113	0.000255524	0.00308322	2	1
UBD	0.00167722	0.0175132	0.00293218	0.0249728	2	0
MRAP	0.00167794	0.0175132	2.5445e-05	0.00039653	2	1
GFM2	0.00168827	0.0176089	0.000560666	0.00602103	3	0
CCT2	0.00169395	0.017656	0.00127758	0.0122435	2	1
AP1S1	0.0017221	0.0179313	0.00344115	0.0285408	3	0
AFMID	0.00172271	0.0179313	0.00216696	0.0192421	3	0
AI661453	0.00172413	0.0179337	0.000221031	0.0027254	2	1
PROCA1	0.00172673	0.0179485	0.00116168	0.0112819	3	0
RAET1E	0.00173796	0.0180529	9.90015e-05	0.00134367	2	1
GM31333	0.00175336	0.0182005	0.00282011	0.0241747	2	0
PCDHGC4	0.00177254	0.018387	0.00057974	0.00619964	2	0
LIPG	0.00177577	0.018408	0.001348	0.0128699	3	0
HSPG2	0.00177909	0.0184189	0.00029253	0.00345857	2	1
NDUFS3	0.00177923	0.0184189	0.000524681	0.00568267	3	0
NFE2L2	0.00179238	0.0185424	0.00415696	0.033352	3	0
FBXO6	0.00179768	0.0185846	0.00187763	0.0169992	3	0
TMEM65	0.00180627	0.0186572	0.001749	0.0159484	3	0
PDGFRB	0.00180715	0.0186572	0.000109354	0.00146589	2	1
NEURL2	0.00180854	0.0186589	0.000400087	0.0044864	3	0
GM867	0.00180982	0.0186594	0.00344296	0.0285408	2	0
CDKN2C	0.00181944	0.0187458	0.00352276	0.0290757	3	0
PEX13	0.00182431	0.0187833	0.00110956	0.0108519	2	1
UQCRFS1	0.00182927	0.0188069	4.85729e-05	0.000710536	3	0
SEC31B	0.00182967	0.0188069	0.00431271	0.0344384	3	0
FOSL2	0.0018303	0.0188069	0.00481933	0.0378098	3	0
AP1G2	0.00183252	0.018817	0.00528951	0.0407429	3	0
SEC14L3	0.00183815	0.0188524	0.00293825	0.0250105	2	0
RFT1	0.00183844	0.0188524	0.000762049	0.00787278	3	0
DSP	0.00184184	0.0188746	3.92024e-07	8.81794e-06	2	1
OFD1	0.00185365	0.0189827	0.00327077	0.0273516	3	0
KMO	0.0018605	0.0190401	0.00106849	0.0105382	3	0
GEMIN2	0.0018673	0.0190968	0.00107253	0.0105575	2	1
IFT122	0.00187297	0.019142	0.00409642	0.032988	3	0
MALSU1	0.00188472	0.0192492	0.00164748	0.015168	3	0
GLTP	0.00188611	0.0192505	0.000994449	0.00989769	3	0
HGS	0.00189913	0.0193704	0.00116665	0.0113158	3	0
NETO2	0.00190326	0.0193995	0.00469278	0.0369884	3	0
YWHAG	0.00191645	0.0195208	0.00126095	0.012107	3	0
SNX3	0.00191937	0.0195376	0.00506021	0.0392866	3	0
SPP2	0.00192194	0.0195506	0.00325385	0.02724	3	0
LBH	0.00192693	0.0195883	0.00516	0.0399677	3	0
GM8995	0.00193717	0.0196793	0.00479754	0.0376776	3	0
RPS26	0.00193912	0.0196859	0.000937454	0.00938564	2	1
CIMAP1B	0.00194194	0.0197014	0.00123647	0.011902	2	0
OSBP2	0.00195142	0.0197844	0.00348424	0.0288046	3	0
ABI3	0.00196806	0.0199399	0.00161408	0.0149145	3	0
SEMA4C	0.00197531	0.02	0.00300291	0.0254328	3	0
DNAJC13	0.00197712	0.0200051	1.44501e-05	0.000237375	2	1
MTERF2	0.00198435	0.0200649	0.000457507	0.00503027	3	0
GINS4	0.00200849	0.0202955	0.00018534	0.00233446	2	1
ZC3H4	0.00201158	0.0203132	0.00220283	0.0195368	3	0
ATP5F1A	0.00202168	0.0204017	0.000242132	0.00294504	2	0
CCDC120	0.00204623	0.0206358	0.00490268	0.0383648	3	0
CENPV	0.00205709	0.0207316	0.00142535	0.0134982	3	0
MINDY4	0.0020597	0.0207441	0.00471691	0.0371402	3	0
GM40617	0.00206611	0.0207949	0.00292151	0.0248958	2	0
SMIM8	0.00207076	0.0208279	0.00598225	0.045031	3	0
CYP8B1	0.00208378	0.0209451	0.000282466	0.00336309	2	1
ESRRA	0.00208749	0.0209685	0.00305065	0.0257512	3	0
MRPL51	0.00211848	0.0212611	0.00289643	0.0247097	3	0
EIF4G3	0.0021194	0.0212611	0.00155251	0.0144069	3	0
ZGRF1	0.00214838	0.0215373	0.00586217	0.0444125	3	0
CDV3	0.00214977	0.0215373	0.00108117	0.0106357	2	1
BACE1	0.00216439	0.0216696	9.17625e-06	0.000155608	2	1
PLEKHA1	0.00217908	0.0217905	0.0054149	0.0414779	3	0
WFDC16	0.00218033	0.0217905	0.00411536	0.033088	2	0
SHTN1	0.00218077	0.0217905	8.13364e-05	0.00112804	2	1
TTLL8	0.00218588	0.0218273	0.0050558	0.0392854	3	0
NCKIPSD	0.00220308	0.0219846	0.00570511	0.0433304	3	0
AVPI1	0.0022075	0.0220143	0.00253466	0.0220685	3	0
TDRKH	0.00221204	0.0220451	0.000568734	0.00609907	3	0
CTSD	0.00221944	0.0221044	0.00495988	0.0386733	3	0
MGP	0.00222558	0.022151	0.00033702	0.00388504	2	1
FLVCR1	0.0022298	0.0221781	0.00282102	0.0241747	3	0
IGHA	0.00223121	0.0221781	0.00333144	0.0277804	2	0
KIRREL1	0.00223853	0.0222363	0.00375026	0.0307038	2	0
DCLRE1A	0.00225349	0.0223625	0.00491714	0.0384385	3	0
LIMA1	0.00225417	0.0223625	8.4132e-06	0.000143628	2	1
ABCB1B	0.00227922	0.0225963	0.000173979	0.00220046	2	1
PSMA6	0.00228745	0.0226632	0.00302867	0.0255941	3	0
NR2F2	0.00230226	0.0227951	5.1422e-06	9.30932e-05	1	2
PPM1K	0.0023235	0.0229904	0.000238903	0.00291741	2	1
ELOVL5	0.00234504	0.0231854	0.000128873	0.00170089	2	1
SETD5	0.00234625	0.0231854	0.000197352	0.00246942	2	1
IER5L	0.00236916	0.0233966	0.00431791	0.0344438	3	0
AASS	0.00238586	0.0235463	0.000167	0.00212809	2	1
PEF1	0.00239214	0.0235884	0.0011976	0.0115717	3	0
P2RY2	0.00239323	0.0235884	0.00358015	0.0295173	3	0
INPPL1	0.00239827	0.0236228	0.000212222	0.00263383	2	1
NKIRAS2	0.00240503	0.023674	0.000347677	0.00398677	3	0
CAPN2	0.00241041	0.0237117	0.000317912	0.00371825	2	1
CRIM1	0.00241637	0.023755	0.00387713	0.0315896	3	0
ACACB	0.00242137	0.0237888	0.00060692	0.00644953	2	1
CIAPIN1	0.00242907	0.0238491	0.00043183	0.00479293	2	1
NR2C1	0.00243749	0.0239163	0.000590198	0.00629379	2	1
CRYL1	0.00244231	0.0239433	0.00498539	0.0388325	3	0
E130311K13RIK	0.00244338	0.0239433	0.00146741	0.0137811	2	1
APEX1	0.00247183	0.0241923	0.000611916	0.00649468	3	0
RNASE6	0.00247197	0.0241923	0.00120708	0.0116485	3	0
LAMP3	0.002475	0.0242064	0.00426929	0.0341453	2	0
PLEKHM1	0.00248353	0.0242742	0.00294352	0.0250252	3	0
LRRFIP2	0.00251883	0.0246034	0.00021151	0.00262866	2	1
H19	0.00253274	0.0247231	0.00315136	0.0264839	2	0
MRPS9	0.00253433	0.0247231	0.000721414	0.00752961	2	1
RANBP9	0.0025382	0.024745	5.47903e-05	0.000786378	2	1
PDZD2	0.00254493	0.0247948	0.00105333	0.0104156	2	1
LTO1	0.00255394	0.0248666	0.001109	0.0108519	2	0
NAT8L	0.0025669	0.0249769	0.00403786	0.0326272	3	0
BTC	0.0025695	0.0249862	0.000712988	0.00745188	3	0
CASP2	0.00259097	0.0251523	0.00406705	0.0327862	3	0
UQCRC1	0.00259131	0.0251523	0.000272633	0.00326645	2	1
TMEM70	0.00259154	0.0251523	0.000697209	0.00729698	3	0
EPB41L5	0.00259405	0.0251606	0.00210633	0.0188042	2	1
ATP6V0E	0.00259616	0.0251651	0.00592469	0.0447526	3	0
DUSP23	0.00259921	0.0251786	0.00092959	0.00933144	3	0
INTS6L	0.00262457	0.0254081	0.00361915	0.0298066	3	0
ARRDC1	0.00263245	0.0254682	0.00427986	0.0342119	3	0
RRN3	0.00263867	0.0255122	0.000241143	0.00294005	2	1
GRHL1	0.00264659	0.0255708	0.000556734	0.00598725	2	1
ZMAT1	0.00264809	0.0255708	0.000511063	0.00555097	2	1
BRAP	0.0026556	0.0256271	0.00297153	0.0252091	3	0
ZDHHC13	0.00265769	0.025631	0.00190725	0.017257	2	1
FHL1	0.00266669	0.0257015	0.00544106	0.0416364	3	0
KBTBD12	0.00267556	0.0257707	0.000184144	0.00232488	2	1
PIK3AP1	0.00270509	0.0260386	0.00238286	0.0208902	3	0
NDUFA7	0.00271995	0.0261651	0.0051179	0.0397022	3	0
PRR3	0.00273834	0.0263254	0.00767373	0.0554343	3	0
CRACR2A	0.00275176	0.0264378	0.00717943	0.0526377	3	0
HYCC2	0.00275428	0.0264452	2.54732e-05	0.00039653	1	1
ACOT9	0.00275737	0.0264582	0.00555047	0.0422824	3	0
SP140L2	0.00276024	0.0264691	0.00205048	0.0184108	2	0
DDX18	0.00280284	0.0268607	0.00505475	0.0392854	3	0
CHCHD3	0.00280843	0.0268974	0.003145	0.0264451	3	0
ITIH5	0.00281458	0.0269393	6.7253e-05	0.000951792	2	1
ARHGAP10	0.00281676	0.0269432	0.00198427	0.0178374	2	1
GGT7	0.00282439	0.0269993	0.00227444	0.0200784	3	0
MGMT	0.00286287	0.0273381	0.000500369	0.00545037	2	1
OST4	0.00286343	0.0273381	0.000194639	0.00243861	2	1
SCGB3A1	0.00288435	0.0275206	0.00369318	0.0303016	2	0
TRIT1	0.00291753	0.0278198	0.000161422	0.00206566	2	1
IL34	0.00292843	0.0279062	0.00277081	0.023798	3	0
PTPN1	0.00293556	0.0279567	0.00403192	0.0326239	3	0
PLIN5	0.00295759	0.0281489	0.000234453	0.00287691	3	0
MPV17	0.00296255	0.0281696	0.00325153	0.02724	3	0
CDC20	0.00296347	0.0281696	0.00048493	0.00530878	2	1
H1F3	0.00298603	0.0283664	0.00233007	0.0204863	2	0
CCDC87	0.00301624	0.028623	0.00326692	0.0273344	3	0
SP5	0.00301681	0.028623	0.00180381	0.0164089	3	0
SPINK5	0.00302033	0.0286386	0.00531849	0.0409237	3	0
ABCC12	0.00303055	0.0287176	0.00179857	0.0163808	3	0
JMJD7	0.00304173	0.0288057	0.00573044	0.0434962	3	0
CDKN1C	0.00306959	0.0290514	0.00779604	0.0561315	3	0
CPSF4L	0.00309214	0.0292467	0.00329744	0.0275293	3	0
POLDIP2	0.00309444	0.0292503	0.0074027	0.0538777	3	0
BMI1	0.00309863	0.0292717	0.000876513	0.00891024	2	1
ATP5F1C	0.00311015	0.0293623	0.0011426	0.0111392	2	0
MID1IP1	0.00311703	0.029409	0.00431055	0.0344384	3	0
CS	0.0031306	0.0295188	0.000334293	0.00386238	2	1
ETFBKMT	0.00316808	0.0298537	8.18821e-07	1.72224e-05	2	1
GOLM1	0.00317523	0.0299026	1.95283e-05	0.00031237	1	2
ASAH2	0.00318518	0.0299777	0.00310602	0.0261775	3	0
TFDP1	0.0032049	0.0301447	0.000996617	0.00990632	2	1
USP22	0.00321999	0.0302679	0.00734409	0.0535988	3	0
JAG1	0.0032359	0.0303987	0.00541828	0.0414829	3	0
CDC27	0.00323845	0.0304039	0.000600489	0.00639011	2	1
TIMM50	0.00324313	0.0304108	0.000812968	0.00831981	2	1
SCAMP4	0.00324369	0.0304108	0.00524361	0.0404507	2	0
AP3S1	0.00324577	0.0304108	0.00173433	0.0158525	2	1
MPV17L	0.00324854	0.0304108	0.00170338	0.0155883	3	0
MIB2	0.00324917	0.0304108	0.000453285	0.0050019	2	1
GSTA1	0.00325573	0.0304535	0.000396392	0.00445152	2	1
RNASEH2B	0.0032838	0.0306797	0.00801143	0.0574109	3	0
MTA1	0.00328395	0.0306797	0.00145211	0.0136582	2	1
JUN	0.00330106	0.0308045	0.00612974	0.0459368	3	0
MYL7	0.00330263	0.0308045	0.00402283	0.0325849	2	0
SAT1	0.00330337	0.0308045	0.00166059	0.015261	3	0
GRSF1	0.00331356	0.0308806	0.00142932	0.0135274	2	1
CCDC14	0.00331897	0.0309121	0.000427891	0.00475962	2	1
PDHX	0.0033379	0.0310694	0.000891313	0.00902339	2	1
CST3	0.00335903	0.031247	0.0012142	0.0117098	3	0
ATP6V0A1	0.00336615	0.0312941	0.00783926	0.0563361	3	0
KIF2C	0.00337132	0.0313096	0.00262501	0.0227511	3	0
MAMLD1	0.00337193	0.0313096	0.0073586	0.0536671	3	0
CYP2S1	0.00337424	0.0313119	0.00495561	0.0386733	3	0
SNX16	0.00341402	0.0316603	0.006738	0.0498573	3	0
HBEGF	0.00341594	0.0316603	0.00930324	0.064542	3	0
CHIL3	0.00341842	0.0316641	0.00633759	0.0473082	2	0
LTF	0.00344255	0.0318682	0.00590722	0.0446659	2	0
PLXND1	0.00346358	0.0320433	0.00442202	0.0351801	3	0
KHDRBS3	0.00347034	0.0320864	0.0041449	0.0332728	3	0
MYO10	0.00347462	0.0321065	0.00450045	0.035657	3	0
SYBU	0.00348407	0.0321743	0.00532105	0.0409237	3	0
IFNAR1	0.00350001	0.0323019	0.00470251	0.0370459	3	0
MFSD10	0.00350496	0.0323112	0.00923536	0.0641295	3	0
RXYLT1	0.00350526	0.0323112	0.00621914	0.0464924	2	0
TRPM8	0.00351777	0.0324069	0.00418296	0.0335077	2	0
DNAH12	0.00356238	0.032798	0.00205423	0.0184303	3	0
GTF2B	0.00357049	0.0328528	0.00608908	0.0456996	3	0
SUPV3L1	0.00359895	0.0330947	0.00590735	0.0446659	3	0
SLC35G1	0.0036044	0.0331248	1.88291e-05	0.00030182	2	1
ZFP202	0.00361703	0.0332208	0.00757832	0.0549013	3	0
TOP2A	0.00363005	0.0333142	0.00238521	0.0208987	3	0
MEGF6	0.00363157	0.0333142	0.00284086	0.0243037	3	0
KATNAL1	0.00364059	0.0333768	0.00143521	0.0135616	2	1
MUTYH	0.00365082	0.0334505	0.00374553	0.0306815	3	0
MIEN1	0.00366082	0.0335144	0.00523284	0.0403881	3	0
MYH7	0.0036622	0.0335144	0.00670623	0.0496705	2	0
CAVIN2	0.00368509	0.0337036	0.00404981	0.0326818	3	0
SIAH1A	0.00369308	0.0337564	0.00887984	0.0624871	3	0
RIOX1	0.00370824	0.0338747	0.00705917	0.0518558	3	0
ZFP395	0.00371736	0.0339376	0.00168433	0.0154419	3	0
CITED4	0.00371989	0.0339404	0.00248133	0.0216289	3	0
ACSS2	0.00372691	0.033984	2.27306e-05	0.000359441	2	1
ZRANB3	0.00374878	0.034163	0.00890406	0.0625708	3	0
ZSWIM7	0.00376612	0.0342788	0.0036652	0.0300882	3	0
MRPS36	0.00376728	0.0342788	1.76532e-05	0.000285374	2	1
HJV	0.00376823	0.0342788	0.00644751	0.0480345	2	0
CLEC4A1	0.003776	0.0343289	0.00916831	0.0637511	3	0
MAU2	0.00380811	0.0346002	0.00402918	0.032619	3	0
GALNT7	0.00381649	0.0346557	0.00540404	0.0414155	3	0
CYP2B13	0.0038503	0.0349418	0.000241972	0.00294504	2	1
TMEM120B	0.00385432	0.034946	0.00303345	0.0256203	3	0
CSF2RB2	0.00385535	0.034946	0.00340733	0.0283379	2	1
PGS1	0.00386012	0.0349684	0.000363065	0.00412902	2	1
YPEL1	0.00388757	0.0351961	0.000164569	0.00210064	2	1
CD34	0.0039189	0.0354587	0.00852986	0.060275	3	0
C9ORF72	0.00394558	0.0356688	0.00719621	0.0527197	2	0
SPTBN1	0.0039468	0.0356688	0.00237533	0.0208361	3	0
TMEM11	0.00396029	0.0357695	0.00439944	0.0350535	3	0
MRPL14	0.00398046	0.0359303	0.00813505	0.0580781	3	0
BOLA3	0.00403196	0.0363618	0.00351291	0.0290101	3	0
SLC45A4	0.0040354	0.0363618	0.00216707	0.0192421	2	1
TNFRSF23	0.00403543	0.0363618	0.00671671	0.0497239	3	0
ARHGAP44	0.00405609	0.0365153	0.00468147	0.0369566	3	0
ROBO4	0.00405725	0.0365153	0.00364079	0.0299524	3	0
BAG4	0.00407587	0.0366612	0.00119754	0.0115717	3	0
NHP2	0.00410649	0.0369148	0.00818653	0.0583089	3	0
HILPDA	0.00412665	0.0370741	0.0073437	0.0535988	3	0
ACTG1	0.00414308	0.0371661	0.0103022	0.0703189	3	0
ZFP982	0.00414429	0.0371661	2.88351e-05	0.000440865	2	1
TRP53I11	0.00414826	0.0371661	0.0078375	0.0563361	3	0
MAP3K5	0.00414845	0.0371661	0.000346065	0.00397702	2	1
PREX2	0.00414909	0.0371661	0.000143298	0.00186752	2	1
ATP6V1B2	0.00415172	0.0371678	0.00531215	0.0408966	3	0
WDR89	0.00416751	0.0372858	0.00359735	0.0296431	2	1
TECR	0.00417019	0.0372858	0.00135426	0.0129215	2	1
TSPAN32	0.00417225	0.0372858	0.0109628	0.0736636	3	0
MEST	0.00419041	0.0374262	0.00525416	0.0404911	3	0
NME4	0.00421031	0.0375818	0.00814748	0.0581396	3	0
4930503L19RIK	0.00425124	0.0379249	0.000298364	0.00352209	2	1
SGTA	0.00426289	0.0380066	0.000325405	0.00378264	2	1
R3HDM1	0.00429891	0.0383053	3.37357e-05	0.000511119	2	1
USP3	0.00431378	0.0384154	0.00213894	0.019059	2	1
MORC2A	0.00431654	0.0384175	0.00212528	0.0189594	2	1
PCDHGA10	0.00432886	0.038492	0.00789577	0.056662	2	0
PDLIM1	0.00432997	0.038492	0.00760588	0.0550487	3	0
HR	0.00433491	0.0385104	0.00229894	0.0202477	3	0
MICOS13	0.0043371	0.0385104	0.00316003	0.0265422	2	0
NDUFV1	0.00434081	0.0385209	0.00295583	0.025104	3	0
PSMA7	0.00435001	0.0385801	0.0102874	0.0702499	3	0
VPS41	0.00436629	0.0387019	0.0001379	0.00180873	2	1
NCLN	0.0043815	0.0388142	0.00597517	0.0450222	3	0
NALF2	0.00439975	0.0389531	0.00753246	0.0546471	2	0
PIK3CD	0.00441084	0.0390287	0.00873554	0.0616001	3	0
TBX3	0.00443401	0.0392109	0.000747903	0.00775226	3	0
UNC119B	0.00443948	0.0392266	3.96923e-05	0.000590845	2	1
KTI12	0.00444094	0.0392266	0.00811558	0.0579934	3	0
CYBB	0.00444736	0.0392605	0.00900857	0.0630145	3	0
EYA3	0.00447764	0.0394904	0.00128023	0.0122612	2	1
MSANTD3	0.00447858	0.0394904	0.0039484	0.0320331	2	1
UBA52	0.00450497	0.0397	0.00157166	0.0145712	2	1
PCDHB20	0.00451404	0.0397569	0.0110971	0.0744108	3	0
PABPC4	0.00451887	0.0397765	0.00404019	0.0326272	3	0
IGSF3	0.00455311	0.0400547	0.00234439	0.0205885	2	1
TTC39A	0.00456034	0.0400952	0.0120455	0.079231	3	0
TPX2	0.00457113	0.0401668	0.00443728	0.0352657	3	0
CCL28	0.00457672	0.0401928	0.0049206	0.0384458	3	0
UBQLN4	0.00464173	0.0407402	0.00969421	0.0667677	3	0
RAB5IF	0.00466046	0.040881	0.00120112	0.0115984	2	0
OXNAD1	0.00467751	0.0409875	4.65433e-05	0.000682815	2	1
KRT18	0.00467798	0.0409875	0.00366265	0.0300835	3	0
IQSEC2	0.00468246	0.0410032	0.00614925	0.0460151	3	0
KIF20A	0.00469401	0.0410713	0.0039719	0.0322067	3	0
PITRM1	0.00469564	0.0410713	0.00342809	0.0284485	2	1
IGSF6	0.00470579	0.0411365	0.00032819	0.00380631	2	1
PLAT	0.00474297	0.0414377	0.00837688	0.059387	3	0
OXLD1	0.00475742	0.0415402	0.00806998	0.0576947	3	0
GGTA1	0.00485397	0.0423578	0.00738131	0.0537812	3	0
AA467197	0.00485869	0.0423578	0.00696473	0.0512227	2	0
MAFF	0.0048594	0.0423578	0.00280301	0.0240474	2	1
SCGB3A2	0.00488482	0.0425549	0.00868	0.0612507	2	0
TMEM87B	0.00490705	0.0427242	0.0078647	0.0564923	3	0
CCDC88A	0.00491384	0.0427589	0.00146898	0.0137829	3	0
NUPR1L	0.00494092	0.0429699	0.00420643	0.0336603	3	0
BLOC1S5	0.00495506	0.0430683	0.00212798	0.0189724	2	1
GM12602	0.00496581	0.0431348	0.0129818	0.0838721	3	0
FPR1	0.00497016	0.0431348	0.011475	0.076574	3	0
PIGV	0.00497121	0.0431348	0.013038	0.0841641	3	0
PTPN6	0.00502274	0.0435571	0.00756717	0.0548466	3	0
TMCO4	0.00504155	0.0436953	0.00394001	0.0319821	3	0
ARMCX1	0.00504841	0.0437299	0.0115804	0.0770745	3	0
GALNT18	0.00508346	0.0439875	0.00744989	0.0541772	3	0
MRPL16	0.00508392	0.0439875	0.00524834	0.0404667	3	0
ARHGEF9	0.00508805	0.0439982	0.000556197	0.0059857	3	0
SLC38A6	0.00509619	0.0440435	0.00890968	0.0625815	3	0
GNL3	0.00511239	0.0441585	0.000501665	0.00545668	2	1
NRIP1	0.00511766	0.0441661	0.00617512	0.046186	3	0
HCLS1	0.00512125	0.0441661	0.0107209	0.0724948	3	0
9030616G12RIK	0.00512197	0.0441661	0.000767768	0.00792342	2	1
GM11837	0.0051443	0.0443336	0.00573266	0.0434962	3	0
GPATCH4	0.00519041	0.0447056	0.00535365	0.0410707	2	1
EIF3M	0.00519691	0.0447299	0.00174037	0.0158983	2	1
HSD17B7	0.0051991	0.0447299	0.00115131	0.0112027	2	1
NBL1	0.00521733	0.0448614	0.00965237	0.0665397	3	0
SALL4	0.00522054	0.0448637	0.00448985	0.0355916	3	0
FASTKD2	0.00524938	0.045086	0.00334026	0.0278258	3	0
PPP2R2A	0.00528347	0.0453533	0.0106661	0.0721884	3	0
HSD17B13	0.005303	0.0454886	0.00689703	0.0508118	3	0
GANC	0.00530522	0.0454886	0.00593185	0.0447617	3	0
2310016G11RIK	0.00530907	0.0454961	0.00502731	0.039119	3	0
CD9	0.00531784	0.0455308	0.00118909	0.0115114	2	1
SHISA6	0.0053191	0.0455308	0.00561253	0.0426911	2	0
EMC1	0.00532333	0.0455413	0.00388641	0.0316313	2	1
MYOM1	0.00533823	0.0456432	0.0123152	0.0805568	3	0
MTBP	0.00535266	0.0457409	0.0138736	0.0883225	3	0
CES2A	0.0053774	0.0459266	0.00562477	0.0427629	3	0
CATSPER3	0.00540813	0.0461631	0.00983567	0.0675187	2	0
EPHB3	0.00541266	0.0461759	0.0122777	0.0803805	3	0
CORO2B	0.00541674	0.0461848	0.00827249	0.0588111	3	0
SMIM26	0.00542718	0.0462243	0.00505643	0.0392854	3	0
AKIRIN2	0.00542744	0.0462243	0.00782046	0.0562541	3	0
UBB	0.00544133	0.0462991	0.00143416	0.0135616	2	1
SPG7	0.00544377	0.0462991	0.00896011	0.0627909	3	0
HMCN1	0.00544534	0.0462991	0.000658375	0.00693823	2	1
SLC19A1	0.00545629	0.0463663	0.0129961	0.0839288	3	0
CCL3	0.00546415	0.0464072	0.0139116	0.0884532	3	0
CTPS1	0.00547011	0.0464319	0.00116061	0.0112787	2	0
PHACTR4	0.0054804	0.0464933	0.0100428	0.0687337	3	0
PNPLA8	0.00549763	0.0466135	0.00209135	0.0187006	2	1
TGFB1	0.00551611	0.0467307	0.00417402	0.0334536	2	1
AOX1	0.00551759	0.0467307	7.41337e-05	0.00103951	2	1
OIP5	0.00552931	0.046804	0.0025109	0.0218741	3	0
CD68	0.00553661	0.0468397	0.011885	0.078484	3	0
PRSS23	0.00561328	0.047462	0.00889522	0.0625376	3	0
MFAP4	0.00562152	0.0475053	0.00177543	0.0161797	2	1
4930506C21RIK	0.00564912	0.047712	0.00724825	0.0530401	3	0
PARS2	0.0056728	0.0478855	0.0104553	0.071141	3	0
ITGB6	0.00568972	0.0480017	0.0141042	0.089305	3	0
PRDM1	0.00571024	0.0481482	0.0136962	0.0875221	3	0
DEFB1	0.00572369	0.0482348	0.00593226	0.0447617	2	1
NEIL2	0.00572978	0.0482595	0.00606471	0.0455391	2	1
TFB2M	0.0057734	0.0485993	0.0032746	0.0273686	2	1
PLCB2	0.00577651	0.0485993	0.0111306	0.0745372	3	0
DRAM1	0.0058064	0.0487943	0.012283	0.0803805	3	0
ADGRG2	0.00580656	0.0487943	0.00873761	0.0616001	3	0
SPRED1	0.00581113	0.0487943	0.00302181	0.0255645	3	0
MRPS5	0.00581251	0.0487943	0.00363537	0.029924	3	0
CAPRIN2	0.00584007	0.0489987	0.00152137	0.0141957	3	0
GGT5	0.0058717	0.0492161	0.0136934	0.0875221	3	0
SYNM	0.00587245	0.0492161	0.00839709	0.0594472	3	0
HES7	0.00589343	0.0493648	0.00913265	0.0636194	2	0
BDH1	0.00590559	0.0494244	0.013549	0.0868367	3	0
ZFP449	0.00590704	0.0494244	0.00663777	0.0492353	3	0
ARHGAP22	0.0059349	0.0496302	0.00283476	0.0242652	2	1
COQ2	0.0059557	0.0497769	0.00147532	0.0138253	2	1
BACH1	0.00596212	0.0498032	0.00143828	0.0135701	2	1
ADSS2	0.00597662	0.0498969	0.00658146	0.048889	2	0
ITGB3	0.00602142	0.0502434	0.0151913	0.094731	3	0
WWTR1	0.00603513	0.0503265	0.00997741	0.0683166	3	0
ANO6	0.00603799	0.0503265	0.0134867	0.086547	3	0
RHOD	0.00604501	0.0503303	0.0146217	0.0919697	3	0
ATF7IP	0.00604806	0.0503303	0.00777643	0.0560433	3	0
LMO7	0.00605109	0.0503303	0.00908014	0.0633695	3	0
DRAM2	0.00605167	0.0503303	0.000321379	0.00375016	2	1
HK2	0.00605914	0.0503593	0.00440125	0.0350535	2	1
AGBL5	0.00606177	0.0503593	0.00974955	0.0670881	3	0
VIPAS39	0.00607803	0.0504668	0.0132028	0.0849396	3	0
RPH3AL	0.00610933	0.0506991	0.00191329	0.0172911	2	1
WDTC1	0.00615184	0.0510241	0.00351267	0.0290101	2	1
PTOV1	0.00616873	0.0511363	0.0139373	0.0885426	3	0
ZC3H3	0.0061797	0.0511994	0.0117406	0.0777864	3	0
WSB2	0.00619926	0.0513164	0.00779187	0.056128	3	0
DIO3	0.00620056	0.0513164	0.0139042	0.0884477	3	0
ADAMTSL4	0.00621289	0.0513905	0.0114656	0.076574	3	0
CRHR2	0.00623431	0.0515396	0.00886039	0.0623791	2	0
SIRT5	0.00624555	0.0516046	0.000891791	0.00902339	2	1
ZFP810	0.0062808	0.0518677	0.00110046	0.0107939	2	1
EML5	0.00628728	0.0518931	0.00546638	0.0417672	3	0
CASP4	0.00630837	0.052039	0.00715406	0.0524769	3	0
CDC45	0.00631975	0.0521046	0.00208998	0.0186993	3	0
MTARC1	0.00633172	0.052175	0.00521606	0.0403199	2	0
PCBD1	0.00636671	0.052435	0.00838767	0.0594358	3	0
MAGED2	0.00637847	0.0525035	0.00755014	0.0547493	3	0
WBP2	0.00638578	0.0525352	0.00594661	0.0448292	3	0
TSPO	0.00639177	0.052556	0.000951709	0.00951584	2	1
MAFK	0.00642082	0.0527664	0.0125239	0.0815711	3	0
HNRNPH1	0.00644926	0.0529716	0.000251489	0.00303942	2	1
LAMTOR1	0.00645554	0.0529946	0.00159376	0.0147447	2	1
ADAP1	0.00646942	0.0530799	0.0149577	0.0936576	3	0
NRROS	0.00647339	0.0530839	0.0148703	0.0931874	3	0
FGL2	0.00649803	0.0532572	0.0145641	0.0916571	3	0
SNX8	0.00652163	0.053422	0.0121446	0.0797489	3	0
LONP2	0.00654953	0.0536217	6.42677e-05	0.000911237	2	1
ELAC2	0.00657412	0.053794	0.00557993	0.0424644	3	0
GZF1	0.00657934	0.0538035	0.000887867	0.00900162	2	1
UCK1	0.00658234	0.0538035	0.00229274	0.020218	3	0
SNAI1	0.00659164	0.0538311	0.0080546	0.0576388	3	0
UGT1A5	0.00659279	0.0538311	1.83335e-05	0.000294808	2	1
SH3GLB1	0.00660601	0.0539073	0.01059	0.0718005	3	0
H2AX	0.00661244	0.0539073	0.0114891	0.0766006	2	0
LILRB4B	0.00661275	0.0539073	0.00452434	0.0358277	2	0
TBC1D20	0.00667445	0.0543812	0.0105876	0.0718005	3	0
RAB20	0.00670958	0.0546382	0.0155329	0.0963875	3	0
2010003K11RIK	0.00671675	0.0546674	0.00474678	0.037351	3	0
PDXP	0.00673938	0.0548222	0.0120258	0.0791737	2	0
UBE4B	0.00676331	0.0549875	0.00988511	0.0678065	3	0
ANXA2	0.00677175	0.0550268	0.0117487	0.0777864	3	0
CCDC88C	0.00677656	0.0550365	0.0151276	0.0944884	3	0
ADAMTS10	0.00679517	0.0551582	0.00597919	0.0450302	2	1
HAUS6	0.00680606	0.0552172	0.0122611	0.0803409	3	0
REEP4	0.00683902	0.0554551	0.0123829	0.0807913	3	0
ATOX1	0.00684333	0.0554605	0.0139919	0.0887414	3	0
ANKRD13B	0.00684702	0.0554609	0.000902986	0.00910641	2	1
RPUSD2	0.00685984	0.0555352	0.00265537	0.0229881	2	1
IL16	0.00689646	0.055802	0.0142186	0.0898056	3	0
AGMO	0.00691197	0.0558704	0.00554806	0.0422824	2	1
ARMCX5	0.00691225	0.0558704	0.0139606	0.0886168	3	0
ICAM1	0.00693467	0.0560218	0.0108531	0.0730964	3	0
PTGES2	0.00693891	0.0560263	0.00894189	0.062724	3	0
TEC	0.006945	0.0560458	0.00902681	0.0630708	3	0
PRR13	0.00695984	0.0561358	0.017356	0.105466	3	0
HACL1	0.00697839	0.0562557	2.71394e-05	0.000418299	2	1
ZFP174	0.00700137	0.0564111	0.00556967	0.0424074	2	1
GTDC1	0.0070213	0.0565417	1.9855e-05	0.000316931	2	1
CERS6	0.00706096	0.056831	0.0045502	0.0360137	2	1
MBNL3	0.00707759	0.0569348	0.00591251	0.0446828	3	0
EME2	0.00708221	0.0569419	6.0421e-05	0.000859096	2	1
USP5	0.00710646	0.0571067	0.00412902	0.0331628	3	0
TM9SF4	0.00711371	0.0571106	0.0123671	0.0807229	3	0
PEAR1	0.00711444	0.0571106	0.00748006	0.0543187	2	1
ABHD10	0.00714793	0.0573221	0.0180387	0.108531	3	0
RBMS3	0.00714832	0.0573221	0.0160516	0.0988012	3	0
MYH6	0.00716332	0.0573672	0.0118177	0.0782095	2	0
TNFRSF22	0.00716399	0.0573672	0.00380183	0.0310592	3	0
TRAPPC4	0.00716525	0.0573672	0.00159369	0.0147447	2	1
PHETA1	0.0071796	0.0574519	0.0106801	0.0722511	2	0
GABRA3	0.0071944	0.0575401	0.012	0.0790721	3	0
VCAN	0.00725248	0.0579742	0.010406	0.0709004	3	0
LBP	0.00726412	0.0580145	0.013778	0.0878973	3	0
NBN	0.00726515	0.0580145	0.00232242	0.0204309	2	1
YWHAH	0.00727474	0.0580549	0.0185808	0.11096	3	0
ZBTB44	0.00727783	0.0580549	0.00445312	0.0353188	2	1
FFAR4	0.00730516	0.0582083	0.00347242	0.0287224	2	1
ARFGEF1	0.0073084	0.0582083	0.000373145	0.00422472	2	1
LIPO3	0.00730853	0.0582083	0.0159628	0.0983337	3	0
2410006H16RIK	0.00731407	0.058222	0.00021925	0.00270782	2	1
NR2F1	0.00733338	0.0583176	0.00945635	0.0654552	3	0
LDHB	0.00733374	0.0583176	0.00181825	0.0165205	2	1
PHF19	0.00735305	0.0584406	0.00532914	0.0409647	3	0
NEBL	0.00735948	0.0584613	0.0145213	0.0914518	3	0
ANKRD44	0.00737543	0.0585455	0.00586153	0.0444125	3	0
LMAN2L	0.00737778	0.0585455	0.000650791	0.00686305	2	1
NKAIN1	0.00738848	0.0585999	0.00915706	0.0637311	3	0
HDAC6	0.00739618	0.0586305	0.00919097	0.0638795	3	0
IMP4	0.0074225	0.0588085	0.0178737	0.107794	3	0
MRPS30	0.00743229	0.058829	0.00969158	0.0667677	3	0
ALKBH3	0.00743625	0.058829	0.0147247	0.0925799	3	0
ZFP990	0.00743669	0.058829	0.0080087	0.0574109	2	0
PCSK6	0.00745071	0.0589094	0.0142742	0.090082	3	0
GCHFR	0.00747169	0.0590446	0.000333583	0.0038571	2	1
CSF2RA	0.00747563	0.059045	0.00479621	0.0376776	2	1
PSMA5	0.00750218	0.059224	0.00654444	0.048709	2	1
UBALD1	0.00751895	0.0593257	0.0183135	0.109708	3	0
VPS26A	0.00752336	0.0593297	0.00812011	0.0579986	3	0
MS4A6D	0.00753876	0.0593934	0.00296262	0.0251476	2	1
CTSL	0.00753923	0.0593934	0.00900834	0.0630145	3	0
DNAH7B	0.00764083	0.0601626	0.00885128	0.0623438	2	0
CSTB	0.00769742	0.0605769	0.0174372	0.105875	3	0
PTBP2	0.00773716	0.0608582	0.000457338	0.00503027	2	1
CYB5R1	0.00777619	0.0611258	1.96588e-06	3.83309e-05	1	2
BSDC1	0.0077821	0.0611258	0.0175134	0.106126	3	0
MROH1	0.00778322	0.0611258	0.00494371	0.0386066	3	0
STBD1	0.00779149	0.0611592	0.00606166	0.0455387	2	1
NDUFS2	0.00779763	0.0611759	0.00535807	0.0410839	3	0
GM28042	0.00780258	0.0611831	0.0124118	0.0809454	2	0
KLF16	0.00782669	0.0613406	0.0122089	0.0800674	3	0
PKMYT1	0.00785594	0.0615382	0.0182277	0.109323	3	0
MMP11	0.00792527	0.0620494	0.00947296	0.0655308	3	0
PIGX	0.00793797	0.0620896	0.0109311	0.0734919	3	0
GATD1	0.00793856	0.0620896	0.000933254	0.00935589	2	1
MCOLN2	0.00795171	0.0621605	0.0201789	0.117688	3	0
2610528J11RIK	0.00798177	0.0623634	0.0182401	0.109354	3	0
RFLNB	0.00800039	0.0624769	0.00684511	0.0504839	2	1
TMEM143	0.00803382	0.0627058	0.00683294	0.0504372	3	0
PIGL	0.00808022	0.0630356	0.00489112	0.0382941	3	0
4931414P19RIK	0.00810917	0.0632291	0.00949461	0.0656304	3	0
CHUK	0.00811706	0.0632583	0.00497647	0.0387829	2	1
NAA50	0.00813763	0.0633861	0.00196126	0.0176513	2	1
1110038B12RIK	0.00819387	0.0637916	0.0026837	0.0231806	2	1
HINT2	0.00820438	0.0638407	0.00817774	0.0582736	3	0
THBS3	0.00822079	0.0639358	0.0127311	0.082709	3	0
CIB1	0.00823548	0.0640173	0.00389411	0.0316602	2	1
P2RX3	0.00824726	0.0640761	0.00190902	0.0172628	2	1
TEP1	0.00831085	0.0645114	0.0014157	0.0134214	2	1
OSTF1	0.00831176	0.0645114	0.00687872	0.0507014	2	1
ITGA4	0.00837076	0.0649363	0.00374281	0.0306758	2	1
DNAJC6	0.00838425	0.0650078	0.013977	0.0886838	2	0
PRDX3	0.00840887	0.0651655	0.0119385	0.0787009	3	0
TMC3	0.00842392	0.065249	0.0211633	0.121797	3	0
CRY2	0.00844837	0.0654051	0.0013641	0.0129828	2	1
SIPA1L1	0.0084959	0.0657241	0.00655638	0.0487741	3	0
PPP1R14B	0.00850173	0.0657241	0.0158352	0.0976663	3	0
ELK3	0.00850253	0.0657241	0.00522337	0.0403559	3	0
MREG	0.0085303	0.0659053	0.000448559	0.00495693	2	1
SLC30A9	0.00856842	0.0661663	0.0181247	0.108834	3	0
POLI	0.00860583	0.0664215	0.00468849	0.0369884	2	1
FABP2	0.00867351	0.0669099	0.0148164	0.0930407	3	0
FBXL17	0.00870285	0.0671023	0.00575787	0.0436657	2	1
NBDY	0.00871238	0.0671418	0.01775	0.107261	3	0
CORO6	0.00873182	0.0672487	0.0106111	0.0719117	3	0
ZFP414	0.00873509	0.0672487	0.0077668	0.0560021	2	1
H4C8	0.00876898	0.0674649	0.00222881	0.0197328	2	0
E030013I19RIK	0.00877203	0.0674649	0.0145659	0.0916571	3	0
RB1	0.0087904	0.0675393	0.00313554	0.0263947	2	1
HEXD	0.00879058	0.0675393	0.00746925	0.054275	2	0
UNC93A	0.00881162	0.0676668	0.0135387	0.0868072	3	0
CIART	0.00882968	0.0677714	0.0213044	0.122231	3	0
ADRM1	0.00885622	0.0679363	0.000750298	0.00776719	2	1
ATP6V1E1	0.00886374	0.0679363	0.0195287	0.115093	3	0
NPLOC4	0.00886455	0.0679363	0.00895789	0.0627909	3	0
BPHL	0.00887833	0.0680076	0.00706798	0.0518955	3	0
MATN2	0.00889191	0.0680774	0.00033476	0.00386484	2	1
PPARG	0.00889806	0.0680903	0.00668619	0.0495461	2	1
RAP1GAP2	0.00890305	0.0680943	0.00030859	0.00362372	1	2
GNAI2	0.00890922	0.0681072	0.0107315	0.0725338	3	0
ZC3H14	0.00894311	0.068332	0.000432706	0.00479916	2	1
ETL4	0.00895877	0.0684164	0.00412289	0.0331311	2	1
HNF4G	0.00896314	0.0684164	0.0127646	0.0828554	3	0
IFT52	0.008975	0.0684726	0.00483292	0.0378968	2	1
PTGES3	0.00898147	0.0684877	0.000979424	0.00976776	2	1
EPS8L2	0.00900086	0.0686012	0.000342881	0.00394962	2	1
[truncated: 13,230 more rows]

## Sheet: monkey_single_study_processed
Results from processing of the single monkey study for meta-analysis comparison
gene	p	FDR	signed_z
A1CF	1	1	0
A2M	1	1	0
A4GALT	0.02875	1	-2.1869
A4GNT	1	1	0
AAAS	0.94495	1	-0.0690498
AACS	0.8515	1	0.187205
AADAC	1	1	0
AADACL2	1	1	0
AADACL3	1	1	0
AADACL4	1	1	0
AADAT	0.8535	1	0.184655
AAED1	0.62995	1	-0.481797
AAGAB	0.46055	1	-0.737941
AAK1	0.2421	1	-1.16975
AAMDC	0.13135	1	1.5088
AAMP	0.95855	1	0.0519733
AANAT	1	1	0
AAR2	0.66485	1	0.433227
AARD	1	1	0
AARS	0.3498	1	0.934977
AARS2	0.40995	1	0.823982
AARSD1	0.33015	1	0.973812
AASDH	0.2437	1	1.16579
AASDHPPT	0.29775	1	1.04127
AASS	0.28145	1	-1.07707
AATF	0.8009	1	-0.252183
AATK	1	1	0
ABAT	0.07495	1	1.78077
ABCA1	0.08065	1	1.74693
ABCA12	1	1	0
ABCA13	1	1	0
ABCA2	0.63735	1	-0.471407
ABCA3	0.45885	1	-0.740742
ABCA4	1	1	0
ABCA5	1	1	0
ABCA6	1	1	0
ABCA7	0.99445	1	0.00695595
ABCA8	1	1	0
ABCA9	1	1	0
ABCB1	1	1	0
ABCB10	0.76685	1	-0.296498
ABCB11	1	1	0
ABCB4	1	1	0
ABCB5	0.55365	1	-0.5923
ABCB6	0.64945	1	-0.454526
ABCB7	0.6965	1	-0.390049
ABCB8	0.8369	1	0.20586
ABCC1	0.5132	1	-0.653863
ABCC10	0.2138	1	1.24318
ABCC11	1	1	0
ABCC12	1	1	0
ABCC2	0.89585	1	-0.130906
ABCC3	0.33195	1	0.970194
ABCC4	0.8005	1	-0.2527
ABCC5	0.19195	1	-1.30483
ABCC6	0.2417	1	-1.17075
ABCC8	0.5623	1	0.579429
ABCC9	1	1	0
ABCD1	0.5526	1	0.593869
ABCD3	0.3273	1	-0.979567
ABCE1	0.3129	1	-1.00916
ABCF1	0.0183	0.927651	-2.35949
ABCF2	0.6578	1	0.442953
ABCF3	0.9094	1	0.113795
ABCG1	1	1	0
ABCG2	0.0559	1	-1.91181
ABCG4	1	1	0
ABCG5	1	1	0
ABCG8	1	1	0
ABHD1	1	1	0
ABHD10	0.1957	1	1.2939
ABHD12	0.8105	1	0.239781
ABHD12B	1	1	0
ABHD13	0.87875	1	0.152554
ABHD14A	0.58365	1	0.548061
ABHD14B	0.7758	1	0.284797
ABHD15	0.6722	1	0.423131
ABHD16A	0.6593	1	-0.44088
ABHD16B	1	1	0
ABHD2	0.86975	1	0.163976
ABHD3	0.27545	1	1.0906
ABHD4	0.71585	1	-0.364011
ABHD5	0.7165	1	0.36314
ABHD6	0.76235	1	0.302396
ABHD8	0.8986	1	-0.12743
ABI1	0.7764	1	-0.284014
ABI2	0.2878	1	-1.06296
ABI3	0.32565	1	-0.982914
ABI3BP	1	1	0
ABL1	0.11995	1	-1.55498
ABL2	0.713	1	-0.36783
ABLIM1	0.26185	1	-1.12203
ABLIM2	1	1	0
ABO	0.5077	1	0.662423
ABP1	1	1	0
ABR	0.539	1	-0.614326
ABRA	1	1	0
ABRACL	0.30795	1	-1.01953
ABT1	0.97495	1	-0.0314007
ABTB1	0.72725	1	0.348786
ABTB2	0.03415	1	-2.1183
ACAA1	0.427	1	-0.794336
ACAA2	0.20115	1	-1.27828
ACACA	0.0542	1	-1.92523
ACACB	0.4029	1	-0.836453
ACAD10	0.51935	1	0.644348
ACAD11	0.86645	1	0.168169
ACAD8	0.5394	1	0.613721
ACAD9	0.79425	1	-0.260796
ACADL	0.40405	1	-0.83441
ACADM	0.7691	1	0.293552
ACADS	0.99225	1	0.00971334
ACADSB	0.64785	1	0.456751
ACADVL	0.77425	1	0.28682
ACAP1	0.7774	1	0.282709
ACAP2	0.2739	1	-1.09413
ACAT1	0.8587	1	0.178029
ACAT2	0.79585	1	-0.258722
ACBD3	0.6874	1	-0.402386
ACBD4	0.41915	1	0.807897
ACBD6	0.008	0.61522	-2.65207
ACBD7	0.76385	1	-0.300429
ACCS	0.7281	1	0.347654
ACCSL	1	1	0
ACD	0.406	1	0.830953
ACE	1	1	0
ACE2	1	1	0
ACER1	1	1	0
ACER2	0.00075	0.151587	-3.37062
ACER3	0.7582	1	0.307845
ACHE	1	1	0
ACIN1	0.8521	1	-0.18644
ACLY	0.0373	1	-2.08247
ACMSD	0.27585	1	1.08969
ACN9	0.1481	1	1.44628
ACO1	0.8677	1	-0.166581
ACO2	0.8908	1	-0.137292
ACOT1	0.88325	1	0.146851
ACOT11	0.1657	1	1.38615
ACOT12	1	1	0
ACOT13	0.16745	1	1.38044
ACOT4	0.30235	1	-1.03141
ACOT6	0.69065	1	-0.397973
ACOT7	0.9898	1	-0.0127842
ACOT8	0.2649	1	1.11488
ACOT9	0.2023	1	1.27503
ACOX1	0.2943	1	-1.04874
ACOX2	0.95005	1	0.062644
ACOX3	0.21865	1	1.23013
ACP1	0.31345	1	1.00801
ACP2	0.825	1	0.221119
ACP5	1	1	0
ACP6	0.2551	1	-1.13805
ACPL2	0.6677	1	0.429307
ACPP	0.7916	1	-0.264233
ACPT	1	1	0
ACRBP	1	1	0
ACRC	1	1	0
ACRV1	0.80595	1	0.245654
ACSBG1	0.47445	1	0.715257
ACSBG2	1	1	0
ACSF3	0.7579	1	0.30824
ACSL1	1	1	0
ACSL3	0.1926	1	-1.30293
ACSL4	0.04365	1	-2.01744
ACSL5	1	1	0
ACSL6	0.6701	1	0.426011
ACSM1	1	1	0
ACSM2A	1	1	0
ACSM3	0.3381	1	0.957926
ACSM5	1	1	0
ACSS1	1	1	0
ACSS2	1	1	0
ACSS3	0.253	1	1.14309
ACTA1	5e-05	0.0197063	-4.05563
ACTA2	0.32245	1	-0.989436
ACTB	0.71985	1	-0.358659
ACTBL2	1	1	0
ACTC1	0.01525	0.85813	-2.42639
ACTG1	0.2885	1	-1.06142
ACTG2	0.0829	1	-1.7341
ACTL10	1	1	0
ACTL6A	0.73285	1	-0.341337
ACTL6B	1	1	0
ACTL7A	1	1	0
ACTL7B	1	1	0
ACTL8	1	1	0
ACTL9	1	1	0
ACTN1	0.0703	1	-1.80997
ACTN2	0.62045	1	0.495213
ACTN3	0.3557	1	0.92359
ACTN4	0.827	1	-0.218551
ACTR10	0.39185	1	0.856267
ACTR1A	0.67985	1	0.412668
ACTR1B	0.38615	1	0.86662
ACTR2	0.12985	1	-1.51469
ACTR3	0.00915	0.671472	-2.6064
ACTR3B	0.84005	1	0.20183
ACTR5	0.70265	1	-0.381746
ACTR6	0.12545	1	1.53229
ACTR8	0.4853	1	0.697804
ACTRT1	1	1	0
ACTRT2	1	1	0
ACTRT3	1	1	0
ACVR1	0.5263	1	0.633664
ACVR1B	0.8694	1	0.164421
ACVR1C	1	1	0
ACVRL1	0.34265	1	-0.948942
ACY1	0.196	1	1.29303
ACY3	1	1	0
ACYP1	0.907	1	0.116823
ADAD1	1	1	0
ADAD2	1	1	0
ADAL	0.9942	1	0.00726929
ADAM10	0.13	1	-1.5141
ADAM11	1	1	0
ADAM12	1	1	0
ADAM15	0.50945	1	0.659694
ADAM18	0.871	1	-0.162388
ADAM19	0.1275	1	-1.52403
ADAM20	1	1	0
ADAM21	1	1	0
ADAM23	0.22105	1	-1.22374
ADAM28	1	1	0
ADAM32	1	1	0
ADAM33	0.07355	1	1.7894
ADAM8	1	1	0
ADAM9	0.71685	1	-0.362672
ADAMDEC1	1	1	0
ADAMTS1	1	1	0
ADAMTS10	0.8537	1	-0.1844
ADAMTS12	0.7377	1	0.334901
ADAMTS13	1	1	0
ADAMTS14	1	1	0
ADAMTS15	1	1	0
ADAMTS16	1	1	0
ADAMTS17	0.4822	1	0.702769
ADAMTS18	0.48585	1	-0.696925
ADAMTS19	0.6799	1	-0.4126
ADAMTS20	0.0002	0.0573273	-3.71902
ADAMTS3	0.22035	1	-1.2256
ADAMTS4	0.81985	1	-0.227738
ADAMTS5	1	1	0
ADAMTS6	1	1	0
ADAMTS9	0.4129	1	-0.818801
ADAMTSL1	0.59085	1	0.537605
ADAMTSL2	0.61425	1	0.504016
ADAMTSL3	0.06155	1	-1.86952
ADAMTSL4	0.3463	1	0.94179
ADAP1	1	1	0
ADAP2	0.91215	1	-0.110327
ADAR	0.24765	1	-1.15608
ADARB1	0.27255	1	-1.09721
ADARB2	0.7183	1	0.360732
ADAT1	0.7234	1	0.353918
ADAT2	0.43755	1	0.776337
ADAT3	1	1	0
ADC	0.24755	1	-1.15632
ADCK1	0.68345	1	-0.40776
ADCK2	0.9219	1	-0.0980407
ADCK3	0.8823	1	0.148054
ADCK4	0.1919	1	1.30498
ADCK5	0.67595	1	0.417996
ADCY1	0.9676	1	-0.0406185
ADCY10	1	1	0
ADCY2	0.9325	1	0.0846999
ADCY3	0.1447	1	-1.45851
ADCY4	1	1	0
ADCY5	0.9582	1	0.0524125
ADCY6	0.176	1	-1.35317
ADCY7	0.9186	1	-0.102197
ADCY8	1	1	0
ADCY9	0.48715	1	0.694849
ADCYAP1	1	1	0
ADCYAP1R1	1	1	0
ADD1	0.4317	1	-0.786286
ADD2	0.34555	1	-0.943256
ADD3	0.2562	1	-1.13542
ADH1A	1	1	0
ADH1B	1	1	0
ADH4	0.68775	1	-0.40191
ADH5	0.83855	1	-0.203749
ADH6	1	1	0
ADH7	1	1	0
ADHFE1	0.00215	0.302632	3.06869
ADI1	0.9211	1	-0.0990482
ADIG	1	1	0
ADIPOQ	0.67335	1	0.421555
ADIPOR1	0.817	1	-0.231405
ADIPOR2	0.3256	1	-0.983015
ADK	0.3616	1	-0.912321
ADM	5e-05	0.0197063	-4.05563
ADM2	0.3881	1	0.863068
ADNP	0.23035	1	-1.19946
ADNP2	0.3357	1	-0.962696
ADO	0.9398	1	-0.0755212
ADORA1	1	1	0
ADORA2A	1	1	0
ADORA2B	0.8409	1	0.200742
ADORA3	1	1	0
ADPGK	0.7887	1	-0.267999
ADPRH	0.39695	1	-0.847081
ADPRHL1	1	1	0
ADPRHL2	0.6533	1	0.449183
ADPRM	0.69815	1	0.387819
ADRA1A	1	1	0
ADRA1B	1	1	0
ADRA1D	1	1	0
ADRA2A	0.30285	1	1.03034
ADRA2B	1	1	0
ADRA2C	0.28475	1	1.06971
ADRB1	1	1	0
ADRB2	1	1	0
ADRM1	0.3005	1	1.03536
ADSL	0.7549	1	-0.312185
ADSS	0.15075	1	-1.43689
ADTRP	0.12565	1	1.53148
AEBP1	0.9619	1	-0.0477694
AEBP2	0.97185	1	-0.0352881
AEN	0.21565	1	1.23818
AFAP1	0.5829	1	0.549154
AFAP1L1	1	1	0
AFAP1L2	0.1108	1	-1.59461
AFF1	0.3255	1	-0.983218
AFF2	0.0638	1	-1.85357
AFF4	0.2362	1	-1.18454
AFM	1	1	0
AFP	0.2735	1	1.09504
AFTPH	0.51	1	-0.658838
AGA	0.8942	1	0.132992
AGAP1	0.39985	1	-0.841889
AGAP2	1	1	0
AGBL4	1	1	0
AGBL5	0.72115	1	-0.356922
AGER	0.0053	0.509479	2.78821
AGFG2	1	1	0
AGGF1	0.8621	1	-0.173702
AGK	0.81185	1	-0.23804
AGL	0.5089	1	-0.660551
AGMAT	0.3704	1	-0.895724
AGMO	0.27055	1	1.1018
AGO3	0.4245	1	-0.798639
AGO4	0.55555	1	-0.589464
AGPAT1	0.90625	1	0.11777
AGPAT2	0.4974	1	-0.678586
AGPAT3	1	1	0
AGPAT4	0.05595	1	1.91142
AGPAT5	0.033	1	-2.13208
AGPAT6	0.49705	1	-0.679139
AGPAT9	0.19265	1	-1.30278
AGPHD1	0.2534	1	-1.14213
AGPS	0.05495	1	-1.91927
AGR2	1	1	0
AGRP	1	1	0
AGT	1	1	0
AGTPBP1	0.8525	1	-0.18593
AGTR1	1	1	0
AGTR2	1	1	0
AGTRAP	0.8689	1	0.165056
AGXT	1	1	0
AGXT2	1	1	0
AGXT2L1	1	1	0
AGXT2L2	0.55145	1	0.595589
AHCTF1	0.5006	1	-0.673546
AHCY	0.74165	1	-0.329669
AHCYL1	0.5753	1	-0.560263
AHCYL2	0.5644	1	-0.576318
AHDC1	0.02485	1	-2.24373
AHI1	0.9148	1	-0.106986
AHNAK	0.18855	1	-1.31488
AHR	0.23085	1	1.19817
AHRR	1	1	0
AHSA1	0.42905	1	-0.790818
AHSA2	0.60775	1	-0.513288
AHSG	1	1	0
AHSP	1	1	0
AICDA	0.9651	1	0.0437546
AIDA	0.13955	1	-1.47747
AIF1	0.32735	1	0.979466
AIF1L	0.2204	1	-1.22547
AIFM1	0.674	1	-0.420665
AIFM2	0.8414	1	0.200103
AIFM3	1	1	0
AIG1	0.70735	1	0.375417
AIM1	0.69	1	-0.398855
AIM1L	1	1	0
AIM2	0.33325	1	0.967588
AIMP1	0.3111	1	1.01292
AIMP2	0.86345	1	0.171984
AIP	0.29635	1	1.04429
AIPL1	0.8672	1	0.167216
AJAP1	0.10305	1	-1.63024
AJUBA	0.5486	1	0.599859
AK1	0.80375	1	-0.248497
AK2	0.4144	1	-0.816175
AK3	0.81905	1	-0.228767
AK4	0.0001	0.0342717	-3.89059
AK5	0.90475	1	-0.119663
AK7	1	1	0
AK9	0.13355	1	1.50025
AKAP1	0.59125	1	-0.537026
AKAP10	0.617	1	-0.500107
AKAP11	0.73915	1	-0.332979
AKAP12	0.1523	1	-1.43145
AKAP13	0.03905	1	-2.06366
AKAP14	0.77555	1	0.285123
AKAP2	0.00035	0.088996	-3.57517
AKAP3	0.08995	1	-1.69566
AKAP4	1	1	0
AKAP5	0.90365	1	0.121052
AKAP6	0.48795	1	0.693573
AKAP7	1	1	0
AKAP8	0.6593	1	0.44088
AKAP8L	0.04735	1	1.98316
AKIP1	0.4151	1	0.814952
AKIRIN2	0.7957	1	-0.258916
AKNA	0.85475	1	-0.183061
AKNAD1	1	1	0
AKR1A1	0.10485	1	1.62178
AKR1B1	0.4104	1	0.82319
AKR1B10	0.7703	1	0.291983
AKR1C1	1	1	0
AKR1C3	1	1	0
AKR1D1	1	1	0
AKR1E2	1	1	0
AKR7A2	0.7432	1	0.327619
AKR7A3	0.2449	1	1.16283
AKT1	0.18645	1	-1.32115
AKT1S1	0.7174	1	0.361936
AKT2	0.5545	1	0.59103
AKT3	0.6707	1	0.425187
AKTIP	0.5787	1	0.555285
ALAD	0.91395	1	0.108058
ALAS1	0.56915	1	-0.569304
ALAS2	1	1	0
ALB	1	1	0
ALCAM	0.15245	1	-1.43093
ALDH18A1	0.26475	1	-1.11523
ALDH1A1	1	1	0
ALDH1A2	1	1	0
ALDH1A3	1	1	0
ALDH1B1	0.9748	1	-0.0315888
ALDH1L1	1	1	0
ALDH1L2	0.9979	1	-0.00263196
ALDH2	0.18685	1	1.31996
ALDH3A1	1	1	0
ALDH3A2	0.0366	1	-2.0902
ALDH3B1	1	1	0
ALDH3B2	1	1	0
ALDH4A1	0.53335	1	-0.6229
ALDH5A1	0.4039	1	0.834676
ALDH6A1	0.8492	1	0.190139
ALDH8A1	1	1	0
ALDH9A1	0.13625	1	-1.4899
ALDOA	0.3264	1	-0.981391
ALDOB	1	1	0
ALDOC	0.2714	1	-1.09984
ALG1	0.71645	1	0.363207
ALG10	0.81485	1	-0.234174
ALG10B	0.5323	1	-0.624499
ALG11	0.6199	1	-0.495992
ALG12	0.14995	1	1.43971
ALG13	0.54915	1	0.599034
ALG14	0.23495	1	1.1877
ALG2	0.35875	1	0.91775
ALG3	0.602	1	0.521527
ALG5	0.01015	0.714352	2.57068
ALG6	0.6448	1	0.460998
ALG8	0.7674	1	-0.295778
ALG9	0.1642	1	1.39108
ALK	1	1	0
ALKBH1	0.4374	1	0.776591
ALKBH2	0.87345	1	-0.159278
ALKBH3	0.10495	1	1.62132
ALKBH4	0.7307	1	0.344195
ALKBH5	0.00225	0.308446	-3.05508
ALKBH6	0.4816	1	0.703731
ALKBH7	0.603	1	-0.520091
ALLC	1	1	0
ALOX12	0.04005	1	2.05323
ALOX12B	1	1	0
ALOX15	1	1	0
ALOX15B	1	1	0
ALOX5	1	1	0
ALOX5AP	1	1	0
ALOXE3	1	1	0
ALPK1	0.848	1	-0.191671
ALPL	0.29835	1	1.03998
ALS2	0.38775	1	-0.863705
ALS2CL	1	1	0
ALS2CR11	1	1	0
ALS2CR12	1	1	0
ALS2CR8	0.20335	1	-1.27207
ALX1	1	1	0
ALX3	1	1	0
ALX4	1	1	0
ALYREF	0.45735	1	-0.743218
AMACR	0.41835	1	-0.809287
AMBN	1	1	0
AMBP	1	1	0
AMBRA1	0.69135	1	-0.397024
AMD1	0.86315	1	0.172366
AMELX	1	1	0
AMER1	0.41855	1	0.808939
AMER2	1	1	0
AMER3	1	1	0
AMH	1	1	0
AMHR2	0.1474	1	1.44878
AMICA1	1	1	0
AMIGO1	1	1	0
AMIGO2	0.75785	1	-0.308305
AMIGO3	0.43775	1	0.775998
AMMECR1	0.7498	1	-0.318903
AMMECR1L	0.683	1	-0.408373
AMN1	0.28755	1	1.06351
AMOT	0.97695	1	-0.0288929
AMOTL1	0.0071	0.586029	-2.69212
AMPD2	0.7972	1	0.256973
AMPD3	0.4227	1	-0.801746
AMT	0.0884	1	1.7039
AMTN	1	1	0
AMY2A	1	1	0
AMY2B	0.21795	1	-1.232
AMZ1	1	1	0
ANAPC1	0.19845	1	-1.28598
ANAPC10	0.1984	1	1.28612
ANAPC11	0.21405	1	1.24251
ANAPC13	0.75725	1	0.309094
ANAPC15	0.58345	1	0.548352
ANAPC16	0.9975	1	0.00313329
ANAPC2	0.7819	1	0.276844
ANAPC4	0.20425	1	1.26954
ANAPC5	0.9059	1	-0.118212
ANAPC7	0.39175	1	0.856448
ANG	0.8197	1	0.227931
ANGEL1	0.9048	1	0.1196
ANGEL2	0.96995	1	-0.037671
ANGPT1	1	1	0
ANGPT2	0.88235	1	0.147991
ANGPT4	0.79985	1	-0.253541
ANGPTL1	0.88865	1	0.140013
ANGPTL2	0.1443	1	1.45996
ANGPTL3	1	1	0
ANGPTL4	0.47265	1	-0.718174
ANGPTL5	1	1	0
ANGPTL7	0.96515	1	-0.0436919
ANHX	1	1	0
ANK1	1	1	0
ANK3	0.6715	1	-0.42409
ANKAR	0.5856	1	0.545223
ANKDD1B	1	1	0
ANKEF1	1	1	0
ANKFY1	0.45565	1	-0.746029
ANKH	0.5171	1	-0.647822
ANKHD1	0.5599	1	-0.58299
ANKHD1-EIF4EBP3	0.61925	1	-0.496914
ANKLE1	0.48775	1	0.693892
ANKMY1	1	1	0
ANKMY2	0.16065	1	1.40289
ANKRA2	0.4972	1	0.678902
ANKRD1	5e-05	0.0197063	-4.05563
ANKRD10	0.42485	1	-0.798035
ANKRD11	0.43195	1	-0.785859
ANKRD13A	0.9971	1	0.00363462
ANKRD13B	0.0494	1	-1.96512
ANKRD13C	0.3492	1	0.936142
ANKRD16	0.18075	1	1.33845
ANKRD17	0.1922	1	-1.3041
ANKRD18A	0.62285	1	-0.491815
ANKRD2	1	1	0
ANKRD22	1	1	0
ANKRD23	0.5563	1	0.588346
ANKRD24	0.43255	1	-0.784836
ANKRD26	0.18955	1	1.31191
ANKRD27	0.9709	1	-0.0364795
ANKRD28	0.3896	1	-0.860343
ANKRD31	0.2548	1	1.13877
ANKRD32	0.18945	1	1.31221
ANKRD33B	1	1	0
ANKRD34A	0.0607	1	-1.87567
ANKRD34B	1	1	0
ANKRD34C	1	1	0
ANKRD35	1	1	0
ANKRD37	0.52475	1	-0.636041
ANKRD39	0.76895	1	0.293749
ANKRD40	0.14755	1	-1.44824
ANKRD42	0.83775	1	0.204772
ANKRD44	1	1	0
ANKRD45	0.041	1	-2.04353
ANKRD46	0.42955	1	0.789962
ANKRD49	0.44625	1	0.761682
ANKRD50	0.3616	1	-0.912321
ANKRD52	0.933	1	-0.084071
ANKRD53	1	1	0
ANKRD54	0.26255	1	1.12038
ANKRD6	0.67545	1	-0.41868
ANKRD63	1	1	0
ANKS1A	0.33215	1	-0.969792
ANKS1B	0.58435	1	0.547042
ANKS3	0.50325	1	0.669385
ANKS4B	0.6177	1	-0.499113
ANKS6	0.67985	1	0.412668
ANKUB1	1	1	0
ANKZF1	0.40965	1	0.82451
ANO1	1	1	0
ANO10	0.9133	1	0.108877
ANO3	1	1	0
ANO4	1	1	0
ANO5	0.88755	1	-0.141405
ANO6	0.63295	1	-0.477579
ANO7	0.8763	1	0.155661
ANO8	0.66335	1	0.435293
ANP32A	0.32045	1	-0.993534
ANP32B	0.4129	1	0.818801
ANP32E	0.3565	1	-0.922055
ANPEP	0.58725	1	0.542825
ANTXR1	0.6646	1	-0.433571
ANTXR2	1	1	0
ANXA1	1	1	0
ANXA10	0.0986	1	-1.65168
ANXA11	0.52395	1	-0.637268
ANXA13	1	1	0
ANXA2	0.87095	1	-0.162452
ANXA2R	0.3408	1	-0.952586
ANXA3	0.6573	1	-0.443644
ANXA4	0.1801	1	1.34045
ANXA5	0.3753	1	-0.886589
ANXA6	0.448	1	-0.758754
ANXA7	0.73965	1	-0.332317
ANXA8	1	1	0
ANXA9	0.0111	0.74246	2.53953
AOAH	1	1	0
AOC2	1	1	0
AOC3	1	1	0
AOX1	1	1	0
AP1B1	0.20405	1	-1.2701
AP1G1	0.03635	1	-2.09299
AP1G2	0.0288	1	2.18621
AP1M1	0.86735	1	0.167025
AP1M2	0.85345	1	-0.184718
AP1S1	0.48775	1	-0.693892
AP1S2	0.2129	1	-1.24563
AP1S3	0.62535	1	0.488282
AP2A1	0.7044	1	-0.379388
AP2A2	0.61885	1	0.497481
AP2B1	0.1398	1	-1.47654
AP2M1	0.6508	1	-0.452651
AP2S1	0.9716	1	-0.0356016
AP3B2	0.7897	1	0.2667
AP3D1	0.07925	1	-1.75505
AP3M1	0.73465	1	-0.338947
AP3M2	0.67115	1	0.42457
AP3S1	0.11545	1	-1.57416
AP3S2	0.5552	1	-0.589986
AP4B1	0.54495	1	0.605345
AP4E1	0.7566	1	0.309949
AP4M1	0.8097	1	0.240813
AP4S1	0.8189	1	-0.22896
AP5B1	0.37425	1	0.888541
AP5M1	0.8152	1	-0.233723
AP5S1	0.73125	1	-0.343463
AP5Z1	0.84555	1	0.194799
APAF1	0.0228	1	-2.27677
APBA1	1	1	0
APBA2	0.13715	1	-1.48649
APBA3	0.8015	1	-0.251406
APBB1	0.45845	1	0.741402
APBB1IP	0.27515	1	-1.09128
APBB2	0.97825	1	0.027263
APBB3	0.09925	1	1.6485
APC	0.7154	1	-0.364613
APC2	1	1	0
APCS	1	1	0
APEH	0.7552	1	0.31179
APEX1	0.71595	1	-0.363877
APEX2	0.7911	1	0.264882
APH1A	0.7677	1	0.295385
APH1B	0.6344	1	0.475543
API5	0.05905	1	-1.88782
APIP	0.73675	1	-0.33616
APITD1-CORT	0.5343	1	0.621455
APLF	0.3199	1	0.994663
APLN	1	1	0
APLNR	1	1	0
APLP1	0.35855	1	-0.918132
APLP2	0.8861	1	0.143241
APMAP	0.6526	1	-0.450153
APOA1	0.39335	1	0.853558
APOA1BP	0.45105	1	0.753666
APOA2	1	1	0
APOA5	1	1	0
APOB	1	1	0
APOBEC2	0.00295	0.363334	2.9729
APOBEC3A	0.19255	1	-1.30307
APOBEC3B	0.794	1	0.26112
APOBEC3C	0.8854	1	-0.144127
APOBEC3F	0.95295	1	0.0590026
APOBEC3G	0.5145	1	0.651847
APOBEC3H	0.77105	1	0.291002
APOBEC4	0.9813	1	-0.0234391
APOBR	0.32185	1	0.990663
APOC1	0.8768	1	0.155027
APOC2	1	1	0
APOD	0.57845	1	0.55565
APOE	0.34165	1	0.95091
APOF	0.89465	1	0.132423
APOL2	1	1	0
APOLD1	0.95565	1	0.0556131
APOM	0.82535	1	0.220669
APOO	0.933	1	-0.084071
APOOL	0.1629	1	-1.39538
APOPT1	0.33455	1	0.96499
APP	0.70395	1	0.379994
APPBP2	0.8175	1	-0.230762
APPL1	0.0956	1	-1.66657
APPL2	0.5138	1	0.652932
APRT	0.7405	1	0.331191
APTX	0.9571	1	0.0537931
AQP1	1	1	0
AQP10	1	1	0
AQP11	0.51315	1	-0.653941
AQP12B	1	1	0
AQP2	1	1	0
AQP3	0.7243	1	-0.352718
AQP4	1	1	0
AQP5	1	1	0
AQP6	0.9916	1	-0.010528
AQP7	1	1	0
AQP8	1	1	0
AQP9	1	1	0
AQPEP	1	1	0
AQR	0.3353	1	-0.963493
AR	0.0834	1	-1.73129
ARAF	0.87945	1	0.151666
ARAP1	0.86815	1	-0.166009
ARAP2	1	1	0
ARAP3	0.97005	1	-0.0375456
ARC	1	1	0
ARCN1	0.36515	1	-0.905595
AREG	1	1	0
ARF1	0.5358	1	-0.619177
ARF3	0.11635	1	-1.57028
ARF4	0.3724	1	-0.891987
ARF5	0.63915	1	-0.468888
ARF6	0.50145	1	-0.67221
ARFGAP1	0.369	1	0.898348
ARFGAP2	0.72835	1	0.347321
ARFGAP3	0.3656	1	0.904746
ARFGEF1	0.2176	1	-1.23294
ARFGEF2	0.12985	1	-1.51469
ARFIP1	0.54055	1	0.611981
ARFIP2	0.8198	1	0.227802
ARFRP1	0.23475	1	1.18821
ARG1	1	1	0
ARG2	0.7342	1	0.339544
ARGFX	0.7957	1	0.258916
ARGLU1	0.38725	1	0.864615
ARHGAP1	0.28715	1	-1.06439
ARHGAP10	1	1	0
ARHGAP11A	0.17585	1	-1.35364
ARHGAP12	0.2765	1	-1.08822
ARHGAP15	1	1	0
ARHGAP18	0.33165	1	0.970796
ARHGAP19	0.6285	1	-0.483839
ARHGAP20	1	1	0
ARHGAP21	0.6643	1	-0.433984
ARHGAP22	1	1	0
ARHGAP23	0.3435	1	-0.947272
ARHGAP24	0.82785	1	0.21746
ARHGAP25	1	1	0
ARHGAP26	0.97685	1	0.0290183
ARHGAP27	0.28435	1	-1.0706
ARHGAP28	0.2675	1	-1.10884
ARHGAP29	0.20425	1	-1.26954
ARHGAP31	1	1	0
ARHGAP32	0.082	1	-1.7392
ARHGAP33	0.6084	1	0.512359
ARHGAP35	0.09135	1	-1.68832
ARHGAP36	0.03395	1	-2.12067
ARHGAP39	0.13575	1	-1.49181
ARHGAP4	0.39485	1	0.850855
ARHGAP42	0.5681	1	-0.570852
ARHGAP44	0.80165	1	-0.251212
ARHGAP5	0.8646	1	0.170522
ARHGAP6	0.89335	1	-0.134066
ARHGAP8	0.2249	1	1.2136
ARHGAP9	0.46075	1	0.737612
ARHGDIA	0.3232	1	-0.987903
ARHGDIB	1	1	0
ARHGEF1	0.4688	1	0.724433
ARHGEF10	0.6563	1	0.445027
ARHGEF10L	0.8607	1	-0.175483
ARHGEF11	0.99135	1	0.0108414
ARHGEF12	0.1876	1	-1.31771
ARHGEF15	0.2237	1	-1.21675
ARHGEF16	0.10495	1	1.62132
ARHGEF17	0.8814	1	0.149195
ARHGEF18	0.64245	1	-0.464276
ARHGEF2	0.1547	1	1.42312
ARHGEF25	0.38915	1	0.86116
ARHGEF26	0.8661	1	0.168614
ARHGEF28	1	1	0
ARHGEF3	0.6157	1	-0.501954
ARHGEF33	1	1	0
ARHGEF37	1	1	0
ARHGEF38	1	1	0
ARHGEF39	0.96725	1	-0.0410576
ARHGEF40	0.70315	1	-0.381072
ARHGEF5	0.60505	1	-0.517152
ARHGEF6	0.3144	1	-1.00603
ARHGEF7	0.88415	1	-0.14571
ARHGEF9	0.66355	1	0.435017
ARID1A	0.142	1	-1.46838
ARID3B	0.8485	1	-0.191033
ARID3C	1	1	0
ARID4A	0.06455	1	1.84836
ARID4B	0.8333	1	-0.210471
ARID5A	0.64645	1	-0.458699
ARID5B	1	1	0
ARL1	0.8998	1	0.125914
ARL10	0.1853	1	-1.32461
ARL11	0.2944	1	-1.04852
ARL13A	1	1	0
ARL13B	0.4362	1	0.778626
ARL14	1	1	0
ARL14EP	0.059	1	1.88819
ARL14EPL	1	1	0
ARL15	0.7063	1	-0.37683
ARL2	0.3097	1	1.01585
ARL2BP	0.38515	1	-0.868446
ARL3	0.3175	1	0.999609
ARL4A	0.1002	1	1.64388
ARL4C	0.2449	1	1.16283
ARL4D	1	1	0
ARL5A	0.67535	1	-0.418817
ARL5B	0.6809	1	-0.411235
ARL6	0.05565	1	1.91377
ARL6IP5	0.15145	1	1.43443
ARL6IP6	0.6932	1	0.394516
ARL8A	0.9244	1	-0.0948928
ARL8B	0.77445	1	-0.286559
ARL9	0.50425	1	0.667818
ARMC10	0.77085	1	0.291263
ARMC12	0.68395	1	0.407079
ARMC2	0.50955	1	0.659539
ARMC3	1	1	0
ARMC4	0.41705	1	0.81155
ARMC5	0.4597	1	0.739341
ARMC6	0.03065	1	2.16159
ARMC7	0.534	1	-0.621912
ARMC8	0.9017	1	-0.123514
ARMC9	0.17245	1	1.36437
ARMCX1	0.4995	1	0.675277
ARMCX2	0.87265	1	0.160293
ARMCX3	0.74595	1	-0.323984
ARMCX5	0.95525	1	0.0561152
ARMCX5-GPRASP2	0.7331	1	-0.341005
ARMCX6	0.0786	1	1.75887
ARNT	0.35785	1	-0.91947
ARNT2	1	1	0
ARNTL	0.34375	1	-0.946782
ARPC1A	0.47485	1	-0.71461
ARPC1B	0.413	1	-0.818626
ARPC2	0.53085	1	-0.626709
ARPC3	0.4618	1	0.735886
ARPC4	0.9654	1	0.0433783
ARPC4-TTLL3	0.90615	1	-0.117896
ARPC5	0.1769	1	-1.35036
ARPC5L	0.636	1	-0.473299
ARPP19	0.71375	1	-0.366824
ARPP21	1	1	0
ARR3	1	1	0
ARRB1	0.51865	1	0.645428
ARRB2	0.82155	1	-0.225552
ARRDC1	0.16545	1	1.38697
ARRDC2	0.09475	1	-1.67086
ARRDC3	0.8773	1	0.154393
ARRDC4	0.6692	1	-0.427246
ARSA	0.50935	1	0.65985
ARSB	0.4889	1	-0.692059
ARSD	1	1	0
ARSE	0.3176	1	-0.999402
ARSF	1	1	0
ARSG	0.4855	1	-0.697484
ARSI	1	1	0
ARSJ	0.1621	1	-1.39804
ARSK	0.59075	1	0.53775
ART1	1	1	0
ART5	0.02115	0.96442	2.3053
ARTN	0.6726	1	0.422582
ARV1	0.8388	1	0.203429
ARX	1	1	0
AS3MT	0.64915	1	0.454943
ASAH1	0.74695	1	0.322664
ASAH2	1	1	0
ASAP1	0.12845	1	-1.52024
ASAP2	0.36915	1	-0.898067
ASAP3	0.2143	1	1.24183
ASB1	0.71775	1	0.361467
ASB10	1	1	0
ASB11	0.8416	1	-0.199847
ASB12	1	1	0
ASB13	0.52635	1	0.633588
ASB14	0.82555	1	0.220412
ASB15	1	1	0
ASB16	0.0192	0.940025	2.34162
ASB17	1	1	0
ASB18	1	1	0
ASB2	0.91895	1	-0.101756
ASB3	0.8731	1	0.159722
ASB4	1	1	0
ASB5	1	1	0
ASB6	0.1939	1	1.29913
ASB7	0.85385	1	-0.184208
ASB8	0.7819	1	-0.276844
ASB9	1	1	0
ASCC1	0.1472	1	-1.44949
ASCC2	0.8303	1	-0.214317
ASCC3	0.00825	0.622303	-2.64166
ASCL1	1	1	0
ASCL2	1	1	0
ASCL3	1	1	0
ASCL4	1	1	0
ASCL5	1	1	0
ASF1A	0.6492	1	0.454874
ASF1B	0.7413	1	-0.330132
ASGR1	0.35595	1	-0.92311
ASGR2	1	1	0
ASH1L	0.51245	1	-0.655028
ASH2L	0.75115	1	0.317123
ASIC1	1	1	0
ASIC2	1	1	0
ASIC3	1	1	0
ASIC5	1	1	0
ASIP	1	1	0
ASNA1	0.3634	1	0.908906
ASNS	0.0914	1	1.68806
ASNSD1	0.01215	0.772358	2.50776
ASPA	1	1	0
ASPDH	1	1	0
ASPG	1	1	0
ASPH	0.719	1	-0.359796
ASPHD2	0.2155	1	1.23858
ASPM	0.60365	1	-0.519159
ASPN	1	1	0
ASPRV1	1	1	0
ASRGL1	0.5423	1	-0.609339
ASS1	0.76635	1	-0.297153
ASTE1	0.9757	1	0.0304602
ASTL	1	1	0
ASTN1	0.0871	1	1.7109
ASTN2	0.31245	1	1.01009
ASUN	0.1596	1	-1.40642
ASXL1	0.57245	1	-0.564447
ASXL2	0.04865	1	-1.97165
ASXL3	1	1	0
ATAD1	0.2418	1	-1.1705
ATAD2	0.05905	1	1.88782
ATAD2B	0.7119	1	-0.369306
ATAD3A	0.21095	1	1.25096
ATAD5	0.3269	1	-0.980377
ATAT1	0.31965	1	0.995177
ATCAY	0.07585	1	-1.77529
ATE1	0.57285	1	-0.563859
ATF1	0.2576	1	-1.13208
ATF2	0.72565	1	-0.350918
ATF3	0.3346	1	0.96489
ATF4	0.00695	0.582802	2.69923
ATF5	0.51695	1	0.648054
ATF6	0.27205	1	1.09835
ATF6B	0.6547	1	0.447242
ATF7IP	0.35475	1	-0.925415
ATF7IP2	0.21555	1	1.23845
ATG10	0.6998	1	-0.38559
ATG12	0.14755	1	1.44824
ATG13	0.96565	1	-0.0430646
ATG14	0.88415	1	0.14571
ATG16L1	0.9914	1	-0.0107787
ATG2A	0.85505	1	-0.182679
ATG2B	0.58395	1	-0.547624
ATG3	0.56445	1	0.576244
ATG4A	0.23545	1	-1.18644
ATG4B	0.72995	1	-0.345192
ATG4D	0.5647	1	0.575875
ATG5	0.3685	1	-0.899287
ATG7	0.3651	1	0.90569
ATG9A	0.5702	1	0.567757
ATG9B	0.3907	1	0.858349
ATHL1	0.0133	0.794222	2.47563
ATIC	0.8041	1	0.248044
ATL1	0.3467	1	-0.941009
ATL2	0.91275	1	0.109571
ATM	0.8219	1	0.225102
ATMIN	0.33755	1	-0.959017
ATN1	0.4541	1	-0.748597
ATOH1	1	1	0
ATOH7	1	1	0
ATOH8	1	1	0
ATOX1	0.20315	1	1.27263
ATP10A	1	1	0
ATP10D	0.4684	1	-0.725085
ATP11A	0.26345	1	-1.11827
ATP11B	0.8265	1	-0.219193
ATP11C	0.77595	1	0.284601
ATP12A	1	1	0
ATP13A1	0.8799	1	0.151096
ATP13A2	0.8469	1	0.193075
ATP13A3	0.85115	1	0.187651
ATP13A4	1	1	0
ATP13A5	1	1	0
ATP1A1	0.79745	1	-0.256649
ATP1A2	0.61915	1	0.497055
ATP1A3	0.98905	1	0.0137242
ATP1A4	1	1	0
ATP1B1	0.8511	1	-0.187715
ATP1B2	0.5004	1	0.673861
ATP1B3	0.85105	1	0.187779
ATP1B4	0.68765	1	-0.402046
ATP2A3	1	1	0
ATP2B1	0.41575	1	-0.813817
ATP2B2	1	1	0
ATP2B3	1	1	0
ATP2B4	0.4024	1	-0.837343
ATP2C1	0.36425	1	-0.907297
ATP2C2	1	1	0
ATP4B	1	1	0
ATP5A1	0.51185	1	-0.65596
ATP5B	0.36085	1	-0.913747
ATP5C1	0.1453	1	1.45634
ATP5D	0.56595	1	0.574026
ATP5E	0.0423	1	2.03056
ATP5F1	0.53475	1	-0.620771
ATP5G1	0.9956	1	0.00551461
ATP5G2	0.46965	1	0.723049
ATP5G3	0.3008	1	-1.03472
ATP5H	0.47585	1	-0.712993
ATP5I	0.849	1	0.190395
ATP5J	0.8929	1	-0.134636
ATP5J2	0.8519	1	0.186695
ATP5L	0.50355	1	-0.668915
ATP5O	0.86595	1	0.168805
ATP5S	0.66855	1	-0.428139
ATP5SL	0.9472	1	0.0662234
ATP6AP1	0.53895	1	-0.614402
ATP6AP2	0.90565	1	0.118527
ATP6V0A1	0.58585	1	-0.54486
ATP6V0A2	0.84935	1	0.189948
ATP6V0A4	0.4633	1	0.733424
ATP6V0B	0.7409	1	0.330662
ATP6V0C	0.88085	1	-0.149892
ATP6V0D1	0.31405	1	-1.00676
ATP6V0D2	0.8295	1	0.215343
ATP6V0E1	0.50955	1	0.659539
ATP6V0E2	0.85705	1	0.180131
ATP6V1A	0.1849	1	-1.32582
ATP6V1B1	1	1	0
ATP6V1B2	0.74955	1	-0.319233
ATP6V1C1	0.9682	1	-0.0398659
ATP6V1C2	0.91035	1	0.112597
ATP6V1D	0.28605	1	1.06683
ATP6V1E1	0.0967	1	1.66107
ATP6V1F	0.4821	1	0.702929
ATP6V1G1	0.3208	1	0.992815
ATP6V1G2	0.82535	1	0.220669
ATP6V1G3	1	1	0
ATP6V1H	0.66805	1	-0.428826
ATP7A	0.1319	1	-1.50665
ATP7B	0.5991	1	0.525695
ATP8A1	0.9271	1	-0.0914941
ATP8B2	0.5186	1	-0.645505
ATP9B	0.43455	1	0.781429
ATPAF1	0.38325	1	-0.871924
ATPAF2	0.4415	1	-0.769663
ATPIF1	0.843	1	0.198058
ATR	0.46055	1	-0.737941
ATRAID	0.2516	1	1.14647
ATRIP	0.5831	1	0.548862
ATRN	0.20205	1	-1.27573
ATRNL1	0.7131	1	0.367696
ATRX	0.3372	1	-0.959712
ATXN1	0.17705	1	-1.34989
ATXN10	0.9736	1	-0.0330935
ATXN1L	0.2567	1	-1.13423
ATXN2	0.4588	1	-0.740824
ATXN2L	0.51465	1	-0.651614
ATXN3	0.7735	1	0.2878
ATXN7	0.10195	1	-1.63547
ATXN7L1	0.1485	1	1.44485
ATXN7L2	0.2748	1	1.09208
ATXN7L3	0.78745	1	-0.269623
ATXN7L3B	0.64085	1	-0.466511
AUH	0.39035	1	-0.858983
AUNIP	0.33755	1	0.959017
AUP1	0.43785	1	0.775829
AURKA	0.2722	1	-1.09801
AURKAIP1	0.11195	1	1.58949
AURKB	0.2838	1	1.07182
AURKC	0.3261	1	0.982
AVEN	0.8892	1	0.139317
AVIL	0.9483	1	-0.0648417
AVL9	0.4596	1	0.739506
AVP	1	1	0
AVPI1	0.80725	1	0.243975
AVPR1A	1	1	0
AVPR1B	1	1	0
AVPR2	1	1	0
AWAT1	1	1	0
AWAT2	1	1	0
AXDND1	1	1	0
AXIN1	0.0284	1	2.19172
AXIN2	0.65085	1	0.452582
AZGP1	1	1	0
AZI2	0.8401	1	0.201766
AZIN1	0.63075	1	-0.480671
AZU1	0.0188	0.931568	2.34947
B2M	0.0204	0.96442	-2.31891
B3GALNT1	0.6848	1	0.405922
B3GALNT2	0.6648	1	0.433296
B3GALT1	0.069	1	-1.81842
B3GALT2	0.8469	1	-0.193075
B3GALT4	0.67045	1	0.42553
B3GALT5	0.35565	1	-0.923686
B3GALTL	0.8229	1	-0.223817
B3GAT1	0.46495	1	-0.73072
B3GAT2	0.61175	1	-0.507577
B3GAT3	0.76225	1	0.302527
B3GNT1	0.73525	1	0.33815
B3GNT2	0.7623	1	0.302462
B3GNT3	1	1	0
B3GNT4	0.83765	1	0.2049
B3GNT5	0.98555	1	-0.0181114
B3GNT6	0.75515	1	0.311856
B3GNT7	0.9861	1	0.0174219
B3GNT8	1	1	0
B3GNT9	0.75875	1	0.307123
B4GALNT1	0.98435	1	-0.0196156
B4GALNT2	1	1	0
B4GALNT3	0.78405	1	-0.274045
B4GALT1	0.50575	1	-0.66547
B4GALT2	0.47165	1	0.719797
B4GALT3	0.8921	1	-0.135647
B4GALT4	0.2007	1	1.27956
B4GALT5	0.5196	1	-0.643962
B4GALT6	0.87465	1	-0.157755
B4GALT7	0.31135	1	1.01239
B9D1	0.6547	1	0.447242
B9D2	0.8693	1	0.164548
BAALC	1	1	0
BAAT	0.0317	1	-2.14817
BABAM1	0.9801	1	-0.0249435
BACE1	0.37075	1	-0.895069
BACE2	0.78895	1	0.267674
BACH1	0.98745	1	0.0157297
BACH2	0.26585	1	-1.11267
BAD	0.3066	1	1.02238
BAG1	0.80395	1	0.248238
BAG2	0.27785	1	-1.08516
BAG3	0.1594	1	-1.40709
BAG4	0.195	1	-1.29593
BAG5	0.90165	1	0.123577
BAG6	0.46585	1	-0.729248
BAHD1	0.7005	1	-0.384646
BAI1	1	1	0
BAI2	1	1	0
BAI3	0.34425	1	0.945801
BAIAP2	0.18565	1	-1.32356
BAIAP2L1	0.0671	1	-1.831
BAIAP2L2	1	1	0
BAIAP3	1	1	0
BAK1	0.58535	1	0.545587
BAMBI	0.3216	1	-0.991175
BANF1	0.675	1	0.419296
BANF2	1	1	0
BANK1	1	1	0
BANP	0.37615	1	-0.885012
BAP1	0.4502	1	0.755082
BARD1	0.107	1	1.61183
BARHL1	1	1	0
BARX2	1	1	0
BASP1	0.77905	1	-0.280557
BATF	1	1	0
BATF2	1	1	0
BATF3	1	1	0
BAX	0.2318	1	1.19573
BAZ1A	0.81835	1	0.229668
BAZ1B	0.4888	1	-0.692219
BAZ2A	0.11695	1	-1.5677
BAZ2B	0.7667	1	-0.296694
BBC3	0.74315	1	-0.327685
BBIP1	0.5517	1	0.595215
BBOX1	1	1	0
BBS1	0.82115	1	-0.226066
BBS10	0.06325	1	-1.85743
BBS12	0.8181	1	0.229989
BBS2	0.6533	1	0.449183
BBS4	0.0607	1	1.87567
BBS5	0.09205	1	1.68468
BBS7	0.78145	1	-0.27743
BBS9	0.37465	1	0.887797
BBX	0.0125	0.781994	-2.49771
BCAM	0.31945	1	0.995589
BCAN	1	1	0
BCAP29	0.7268	1	0.349385
BCAP31	0.97205	1	0.0350373
BCAR1	0.96365	1	-0.0455737
BCAR3	0.3693	1	-0.897785
BCAS1	1	1	0
BCAS2	0.4775	1	-0.710329
BCAS4	0.0272	1	2.20864
BCAT1	0.491	1	-0.688719
BCAT2	0.12855	1	1.51984
BCCIP	0.75025	1	0.31831
BCDIN3D	0.78395	1	-0.274175
BCHE	0.00255	0.332238	3.01734
BCKDHA	0.3842	1	0.870184
BCKDHB	0.68765	1	-0.402046
BCKDK	0.3736	1	0.88975
BCL10	0.9723	1	-0.0347238
BCL11A	0.3384	1	-0.957331
BCL11B	0.0865	1	-1.71416
BCL2A1	1	1	0
BCL2L1	0.1667	1	-1.38289
BCL2L11	0.75145	1	0.316728
BCL2L12	0.40755	1	0.828213
BCL2L13	0.9215	1	0.0985444
BCL2L14	0.6622	1	0.436878
BCL2L15	0.78	1	-0.279319
BCL2L2	0.8962	1	0.130463
BCL2L2-PABPN1	0.56465	1	0.575948
BCL3	0.08055	1	-1.7475
BCL6	0.34755	1	-0.939352
BCL6B	0.9676	1	0.0406185
BCL7B	0.69935	1	-0.386198
BCL7C	0.39915	1	0.84314
BCL9	0.3655	1	-0.904935
BCL9L	0.1366	1	-1.48857
BCLAF1	0.7462	1	-0.323654
BCMO1	1	1	0
BCO2	1	1	0
BCOR	0.03865	1	-2.06789
BCORL1	0.56175	1	-0.580244
BCR	0.97185	1	-0.0352881
BCS1L	0.2248	1	1.21386
BDH1	0.17805	1	1.34678
BDH2	0.48825	1	0.693095
BDKRB1	1	1	0
BDKRB2	0.41765	1	0.810505
BDNF	1	1	0
BDP1	0.6584	1	-0.442123
BEAN1	1	1	0
BECN1	0.906	1	0.118085
BEGAIN	1	1	0
BEND3	0.10425	1	-1.62459
BEND4	0.06845	1	-1.82203
BEND5	0.04815	1	-1.97604
BEND6	1	1	0
BEND7	0.86655	1	-0.168042
BEST1	0.0327	1	2.13575
BEST2	1	1	0
BEST4	0.2355	1	1.18631
BET1	0.76055	1	0.304759
BET1L	0.33775	1	0.95862
BEX1	0.98525	1	0.0184874
BEX2	0.7362	1	0.33689
BEX4	0.8619	1	-0.173956
BEX5	1	1	0
BFAR	0.1412	1	-1.47134
BFSP1	0.9069	1	-0.11695
BFSP2	1	1	0
BGLAP	0.3341	1	0.965888
BGN	1	1	0
BHLHA15	1	1	0
BHLHA9	1	1	0
BHLHB9	0.30045	1	-1.03547
BHLHE22	1	1	0
BHLHE40	5e-05	0.0197063	-4.05563
BHLHE41	0.00015	0.0463676	-3.79107
BHMT	1	1	0
BHMT2	0.88795	1	0.140899
BICC1	0.64495	1	0.460789
BICD1	0.9864	1	-0.0170459
BICD2	0.4086	1	0.82636
BID	0.4903	1	0.689832
BIK	0.785	1	-0.272809
BIN1	0.8012	1	-0.251794
BIN2	0.5591	1	-0.584179
BIN3	0.7815	1	0.277365
BIRC2	0.89365	1	0.133687
BIRC3	1	1	0
BIRC5	0.7522	1	-0.31574
BIRC6	0.03525	1	-2.10547
BIRC7	1	1	0
BIVM	0.7927	1	0.262806
BIVM-ERCC5	1	1	0
BLCAP	0.5085	1	-0.661175
BLK	1	1	0
BLM	0.8748	1	0.157564
BLMH	0.60315	1	-0.519876
BLNK	1	1	0
BLOC1S1	0.22635	1	1.20981
BLOC1S2	0.225	1	1.21334
BLOC1S3	0.5448	1	0.60557
BLOC1S4	0.00505	0.499388	2.80383
BLOC1S5	0.5115	1	-0.656504
BLOC1S6	0.2552	1	1.13781
BLVRA	0.55055	1	0.596936
BLVRB	0.2252	1	1.21282
BLZF1	0.57	1	0.568051
BMF	0.57725	1	-0.557406
BMI1	0.6947	1	0.392485
BMP1	0.8862	1	0.143114
BMP10	1	1	0
BMP15	1	1	0
BMP2	1	1	0
BMP3	0.062	1	1.8663
BMP4	0.47085	1	0.721097
BMP5	0.65615	1	0.445235
BMP6	0.94215	1	0.0725679
BMP7	0.14785	1	-1.44717
BMPER	1	1	0
BMPR1A	0.1899	1	-1.31087
BMPR1B	0.97825	1	-0.027263
BMPR2	0.57395	1	-0.562244
BNC2	0.00755	0.598119	-2.67156
BNIP1	0.33785	1	0.958422
BNIP3	0.13135	1	-1.5088
BNIP3L	0.28855	1	-1.06131
BNIPL	0.80215	1	-0.250566
BOC	0.3491	1	-0.936336
BOD1	0.58295	1	0.549081
BOD1L1	0.0731	1	-1.79221
BOD1L2	1	1	0
BOK	0.83185	1	0.212329
BOLA1	0.4645	1	0.731457
BOLA2	0.47345	1	0.716877
BOLA2B	1	1	0
BOLA3	0.23765	1	-1.18088
BOLL	1	1	0
BORA	0.07575	1	1.7759
BPGM	0.8153	1	0.233594
BPHL	0.18235	1	-1.33355
BPI	1	1	0
BPIFA1	1	1	0
BPIFA2	1	1	0
BPIFA3	1	1	0
BPIFB1	1	1	0
BPIFB2	1	1	0
BPIFB3	1	1	0
BPIFC	0.64675	1	-0.458282
BPNT1	0.51115	1	-0.657048
BRAF	0.6062	1	-0.515505
BRAP	0.9014	1	-0.123893
BRAT1	0.0626	1	1.86202
BRCA1	0.17815	1	-1.34647
BRCA2	0.21765	1	-1.2328
BRCC3	0.7336	1	0.340341
BRD1	0.75405	1	-0.313304
BRD2	0.8949	1	0.132107
BRD3	0.249	1	-1.15278
BRD4	0.5249	1	-0.63581
BRD7	0.53575	1	-0.619253
BRD8	0.60985	1	-0.510288
BRD9	0.7088	1	0.373468
BRDT	1	1	0
BRE	0.95125	1	0.0611371
BRF1	0.36705	1	0.902013
BRF2	0.0767	1	1.77016
BRI3	0.7871	1	-0.270078
BRI3BP	0.1325	1	-1.50432
BRICD5	0.98435	1	0.0196156
BRIX1	0.22615	1	1.21034
BRK1	0.44575	1	-0.76252
BRMS1	0.60995	1	0.510145
BRMS1L	0.90575	1	0.118401
BROX	0.94145	1	0.0734475
BRPF1	0.431	1	0.787482
BRPF3	0.09295	1	-1.68004
BRWD1	0.3744	1	0.888262
BRWD3	0.01695	0.890722	-2.38779
BSCL2	0.9334	1	-0.0835679
BSDC1	0.8382	1	0.204196
BSG	0.51195	1	0.655804
BSND	1	1	0
BSPRY	1	1	0
BST1	0.37675	1	0.8839
BST2	0.8985	1	0.127556
BSX	1	1	0
BTAF1	0.37335	1	-0.890216
BTBD1	0.8837	1	-0.14628
BTBD10	0.5271	1	0.632439
BTBD11	0.47425	1	0.715581
BTBD16	0.40695	1	-0.829273
BTBD17	0.2304	1	1.19933
BTBD18	0.18955	1	1.31191
BTBD3	0.6291	1	-0.482994
BTBD7	0.33175	1	-0.970595
BTBD8	0.49425	1	0.683565
BTBD9	0.3498	1	-0.934977
BTC	1	1	0
BTD	0.0623	1	1.86415
BTF3	0.7994	1	0.254124
BTF3L4	0.57595	1	-0.55931
BTG1	0.2621	1	1.12144
BTG2	0.39615	1	0.848517
BTG3	0.3633	1	0.909095
BTG4	1	1	0
BTK	1	1	0
BTLA	1	1	0
BTN1A1	1	1	0
BTN2A1	0.86605	1	0.168678
BTN2A2	0.4333	1	0.783557
BTNL8	0.1726	1	-1.3639
BTNL9	0.5383	1	-0.615386
BTRC	0.227	1	-1.20812
BUB1	0.35405	1	-0.926762
BUB3	0.6926	1	0.395329
BUD13	0.17945	1	1.34245
BUD31	0.8624	1	0.17332
BVES	0.7805	1	-0.278668
BYSL	0.31195	1	1.01114
BZRAP1	1	1	0
BZW1	0.3136	1	1.0077
BZW2	0.65695	1	0.444128
C10ORF10	1	1	0
C10ORF107	1	1	0
C10ORF11	1	1	0
C10ORF116	1	1	0
C10ORF118	0.76875	1	0.29401
C10ORF12	0.16735	1	-1.38077
C10ORF120	1	1	0
C10ORF128	1	1	0
C10ORF137	0.3129	1	1.00916
C10ORF2	0.518	1	0.646431
C10ORF32	0.89735	1	-0.12901
C10ORF35	0.3191	1	0.996309
C10ORF53	1	1	0
C10ORF54	1	1	0
C10ORF62	1	1	0
C10ORF71	1	1	0
C10ORF76	0.75465	1	-0.312514
C10ORF82	1	1	0
C10ORF88	0.38525	1	0.868264
C10ORF90	1	1	0
C11ORF1	0.83615	1	0.206821
C11ORF24	0.85975	1	-0.176692
C11ORF30	0.0634	1	-1.85638
C11ORF42	1	1	0
C11ORF49	0.6377	1	0.470917
C11ORF52	0.85795	1	0.178984
C11ORF53	1	1	0
C11ORF54	0.3544	1	-0.926088
C11ORF57	0.4297	1	0.789705
C11ORF58	0.6613	1	0.438119
C11ORF63	0.6228	1	-0.491886
C11ORF65	1	1	0
C11ORF68	0.541	1	0.611301
C11ORF70	0.70265	1	0.381746
C11ORF73	0.43205	1	0.785689
C11ORF74	0.3635	1	0.908716
C11ORF75	0.7927	1	0.262806
C11ORF82	0.9282	1	-0.0901098
C11ORF83	0.78175	1	0.277039
C11ORF84	0.68645	1	-0.403677
C11ORF85	1	1	0
C11ORF86	1	1	0
C11ORF87	1	1	0
C11ORF88	1	1	0
C11ORF93	0.25955	1	1.12746
C11ORF94	1	1	0
C11ORF96	0.2795	1	-1.08144
C12ORF10	0.48065	1	0.705258
C12ORF23	0.24585	1	-1.16049
C12ORF29	0.00695	0.582802	2.69923
C12ORF39	1	1	0
C12ORF4	0.05045	1	1.95613
C12ORF40	0.4435	1	0.766296
C12ORF42	1	1	0
C12ORF43	0.61795	1	0.498758
C12ORF44	0.1946	1	1.29709
C12ORF45	0.6033	1	0.519661
C12ORF49	0.92695	1	-0.0916829
C12ORF5	0.2465	1	-1.15889
C12ORF50	1	1	0
C12ORF52	0.7422	1	0.328941
C12ORF56	0.08545	1	1.7199
C12ORF57	0.96015	1	0.0499654
C12ORF60	1	1	0
C12ORF61	1	1	0
C12ORF66	0.24115	1	-1.17212
C12ORF68	5e-05	0.0197063	-4.05563
C12ORF69	1	1	0
C12ORF71	1	1	0
C12ORF73	0.4234	1	0.800537
C12ORF74	1	1	0
C12ORF75	0.88925	1	0.139253
C12ORF76	0.5886	1	0.540866
C14ORF1	0.619	1	0.497268
C14ORF101	0.36935	1	0.897692
C14ORF105	1	1	0
C14ORF119	0.87635	1	0.155598
C14ORF132	0.03515	1	-2.10663
C14ORF142	0.53495	1	0.620468
C14ORF159	0.6806	1	0.411645
C14ORF166	0.1195	1	1.55688
C14ORF166B	1	1	0
C14ORF169	0.7674	1	-0.295778
C14ORF177	1	1	0
C14ORF2	0.5778	1	0.556601
C14ORF28	0.6098	1	0.510359
C14ORF37	0.3163	1	1.00209
C14ORF39	1	1	0
C14ORF79	0.1601	1	1.40474
C14ORF80	0.03245	1	2.13882
C15ORF26	0.0012	0.195031	3.23888
C15ORF27	1	1	0
C15ORF38	0.7452	1	0.324975
C15ORF38-AP3S2	0.9577	1	0.05304
C15ORF39	0.57855	1	-0.555504
C15ORF40	0.66325	1	0.43543
C15ORF41	0.64515	1	0.46051
C15ORF43	1	1	0
C15ORF48	1	1	0
C15ORF52	0.90935	1	0.113858
C15ORF55	1	1	0
C15ORF57	0.05685	1	1.90446
C15ORF59	1	1	0
C15ORF60	1	1	0
C15ORF61	1	1	0
C15ORF62	1	1	0
C15ORF65	0.0669	1	1.83235
C16ORF11	1	1	0
C16ORF13	0.05125	1	1.94938
C16ORF46	0.1503	1	1.43847
C16ORF52	0.0111	0.74246	2.53953
C16ORF54	0.12075	1	1.55163
C16ORF55	0.37275	1	0.891334
C16ORF58	0.0483	1	1.97472
C16ORF59	0.0909	1	1.69067
C16ORF62	0.76345	1	-0.300953
C16ORF70	0.67905	1	0.41376
C16ORF71	1	1	0
C16ORF72	0.156	1	-1.41865
C16ORF74	0.755	1	0.312053
C16ORF78	1	1	0
C16ORF80	0.86915	1	0.164738
C16ORF82	1	1	0
C16ORF86	1	1	0
C16ORF87	0.48775	1	0.693892
C16ORF88	0.6696	1	0.426697
C16ORF89	1	1	0
C16ORF90	1	1	0
C16ORF91	0.80725	1	0.243975
C16ORF92	1	1	0
C16ORF93	1	1	0
C16ORF95	0.3386	1	0.956935
C16ORF96	0.63245	1	0.478281
C17ORF100	0.27625	1	-1.08878
C17ORF103	0.5234	1	-0.638113
C17ORF104	0.1074	1	-1.60999
C17ORF105	1	1	0
C17ORF47	1	1	0
C17ORF49	0.74245	1	0.328611
C17ORF50	1	1	0
C17ORF53	0.3437	1	-0.94688
C17ORF58	0.98495	1	0.0188635
C17ORF59	1	1	0
C17ORF62	0.4359	1	0.779135
C17ORF66	1	1	0
C17ORF67	0.9406	1	0.0745158
C17ORF70	0.7613	1	0.303774
C17ORF74	1	1	0
C17ORF75	0.97335	1	-0.033407
C17ORF78	0.9103	1	0.11266
C17ORF80	0.4918	1	0.687449
C17ORF85	0.21175	1	-1.24877
C17ORF97	1	1	0
C17ORF98	1	1	0
C17ORF99	1	1	0
C18ORF21	0.00085	0.163418	3.33598
C18ORF25	0.17825	1	-1.34616
C18ORF32	0.16095	1	1.40188
C18ORF42	1	1	0
C18ORF54	0.68875	1	0.400552
C18ORF63	1	1	0
C18ORF8	0.9776	1	-0.0280779
C19ORF10	0.4944	1	0.683327
C19ORF12	0.00615	0.557211	2.73967
C19ORF21	1	1	0
C19ORF24	0.23895	1	1.17762
C19ORF25	0.59125	1	0.537026
C19ORF33	0.6971	1	0.389238
C19ORF35	1	1	0
C19ORF38	1	1	0
C19ORF40	0.30755	1	1.02038
C19ORF43	0.92445	1	0.0948298
C19ORF44	0.9709	1	0.0364795
C19ORF45	1	1	0
C19ORF47	0.92565	1	0.0933192
C19ORF52	0.18415	1	1.32809
C19ORF54	0.51985	1	-0.643577
C19ORF57	1	1	0
C19ORF59	1	1	0
C19ORF6	0.0695	1	1.81516
C19ORF60	0.51095	1	0.657359
C19ORF66	0.7004	1	0.384781
C19ORF70	0.0227	1	2.27845
C19ORF77	1	1	0
C19ORF80	1	1	0
C19ORF81	0.64585	1	-0.459535
C1D	0.383	1	0.872382
C1GALT1	0.8977	1	-0.128567
C1GALT1C1	0.7753	1	-0.285449
C1ORF100	1	1	0
C1ORF101	1	1	0
C1ORF105	1	1	0
C1ORF106	0.968	1	0.0401168
C1ORF109	0.5996	1	0.524976
C1ORF112	0.51285	1	-0.654406
C1ORF114	0.12855	1	1.51984
C1ORF115	0.50365	1	0.668758
C1ORF116	1	1	0
C1ORF122	0.6836	1	0.407556
C1ORF123	0.4095	1	0.824774
C1ORF131	0.86895	1	-0.164992
C1ORF146	1	1	0
C1ORF158	0.5534	1	0.592673
C1ORF159	1	1	0
C1ORF162	1	1	0
C1ORF172	0.74385	1	0.326759
C1ORF173	1	1	0
C1ORF174	0.56295	1	0.578465
C1ORF177	1	1	0
C1ORF185	1	1	0
C1ORF186	1	1	0
C1ORF189	1	1	0
C1ORF192	0.97885	1	0.0265107
C1ORF198	0.31055	1	1.01407
C1ORF204	1	1	0
C1ORF21	0.61335	1	0.505297
C1ORF210	0.90685	1	0.117013
C1ORF216	0.9521	1	-0.0600699
C1ORF226	0.9746	1	0.0318396
C1ORF227	0.0585	1	1.89193
C1ORF228	1	1	0
C1ORF27	0.6584	1	-0.442123
C1ORF35	0.16105	1	1.40155
C1ORF43	0.772	1	0.28976
C1ORF50	0.9612	1	-0.0486478
C1ORF51	0.31805	1	-0.998473
C1ORF52	0.58225	1	0.550101
C1ORF53	1	1	0
C1ORF54	0.1843	1	1.32763
C1ORF56	1	1	0
C1ORF63	0.0192	0.940025	2.34162
C1ORF64	1	1	0
C1ORF65	1	1	0
C1ORF68	1	1	0
C1ORF74	0.36335	1	0.909
C1ORF85	0.37025	1	0.896005
C1ORF86	0.293	1	1.05156
C1ORF94	1	1	0
C1QA	1	1	0
C1QB	1	1	0
C1QBP	0.77745	1	0.282644
C1QC	1	1	0
C1QL1	0.7921	1	0.263585
C1QL2	0.3066	1	1.02238
C1QL3	1	1	0
C1QTNF1	1	1	0
C1QTNF2	0.7496	1	0.319167
C1QTNF3	0.80905	1	0.241652
C1QTNF4	1	1	0
C1QTNF6	0.59	1	0.538836
C1QTNF7	1	1	0
C1QTNF8	1	1	0
C1QTNF9	0.02325	1	2.2693
C2	1	1	0
C20ORF111	0.8553	1	0.18236
C20ORF112	0.56645	1	-0.573288
C20ORF118	0.6964	1	-0.390185
C20ORF141	1	1	0
C20ORF144	1	1	0
C20ORF173	0.77055	1	0.291656
C20ORF194	0.97145	1	-0.0357898
C20ORF195	0.52335	1	-0.63819
C20ORF196	0.32005	1	0.994355
C20ORF202	1	1	0
C20ORF24	0.82205	1	0.224909
C20ORF26	1	1	0
C20ORF27	0.5699	1	0.568199
C20ORF85	1	1	0
C20ORF96	0.15105	1	1.43583
C21ORF2	0.60575	1	0.516149
C21ORF33	0.13395	1	1.49871
C21ORF59	0.52335	1	0.63819
C21ORF62	1	1	0
C21ORF91	0.5573	1	0.586857
C22ORF15	0.72105	1	0.357056
C22ORF23	0.98275	1	0.0216214
C22ORF28	0.5737	1	-0.562611
C22ORF29	0.5185	1	-0.645659
C22ORF31	1	1	0
C22ORF32	0.8564	1	0.180959
C22ORF39	0.52715	1	0.632363
C2CD2	0.93695	1	0.0791039
C2CD2L	0.4019	1	0.838233
C2CD3	0.45125	1	-0.753333
C2CD4A	0.25675	1	1.13411
C2CD4B	1	1	0
C2CD4C	1	1	0
C2CD4D	1	1	0
C2CD5	0.78995	1	-0.266376
C2ORF15	0.8118	1	0.238105
C2ORF16	1	1	0
C2ORF29	0.5659	1	0.5741
C2ORF40	0.2162	1	1.2367
C2ORF42	0.03685	1	2.08742
C2ORF43	0.8175	1	0.230762
C2ORF44	0.2624	1	1.12074
C2ORF47	0.66475	1	0.433364
C2ORF49	0.97725	1	0.0285168
C2ORF50	0.86675	1	0.167788
C2ORF54	1	1	0
C2ORF61	1	1	0
C2ORF62	1	1	0
C2ORF66	1	1	0
C2ORF68	0.3608	1	-0.913842
C2ORF69	0.43965	1	-0.772784
C2ORF70	1	1	0
C2ORF71	1	1	0
C2ORF72	0.7043	1	-0.379522
C2ORF73	1	1	0
C2ORF74	0.28555	1	1.06793
C2ORF76	0.3253	1	0.983625
C2ORF78	1	1	0
C2ORF80	0.6406	1	-0.46686
C2ORF81	0.92665	1	0.0920605
C2ORF82	0.5684	1	0.570409
C2ORF88	0.6883	1	-0.401163
C3	0.35275	1	0.929268
C3AR1	1	1	0
C3ORF14	0.80225	1	-0.250436
C3ORF17	0.685	1	-0.40565
C3ORF18	0.3966	1	0.847709
C3ORF20	1	1	0
C3ORF33	0.8935	1	0.133877
C3ORF35	1	1	0
C3ORF37	0.95695	1	-0.0539814
C3ORF43	0.7654	1	-0.298397
C3ORF45	0.7974	1	0.256713
C3ORF52	0.7013	1	-0.383566
C3ORF55	1	1	0
C3ORF58	0.4037	1	-0.835031
C3ORF62	0.8165	1	0.232049
C3ORF67	0.6522	1	-0.450708
C3ORF70	0.7619	1	0.302987
C3ORF80	1	1	0
C4A	1	1	0
C4BPB	1	1	0
C4ORF17	1	1	0
C4ORF19	0.88325	1	-0.146851
C4ORF21	0.0107	0.73024	2.55235
C4ORF26	0.8033	1	-0.249079
C4ORF27	0.8322	1	-0.211881
C4ORF29	0.00115	0.190839	-3.251
C4ORF3	0.28955	1	-1.05911
C4ORF32	1	1	0
C4ORF33	0.62385	1	-0.490401
C4ORF36	0.7749	1	-0.285971
C4ORF46	0.48865	1	-0.692458
C4ORF47	1	1	0
C4ORF51	1	1	0
C4ORF52	0.42675	1	0.794765
C5	1	1	0
C5AR1	0.6866	1	-0.403473
C5ORF15	0.3272	1	-0.979769
C5ORF22	0.5298	1	0.628311
C5ORF24	0.85405	1	0.183953
C5ORF28	0.44415	1	0.765204
C5ORF30	0.85545	1	-0.182169
C5ORF34	0.26795	1	1.1078
C5ORF4	0.2793	1	1.08189
C5ORF42	0.41905	1	-0.80807
C5ORF44	0.7226	1	0.354986
C5ORF45	0.8991	1	-0.126798
C5ORF46	1	1	0
C5ORF47	1	1	0
C5ORF48	1	1	0
C5ORF49	0.14745	1	1.4486
C5ORF51	0.48755	1	-0.694211
C5ORF54	0.8753	1	-0.15693
C5ORF63	0.45335	1	0.749842
C5ORF64	0.2381	1	1.17975
C6	1	1	0
C6ORF1	0.72315	1	0.354252
C6ORF106	0.33605	1	-0.961999
C6ORF120	0.9517	1	0.0605721
C6ORF136	0.50545	1	0.665939
C6ORF141	1	1	0
C6ORF15	1	1	0
C6ORF163	1	1	0
C6ORF165	1	1	0
C6ORF170	0.8276	1	0.217781
C6ORF203	0.7884	1	0.268389
C6ORF211	0.34145	1	0.951304
C6ORF222	1	1	0
C6ORF25	0.4161	1	0.813206
C6ORF47	0.4035	1	0.835387
C6ORF52	0.6087	1	0.51193
C6ORF57	0.39445	1	0.851575
C6ORF58	1	1	0
C6ORF62	0.90175	1	0.123451
C6ORF89	0.5071	1	0.66336
C7	0.409	1	0.825655
C7ORF10	0.37735	1	0.88279
C7ORF25	0.7548	1	0.312317
C7ORF26	0.9859	1	0.0176726
C7ORF29	1	1	0
C7ORF31	1	1	0
C7ORF33	1	1	0
C7ORF41	0.3334	1	0.967288
C7ORF43	0.44285	1	0.767389
C7ORF45	1	1	0
C7ORF49	0.8144	1	0.234754
C7ORF50	0.70905	1	0.373132
C7ORF53	1	1	0
C7ORF55	0.8982	1	0.127936
C7ORF55-LUC7L2	1	1	0
C7ORF57	1	1	0
C7ORF60	0.1086	1	1.60452
C7ORF61	0.13765	1	1.4846
C7ORF62	1	1	0
C7ORF63	0.34785	1	0.938768
C7ORF72	1	1	0
C7ORF73	0.61095	1	-0.508718
C8A	1	1	0
C8B	1	1	0
C8G	1	1	0
C8ORF22	1	1	0
C8ORF33	0.26695	1	1.11011
C8ORF37	0.8834	1	0.14666
C8ORF4	1	1	0
C8ORF40	0.23335	1	1.19177
C8ORF42	0.961	1	-0.0488987
C8ORF44-SGK3	1	1	0
C8ORF46	1	1	0
C8ORF47	1	1	0
C8ORF48	1	1	0
C8ORF58	0.07215	1	-1.79817
C8ORF59	0.04975	1	1.96211
C8ORF76	0.6644	1	0.433846
C8ORF82	0.37855	1	0.880571
C9	1	1	0
C9ORF114	0.42345	1	0.80045
C9ORF116	0.7694	1	0.29316
C9ORF117	1	1	0
C9ORF123	0.1146	1	1.57785
C9ORF131	0.28045	1	-1.07931
C9ORF135	1	1	0
C9ORF142	0.4648	1	-0.730966
C9ORF152	1	1	0
C9ORF153	1	1	0
C9ORF156	0.232	1	1.19522
C9ORF163	1	1	0
C9ORF169	1	1	0
C9ORF172	1	1	0
C9ORF173	0.05765	1	1.89835
C9ORF24	1	1	0
C9ORF3	0.3704	1	0.895724
C9ORF40	0.1348	1	-1.49544
C9ORF41	0.32675	1	-0.980681
C9ORF43	1	1	0
C9ORF50	1	1	0
C9ORF64	0.3971	1	0.846812
C9ORF69	0.22705	1	1.20799
C9ORF72	0.20045	1	1.28027
C9ORF78	0.6841	1	0.406875
C9ORF84	1	1	0
C9ORF85	0.49095	1	0.688799
C9ORF89	0.7253	1	0.351384
C9ORF9	0.89095	1	-0.137102
C9ORF91	0.87025	1	-0.163341
C9ORF92	1	1	0
C9ORF96	1	1	0
CA1	1	1	0
CA10	0.9086	1	0.114805
CA11	0.5075	1	0.662735
CA12	0.49805	1	0.677561
CA13	0.4366	1	-0.777947
CA14	0.1238	1	1.53902
CA2	0.8576	1	-0.17943
CA3	0.0005	0.119432	-3.48076
CA4	0.04545	1	2.00047
CA5A	1	1	0
CA5B	0.0652	1	-1.84388
CA6	0.18705	1	-1.31936
CA7	1	1	0
CA8	0.72325	1	-0.354119
CA9	0.3184	1	0.997751
CAAP1	0.42435	1	0.798897
CAB39	0.7332	1	-0.340872
CABIN1	0.81065	1	-0.239588
CABLES1	0.6037	1	0.519087
CABP1	1	1	0
CABP2	1	1	0
CABP4	0.4908	1	0.689037
CABP5	1	1	0
CABP7	1	1	0
CABS1	1	1	0
CABYR	1	1	0
CACFD1	1	1	0
CACHD1	0.10075	1	1.64123
CACNA1A	0.4192	1	0.80781
CACNA1G	0.8317	1	0.212522
CACNA1H	0.7954	1	-0.259305
CACNA1S	1	1	0
CACNA2D1	0.29295	1	-1.05167
CACNA2D3	0.28605	1	1.06683
CACNB1	0.5765	1	0.558504
CACNB2	0.76725	1	-0.295974
CACNB3	0.5948	1	-0.531893
CACNB4	1	1	0
CACNG1	1	1	0
CACNG2	0.5109	1	-0.657437
CACNG3	1	1	0
CACNG4	1	1	0
CACNG5	1	1	0
CACNG6	1	1	0
CACNG7	0.7032	1	0.381004
CACTIN	0.76615	1	0.297415
CACUL1	0.6163	1	-0.501101
CACYBP	0.99715	1	-0.00357195
CAD	0.34375	1	0.946782
CADM1	0.2925	1	-1.05265
CADM2	0.0056	0.5255	2.77033
CADM3	0.8055	1	-0.246235
CADM4	0.84535	1	0.195055
CADPS	1	1	0
CAGE1	1	1	0
CALB1	1	1	0
CALCA	1	1	0
CALCB	1	1	0
CALCOCO2	0.53875	1	0.614704
CALCR	1	1	0
CALCRL	0.0014	0.216382	3.19465
CALD1	0.0477	1	-1.98003
CALHM1	1	1	0
CALHM2	1	1	0
CALHM3	1	1	0
CALM1	0.8733	1	0.159468
CALM2	0.90185	1	0.123325
CALM3	0.48245	1	-0.702368
CALML4	0.738	1	-0.334503
CALML5	1	1	0
CALML6	0.06105	1	-1.87313
CALR	0.5764	1	-0.558651
CALR3	0.96995	1	0.037671
CALU	0.78935	1	0.267155
CALY	1	1	0
CAMK1	0.6703	1	0.425736
CAMK1D	0.4701	1	0.722316
CAMK1G	1	1	0
CAMK2A	1	1	0
CAMK2B	1	1	0
CAMK2D	0.0229	1	-2.2751
CAMK2G	0.75935	1	-0.306334
CAMK2N1	0.52745	1	0.631903
CAMK2N2	1	1	0
CAMK4	0.04905	1	-1.96816
CAMKK1	0.61955	1	0.496488
CAMKK2	0.4543	1	0.748266
CAMKMT	0.93285	1	0.0842596
CAMKV	0.8646	1	-0.170522
CAMLG	0.3976	1	0.845915
CAMP	1	1	0
CAMSAP2	0.8966	1	-0.129958
CAMSAP3	0.28415	1	-1.07104
CAMTA2	0.40335	1	0.835653
CAND1	0.2842	1	-1.07093
CAND2	0.07545	1	1.77772
CANT1	0.92915	1	-0.0889143
CANX	0.03845	1	-2.07003
CAP1	0.3881	1	-0.863068
CAP2	0.83185	1	0.212329
CAPG	0.00805	0.616059	2.64997
CAPN1	0.4039	1	-0.834676
CAPN10	0.6748	1	0.419569
CAPN13	1	1	0
CAPN14	1	1	0
CAPN3	1	1	0
CAPN5	0.88365	1	0.146344
CAPN6	0.378	1	-0.881587
CAPN7	0.87085	1	-0.162579
CAPN9	1	1	0
CAPNS1	0.70395	1	-0.379994
CAPNS2	1	1	0
CAPRIN1	0.3685	1	-0.899287
CAPS	0.82245	1	0.224395
[truncated: 13,767 more rows]
