# Supplementary material for: Uncovering the Tumorigenic Blueprint of PFOS and PFOA Through Multi-Organ Transcriptomic Analysis of Biomarkers, Mechanisms, and Therapeutic Targets
Source: Curr Issues Mol Biol. 2025 Sep 15;47(9):763. doi: 10.3390/cimb47090763 (PMC12468109; doi:10.3390/cimb47090763)
Supplement: Supplementary file 1 [file cimb-47-00763-s001.zip › RStudio Codes/DeSeq2.R]

# RNA-Seq Data Processing and DESeq2 Differential Expression Analysis

# Load required packages
library(DESeq2)
library(clusterProfiler)
library(AnnotationDbi)
library(org.Hs.eg.db)
library(org.Mm.eg.db)
library(pathview)
library(enrichplot)
library(limma)
library(ggplot2)
library(tidyverse)
library(airway)
library(pheatmap)
library(msigdbr)
library(readr)
library(dplyr)
library(stringr)

# -- DeSeq2 Workflow -------

### Prepare Counts and Sample Info for Each Dataset

## PFOS Human Embryonic Stem Cells (HeSC) Data
counts_data <- read.csv("HeSCRawGeneCounts.csv", row.names = 1)
counts_data <- counts_data[, c("read_count_E6_D16_DMSO_1", "read_count_E6_D16_DMSO_2",
                               "read_count_E6_D16_PFOS_1", "read_count_E6_D16_PFOS_2")]
colData <- read.csv("GSE236956_sample_info.csv", row.names = 1)

## PFOA Human Embryonic Stem Cells (HeSC) Data
counts_data <- read.csv("HeSCRawGeneCounts.csv", row.names = 1)
counts_data <- counts_data[, c("read_count_E6_D16_DMSO_1", "read_count_E6_D16_DMSO_2",
                               "read_count_E6_D16_PFOA_1", "read_count_E6_D16_PFOA_2")]
colData <- read.csv("GSE236956PFOA_sample_info.csv", row.names = 1)
## --------------------------

## PFOS Testes Tumor Data
counts_data <- read.csv("PFOSTestesTumor_raw_counts.csv", row.names = 1)

# Convert Entrez IDs to Gene Symbols
entrez_ids <- rownames(counts_data)
gene_symbols <- mapIds(org.Hs.eg.db, 
                       keys = entrez_ids, 
                       column = "SYMBOL", 
                       keytype = "ENTREZID", 
                       multiVals = "first")

# Add gene symbols
counts_data$gene_symbol <- gene_symbols

# Filter out genes without symbols
counts_data <- counts_data[!is.na(rownames(counts_data)), ]

# Reload counts with gene symbols
counts_data <- read.csv("PFOSTestesTumor.csv", row.names = 1)
counts_data <- counts_data[, c("GSM8158094", "GSM8158096", "GSM8158097", "GSM8158098",
                               "GSM8158099", "GSM8158100")]
colData <- read.csv("TestesTumorSampleInfo.csv", row.names = 1)
## --------------------------

## PFOA Mouse Liver (GSE119441)
counts_data <- read.csv("9441PfoaMouseLiver_raw_counts.csv", row.names = 1)
colData <- read.csv("9441pfoamouseliversampleinfo.csv", row.names = 1)
## --------------------------

## PFOA Mouse Liver (GSE212294, multiple doses)
counts_data <- read.csv("GSE212294data.csv", row.names = 1)

# Convert Ensembl IDs to gene symbols (mouse)
ensembl_ids <- rownames(counts_data)
gene_symbols <- mapIds(org.Mm.eg.db, 
                       keys = ensembl_ids, 
                       column = "SYMBOL", 
                       keytype = "ENSEMBL", 
                       multiVals = "first")

counts_data$gene_symbol <- gene_symbols

# Load counts mapped to gene symbols
counts_data <- read.csv("PFOAmouseliverrawcountsGSE212294.csv", row.names = 1)

# Subset counts for specific conditions (choose based on sample set)
# Example: PFOA 0.3 mg/kg WT
counts_data <- counts_data[, c("PFASdil4", "PFASdil63", "PFASdil84", "PFASdil86",
                               "PFASdil16", "PFASdil80", "PFASdil95", "PFASdil96")]

# Load corresponding sample info
colData <- read.csv("0.3pfoaWTmlsampleinfo.csv", row.names = 1)
## --------------------------

## PFOS/PFOA Human Liver Data
counts_data <- read.csv("PFOS_PFOAHumanLiverRawCounts.csv", row.names = 1)

# Subset counts: PFOA samples
counts_data <- counts_data[, c("DMSO_0_657", "DMSO_0_658", "DMSO_0_659", "DMSO_0_660", 
                               "DMSO_0_651", "DMSO_0_652", "DMSO_0_655", "DMSO_0_656", 
                               "DMSO_0_747", "DMSO_0_751", "DMSO_0_649", "DMSO_0_650", 
                               "DMSO_0_653", "DMSO_0_654", "DMSO_0_745", "DMSO_0_746", 
                               "DMSO_0_749", "DMSO_0_750", "PFOA_20_595", "PFOA_20_599",
                               "PFOA_20_691")]

# Subset counts: PFOS samples
counts_data <- counts_data[, c("DMSO_0_657", "DMSO_0_658", "DMSO_0_659", "DMSO_0_660",
                               "DMSO_0_651", "DMSO_0_652", "DMSO_0_655", "DMSO_0_656",
                               "DMSO_0_747", "DMSO_0_751", "DMSO_0_649", "DMSO_0_650",
                               "DMSO_0_653", "DMSO_0_654", "DMSO_0_745", "DMSO_0_746",
                               "DMSO_0_749", "DMSO_0_750", "PFOS_20_594", "PFOS_20_598",
                               "PFOS_20_690", "PFOS_20_694")]

# Load sample information
colData <- read.csv("PFOAHumanLiverSampleInfo.csv", row.names = 1)
# or
colData <- read.csv("PFOSHumanLiverSampleInfo.csv", row.names = 1)
## --------------------------

## DESeq2 Analysis

# Check for NA values
sum(is.na(counts_data))

# Remove rows with any NA
counts_data <- na.omit(counts_data)

# Check for non-integer counts
sum(floor(counts_data) != counts_data)

# Round counts if necessary
counts_data <- round(counts_data)

# Check sample matching
if (!all(colnames(counts_data) == rownames(colData))) {
  stop("Mismatch between counts data columns and sample info rows.")
}

if (ncol(counts_data) != nrow(colData)) {
  stop("Number of samples mismatch between counts data and sample info.")
}

# Create DESeq2 dataset
dds <- DESeqDataSetFromMatrix(countData = counts_data,
                              colData = colData,
                              design = ~ PFAS)

# Filter genes with low counts (less than 10 across samples)
dds <- dds[rowSums(counts(dds)) >= 10, ]

# Set reference level for PFAS variable
dds$PFAS <- relevel(dds$PFAS, ref = "Control")

# Run DESeq2
dds <- DESeq(dds)

# Extract results
res <- results(dds)

# View first few results
head(res)

# Save results
write.csv(res, "datasetname_dds.csv", row.names = TRUE)

# -- Merge all data sets under one gene list -------

# Create clean gene function, standardize gene symbols to avoid mismatches due to case/whitespace
clean_gene <- function(x) x %>% str_trim() %>% toupper()

# Open a data frame
master <- read_csv("PFOAHeSCs_dds.csv") %>%
  mutate(gene = clean_gene(Gene)) %>%
  dplyr::select(-Gene) %>%        
  relocate(gene)

# Read new dataset that is to be added
dataset1_label <- "PFOS HeSC"

new1 <- read_csv("pfosHeSCddsres.csv") %>%
  transmute(
    gene = clean_gene(Gene),
    "PFOS Human Stem Cells Fold Change" = log2FoldChange,
    "PFOS Human Stem Cells Pval"        = pvalue
  )

# Join dataframes
master <- master %>% full_join(new1, by = "gene")

# save as CSV file
write.csv(master, "newdata1.csv")
## repeat above code for each dataframe, change csv files and names

# -- Filter for Pval < 0.05 significance across all datasets -------

## Open merged dataframe
df <- read_csv("newdata1.csv")

# Identify all p-value columns by matching column names that end with "Pval"
pval_cols <- grep("\\sPval$", names(df), value = TRUE, ignore.case = TRUE)

# Filter for p-values < 0.05, replace all remaining not significant values with NA
for (pv in pval_cols) {
  fc <- str_replace(pv, "\\sPval$", " Fold Change")  
  if (fc %in% names(df)) {
    df[[fc]] <- ifelse(!is.na(df[[pv]]) & df[[pv]] <= 0.05, df[[fc]], NA_real_)
  }
}

# Keep only gene and filtered FC columns
fc_only <- df %>%
  dplyr::select(gene, matches("\\sFold [Cc]hange$"))

# Create csv file with results
write_csv(fc_only, "sigFC.csv")
